# Supplementary material for: A 41-Gene Pair Signature for Predicting the Pathological Response of Locally Advanced Rectal Cancer to Neoadjuvant Chemoradiation
Source: Front Med (Lausanne). 2021 Sep 14;8:744295. doi: 10.3389/fmed.2021.744295 (PMC8476893; doi:10.3389/fmed.2021.744295)
Supplement: Supplementary file 1 [file Data_Sheet_1.XLSX]

## Sheet: Sheet1
Category	Term	Count	%	PValue	Genes	List Total	Pop Hits	Pop Total	Fold Enrichment	Bonferroni	Benjamini	FDR
GOTERM_BP_DIRECT	GO:1900037~regulation of cellular response to hypoxia	2	2.7027	0.0115685	AJUBA, USP19	66	3	16792	169.616	0.994023	1	1
GOTERM_BP_DIRECT	GO:0035246~peptidyl-arginine N-methylation	2	2.7027	0.0153953	PRMT5, HENMT1	66	4	16792	127.212	0.998915	1	1
GOTERM_MF_DIRECT	GO:0005515~protein binding	44	59.4595	0.0213867	CRTC1, CCDC25, TIMM9, KMT2B, PARN, UBE2L6, GLYAT, AMBRA1, ECSIT, PRKCZ, USP19, IWS1, DCAF1, PPP1R2, STRIP1, PRRC1, HENMT1, MIS18BP1, MICAL1, NPHP4, SOCS4, PRMT5, ZNF460, ITGA3, ARHGEF39, GLYCTK, EBF1, SUPT7L, THAP1, EFNA1, SMUG1, CXCL11, TUBB2A, SESTD1, NME7, TBC1D5, CRY2, ERP27, AGRN, SFI1, AJUBA, DCTPP1, CDKN3, DCP1B	67	8785	16881	1.26193	0.991021	1	1
GOTERM_BP_DIRECT	GO:0007613~memory	3	4.05405	0.0240363	ITGA3, CRTC1, KMT2B	66	62	16792	12.3109	0.999978	1	1
GOTERM_BP_DIRECT	GO:0007010~cytoskeleton organization	4	5.40541	0.0245053	TUBB2A, MICAL1, AGRN, AJUBA	66	161	16792	6.3211	0.999982	1	1
GOTERM_BP_DIRECT	GO:0060081~membrane hyperpolarization	2	2.7027	0.0417774	CRTC1, PRKCZ	66	11	16792	46.259	1	1	1
GOTERM_CC_DIRECT	GO:0031527~filopodium membrane	2	2.7027	0.0624791	ITGA3, FZD9	70	17	18224	30.6286	0.999224	1	1
GOTERM_BP_DIRECT	GO:0043153~entrainment of circadian clock by photoperiod	2	2.7027	0.0746767	CRTC1, CRY2	66	20	16792	25.4424	1	1	1
GOTERM_CC_DIRECT	GO:0035097~histone methyltransferase complex	2	2.7027	0.0835988	PRMT5, KMT2B	70	23	18224	22.6385	0.999938	1	1
GOTERM_MF_DIRECT	GO:0071949~FAD binding	2	2.7027	0.0862139	MICAL1, CRY2	67	23	16881	21.9091	1	1	1
GOTERM_BP_DIRECT	GO:0060135~maternal process involved in female pregnancy	2	2.7027	0.0924708	ITGA3, APOL2	66	25	16792	20.3539	1	1	1
GOTERM_MF_DIRECT	GO:0043236~laminin binding	2	2.7027	0.0933551	ITGA3, AGRN	67	25	16881	20.1564	1	1	1
