# Supplementary material for: A 41-Gene Pair Signature for Predicting the Pathological Response of Locally Advanced Rectal Cancer to Neoadjuvant Chemoradiation
Source: Front Med (Lausanne). 2021 Sep 14;8:744295. doi: 10.3389/fmed.2021.744295 (PMC8476893; doi:10.3389/fmed.2021.744295)
Supplement: Supplementary file 2 [file Data_Sheet_2.XLSX]

## Sheet: Sheet1
	logFC	AveExpr	t	P.Value	adj.P.Val	B
WASHC3	0.424138	11.9816	3.98215	0.000121713	0.392451	0.531686
UBE2L6	0.472507	10.4879	3.64807	0.000402591	0.406003	-0.361929
WDR66	0.70902	6.333	3.53123	0.000601564	0.406003	-0.660813
NME7	0.323968	9.06532	3.51496	0.000635703	0.406003	-0.701837
CXCL11	1.28762	8.29641	3.41696	0.000883273	0.406003	-0.945967
FUT8	0.417483	11.0437	3.32927	0.0011791	0.406003	-1.1599
KIN	0.229789	10.1312	3.2441	0.00155317	0.406003	-1.36348
PRKCZ	-0.342114	12.9491	-3.19762	0.00180141	0.406003	-1.47282
ASPHD1	-0.627681	10.341	-3.14134	0.00215139	0.406003	-1.60353
NPHP4	-0.491263	8.04212	-3.08796	0.0025408	0.406003	-1.72578
THAP1	0.276469	10.4817	3.07839	0.00261717	0.406003	-1.74752
EPS8L2	-0.255831	10.681	-3.04887	0.00286639	0.406003	-1.81423
ZP1	-0.458253	5.34158	-3.03891	0.00295531	0.406003	-1.83663
GLYAT	-0.560085	4.9941	-2.9581	0.0037766	0.416611	-2.01605
CRY2	-0.189625	10.7162	-2.92317	0.00419288	0.420155	-2.09237
CDKN3	0.434006	11.7999	2.91005	0.00435976	0.425011	-2.12083
SLC17A9	-0.576958	12.3842	-2.86103	0.00503898	0.435799	-2.22626
PRELID2	-0.380124	11.3696	-2.73543	0.00724472	0.449711	-2.48956
PRRC1	-0.225698	11.1411	-2.72113	0.00754482	0.449711	-2.51889
EHBP1L1	-0.324686	8.88876	-2.70838	0.00782213	0.449711	-2.54496
GOT1	-0.289584	11.9196	-2.6671	0.00878393	0.46448	-2.62857
AMBRA1	-0.196897	11.1126	-2.62085	0.00998803	0.484556	-2.72097
USP19	-0.172611	11.6547	-2.54496	0.0122892	0.50749	-2.86954
MICAL1	-0.228411	10.302	-2.52486	0.0129736	0.508594	-2.90826
DCAF1	-0.234264	7.61537	-2.51062	0.0134789	0.509874	-2.93552
GLYCTK	-0.389971	8.76563	-2.47763	0.0147178	0.524337	-2.99817
LPCAT2	0.375823	8.96028	2.46985	0.0150247	0.527207	-3.01285
AGRN	-0.308529	10.4087	-2.38033	0.0189852	0.560107	-3.17872
ENY2	0.331761	14.0723	2.37327	0.0193337	0.564015	-3.19156
CCDC25	0.261462	9.04184	2.28661	0.0240975	0.60234	-3.34656
TSEN15	0.229246	9.27914	2.24316	0.0268529	0.610825	-3.42233
TIMM9	0.272435	13.2234	2.23315	0.0275253	0.610825	-3.4396
GSTT1	1.38429	10.1622	2.20536	0.0294709	0.61797	-3.4872
ERP27	0.695583	9.04797	2.16924	0.0321775	0.624699	-3.54825
STRIP1	-0.173273	10.0832	-2.14101	0.03444	0.629126	-3.59531
LHFPL2	-0.166428	11.5281	-2.04056	0.0436447	0.658715	-3.75829
BPNT1	-0.245048	10.5535	-2.02347	0.0454047	0.6676	-3.78531
HENMT1	0.267611	11.7403	1.96185	0.0522602	0.680468	-3.88099
PARN	0.133763	10.7794	1.96125	0.0523306	0.680468	-3.8819
MIER3	-0.22458	11.1323	-1.95192	0.0534422	0.681138	-3.89614
WDCP	0.162768	8.2532	1.92225	0.0571138	0.682973	-3.94104
APOL2	0.225803	12.7599	1.8647	0.0648404	0.686124	-4.02629
ZNF460	-0.225418	6.24805	-1.86376	0.0649737	0.686737	-4.02767
DCP1B	0.149937	10.8404	1.85919	0.0656238	0.689414	-4.03433
NENF	0.236735	13.0108	1.83762	0.0687675	0.69523	-4.06557
RHOBTB1	0.269964	10.6825	1.83283	0.069483	0.69622	-4.07247
HAGHL	-0.241146	9.92985	-1.7826	0.0773594	0.704212	-4.14374
COA8	0.222897	11.677	1.78134	0.0775656	0.704445	-4.1455
TUBB2A	-0.225386	12.883	-1.76989	0.0794651	0.711771	-4.16147
SFI1	-0.179852	10.758	-1.73649	0.0852257	0.719242	-4.20753
MIS18BP1	0.20946	9.10457	1.7353	0.0854364	0.719242	-4.20915
KLHDC9	0.196934	10.123	1.68946	0.093911	0.723772	-4.27098
CRTC1	-0.213024	11.1052	-1.68834	0.094128	0.723772	-4.27248
KMT2B	-0.24246	9.42226	-1.67765	0.0962021	0.723772	-4.28666
SOCS4	0.129044	11.0874	1.67499	0.0967238	0.724253	-4.29017
SMUG1	0.211879	10.5271	1.66106	0.0994964	0.726684	-4.30851
ECSIT	-0.181288	11.6542	-1.61375	0.109394	0.739213	-4.36969
EBF1	-0.308977	7.66728	-1.57015	0.119199	0.748382	-4.42458
PPP1R2	0.143129	11.1682	1.56033	0.121501	0.752139	-4.43675
AJUBA	0.264823	9.48768	1.54853	0.124314	0.756181	-4.45128
ITGA3	-0.207261	9.1673	-1.51457	0.132696	0.767331	-4.4925
LTA	0.235358	5.3206	1.44917	0.150084	0.781801	-4.56943
DKK4	0.564725	5.86192	1.43147	0.155079	0.782814	-4.58969
DHFR2	-0.143856	8.99834	-1.41356	0.160262	0.784756	-4.60995
ZNF92	0.13519	10.3014	1.38968	0.167382	0.791226	-4.63658
SESTD1	-0.159191	8.90551	-1.32721	0.187137	0.805065	-4.70419
PRMT5	0.119077	11.5753	1.2156	0.226691	0.82113	-4.81751
IWS1	-0.115193	9.09443	-1.1024	0.272649	0.847477	-4.92258
ARHGEF39	0.0995227	8.05277	0.985761	0.326374	0.864965	-5.02038
FZD9	-0.108132	8.00665	-0.852258	0.395888	0.887258	-5.11916
EFNA1	-0.102903	11.6424	-0.830457	0.408046	0.890086	-5.13395
ABCC5	-0.0348583	10.8584	-0.349612	0.727286	0.958631	-5.36345
TMEM39B	0.0119584	10.6255	0.182416	0.855586	0.977183	-5.39955
TBC1D5	0.0180308	7.63896	0.175192	0.861245	0.978573	-5.4006
DCTPP1	-0.00250533	13.9703	-0.0241762	0.980755	0.997176	-5.41283
SUPT7L	0.000945192	12.3952	0.0157067	0.987496	0.998466	-5.41296
