# Supplementary material for: A 41-Gene Pair Signature for Predicting the Pathological Response of Locally Advanced Rectal Cancer to Neoadjuvant Chemoradiation
Source: Front Med (Lausanne). 2021 Sep 14;8:744295. doi: 10.3389/fmed.2021.744295 (PMC8476893; doi:10.3389/fmed.2021.744295)
Supplement: Supplementary file 3 [file Data_Sheet_3.XLSX]

## Sheet: gse14333_expr
	sample1	sample2	sample3	sample4	sample5	sample6	sample7	sample8	sample9	sample10	sample11	sample12	sample13	sample14	sample15	sample16	sample17	sample18	sample19	sample20	sample21	sample22	sample23	sample24	sample25	sample26	sample27	sample28	sample29	sample30	sample31	sample32	sample33	sample34	sample35	sample36	sample37	sample38	sample39	sample40	sample41	sample42	sample43	sample44	sample45	sample46	sample47	sample48	sample49
A1BG	4.7966	5.52428	5.52494	5.39451	5.92546	5.53106	5.57174	5.32923	6.16301	5.01916	4.80513	5.66602	4.90825	5.47301	6.12479	5.28964	5.44943	6.05415	4.8482	4.76351	4.72899	5.16306	5.27501	5.49204	4.97637	5.32595	4.57087	5.2653	5.84646	5.3937	5.07582	5.3269	5.24309	5.59159	5.78391	5.47975	5.91159	5.85764	5.21328	5.88028	5.50638	5.65618	5.72231	4.91313	4.92494	5.87132	5.61959	6.58907	5.3074
A2M	8.58341	9.10148	8.64478	8.75165	9.34537	8.73135	8.50901	8.8019	9.50371	8.33108	8.49101	9.12246	8.46096	8.91762	9.60545	8.42017	8.99504	9.87612	8.0182	7.77118	7.98009	8.44185	8.9068	9.05667	8.53633	8.90962	7.83617	8.79906	9.19939	9.12842	8.77604	8.3922	9.06284	8.9906	9.25363	9.00603	9.30367	9.43455	8.55638	9.25618	9.39634	8.32545	9.67218	8.76221	8.23734	8.73917	8.90713	9.77807	8.47197
A2MP1	5.94422	6.63782	6.41922	6.21926	7.3918	6.73662	6.83716	6.58949	7.10813	6.06067	5.79038	6.35926	6.12288	6.47423	7.46518	5.92896	6.88376	7.28071	5.6221	5.67277	5.83153	5.4985	6.38727	6.75688	6.39539	6.75614	5.777	6.18754	6.8151	6.74216	6.04178	6.00998	6.31303	6.3606	6.69567	6.28849	6.89709	7.07702	6.19344	6.63459	7.08379	6.49753	6.7379	6.52136	6.15665	6.34832	6.31345	7.16805	6.32657
NAT1	8.45508	9.32857	8.76362	7.73355	8.00604	9.34935	9.24683	9.17373	9.47706	7.83093	8.58087	8.34909	9.30436	9.75185	9.27095	8.54887	10.4047	9.50235	7.61839	9.04142	9.50544	8.54433	7.78707	9.18619	8.42978	7.6856	8.2759	9.59314	8.83245	8.09898	8.38542	8.89207	8.47657	8.67028	9.09366	10.5002	9.04089	8.94195	9.65211	8.99477	8.33983	8.62771	9.86324	9.1022	10.2117	8.33257	8.94103	10.0705	9.29394
NAT2	8.67814	8.66641	7.14438	7.78617	8.42177	9.15296	8.3819	8.88077	8.64812	6.30552	7.82476	8.42727	8.75622	8.85367	9.24787	6.93419	10.2476	9.67341	6.21209	9.15393	9.68211	6.85974	8.22462	9.14089	8.65096	7.78484	8.29011	9.1086	9.05219	8.17761	8.35889	7.23125	8.17171	8.71078	8.62701	9.83228	7.87801	8.41727	8.76306	9.18597	9.10546	8.57172	9.92717	9.02872	9.38021	8.26531	8.33681	9.74277	8.23008
SERPINA3	7.23711	7.96081	8.19819	7.04886	7.68039	8.09371	7.11106	7.77838	8.8228	7.01431	7.89736	7.34372	6.98627	7.7409	8.44238	7.68725	7.96761	8.14274	5.82561	8.67673	6.57807	6.29124	8.14556	7.43624	7.20568	10.1435	6.56581	7.9511	7.76617	7.31772	8.15153	7.91157	7.13871	7.20222	8.69348	6.75246	8.1257	8.18023	7.21658	7.88895	7.81098	6.69575	7.40588	6.91016	6.6487	7.3513	7.74504	8.32032	7.14218
AADAC	5.54689	6.14756	5.9208	6.18879	7.2274	6.37622	6.36851	6.07708	6.63307	5.72818	6.12543	6.32923	5.64811	5.78485	6.91736	5.51635	6.31303	7.01138	5.43707	5.32515	6.95044	6.18838	6.19708	6.2546	6.10659	7.04925	5.29555	5.99942	6.32532	6.25987	5.42292	5.98163	5.9956	5.95539	6.22106	6.00393	5.86709	6.80267	6.01833	6.20081	7.59941	6.12393	6.92532	6.28923	5.50391	5.79822	6.32405	7.07931	7.18173
AAMP	8.45435	9.36283	9.55183	9.67769	9.46316	9.82775	9.79721	9.594	10.6346	9.33365	9.0739	9.21034	9.35179	9.39134	10.4767	8.85898	9.76653	10.5054	8.72879	8.90281	9.08989	9.44141	10.0404	9.97583	9.25001	9.42937	8.77767	9.47153	9.71692	9.80986	8.9883	10.618	9.53757	9.04522	9.87771	9.9077	9.99958	9.70087	9.30319	9.71929	10.1257	9.5175	9.97092	9.8121	9.41036	8.93012	9.6837	10.7093	9.51876
AANAT	4.92869	5.8575	5.71846	5.5261	5.86198	6.0306	5.89884	5.69819	6.48311	5.29205	4.97973	6.12296	5.41617	5.48719	6.53134	5.37329	5.83256	6.78949	4.95529	4.72526	4.95057	5.23337	5.60241	5.88795	5.41116	5.80875	4.7249	5.38178	5.92912	5.76379	5.07462	5.04994	5.60757	5.65069	5.88714	5.68011	5.86062	5.53751	5.67515	5.77901	6.02325	5.46946	5.86293	5.35428	5.30801	5.29088	5.78778	6.84469	5.48134
AARS1	9.34143	9.70032	9.56548	9.74344	10.0059	10.4785	10.6182	10.1329	11.2506	9.86965	9.32906	10.0868	9.62632	9.21934	10.7014	9.68701	10.5834	10.5104	9.7171	9.34679	10.0029	10.1631	10.3979	10.6627	9.89652	10.1631	9.19367	9.91881	10.308	10.2148	9.37302	10.0283	9.94613	9.77183	10.4852	10.3297	10.1155	10.0652	9.95328	9.77027	10.5203	10.1507	10.4309	9.70405	9.7952	9.59324	10.3813	11.5717	9.83235
ABAT	6.15811	6.65253	6.46001	9.03215	9.81213	6.82536	8.95585	7.84615	7.33039	5.82772	6.10599	8.4205	8.659	7.25966	8.90431	5.99934	7.93506	9.26786	6.03303	7.1316	8.49422	6.78364	7.30984	7.84901	7.8612	7.41433	5.65487	7.48696	8.11192	8.61055	6.56338	7.56602	7.64154	8.72466	8.07392	7.57022	6.52754	8.20423	6.13098	7.74673	10.1549	7.91409	8.26267	8.06556	6.30844	8.44874	7.6847	9.80953	6.15449
ABCA1	6.02642	7.80852	7.39097	7.01871	7.6169	7.73817	7.09961	7.30435	7.49628	6.96451	7.2118	7.46767	6.9884	6.94789	8.00612	6.78909	7.59638	7.90904	6.66396	6.26419	6.52144	6.98957	7.06497	6.96414	6.94119	7.39471	6.35277	7.33398	7.39629	7.25824	6.69844	6.83349	6.91108	7.09822	7.71319	7.22308	7.56798	7.3915	7.16422	7.27248	7.44804	6.9941	8.21648	6.76597	6.90251	6.54116	7.49254	8.24753	6.98993
ABCA2	6.33493	6.9074	6.95877	6.74829	7.40013	7.34851	7.29764	6.91562	7.98509	6.57041	6.26552	7.27697	6.60494	6.99248	7.63014	6.67965	7.14816	8.11197	5.65072	6.31827	5.80686	6.14834	7.50674	7.21609	6.54893	7.04115	6.16934	6.65261	7.43691	7.16587	6.31155	6.929	6.81043	6.94603	7.35746	6.87268	7.15036	7.30493	7.00664	7.14018	7.64746	7.11176	7.10112	6.6776	6.385	7.06722	7.16917	7.78906	6.84957
ABCA3	6.2322	6.54706	7.07373	6.20238	7.0431	6.77474	7.00351	6.67522	8.26715	6.72432	5.86866	6.78238	5.95543	6.59421	7.32142	7.20016	6.78992	7.77208	4.99358	4.91975	5.46369	5.01011	7.81671	7.70978	5.85079	7.65943	6.35009	6.62563	7.50709	6.67258	5.93167	7.01728	6.67867	6.91314	7.34374	6.65447	7.25295	7.41933	7.74167	6.94993	7.75438	6.70425	7.18524	6.29298	5.72565	7.29654	6.87961	7.63545	6.38414
ABCB7	9.45671	7.68708	8.11923	8.8786	9.26313	8.27403	8.62032	8.38167	9.29634	7.49401	7.65104	7.76468	7.80126	8.0592	9.91614	7.87393	9.20469	9.53022	6.79223	7.52279	8.14935	7.82493	8.30304	8.65996	8.34375	8.0049	7.39861	8.04063	8.63581	8.6077	7.53159	8.41163	8.22103	7.92229	8.5753	8.7381	8.15498	8.65334	8.17013	8.66596	9.19828	8.85693	8.24309	8.76532	7.80493	7.94955	8.42027	9.90357	9.22438
ABCF1	9.71	9.91365	9.43332	9.55648	9.70772	10.0419	9.97382	10.0885	11.2596	9.23029	9.4229	10.0262	9.30081	9.96278	10.988	9.6624	10.3888	10.8955	9.06454	9.5294	9.34462	9.76909	9.91486	10.0011	10.0298	10.1501	8.88142	9.8137	10.1872	10.7925	9.03584	10.3523	10.5008	9.46284	10.2099	10.2715	9.48518	9.96302	9.25303	10.0331	10.2295	9.56827	10.7531	10.3674	8.84724	9.41499	10.2979	11.1212	9.95227
ABCA4	6.28997	6.65821	6.64648	6.35939	7.13059	7.05285	7.08134	6.5964	8.06709	6.27067	5.88446	6.74593	6.28775	6.76895	7.33693	6.21215	6.94827	7.667	5.64036	6.14204	5.63236	5.77712	6.40367	6.74961	5.96694	6.88965	5.90536	6.42976	7.12723	6.83336	5.89028	6.08292	6.92332	6.6862	6.95346	6.4722	6.80271	6.76873	6.39461	6.91017	7.11828	6.65085	6.9339	6.254	6.09556	6.54847	6.7843	7.45697	6.484
ABL1	8.76824	9.97254	9.33691	9.66632	9.58281	9.6914	9.70356	9.99428	10.6379	9.15365	9.57078	9.51922	9.15367	9.59007	11.2714	9.48266	10.7076	10.6502	8.32139	8.80764	9.53737	8.77569	9.80975	9.61936	9.69405	10.0387	8.63842	9.69219	10.1393	10.4509	8.95794	9.55662	9.97816	9.64654	9.9572	9.86702	9.88827	10.1809	9.53186	10.0061	10.2229	9.65784	9.73811	10.1437	8.96546	9.42136	10.0892	10.8495	9.28059
AOC1	8.51349	9.79167	8.74907	10.3833	10.7625	10.102	10.0676	9.67754	11.1595	5.24961	9.77965	9.61587	10.0115	10.0342	10.9943	11.3261	11.3372	10.3935	8.6116	10.4346	9.21287	9.28002	9.73259	10.7546	10.9216	11.5318	10.0028	9.7756	11.0736	10.2431	8.4756	10.9312	9.88433	10.0582	10.917	10.5976	8.89858	10.3747	9.51237	10.9964	10.7695	10.8341	10.6006	10.8697	9.16988	10.4647	9.72395	10.8845	10.2141
ABL2	6.7505	7.24956	7.21489	7.34587	7.89814	7.82098	7.49075	7.50415	8.66572	6.72193	7.05899	7.08579	6.9239	7.30831	8.56109	6.94491	7.49583	8.45884	6.20367	6.29411	6.66496	6.72656	7.49277	7.47348	7.1785	7.72235	6.48085	7.14118	7.68451	8.01945	6.95307	7.26444	7.62252	7.09979	7.81873	7.53867	7.81039	7.93384	7.10783	7.79189	8.3493	7.19906	8.03621	7.51073	6.64345	7.10886	7.68595	8.20635	7.10117
ABO	7.26383	7.98738	7.78483	7.4559	8.27818	8.1062	7.97823	7.82393	8.71531	7.26028	6.87157	7.93895	7.40616	7.69136	8.04399	7.89983	8.02852	8.72446	6.18508	6.97481	6.36307	6.55863	7.90129	7.94033	7.2838	8.00319	6.61929	7.70914	8.10362	7.82886	6.43452	6.62265	7.91383	7.81513	8.30042	7.63021	7.89073	7.98984	7.80131	7.76426	8.15842	7.74061	7.93028	7.33044	7.45663	7.39398	7.9276	8.82411	7.77559
ABR	8.16843	9.02722	8.54081	8.97082	8.97836	8.47754	9.30365	9.07709	10.0385	8.20651	8.55079	8.73054	8.29583	9.07433	9.60083	8.29151	9.24654	9.73246	7.99687	8.61649	7.86737	8.60466	9.11694	10.5687	8.9076	8.3436	7.49132	8.90591	9.15044	9.17171	8.11718	8.72623	8.97421	8.55652	9.37366	9.42815	9.17194	8.7148	8.87236	9.07433	9.47992	8.56005	9.14532	9.22729	8.95797	8.36906	9.17611	9.81385	8.77388
ACAA1	8.38743	9.30902	9.17995	9.09453	9.30795	10.0292	9.27104	9.10522	9.88677	8.46675	8.46542	8.941	8.38029	9.76991	9.87256	8.78189	9.28468	9.73395	8.55202	9.30519	8.93575	9.05923	9.34343	9.72504	9.52108	9.20672	8.63822	9.04184	9.76043	9.39047	8.48455	9.44222	9.64084	9.1507	9.36798	9.47493	8.94832	9.45398	9.08805	9.50391	9.80899	9.2367	8.97169	9.63015	8.55881	9.43664	9.6371	10.1075	9.77392
ACACA	8.04982	8.00289	8.82684	8.11985	8.85977	9.20249	8.49198	8.54974	9.21354	7.84772	7.87246	7.99494	7.88558	8.0957	9.54174	8.12265	9.27304	9.26135	7.10411	7.91162	8.16918	7.75846	8.96221	8.5467	8.29642	8.77318	7.5133	8.19894	8.7527	8.89791	7.27563	8.01202	8.83822	8.02981	8.49457	8.12009	8.44581	8.4823	8.4455	8.7214	9.00833	8.46785	8.29082	8.64037	7.6812	8.00585	8.99977	9.09792	8.40391
ACACB	6.65158	6.99836	6.99775	7.27564	7.58739	7.17607	7.25415	6.97489	8.11229	6.43615	6.95897	7.24119	6.90237	7.33157	7.99436	6.46573	7.42779	8.018	6.07638	6.56334	6.78455	6.1499	7.10466	7.531	7.32587	7.46586	6.25817	6.86297	7.4035	7.47299	6.96869	6.87462	7.18854	6.92863	7.42946	6.75501	7.01793	7.59953	6.96005	7.55974	7.92221	7.00314	7.43223	7.39043	6.42372	7.00763	7.04442	8.16404	6.80703
ACADL	5.01824	5.54215	5.24072	4.92266	5.88195	5.38749	5.41995	5.32243	6.0819	4.87499	4.80624	6.08716	4.98697	5.16995	5.88745	5.10989	5.53941	5.82173	4.15515	4.91769	4.63098	4.74565	5.16837	5.34019	5.1293	5.47631	4.57405	5.00452	5.4752	5.5153	5.11055	4.83595	5.25054	5.33397	5.58275	5.38932	5.20162	5.52674	4.70759	5.52313	5.54759	5.02531	5.29933	4.90743	4.93408	5.28097	5.38448	6.41175	4.93974
ACADM	9.20537	10.3849	10.4757	10.5584	10.6135	10.7832	10.6686	10.228	11.6578	9.67349	10.0888	9.61056	9.66025	10.5849	10.7981	9.48397	11.1626	11.1299	9.46704	10.0244	9.9769	9.97125	10.9222	10.8923	9.57555	10.6496	9.48559	10.3924	9.92253	10.4217	9.91868	9.44934	10.0534	10.3227	10.4075	11.2049	10.4451	10.1908	10.3642	10.5457	10.6891	10.8732	10.602	10.2226	9.11881	9.81925	9.85542	11.5184	10.1266
ACADS	7.56792	8.12728	8.09208	7.95928	8.22905	8.18102	8.37644	8.42347	8.71308	7.39007	7.553	7.73312	7.53832	8.36712	9.11048	7.44933	8.58882	8.66188	7.16443	7.81423	7.49271	7.79178	8.12855	8.73401	7.92736	7.91606	7.12702	7.948	8.21397	8.2797	7.21227	7.35144	8.04545	7.87593	8.40411	8.88924	8.26371	8.07743	8.38809	8.40694	8.58682	8.19343	7.99616	8.2035	7.45787	7.94777	7.988	8.49108	8.17868
ACADSB	6.54844	7.30133	7.23192	6.63151	7.20219	7.60233	7.87716	7.70511	7.44021	6.26183	7.14229	6.50974	7.16026	7.67479	9.28908	6.16778	8.30703	8.74054	7.22612	6.53359	6.92492	7.24484	7.99512	7.95086	7.60777	7.36217	6.06549	7.41607	7.35543	7.37975	6.63302	7.31211	7.56306	7.37649	7.82589	8.83089	7.0605	7.61257	7.26915	7.65675	8.02314	7.84345	7.59619	7.88661	7.27873	7.0226	7.43394	8.84659	8.19679
ACADVL	9.46256	10.2199	9.43854	10.0823	10.1737	10.0913	9.80758	10.1911	11.1618	9.34103	10.5629	9.55709	9.29322	9.61798	10.5131	9.02421	10.5852	10.3601	9.70196	10.5639	9.6774	10.4041	10.3311	10.3661	10.3894	9.25198	9.43761	10.1378	9.91029	9.89131	9.06187	9.68917	9.98767	9.84096	10.5918	10.0259	10.4359	9.94	9.83797	10.5181	10.7724	9.56633	10.9109	10.3131	8.69609	9.61002	9.78072	10.6844	10.2358
ACAT1	5.91262	6.72402	6.63124	6.3343	6.79271	6.91586	6.66697	6.57471	7.26069	6.12383	6.164	6.87194	6.09458	6.38585	7.43349	6.06647	6.77458	7.13884	5.46191	5.81919	5.7964	5.79809	6.74374	6.80018	6.25001	6.44179	5.38407	6.38277	6.63128	6.84318	5.6995	5.97252	6.53688	6.63759	6.58262	6.57183	6.60197	6.27555	6.35978	6.47538	7.17447	6.45733	6.5452	6.38026	5.9594	6.26927	6.74264	7.82935	6.35661
ACAT2	8.69624	9.31877	10.0994	8.72224	9.33301	9.22428	9.69443	9.27146	9.96477	8.50234	8.08323	8.9234	9.22821	9.20524	10.7336	9.41886	10.398	10.4636	9.16781	9.57277	9.57372	9.81844	9.08998	10.1964	8.35728	9.51086	7.66442	9.24713	9.24477	10.3432	7.24349	8.73136	10.0106	9.09703	8.75922	10.1114	9.23062	8.46731	8.76198	9.32123	9.91368	8.55981	9.0289	10.1152	7.85442	8.50207	10.3507	9.83914	9.21739
ASIC2	6.67085	7.31947	7.32673	7.04423	7.49308	7.30973	7.42239	7.20589	7.82563	6.64665	6.24878	7.40175	6.95146	7.2776	8.27711	6.74964	7.60226	8.06547	6.21581	6.291	6.56736	6.71693	7.2783	7.12619	6.92054	7.10276	6.16463	7.09863	7.59456	7.56415	6.5583	7.10859	7.12324	7.21089	7.55117	7.14375	7.14549	7.58544	6.80049	7.47385	7.64612	7.16193	7.18448	7.02414	6.8626	7.25005	7.28549	8.09635	7.32119
ASIC1	6.71187	6.80329	7.19609	6.82191	7.45495	7.55746	7.27288	6.95288	8.07583	6.58042	6.31422	6.80143	6.69542	7.12777	7.98632	6.44372	7.2492	8.38952	5.78548	6.28059	6.34298	5.70462	7.49662	7.16407	7.36224	7.02446	6.48924	6.75247	7.38806	7.65667	6.32471	6.75475	7.14183	7.21828	7.38062	6.99649	6.95031	7.83922	7.09052	7.26974	7.92244	7.36466	6.88252	7.16141	6.58422	7.09845	7.16883	8.05037	7.10311
ACHE	5.88159	6.10068	6.37485	5.96021	6.93192	6.3537	6.46858	6.10888	7.06769	6.10743	5.32747	6.2268	5.70467	6.18934	7.02289	5.7558	6.27149	7.21186	5.12465	5.08405	5.71546	5.31257	6.59135	6.77275	5.88106	6.10807	5.16629	5.82333	6.86396	6.44189	5.50121	6.3497	6.0848	6.10014	6.53619	6.28144	6.42277	6.4807	6.06448	6.39565	6.95471	6.14304	6.39158	6.06711	5.5045	6.21746	6.2324	7.11906	6.20588
ACLY	8.78922	9.73413	10.0143	9.07691	9.18193	9.35982	9.52031	9.94227	11.4189	9.08939	9.23406	9.32614	9.24379	8.83717	11.1293	9.69361	10.6156	10.6448	8.94055	9.51635	9.75084	9.61794	10.0855	9.84509	9.35327	10.1207	9.07307	9.67529	10.145	10.3495	8.69519	9.26359	10.1101	9.11307	10.2167	10.1019	10.1564	9.92273	9.59424	9.87676	10.6714	9.78577	9.81012	10.1897	9.20083	8.60176	10.4498	10.8127	9.58378
ACO1	7.10356	7.97383	7.9209	7.20347	7.83328	8.44028	7.90516	7.62969	8.8948	7.40602	7.33827	7.92301	7.27624	7.52838	8.63973	7.4683	8.2753	8.55626	6.46062	7.11635	7.15058	7.0077	8.28362	7.91186	7.46894	7.77552	6.54542	7.5485	8.09739	7.95829	7.0149	7.38768	7.99149	7.42247	8.2739	7.89253	7.60972	7.97947	7.3114	7.76326	8.5938	7.61545	7.83939	7.70571	7.294	7.26135	7.91301	8.88618	7.42267
ACR	6.21917	6.6095	6.45393	6.39779	7.52362	6.6348	6.78497	6.61265	7.80435	5.95157	6.09929	6.99504	6.13833	6.55811	7.48613	6.13162	6.98033	7.50635	5.39262	5.86447	6.11065	5.99772	6.51134	6.8002	6.5224	6.81579	5.74737	6.25812	6.98461	6.9999	6.0689	6.60513	6.62771	6.64418	6.82928	6.71484	6.42758	7.10162	6.16558	6.74548	7.13916	6.62309	6.87614	6.71656	6.33534	6.48839	6.43184	7.97431	6.36414
ACO2	8.17289	8.90095	8.65927	8.41931	8.89179	8.56979	8.73868	8.86916	9.27179	8.03532	8.48208	8.62364	8.33483	8.77074	9.8121	8.03405	9.26372	9.59504	7.82123	8.48324	8.58855	8.54659	9.12829	8.81978	8.60482	8.42453	7.74041	8.58461	8.90236	9.04096	7.90268	8.73699	8.44638	8.45068	8.6157	9.15049	8.70812	9.02186	8.3767	8.95376	9.26873	8.75623	9.02254	8.66648	8.19055	8.39445	8.62716	9.62992	8.65084
ACOX1	6.74874	7.2177	6.95262	7.36017	7.99121	7.04213	7.55196	7.25877	8.32006	6.80931	6.45023	7.15911	7.27513	7.0856	8.33101	6.89535	7.85351	8.10167	6.19956	6.79993	7.5639	6.67436	7.5197	7.66387	7.0526	7.06782	6.75023	7.12555	7.47365	7.64962	6.60048	6.76524	7.27609	7.01733	7.70948	7.50421	7.23835	7.6137	7.03462	7.72946	7.7238	7.55113	7.98619	7.43632	6.96038	6.72034	7.09817	8.89468	7.10424
ACP1	9.01569	9.15247	9.14885	9.41544	9.77895	9.78405	9.9023	9.38601	10.5375	9.02683	8.94387	9.3407	8.94415	9.38657	10.178	9.50869	9.58431	10.287	8.38268	8.65323	9.24688	8.73525	9.77723	9.93943	8.72434	9.13727	8.59335	9.27712	9.31974	9.60963	8.16125	8.66318	9.30978	9.19032	9.44995	9.72782	9.72127	9.68779	9.14591	9.23045	9.65643	9.67637	9.33868	9.14247	8.91126	8.34641	9.47189	10.6658	9.46259
ACP2	8.46814	9.34928	9.37504	8.97545	9.32614	9.35896	9.13624	9.33591	10.0359	9.31773	8.757	9.26629	8.46498	9.16053	10.2485	9.04059	9.61456	9.66756	8.59466	8.32814	8.29413	9.17299	9.54426	9.51164	8.62986	9.10784	8.04323	9.25385	9.27002	9.30781	8.60871	9.46853	9.12311	8.92692	9.49333	9.34334	9.48136	9.25128	9.17635	9.4843	9.38261	8.7601	9.72947	9.03602	8.64243	8.74734	9.37624	9.93073	8.8099
ACP5	8.21601	10.0531	9.51521	8.69945	8.46272	9.83122	8.80189	9.46892	9.22765	8.84176	9.89417	9.64468	8.37689	8.85057	9.25122	7.35625	8.67279	9.7253	9.20473	7.31764	7.97355	9.56125	8.61681	8.39331	8.01773	8.29805	7.67642	9.80181	9.52525	9.14425	8.69143	10.0398	8.22758	9.27103	9.33395	9.39257	10.3646	9.60577	9.32203	9.60418	9.00843	9.91283	10.9103	8.42163	9.55093	9.14143	9.75839	10.9531	9.45813
ACPP	5.33597	5.96512	5.74235	5.45409	5.90649	6.13231	5.81471	6.35527	6.82998	5.16027	5.58055	6.12657	5.38098	6.33066	6.66976	5.83005	6.17756	6.60162	4.98674	5.29285	5.3481	5.24707	5.69335	5.94375	5.59425	6.30932	5.06016	5.55382	6.05085	5.95464	5.05057	5.28612	6.2237	5.67761	6.81588	5.87046	6.14485	5.74446	5.94632	6.33729	6.51666	5.51311	5.89564	6.12081	5.35858	5.45109	6.07631	6.70282	6.02178
ACRV1	6.25317	7.05228	6.61556	6.49522	7.25384	6.91345	6.81807	6.97644	7.2827	6.18396	6.13866	6.89853	6.43667	6.70495	7.63141	6.26214	7.35177	7.79488	5.50018	5.7507	6.07412	5.93331	7.10125	6.90503	6.75996	7.03251	6.17881	6.55148	7.09543	7.20354	6.09466	6.67896	6.66878	6.71659	7.33961	6.74009	6.74944	7.09489	6.50517	6.99593	7.50859	6.80889	6.94195	6.62229	6.53023	6.435	6.73897	7.56036	6.56605
ACTA1	4.84901	5.1947	5.35642	5.23202	6.33241	5.5316	5.51625	5.37248	6.26916	4.90209	4.46633	5.78547	5.0249	5.19401	6.36351	4.90425	5.68317	6.23031	4.40435	4.84804	4.97246	4.66267	5.25055	5.90143	4.99059	5.3932	4.59324	5.08293	5.7507	5.85276	4.70233	5.39918	5.38121	5.03787	5.65579	5.22422	5.42976	5.97969	5.3057	5.68362	5.97121	4.99878	5.68058	5.064	4.70284	5.52879	5.40825	6.28382	5.33763
ACTA2	7.63946	8.15028	7.8871	7.67078	8.05396	7.98497	7.28778	7.84054	8.16907	7.28667	7.96429	8.306	7.2752	7.53504	8.37708	7.61945	8.1003	8.68762	7.2653	6.79686	7.36929	7.49876	7.66261	7.61894	7.5341	7.962	7.29134	7.67944	8.13855	7.83913	7.93133	7.36635	7.84041	7.8764	8.3607	7.78615	8.06434	8.00898	7.57625	8.03761	8.20798	7.25481	8.1948	7.58914	7.18726	7.50047	8.10281	8.74339	7.55988
ACTB	13.0201	13.5521	13.4106	13.5313	13.3406	13.6016	13.5061	13.6029	14.6934	13.3023	13.3575	13.5432	13.2727	13.4242	14.151	13.5545	13.7211	14.0128	13.1724	13.3592	13.9683	13.5345	13.5858	13.5477	13.3001	13.3747	13.1263	13.4207	13.768	13.6792	13.3332	13.4892	13.372	13.2639	13.7953	13.6931	13.7129	13.7684	13.3728	13.4204	13.8143	13.5568	13.6057	13.7266	12.8588	12.9716	13.6938	14.5581	13.5823
ACTC1	8.21693	8.36514	8.09213	7.85033	8.01868	9.7907	7.88206	8.09041	8.75133	7.65201	8.13648	8.87912	7.34301	7.72869	8.85181	8.08026	8.32242	9.45647	7.08642	7.75021	7.5039	7.83862	7.84889	8.4807	7.53145	7.69944	7.4935	8.12567	8.60111	8.28366	8.28005	8.05322	7.99033	7.8686	8.61845	7.95421	8.72135	9.30067	8.08939	8.73752	8.64222	7.74831	8.23448	7.98333	7.11584	7.51614	8.78638	9.14369	8.1195
ACTG2	7.99797	8.92971	8.35708	7.27171	8.92481	8.75876	7.74632	8.09981	8.55168	7.6116	8.70705	8.96168	7.21758	7.91694	8.99167	7.97872	8.38125	9.58321	7.55845	7.87213	7.78689	7.97786	7.69969	8.44243	7.34553	8.12575	7.23868	8.39553	8.94375	8.31528	7.37844	7.858	8.73747	8.17203	8.85143	7.9225	8.19528	9.80377	8.48426	8.51229	8.7405	7.38226	7.42717	7.75573	7.38589	8.00836	8.60163	8.93072	8.6724
ACTN4	10.0128	10.7699	10.4478	10.9836	10.8339	11.223	10.717	11.0871	11.8816	10.0371	9.38404	10.7711	10.4299	10.5887	11.7557	11.0402	11.0666	11.2519	9.85815	10.4641	10.8814	10.4459	10.7498	11.0132	10.9083	10.5356	9.8824	10.5684	10.6703	11.2325	9.6683	10.1163	10.8063	10.3967	11.2975	11.1296	10.9834	10.5569	10.5686	10.7403	11.1393	10.9345	10.953	10.4096	9.7528	10.4917	11.2792	11.5725	11.0654
ACTL6A	9.89487	10.0626	9.70604	10.5107	10.4927	10.9828	10.5731	10.2938	11.1548	9.6075	9.25662	9.81825	9.84598	10.0531	11.2336	10.0092	10.5777	10.9638	9.75498	9.8025	10.0286	9.86149	9.74765	10.5635	9.79422	10.2762	9.51333	10.1486	10.8206	10.6165	9.23221	10.1267	10.5241	10.4301	10.4245	10.8928	10.4911	9.49169	9.79987	10.1927	10.8771	10.376	11.7741	10.6953	9.61496	9.60319	10.4289	11.2015	10.7199
ACTN1	8.73487	9.64574	9.64195	9.22368	9.49169	9.8367	9.41939	9.59722	10.7669	9.45783	9.01562	9.41965	8.67032	9.35852	10.3734	9.75681	9.75863	10.4046	8.93189	8.85225	9.05775	9.37182	9.88918	9.62932	8.94374	9.68738	8.55387	9.47058	9.87049	9.69656	8.96132	9.21381	9.64143	9.13762	10.3067	9.32716	10.0115	10.1941	9.45756	9.57058	9.9832	9.07397	9.67564	9.03898	8.59494	8.82474	10.383	10.2099	9.41445
ACTN2	5.26457	6.09141	5.73851	5.57239	6.39879	6.07331	5.96671	5.96026	6.63964	5.18933	5.13178	6.40127	5.58569	5.74755	6.39831	5.50553	6.1466	6.51133	5.14548	5.06027	5.36233	5.28221	5.74323	5.79581	5.74554	5.93665	5.076	5.57043	6.00555	5.95683	5.3108	5.62159	5.77604	5.83258	6.12389	5.64632	5.79691	5.99173	5.36101	5.8885	6.03443	5.66597	5.71835	5.41078	5.55402	5.62546	5.91462	6.95274	5.62116
ACTN3	6.41646	6.9144	6.72841	6.51096	7.2619	7.2095	7.21305	6.60292	7.77395	6.48186	6.00104	6.91196	6.48265	6.73634	7.73383	6.5694	6.94154	7.74954	6.18048	6.39381	6.37588	6.23479	6.70031	7.25648	6.31941	6.76648	5.92492	6.45333	7.33065	7.03507	6.19879	6.4814	6.76258	6.75015	6.91247	6.63849	7.19525	7.01712	6.54344	7.02139	7.33122	6.90037	7.19642	6.55783	6.19631	6.84291	7.03788	7.90766	6.76696
ACVR1	8.22216	9.4817	9.26077	9.82596	9.87883	9.24865	9.22242	9.31022	10.127	9.16966	8.98595	9.22808	8.82071	8.88699	10.4458	8.87493	9.90278	10.4063	8.52118	8.90141	9.20345	9.04414	9.77589	9.53824	8.49536	9.54617	8.34077	9.58848	9.57717	9.58824	9.31067	9.22379	9.23009	9.28745	9.92129	9.27143	10.2097	10.1757	9.30816	9.51232	9.63389	9.07477	9.87604	9.15211	8.4347	8.59576	10.0667	10.6964	9.0949
ACVR1B	6.24564	6.67551	6.74476	7.08107	7.3554	7.10698	7.24016	6.79218	7.60502	6.00719	5.96734	7.08946	6.37875	6.91424	7.76732	6.43142	7.194	7.68075	5.88658	6.28843	6.5415	6.31424	6.70263	7.12854	6.4284	6.76443	5.94584	6.42518	7.14133	7.06464	6.55593	6.42783	6.87392	6.58411	7.33598	6.76859	6.81289	6.69087	6.39495	7.08843	7.38439	7.01457	6.93254	7.03377	6.4403	6.43551	6.78814	7.80236	6.18447
ACVR2A	7.60754	7.93784	8.24362	8.97658	9.12922	8.03448	8.3502	8.56479	9.20942	7.82813	8.13799	7.80401	8.17061	8.14945	8.83898	8.01336	8.76503	9.35078	6.7891	7.69351	8.48383	7.10591	8.74323	8.62702	8.82664	8.68426	7.97731	8.18582	8.62626	8.38304	8.72901	7.97659	8.35343	8.32036	8.81538	8.06936	8.68769	9.20738	8.19848	8.10545	8.64535	8.26481	9.02201	8.22719	7.59634	8.03059	7.96625	8.7279	8.04684
ACVR2B	6.07508	6.65431	6.7783	7.08632	7.43842	7.29099	7.55672	7.20563	8.25239	6.60902	6.46422	7.05013	6.52554	6.79817	8.18761	6.8907	7.20459	8.28765	5.88504	6.25924	6.36384	6.4244	7.15015	7.51881	6.87862	7.10086	6.27098	6.81152	7.46731	7.4882	6.52568	6.69037	7.39633	6.97481	7.27668	7.05601	7.17564	7.60467	6.66783	7.0647	7.8383	7.14549	7.37881	7.09788	6.56843	6.83059	6.90569	8.02565	6.63947
ACVRL1	7.36891	8.0869	7.70028	8.2034	8.48213	8.10894	7.86451	7.94996	8.91402	7.29011	7.16794	7.46289	7.82178	8.60392	8.84213	7.16518	8.58852	8.65742	7.0596	7.28469	7.39713	7.32027	7.83109	8.09289	7.84205	7.78281	7.01772	7.99207	8.12697	8.14165	7.30638	7.6774	8.10755	8.09199	8.70799	8.30819	7.75806	8.26039	7.94444	9.09718	8.56165	7.87781	8.61773	8.50455	7.21258	8.22973	8.08478	9.09249	7.59659
ACY1	5.60591	5.93428	5.95153	5.6345	6.57904	6.40391	6.34233	5.94869	6.89687	5.3608	4.977	6.30367	5.71123	5.88482	6.85012	5.82878	6.05415	6.94951	4.86395	4.89599	5.09393	5.41408	5.73486	6.3731	5.35293	6.07189	4.84534	5.79371	6.6225	5.96154	5.18688	5.3089	5.89607	5.69244	6.29491	6.01203	5.90489	6.63512	5.66209	6.12898	6.55347	5.99484	6.31016	5.8421	5.43744	5.97649	6.04527	7.26565	5.96921
ACYP1	7.90609	8.23805	8.43729	7.90202	8.07299	9.28059	8.65191	8.32337	8.29503	7.67328	8.00867	7.11548	7.17993	8.92523	9.17716	9.14747	8.19531	8.9645	6.60376	7.39716	8.2173	7.30571	8.60338	7.95641	8.42944	8.00623	8.23585	8.43905	8.96029	8.52298	7.48558	8.0266	8.5136	7.56274	8.10048	9.19119	9.22652	8.54214	8.09549	8.45607	8.902	8.3219	8.5216	9.11255	8.37856	7.81004	8.69263	8.45163	9.40452
ADA	6.82511	6.82184	6.75135	7.62038	8.08594	6.84981	7.50099	7.05253	7.34524	6.96212	6.57742	8.38024	6.31719	6.89711	8.11999	5.87353	6.91166	8.79763	6.22168	5.78458	5.57538	6.97363	7.52152	6.91609	6.71526	6.5254	5.61692	6.76445	7.71723	7.11647	6.78232	7.73422	6.40487	6.40991	7.34885	7.87768	7.45941	7.4709	6.82384	7.23451	7.31804	7.08508	7.57179	7.21262	6.34019	6.88802	7.72317	8.15318	7.39484
ADAM8	6.48242	7.23624	7.53195	6.48058	7.61477	7.81495	7.28453	7.07677	8.40399	7.13196	6.23722	7.19116	6.53201	7.05244	7.54578	6.81313	6.95174	7.86919	7.56369	6.04905	6.15469	7.90061	6.86048	7.18125	6.38736	7.33647	6.18853	6.81271	7.26178	7.05313	6.89796	6.67184	6.8395	6.85716	7.46976	7.01804	7.65843	7.13482	7.04401	7.47988	6.98104	7.28554	7.52528	6.41612	6.47742	6.83824	7.50392	7.85081	7.15438
ADAM10	8.08342	9.4833	8.93109	8.53542	8.83473	9.78928	9.15502	9.41189	10.5598	9.25637	8.86238	8.88159	8.62548	8.58755	10.5735	9.18508	10.0761	9.80761	8.56029	8.98646	8.86247	9.07797	9.97783	9.98237	7.97618	9.58956	8.7142	9.53059	9.38461	9.20231	8.84957	8.18646	9.2581	8.66214	10.0107	10.2916	10.3615	9.45691	9.20186	8.97202	9.43448	8.99223	10.0706	9.49548	8.69781	7.0049	9.61122	10.141	9.44196
ADAR	10.3897	10.7684	10.823	10.3458	10.4893	10.5942	10.3237	11.0046	12.2957	10.8736	10.0901	10.9826	10.3193	10.7805	11.7129	10.6929	11.0264	11.3014	10.2783	10.0555	10.2695	10.8444	11.0791	10.8608	10.3012	10.7813	9.86687	10.931	11.055	10.9314	10.013	10.8174	10.9131	10.2944	11.0763	11.3953	11.0278	10.8146	10.5139	10.6122	10.9052	10.4037	11.2394	10.7237	10.3172	10.1249	10.9223	11.7428	10.6433
ADARB1	6.452	6.87174	7.20577	6.58347	7.2816	7.21622	6.96523	6.76051	7.46278	6.69413	6.31649	6.80295	6.3792	6.77792	7.64181	6.41911	6.97388	7.82747	5.84843	5.66373	5.78537	5.86722	7.10301	7.03342	6.67135	6.89784	5.87921	6.49944	7.286	7.02564	6.59007	6.38142	6.71488	6.67845	7.19104	6.85129	7.13859	7.22791	6.76762	7.06262	7.43694	6.80963	7.34028	6.77962	6.50152	6.86937	6.87621	7.64169	6.76908
ADARB2	5.82709	6.41883	6.40723	6.02102	7.02316	6.53048	6.52844	6.25044	7.07938	5.95555	5.27697	6.76736	5.99936	6.37144	6.70224	6.12874	6.61505	7.18204	5.33917	5.37225	5.56785	5.55131	6.23354	6.47076	5.9395	6.43003	5.38345	5.98837	6.59632	6.45804	5.63254	5.63954	6.26386	6.35308	6.56157	6.19024	6.25241	6.315	5.97805	6.28473	6.59696	6.18265	6.28013	5.87612	6.04715	5.99049	6.32901	7.44605	6.26692
ADCY1	6.3651	6.74581	6.71392	6.57275	7.33761	7.04105	7.04456	6.82134	7.49348	6.46147	6.04367	6.94327	6.44089	6.77691	7.61854	6.36459	7.00945	7.79704	5.69007	5.9532	6.11631	5.94395	6.7624	7.29535	6.44109	6.96068	5.88791	6.3698	7.11068	7.00229	6.40393	6.29976	6.71705	6.71298	7.15557	6.573	6.87671	6.88441	6.42425	7.02322	7.42384	6.61463	7.44016	6.57477	6.48261	6.72324	6.97005	7.75223	6.83915
ADCY2	6.40707	6.78447	6.70462	6.22889	6.9375	6.73395	6.63894	6.5753	7.17103	6.26068	6.04845	6.86975	6.25019	6.6835	7.03991	5.85391	6.87624	7.55866	5.34668	5.62227	5.91988	5.87697	6.3758	6.49578	6.37223	6.68358	5.75341	6.24857	6.92346	6.88849	6.08958	6.25834	6.48269	6.80556	6.98264	6.37564	6.65479	6.79651	6.35672	6.77308	7.151	6.41611	6.74272	6.41069	6.12973	6.44575	6.7513	7.52756	6.41945
ADCY3	6.7857	7.09439	7.34897	7.67576	8.17772	7.05555	7.71861	7.82825	7.87349	6.87281	7.16987	7.54681	7.69741	7.13234	8.79233	6.66382	7.6405	8.87687	6.37678	6.58186	7.17265	6.62782	8.10676	7.97939	7.67388	7.00972	6.65227	7.38222	7.64223	8.14403	6.74613	7.31868	7.30114	7.53455	7.62802	7.62561	7.58798	7.48294	7.30143	7.69004	8.21245	8.18792	7.87299	7.65071	6.80901	7.13223	7.28159	8.78027	7.26602
ADCY5	6.45603	7.13545	7.17252	6.83117	7.47137	7.36411	7.42265	6.97436	7.82284	6.75319	6.57568	7.15982	6.70328	6.97333	7.93334	6.79179	7.35736	8.13717	5.93269	6.30223	6.30163	6.1428	7.18667	7.1932	6.75478	7.24606	5.97858	6.76757	7.52698	7.29242	6.55068	6.55746	7.00358	7.18359	7.45461	6.91964	7.12344	7.51793	6.74936	7.35113	7.70339	6.93715	7.42284	6.97272	6.74643	7.00738	7.11752	7.91572	6.9882
ADCY6	7.56051	8.3166	8.35623	8.31007	8.88393	8.00752	8.58339	8.65268	9.35491	7.46911	8.81255	8.06715	8.05878	8.6525	9.91161	7.89963	9.52595	9.37407	6.9296	8.09363	8.10216	7.6304	8.885	9.2119	9.27284	8.78074	8.11296	8.5227	8.50712	8.94162	7.93459	8.43717	8.87994	8.74347	9.33233	9.26848	8.7087	9.08663	8.25194	9.02867	9.29805	8.50372	8.91532	9.7976	8.56504	8.28347	8.70676	9.67986	8.26799
ADCY7	7.25888	7.65523	7.43128	6.90862	7.07247	7.49102	7.33	7.45004	7.69081	7.49445	7.17051	7.26867	6.75196	7.47005	8.08065	6.41982	7.56201	8.54088	6.76398	6.51732	6.22479	7.33339	7.41506	8.04633	6.91757	7.61267	6.29249	7.43138	8.26836	7.43752	7.67758	7.50872	7.16063	7.08478	7.55931	7.50623	7.90972	7.67548	7.37713	7.52763	7.3858	7.2151	7.93211	7.59154	6.9889	7.19405	7.69939	7.73531	7.20642
ADCY8	5.72923	5.75335	5.8747	5.60146	6.5109	6.27897	6.14858	5.79287	6.61918	5.47663	4.81027	5.89225	5.67947	5.79291	6.30227	5.64765	6.23232	6.92549	4.76754	4.70407	5.10525	4.57012	6.01742	6.33913	5.50659	5.96809	4.94999	5.39115	6.28572	6.02458	4.80557	5.64273	5.84304	5.62354	6.17247	5.65794	6.05951	6.33496	5.79771	6.25704	6.26757	5.88977	6.15198	5.34949	5.35709	6.04642	6.0919	6.85171	5.68189
ADCY9	6.41818	6.97684	6.90791	6.61466	7.28446	6.7565	7.04342	6.76151	7.83297	6.71088	6.34148	7.05706	6.65754	6.92187	7.69742	6.91304	7.29028	7.91535	5.68905	5.77714	5.94401	5.98685	7.10852	7.29895	6.73316	7.11811	5.80851	6.76309	7.2175	7.15463	6.54807	6.80684	6.73649	6.88583	7.41108	6.80052	6.71083	7.38838	6.91368	7.30427	7.53573	6.86318	7.38976	6.84508	6.36825	7.0435	7.16263	8.16402	6.49146
ADCYAP1	5.41558	6.26852	6.8186	5.70477	6.31249	6.75509	6.18832	6.04198	6.70042	5.44928	5.64614	6.3654	5.7686	6.16517	6.75416	5.6345	6.28132	6.97655	5.21085	5.25411	5.76554	5.28981	6.39867	6.43941	5.94806	6.22006	5.34227	5.86026	6.42159	6.20642	5.41884	5.94761	5.92215	6.65068	6.62838	5.77544	6.18565	6.87886	5.77575	6.53413	6.48855	5.89394	5.95408	5.67073	5.84965	6.37257	6.46208	7.04596	5.79282
ADCYAP1R1	6.19841	6.92484	6.88038	6.57042	7.22315	6.80365	7.00657	6.89949	7.48667	6.50776	6.01442	7.24536	6.55522	6.84212	7.69061	6.35046	7.05029	7.74514	5.94771	5.91088	6.4113	6.12174	6.76869	6.84161	6.62963	6.85424	5.98385	6.51987	7.2253	7.04595	6.46809	6.51071	6.58817	6.86609	7.1968	6.54787	6.82546	7.19407	6.40495	7.01987	7.21498	6.53836	6.88482	6.65157	6.54703	6.41355	6.95417	7.72367	6.54973
ADD1	7.23984	8.2404	7.9722	8.33758	8.59746	8.14003	8.21955	8.2312	9.34855	7.61434	7.89037	8.35999	7.73854	7.805	9.06411	8.04022	8.5985	8.96293	7.32397	7.62828	8.01166	7.71642	8.30147	8.41508	8.22719	8.20923	7.56887	8.03455	8.3693	8.24024	7.8972	8.01177	8.28918	8.0851	8.58837	8.4247	8.48511	8.49633	8.04387	8.2778	8.6928	8.19155	8.6386	7.88355	7.59925	7.68171	8.50223	9.25617	8.0414
ADD2	6.39975	6.94243	6.94055	6.47932	7.42164	7.03423	6.98053	6.82858	7.39773	6.3869	6.10336	6.80542	6.49084	6.82313	7.57072	6.45175	7.1006	7.64798	5.81616	5.92481	6.14599	5.82138	6.83002	6.9289	6.53626	7.03422	6.02213	6.56481	7.16847	6.95622	6.19095	6.41597	6.74825	6.83035	7.1736	6.71602	6.89654	7.06378	6.50382	7.03273	7.25006	6.73921	7.08195	6.4439	6.49972	6.60512	6.88017	7.657	6.67733
ADD3	10.0793	11.2769	10.3052	11.7582	11.8391	11.413	11.7816	11.4913	12.0252	9.46894	10.6857	11.062	11.0674	11.0053	12.4987	10.3376	11.848	11.5801	9.50046	10.1704	10.8038	10.1893	10.2885	11.318	10.7521	10.8176	10.1496	11.1268	11.1327	11.1914	10.5319	10.9276	11.3925	11.142	11.5789	12.0486	10.7863	11.4957	11.1033	10.9671	11.4587	11.9489	11.0983	11.563	10.4422	10.053	11.2528	12.8336	11.1089
PLIN2	6.67459	7.44896	6.89216	7.55782	7.94332	8.62559	7.87924	7.73339	7.56868	6.85616	7.22944	7.75662	6.9107	7.22993	8.1746	6.82074	7.95794	7.94156	6.98387	6.77068	6.87891	7.45656	7.13127	7.45184	7.00291	7.76019	5.90931	7.40829	7.74644	8.37125	6.83273	7.76414	7.62335	6.87028	7.66002	7.09553	7.51818	7.31183	6.94399	7.69083	7.33292	7.50335	7.70874	7.18409	7.14861	6.80073	8.0221	8.91791	7.55013
ADH1A	6.14267	7.58949	6.75855	6.41014	7.25878	6.73858	6.6557	7.17487	6.9963	6.30081	6.38446	6.88089	6.68195	7.10593	7.46551	6.20102	6.96692	7.03812	5.94144	5.80668	5.78794	5.40043	6.65672	7.08333	6.72508	6.94225	5.78915	6.82	6.98037	6.68849	6.6758	6.14485	6.87797	7.14779	7.09146	7.02892	6.51003	7.09798	5.77469	7.25917	7.07195	6.38076	7.51378	6.87934	7.12588	6.86138	6.82953	7.2622	6.68733
ADH1B	4.59893	6.41276	5.55557	4.92195	5.71792	5.29921	5.12462	5.94169	5.90591	4.58618	7.59089	6.84919	4.97685	6.63942	6.46565	4.8019	6.24043	6.79219	4.36261	4.86134	4.80434	4.43238	6.13283	7.23046	5.62963	6.38637	4.41188	5.94791	6.11054	5.8068	7.95701	4.86835	5.46975	6.98814	5.37331	5.21498	7.17981	7.5245	4.71285	7.12327	5.80232	4.77507	6.88948	7.00592	5.14157	6.43618	5.39148	6.36826	5.52925
ADH1C	6.55641	10.2184	6.5598	7.33162	7.9425	6.4671	6.40334	7.64753	7.14768	5.99619	8.6911	7.02783	7.59931	8.70438	9.75865	5.71843	8.93761	7.07286	4.65737	7.8688	5.07093	4.39216	8.02492	10.5827	8.41441	7.95097	5.0112	9.01592	7.13702	7.49839	6.486	5.32181	6.66375	9.51256	6.52091	10.8535	7.22842	6.54669	6.41007	9.23043	9.2325	5.65969	11.4203	10.1284	9.44579	9.0097	6.79768	8.35341	6.7077
ADH4	4.64877	5.44129	5.10789	4.84913	5.40251	5.61455	5.13258	5.23989	5.92892	4.59786	4.50031	5.88989	4.94076	4.87118	5.57543	4.94368	5.35427	5.80875	4.47769	4.28142	4.65055	4.59751	5.04495	5.09982	5.02396	5.38469	4.26047	4.97955	5.307	5.18017	4.36756	4.43975	5.18609	5.34233	5.77233	5.2416	5.13989	5.03753	4.80868	5.10846	5.55847	4.79016	5.73706	4.56495	4.78089	4.82641	5.30388	6.35037	4.85336
ADH5	9.73905	10.3934	9.80458	10.5635	10.658	9.75079	10.8481	10.5266	11.2209	9.9368	10.2542	10.1003	9.59947	10.1832	11.3894	9.58051	10.8821	11.1495	9.62024	9.48563	10.2989	10.0952	10.2279	10.9531	9.13926	10.1195	9.67921	10.3773	10.2488	10.1411	10.0106	9.48426	10.3537	10.5959	10.5171	10.7986	10.558	10.8105	10.1985	10.4851	10.8362	10.1315	10.6183	10.2724	10.1101	9.72626	10.4465	11.8204	9.90896
ADH6	6.1195	7.67935	6.25573	6.4537	6.68127	6.31174	6.36724	6.88517	7.00656	5.66022	6.07748	6.26908	5.99255	6.5077	8.48996	5.54591	7.88755	7.37159	5.32355	5.63484	5.88028	5.63728	6.11364	6.80709	5.88914	6.30445	5.31835	7.06254	6.23038	6.04885	5.42127	5.49481	6.18486	6.24416	6.90289	9.29444	6.37422	6.49335	6.61522	6.44327	8.34847	5.90638	6.58027	7.14527	7.83818	5.81392	6.43952	7.51339	6.97086
ADH7	6.06735	6.45237	6.33645	6.13526	7.07237	6.66673	6.37176	6.47053	6.96752	5.80811	5.59452	6.36162	6.18032	6.45371	6.70423	6.10739	6.61137	7.05604	5.72362	5.4265	5.91577	5.75041	6.4077	6.28365	6.36411	6.76608	5.49682	6.16794	6.77765	6.42339	5.78468	5.80907	6.35844	6.51677	6.65476	6.23209	6.22306	5.90662	5.83985	6.65302	6.60963	6.26137	6.62528	6.1723	6.12309	6.25915	6.50789	7.20794	6.24431
ADK	9.09095	8.4924	8.77225	8.99471	9.27382	9.46438	10.0119	9.34673	9.10197	8.94955	8.53544	8.82024	9.31572	9.49467	10.6543	8.33521	10.1629	10.7812	7.60809	8.99284	8.75382	7.97519	8.69311	9.57989	8.7669	9.07652	8.62173	9.47355	9.98678	10.2097	8.56827	9.40535	9.66585	9.93256	9.46327	10.0461	9.03923	9.36427	8.86666	9.3447	10.2657	10.0614	9.53394	9.4153	8.09446	9.22947	9.73617	11.1464	9.70491
ADM	8.73988	9.90686	9.35027	9.44258	9.88725	10.7213	9.56215	8.6963	9.98299	9.40907	9.04812	9.12545	8.85711	9.58648	10.631	8.25881	9.1737	9.33631	10.4644	9.86905	8.67012	10.9694	9.4825	9.05775	8.33037	9.69458	10.4114	9.70587	8.27403	9.00123	7.78716	10.3891	8.66121	7.92366	9.78683	9.85256	10.1335	7.79144	10.1088	10.6879	8.99878	7.92411	9.54141	9.33788	7.8394	8.35726	10.711	9.61364	9.53577
ADORA1	6.68147	7.17958	7.46999	7.07494	7.81598	7.73605	7.81433	7.34827	8.11543	7.13564	6.72389	7.18316	6.95105	7.21491	7.93291	7.12836	7.44465	8.18603	6.37172	5.93721	6.59335	5.99116	7.38693	7.65087	6.75763	7.33057	6.33636	6.99569	7.67064	7.45843	6.58467	6.76248	7.08737	7.19933	7.81728	7.17887	7.56722	7.47767	7.20296	7.42482	7.62036	7.26739	7.59583	6.7743	6.9976	7.05418	7.63014	8.2751	7.28211
ADORA2B	8.60493	9.09009	8.8043	7.30871	8.61215	9.45733	9.98822	9.38549	9.73714	8.94183	8.47675	7.05741	9.10662	9.23498	10.6292	8.42895	10.1288	10.0574	7.85274	8.38061	8.92248	8.59701	9.53553	9.7442	8.26993	8.51489	8.74734	9.30217	9.62347	9.87198	8.1278	8.10155	9.60353	9.03911	9.83659	10.0142	9.53842	8.9786	9.22174	9.69018	10.514	8.94334	7.94878	8.9563	8.69278	8.62626	9.28962	10.2341	9.52602
ADORA3	6.23667	6.51104	6.41457	6.59192	7.2946	7.09127	6.76512	6.74998	7.44001	6.34833	6.6799	6.74946	6.12944	6.62305	7.63475	5.97525	6.8238	7.42078	5.29727	5.46072	5.82305	5.51548	6.83928	6.92752	6.40345	6.54419	5.85999	6.78781	6.89581	6.77239	6.88596	6.71639	6.5858	6.51572	7.01698	6.60397	7.03422	7.23431	6.34869	7.28625	6.94663	6.48703	7.67829	6.32447	6.79053	6.47816	6.6081	7.36903	6.38962
ADPRH	6.41944	7.11708	6.87095	6.90967	7.41568	7.2396	6.84846	7.24859	7.54571	6.45695	6.69654	7.09318	6.74361	6.83076	7.83821	6.33894	7.24041	7.836	6.07363	5.86671	6.45557	6.51167	7.03448	7.07326	6.73842	7.1348	6.14901	6.85675	7.45763	7.22133	7.21148	6.71046	6.96525	6.92916	7.42461	6.88468	7.45627	7.45364	6.62646	7.08854	7.46855	7.08386	7.79592	6.61418	6.86312	6.81454	7.04204	8.09719	6.78143
PARP1	9.68217	10.2275	10.175	9.78086	9.98208	10.3413	9.6559	10.164	11.9669	9.86498	9.30153	9.52336	9.45211	9.85702	11.225	10.0166	10.3673	10.7836	9.27035	9.85719	9.53849	9.61638	10.4249	10.2412	9.4996	10.0148	9.23538	10.2494	10.1998	10.4602	9.21816	9.91572	10.5874	9.73937	10.2461	10.3101	10.2232	9.89296	10.2537	9.79496	10.463	10.0479	9.92989	9.80755	9.61848	9.26198	9.81972	11.115	10.2425
PARP4	9.0728	10.1756	10.3838	11.2891	11.6116	10.6649	10.9865	10.4983	12.1056	9.90125	9.75558	11.185	11.6824	10.2045	11.4447	10.1539	10.9805	11.2818	9.39865	9.99398	11.4178	9.95343	10.7036	11.1514	10.5978	10.3976	10.32	10.4744	11.3232	10.9141	9.65902	10.8449	11.0398	10.9122	11.1344	11.327	10.6506	11.3486	10.2164	10.5446	10.9587	11.0757	11.2543	11.1493	9.29098	10.4703	10.9786	12.1487	9.97873
ADRA1D	5.49725	5.91786	6.25999	5.81818	6.46676	6.38479	6.26162	5.85313	6.86736	5.90804	4.82012	6.35904	5.61068	5.87539	6.4703	5.90049	6.08443	6.81614	4.80543	4.77943	5.07752	4.67277	5.97917	6.14459	5.36998	6.18278	4.56316	5.54168	6.32826	5.99017	5.01948	5.15873	5.98286	5.91503	6.29966	5.69573	6.02424	6.29567	5.83827	6.16035	6.20003	5.89982	6.18149	5.45216	5.57228	5.83952	6.16812	6.93646	5.91789
ADRA1B	4.74999	5.27231	5.37068	4.95525	5.58016	5.75107	5.30291	5.10913	6.17057	4.83262	4.21754	5.78233	4.83886	4.85286	5.88749	5.13992	5.61879	6.0522	4.20848	4.48321	4.57127	4.64076	5.02396	5.23336	4.88026	5.29774	4.39474	4.85473	5.51184	5.25867	4.38489	4.43198	5.33429	5.13545	5.5351	5.20551	5.21122	4.98899	4.79798	5.21448	5.61367	5.01257	5.55159	4.93734	4.76939	4.74767	5.29623	6.21867	4.91652
ADRA1A	4.83078	5.65485	5.36224	5.04314	5.80911	5.75041	5.55373	5.32232	6.28952	4.84187	4.49113	6.01371	5.15643	5.24454	5.81475	5.17377	5.68254	6.15403	4.48151	4.48532	4.77456	4.5379	5.33701	5.51037	5.06598	5.60403	4.54112	5.05307	5.74059	5.49672	4.66805	4.61155	5.38994	5.4239	5.73265	5.29404	5.3366	5.48843	4.97219	5.52227	5.65075	5.27118	5.51743	4.83577	5.08835	5.1867	5.39345	6.50117	5.10962
ADRA2A	6.96207	6.76146	7.95837	8.23777	8.26703	6.22766	6.60746	7.05355	7.11798	5.95018	7.52932	7.09651	6.8842	6.74614	8.36765	5.45278	7.39015	7.78381	4.88139	5.46291	6.83849	5.27687	7.0319	7.19638	7.41276	6.2951	5.92579	7.3689	6.83432	7.32977	8.32167	6.14402	6.19669	7.56901	6.8496	8.89673	8.2201	7.47428	8.34864	7.4669	9.34104	6.24214	8.67933	7.04852	5.95686	7.32047	8.19993	7.34502	6.49417
ADRA2B	6.9391	6.48376	7.56861	6.86919	7.95259	7.6244	7.52778	6.73418	7.90479	7.14764	6.19201	6.7505	6.81448	7.17605	7.99578	6.85633	7.39147	8.11616	5.39026	6.03084	6.13049	5.6606	7.35509	7.40386	6.27509	7.44285	6.06869	6.74082	7.81848	7.40152	5.95763	6.87915	6.84293	7.03014	7.32512	7.01965	7.23552	7.77764	6.89348	7.37842	7.41833	7.10024	7.37323	6.73379	6.67664	7.41497	7.26499	8.16805	6.94674
ADRA2C	7.17012	7.19227	7.6388	7.47157	8.1819	8.00705	7.67802	7.11733	8.3988	7.11935	6.34103	7.74035	6.89925	7.38007	8.02733	7.35313	7.34746	8.32352	6.38754	5.51342	6.41682	6.02383	7.53751	7.95179	6.38534	7.61173	6.41747	7.01646	7.81333	7.6992	6.33145	6.97897	7.55539	7.05925	7.34141	7.40115	7.76236	7.71673	7.45716	7.7381	7.80287	7.43659	7.79797	6.81207	6.58156	7.16881	7.26244	8.63358	7.12161
ADRB1	5.04596	5.53242	5.56425	5.00548	5.98441	5.55103	5.47768	5.46151	6.36533	4.70825	4.91477	5.88906	5.08097	5.68307	6.15064	6.25009	6.07587	6.13416	4.62706	4.75705	4.87119	5.2636	5.47705	6.06956	5.43282	5.85185	4.58705	5.43252	5.69647	5.62651	5.24307	5.14402	5.7065	5.36463	6.67474	5.84503	5.52493	6.10942	5.08465	5.60427	5.84783	5.66439	5.83195	5.17704	5.26379	5.21639	5.57063	6.52326	5.16869
ADRB2	6.45717	6.42851	6.33368	6.01144	6.85814	6.38054	6.68285	5.94531	6.71351	5.6262	6.16781	6.12873	5.83822	6.52712	7.24179	5.99146	6.53999	7.12463	5.01967	5.2659	5.52399	5.59132	6.49402	6.38756	6.07678	6.37328	5.73506	5.97211	6.59688	6.44389	6.85367	6.33479	6.09995	6.22057	6.70285	6.54754	6.40592	7.44146	5.56601	6.89805	7.03478	6.24836	6.92794	6.07807	6.09343	6.91723	6.07326	7.10429	6.55407
ADRB3	6.0334	6.57671	6.41441	6.07594	7.04255	6.46045	6.65678	6.3791	7.06239	5.77172	5.69854	6.62854	6.19042	6.50339	7.16309	5.84166	6.63398	7.10607	5.58887	5.3324	5.96657	5.62815	6.34279	6.55371	6.3484	6.58949	5.46262	6.07311	6.69017	6.60653	5.96193	6.23965	6.39286	6.46377	6.68076	6.18038	6.28096	6.51546	6.07504	6.61656	6.90739	6.23398	6.30156	6.19201	6.07908	6.27771	6.40019	7.33632	6.19092
GRK2	8.11344	8.83114	8.87117	8.74635	9.01667	9.19438	9.26499	8.88829	9.94325	8.54645	8.09691	8.84259	8.46061	8.68018	9.97762	8.84602	9.13134	9.70919	8.39333	8.23724	8.42952	8.54915	8.96867	9.09001	8.89084	9.02402	8.29735	8.5428	9.16001	9.18562	8.67851	8.71266	8.87924	8.51515	9.37178	9.07455	8.93326	8.75171	8.54907	8.98539	9.48208	9.13218	9.04576	8.66811	8.62581	8.48511	9.1242	10.0102	8.95763
GRK3	6.81103	6.63877	6.75547	6.84161	7.19097	6.74518	6.93659	7.16219	7.0488	6.37998	6.48215	7.08273	6.63245	6.88492	8.31066	6.11733	7.74422	8.26017	5.95946	5.69017	6.87574	6.41988	7.1567	6.73021	7.39743	7.41672	5.71812	6.75809	6.95862	7.61767	6.74937	6.81932	6.72458	6.75141	7.07193	7.35815	6.86394	7.45699	6.35955	7.23854	7.58237	7.56856	7.52618	6.79038	6.66854	6.81142	6.94631	8.13621	6.81743
ADSL	9.70713	9.33573	9.53744	9.62033	9.968	10.2077	9.77153	9.89662	10.4344	9.26102	8.90013	9.37277	9.09785	9.78428	10.9141	9.2864	10.1269	10.6698	9.0808	9.02276	9.43308	9.67019	9.58257	9.58088	9.54615	9.54157	8.51529	9.71547	9.77236	10.1376	8.95783	9.46	10.0536	9.47776	9.49571	10.4048	9.61434	9.97964	9.53822	9.73881	10.4859	10.0299	9.90759	9.91644	9.41282	9.39785	10.1597	11.1962	10.119
ADSS2	6.79236	7.52873	7.32708	7.00935	7.49464	8.06882	7.83053	7.52076	8.90067	7.00539	6.80271	7.35193	6.99066	7.23679	8.37334	7.17594	7.72122	8.24342	6.63752	6.83854	6.78933	6.60468	7.3255	7.55032	7.20245	7.39894	7.02953	7.39799	8.08699	7.86092	6.77495	7.23311	7.64799	7.42761	7.9374	7.75898	7.7805	7.46011	6.81538	7.39398	7.7954	7.48099	8.16817	7.33245	7.67557	6.56994	7.21302	8.5504	7.56241
AP2A1	6.74669	6.77312	6.69282	6.9363	7.32129	7.34206	7.50184	6.72876	7.81671	6.64696	6.44541	6.86983	6.56956	6.8539	8.14111	6.96294	7.30725	8.11606	6.28203	6.39043	6.55302	6.52527	7.14964	7.47358	7.22568	7.12826	6.32892	6.52588	7.39107	7.38172	6.41873	6.96046	7.03637	6.47433	7.34468	6.81179	7.13945	7.22139	6.53209	7.41967	7.53952	7.22805	7.21767	6.83764	6.39947	7.10581	7.20412	8.09665	7.01581
AP2A2	7.88984	8.34564	8.52064	8.69969	8.87592	8.68347	8.70381	8.56413	9.95311	8.27443	8.13101	8.39203	7.92287	8.42993	9.46201	8.32212	8.78133	9.21909	7.4594	7.85668	7.91426	8.11275	8.73921	9.71011	8.41951	8.45756	7.56482	8.26061	8.81291	8.70747	8.05218	8.34905	8.52433	8.11046	8.73991	8.37983	8.62333	8.73884	8.08129	9.09408	8.95419	8.5805	8.71784	8.34959	7.76004	8.19674	8.95054	9.57417	8.38
AP1B1	7.87363	8.16681	8.27047	8.22274	8.48434	8.60582	8.25061	8.49915	9.09614	7.75765	7.79973	8.07757	7.56699	8.31377	9.19017	8.00342	8.6499	9.30248	7.43337	7.50268	7.72889	7.80676	8.45737	8.4638	8.16513	8.3533	6.88194	8.26898	8.48437	8.67685	7.99494	8.56461	8.2389	8.18812	8.53131	8.67546	8.6129	8.38108	8.4583	8.56122	8.62207	8.33228	8.7598	8.13947	7.79297	8.18217	8.84898	9.03065	8.51468
AP2B1	9.49028	10.3103	10.0302	9.77563	9.91435	9.72977	9.76463	10.1566	10.2143	9.61816	8.93311	9.1643	9.2242	9.7882	11.4973	9.88152	11.1709	10.5534	9.1105	9.96698	9.79764	9.96479	10.2086	9.93754	9.74991	9.82773	9.44495	10.0996	10.5254	10.0589	9.04062	9.92469	10.2515	9.14386	10.1745	10.8459	10.5142	10.0573	9.69565	10.0726	10.3028	10.0675	9.94422	9.76593	9.82575	8.97419	11.182	10.8338	10.3345
AP1G1	7.71757	8.41142	8.4312	8.05041	8.23152	8.28867	8.44771	8.48415	9.4527	8.38565	8.0279	7.84458	8.12765	7.6885	9.32091	8.60334	8.73805	9.09303	7.85475	7.89957	8.16933	8.43696	9.14489	8.68024	8.16189	8.62007	7.7158	8.47113	8.64789	8.68402	8.11725	7.84339	8.26827	7.62982	9.23863	9.29795	8.93308	8.47807	8.3534	8.20412	8.96709	8.20085	8.35958	8.97448	8.34686	7.37548	8.65639	9.48431	8.47597
AEBP1	9.23458	10.6628	10.7273	9.52452	8.82391	9.0843	8.68554	10.1531	10.48	10.2101	10.1754	10.5032	9.16114	8.64612	9.70653	9.66774	10.0905	11.0438	9.00915	7.96558	8.69123	9.54656	9.74133	9.33038	9.33061	9.50213	8.7341	10.0382	10.171	9.67206	11.3677	9.53946	9.21942	10.4867	10.4692	9.7883	11.3401	10.6898	10.1187	10.2501	10.1683	9.15785	11.0051	9.04466	8.72197	10.5171	11.6255	10.6197	9.43765
TLE5	8.51437	8.99584	9.47253	9.89174	9.69589	9.15834	9.69789	9.37637	10.8222	8.6885	8.81343	9.1857	8.76114	9.1478	10.2923	9.40622	9.66929	9.89768	8.25514	9.18602	8.70485	8.66568	9.57554	10.0397	8.68719	9.50747	9.12165	9.11153	9.58285	9.33961	9.14932	8.9957	9.7396	9.2727	9.81368	9.67694	9.43904	9.69147	9.14201	9.54969	9.47926	9.52834	9.82099	9.33618	8.82067	9.02485	9.50751	10.3047	9.44631
CRISP1	4.27995	5.38488	5.09786	4.87677	5.29086	5.41978	4.99071	5.12758	5.646	4.39153	4.31684	5.94092	4.83754	4.78596	5.60554	4.73119	5.42585	5.48263	4.39745	4.37634	4.84802	4.42512	4.95403	5.09677	5.19472	5.37088	4.1896	4.84624	5.10879	5.16787	4.47005	4.60437	5.09118	5.09768	5.4946	5.09479	4.90655	4.85733	4.58846	4.95586	5.13592	4.83416	4.65183	4.64723	4.79502	4.451	5.23304	6.13677	4.86124
AFG3L1P	6.46908	6.85706	6.82672	6.6433	7.14654	7.53989	7.27846	6.96127	7.93243	6.43124	6.9486	7.00541	6.38118	6.76493	8.02725	6.78568	7.22124	8.18612	6.13677	6.14606	6.41921	6.61158	7.23898	7.44298	7.2696	7.11749	6.06555	6.79574	7.29956	7.36828	6.34043	6.8627	7.48843	6.76879	7.45096	7.31859	6.98892	7.20648	6.68869	7.10018	7.8283	6.71311	7.20248	7.62078	6.16014	6.95638	7.02202	8.35645	6.96894
AFM	5.14625	5.90135	5.57504	5.33199	5.7381	6.02655	5.90475	5.77356	6.44883	5.51388	5.00862	6.06951	5.28756	5.58715	6.66077	5.47642	5.90755	6.80174	5.02918	4.871	5.32902	5.33547	5.86269	5.75678	5.57043	5.78037	5.02387	5.55765	6.11624	5.6666	5.19696	5.44396	5.7929	5.66243	6.11031	5.86735	5.55114	6.23109	5.41958	5.8785	6.3976	5.67857	6.17963	5.66727	5.38193	5.87394	5.84572	6.46618	5.63744
AFP	5.68736	5.7526	5.81701	5.82627	6.31612	6.61985	6.26976	5.85344	6.71218	5.99579	5.15247	6.03556	5.56328	5.92162	6.66135	5.71935	6.18401	6.92395	4.91268	4.62387	5.352	4.8915	5.75998	6.23698	5.36074	5.92124	4.95614	5.34415	6.37816	5.92185	5.07248	5.40428	6.02709	6.01969	6.33048	5.66669	6.16381	5.77493	5.85706	6.16202	6.41412	5.70945	6.23618	5.74427	5.58034	5.91777	6.20606	6.85993	5.77572
AGA	8.07451	7.37755	8.12998	8.31409	8.7333	7.48776	8.64438	8.0712	9.08736	7.52071	7.28981	7.36343	7.23689	7.36668	9.87343	8.37113	9.42453	9.03059	7.78822	8.39219	8.08234	8.52432	7.39962	8.42799	7.58872	7.65131	7.25884	8.1901	8.66695	8.2591	8.14047	7.4751	8.01192	8.53461	8.27923	8.75645	8.16384	8.24894	8.13918	8.16497	8.45778	9.53668	9.13363	7.98595	8.81549	7.5376	7.08142	9.81672	7.67727
ACAN	6.96824	7.37523	7.5257	7.36192	8.16792	7.77382	7.71783	7.31437	7.98253	6.77991	6.59958	7.5725	7.07114	7.52017	8.145	7.01397	7.5208	8.37789	6.37917	6.43862	6.70088	6.76449	7.32229	7.37113	6.96841	7.60191	6.56056	6.97406	7.7492	7.63023	6.7271	7.07857	7.3194	7.17685	7.89743	7.4401	7.55638	7.61183	7.50675	7.61454	8.09654	7.12923	7.57622	7.04772	6.94352	7.20147	7.69279	8.49538	7.29996
AGER	6.37014	6.80473	7.1685	6.52024	7.39397	7.36188	7.10847	6.82968	7.75754	6.48155	5.80424	7.15974	6.66618	6.88153	7.31448	6.87037	6.87551	7.96693	5.65641	5.50479	5.75005	5.61566	6.75771	6.95384	6.12425	6.97262	5.65428	6.47096	7.33798	6.87459	5.93704	5.56092	6.93329	6.85141	7.31935	6.65246	7.2951	7.03862	6.72115	6.9394	7.07341	6.76182	7.20818	6.36053	6.23154	6.55734	6.97194	7.73841	6.74593
AGL	8.19613	9.54699	8.67248	9.04009	8.63303	9.13184	9.35138	9.56902	10.0725	8.90169	8.40626	6.793	8.36771	9.39653	10.4843	9.57236	10.2562	9.86659	8.72021	9.49589	8.70195	9.17894	9.40856	9.5918	8.79546	9.80115	8.60404	9.43249	9.0974	9.51973	8.65531	7.97263	9.45562	8.99894	9.82932	10.1239	9.14943	9.26446	9.18617	9.10185	9.97512	9.33669	9.26642	9.74599	8.83877	8.33734	9.68456	10.2276	9.49679
AGRP	6.42219	6.44519	6.79418	6.71653	7.53739	7.23163	7.37972	6.82003	7.83242	6.63272	6.4996	7.08449	6.41858	6.93927	8.13953	6.74886	7.05647	7.9586	6.22913	6.15391	6.24365	6.41927	6.86182	6.98817	6.59368	6.94363	5.93968	6.42687	7.2713	7.04493	6.27976	6.73678	6.82784	6.62372	7.05996	6.86819	7.0687	7.22813	6.65689	7.20744	7.29246	6.72111	7.03022	7.00363	6.29907	6.87183	7.07845	8.01687	7.07954
JAG1	7.52065	8.75346	8.10997	7.60341	7.53619	8.4575	8.26408	8.8554	8.54179	8.06336	8.08736	7.98887	7.17244	7.53162	9.22603	8.05634	8.86671	9.0899	7.90398	7.81042	7.57722	8.12056	8.66397	8.04893	7.46172	8.22734	7.67246	8.43791	8.93568	8.85558	7.99576	7.44214	8.01814	7.99696	8.49536	8.37328	8.97047	8.48378	7.73183	8.37846	8.22903	8.2719	9.39806	8.37977	8.4206	7.25079	8.28888	9.00635	8.27743
AGT	8.10271	7.87974	7.56732	8.3671	9.35383	8.97588	7.97577	8.5608	9.39332	6.72977	7.1186	8.32501	8.89095	8.88429	9.41033	7.16885	9.10769	9.86363	7.13852	7.41639	8.16371	7.32932	8.38924	8.83901	8.0845	8.21256	6.85249	8.51267	8.36448	9.13461	8.05257	8.5091	9.01152	8.59936	9.18681	9.33911	8.11501	8.47521	7.80408	8.65273	9.16258	8.12884	8.76493	8.22937	7.76271	8.43833	8.45537	11.4394	7.47965
AGTR1	4.75752	6.02388	5.45016	5.80246	6.6441	5.88284	5.46802	5.73973	6.14728	4.94375	5.84508	6.33779	5.09398	5.53655	6.16861	5.2151	5.51619	6.35515	4.78686	4.74017	4.98049	5.06971	5.35842	5.5328	5.36424	5.53517	5.28143	5.58743	5.89801	5.57896	5.39569	5.46131	5.5389	5.63878	6.08172	5.28413	5.84456	7.78067	5.08081	5.66353	5.96403	5.8132	5.50907	5.1109	5.03927	5.33709	5.97605	6.48454	5.70453
AGTR2	4.96433	5.40584	5.16816	4.85529	5.57509	5.41583	5.22149	5.12818	5.88032	4.75779	4.34064	5.68392	4.9721	5.04794	5.90998	4.75306	5.41911	5.93198	4.10945	4.22969	4.85043	4.66918	5.17764	5.19095	5.08305	5.32851	4.35254	4.80135	5.51621	5.31496	4.41869	4.89948	5.09887	5.09841	5.35524	5.0812	5.07925	5.46033	4.67419	5.51367	5.70914	4.99247	5.23449	4.61889	4.85279	4.92332	5.19772	6.29258	4.88907
APLNR	7.95146	8.7362	8.66209	8.43039	9.08131	8.40705	8.23532	8.59726	8.54642	7.71113	8.15609	8.60886	8.07277	8.51204	9.09572	9.05839	8.49168	9.68133	8.89235	7.42692	7.78365	8.8671	8.46171	8.20412	8.17343	8.71347	7.42364	8.33828	8.52435	8.69714	8.36042	8.52038	8.43618	8.56435	9.62237	8.6478	8.70884	9.07519	8.82575	8.61411	9.23435	8.20123	8.4485	8.32244	7.8334	8.69364	8.38524	9.46617	8.17189
AGXT	5.50968	5.71552	5.80751	5.57479	6.23962	5.8836	5.97948	5.61704	6.6018	5.37379	4.84704	6.11091	5.33676	5.62652	6.73396	5.4301	5.86846	6.64736	4.62426	4.92592	5.26814	5.07903	5.69811	5.91725	5.34713	5.64175	4.78403	5.30272	6.02241	5.77503	5.09173	5.45648	5.65186	5.71809	5.89431	5.61389	5.65939	6.11937	5.33619	5.89282	6.14841	5.64812	6.22374	5.37457	5.15802	5.68321	5.70164	7.07589	5.54306
NR0B1	4.75801	5.31189	5.19103	4.78617	5.75526	5.52855	5.37855	5.07438	5.9529	4.92845	4.20766	5.72515	4.74662	5.14001	5.67194	4.94565	5.48313	6.00476	4.38177	4.17892	4.5498	4.32319	5.05109	5.24386	4.78163	5.35261	4.12134	4.84526	5.51253	5.25519	4.26177	4.39648	5.24204	5.139	5.4363	5.0671	5.22153	5.25474	5.10124	5.41126	5.49523	5.2324	5.21486	4.43	4.79489	4.97765	5.21576	6.19669	5.00859
AHCY	10.3617	10.5876	10.1639	12.1662	12.0922	10.9982	11.4568	11.3023	12.176	10.2657	9.88788	11.4346	11.4466	10.409	12.6961	10.7302	11.1346	12.6224	8.98218	10.4472	10.6059	9.66849	10.9765	10.6294	11.0643	11.1643	10.154	10.8851	11.0634	11.6485	9.70488	11.1239	11.8761	11.766	11.098	11.0975	10.9807	11.4354	10.8052	11.1875	12.255	11.851	10.7211	11.6831	10.1911	11.6788	11.5068	12.8811	11.2894
AHR	8.52619	10.5425	9.75974	9.9317	9.97658	9.81067	9.59533	10.0844	11.352	10.6126	9.53382	10.1474	9.11894	10.1305	10.7896	10.8383	10.2472	10.2373	9.96308	9.61589	9.21121	10.137	10.5796	10.8521	9.40192	10.107	8.98249	10.3478	10.554	10.3561	10.409	9.62869	10.0267	9.92645	10.9789	10.8364	11.0505	10.512	10.5157	9.7451	10.0079	9.69198	12.0464	9.71022	9.09737	9.05426	10.3621	10.5114	10.9146
AHSG	5.62033	6.41942	6.23931	5.89198	6.7881	6.43862	6.21131	6.13496	6.9754	5.58695	5.18506	6.58278	6.02346	5.9529	6.53659	5.93292	6.2889	6.89721	5.13958	5.3466	5.62755	5.29695	6.12105	6.14576	5.76102	6.24758	5.2629	5.80765	6.3783	6.01584	5.40416	5.58123	6.08191	6.13225	6.52278	6.11667	6.0771	6.46577	5.75126	6.23678	6.29547	5.96479	5.88909	5.47447	5.88161	5.92851	6.27251	7.20934	5.8037
AIF1	8.59929	9.41313	9.1618	8.79687	9.32508	9.05636	8.62545	9.0759	9.40235	8.72112	8.64099	9.34991	8.3522	8.99674	9.58054	8.14657	8.94514	9.5369	8.91084	7.4714	7.90365	9.40121	8.50627	8.86655	8.15466	8.54261	8.43029	9.02801	9.00983	9.05144	9.73142	9.47177	8.44128	9.10154	9.26874	9.01234	9.40707	9.63142	8.61531	9.41062	9.13913	8.92229	9.8402	8.36212	8.91051	9.23557	9.03231	9.95014	8.77551
CRYBG1	9.54028	10.3046	9.648	8.71076	8.12964	10.2214	10.2632	9.9869	10.0968	9.22712	9.23055	9.77773	9.10785	10.2968	11.4471	9.34237	10.9713	11.0739	9.33039	8.92031	9.56768	9.9658	9.26076	10.1554	9.82124	8.31464	7.66608	10.1033	10.061	10.69	8.76725	9.22668	10.7509	9.00574	9.9111	10.917	9.01313	9.77122	10.2575	9.83934	9.49289	9.04383	9.08304	9.99585	9.76589	8.96722	10.373	10.4072	9.89353
AK1	8.62012	8.70374	8.54771	8.23669	8.52881	8.06176	8.25652	8.23997	9.67856	7.98957	8.62182	9.09688	7.83423	8.87756	9.7088	8.24416	9.10597	9.3481	8.31375	8.68364	8.30713	8.55118	8.7253	9.13218	7.86355	8.82027	7.53433	8.71932	9.06837	8.74009	7.85559	8.96232	8.68742	8.60643	8.79021	8.67223	9.00525	8.89355	8.93511	9.27344	9.03595	8.61567	8.21664	8.83682	8.11072	8.78037	9.10354	9.15934	8.3559
AK2	8.30317	8.69258	8.59418	8.06609	8.26307	8.55994	8.62292	8.6557	9.35818	8.30125	8.18874	7.95179	7.72584	8.85789	9.51979	8.84024	9.07589	9.40404	7.65655	7.78019	7.89794	8.37115	9.29034	9.06062	8.28391	8.14043	7.84468	8.57649	8.50687	9.00987	7.6492	8.18409	8.55756	8.38819	8.82314	9.37136	8.78185	8.61658	8.60529	8.83018	9.16716	8.75963	8.54664	8.66203	8.14447	8.06795	8.95014	9.67179	8.78106
AKT1	8.81901	9.02618	9.60649	9.42175	9.48151	9.78041	9.45109	9.68408	10.7645	9.05934	9.32956	9.18222	8.45315	9.73276	10.8151	9.73525	10.2202	10.1472	8.89596	9.31595	9.24258	9.59986	10.322	10.1528	9.53556	9.72551	8.95825	9.69293	10.0505	9.67781	8.7146	9.78349	9.9558	9.23703	10.0807	10.0875	9.72255	10.1938	9.64815	9.57515	10.3897	9.26579	9.47788	9.9988	9.03317	8.98534	10.0438	10.3431	9.83171
AKT2	6.77822	7.12722	7.17528	7.16639	7.6294	7.42444	7.26802	7.1579	8.32605	6.68329	6.70199	7.14933	6.78675	7.10216	7.97559	6.9806	7.32149	8.11904	5.99485	6.18403	6.55851	6.29789	7.20621	7.46577	7.55823	7.35871	6.55597	6.96269	7.33439	7.50924	6.71595	6.67472	7.21821	7.02074	7.57587	7.22079	7.18349	7.45606	6.87911	7.53679	7.74472	7.27182	7.22581	7.2143	6.54211	7.10394	7.33641	8.32727	7.06422
ALAD	6.97592	7.77979	7.48598	7.81449	8.17582	7.79286	7.93816	7.70442	8.59492	6.799	7.45608	7.29148	7.33803	8.02724	8.68605	7.70645	8.6788	8.5065	6.37477	7.46226	7.40427	6.66772	7.84888	8.32587	7.34246	7.49195	6.76309	7.59762	8.27034	7.90339	7.34038	7.67879	7.58483	7.57899	8.40114	7.47115	7.90624	8.05852	7.57617	7.90274	8.10737	7.98139	8.25763	7.85228	7.16663	7.66746	7.92672	8.51614	7.19386
ALAS1	8.55981	9.39968	9.84345	8.83487	8.95061	9.37354	9.75873	9.38489	10.4388	8.34847	8.83291	9.19073	8.75047	9.59963	10.449	8.5484	10.5211	9.75414	9.01367	9.62609	9.16879	9.80475	10.062	9.88034	8.91551	9.12588	8.40197	9.65602	9.51749	9.84875	8.13459	9.83281	9.47999	9.20086	9.69536	10.1756	9.27149	9.31769	9.37957	9.64974	9.96494	8.98522	9.28208	9.38091	8.61034	9.18408	9.89785	10.4744	9.96179
ALAS2	5.22307	5.98723	5.8524	5.55407	6.40217	6.14302	6.05543	5.82481	6.75156	5.53046	5.12098	6.3122	5.45847	5.84807	6.71862	5.56747	6.09106	6.81203	4.84257	5.08222	5.10647	5.44613	5.88469	6.02384	5.85956	5.81644	5.07205	5.51811	6.31658	6.16775	5.28529	5.76549	5.75427	5.76576	6.13821	5.86956	5.70716	6.4556	5.39696	6.26104	6.50168	5.61348	5.92667	5.76004	5.40575	6.22911	5.77586	7.11793	5.77239
ALB	4.69769	5.82732	5.53768	5.07915	5.9315	5.84581	5.56279	5.54198	6.0811	4.89293	4.40385	6.1896	5.45457	5.39502	5.76822	5.24369	5.70117	6.16371	4.55754	4.06213	4.78795	4.35924	5.34606	5.50482	5.43407	5.69974	4.50117	5.2054	5.71489	5.46393	4.76261	4.8386	5.45825	5.47579	5.86516	5.4127	5.40671	5.10003	5.17029	5.48975	5.66171	5.32229	5.32959	4.70795	5.31203	5.1706	5.75564	6.42556	5.30206
ALCAM	7.00498	7.73019	7.75967	7.74607	7.91047	8.18666	7.69362	7.95159	7.52563	7.9353	7.50029	7.70334	6.82114	7.73234	8.77855	6.8128	8.01531	8.07689	6.81554	7.79215	7.48307	7.30301	7.74116	7.78886	7.17456	7.33157	6.65508	7.65271	7.97283	7.82861	7.5493	7.29629	7.67966	7.45316	7.93064	8.59827	10.0807	8.1392	7.40965	7.30914	8.11927	7.73021	8.16761	7.47533	6.26604	6.71328	8.03247	8.13983	7.35751
ABCD1	7.32824	7.0151	7.15024	7.24222	8.01758	7.40356	7.65297	7.19416	8.04558	7.50692	6.90797	6.98004	6.67875	7.10108	8.85094	6.77795	7.63811	8.52251	6.10297	6.83308	6.58603	6.84452	7.72522	7.67464	7.39052	6.9643	6.51939	7.09261	7.76727	7.71693	6.60512	7.6804	6.97785	7.07485	7.56005	7.13403	7.06515	7.85121	7.11607	7.52461	8.10372	7.67386	7.76464	7.22027	6.63273	7.30612	7.18073	8.60558	7.08707
ALDH1A1	10.4585	8.56792	9.14945	10.0314	10.9196	11.655	9.55092	9.93508	12.4653	7.36633	9.81568	7.51169	6.30871	8.12529	12.2128	11.2967	10.5738	8.39514	7.4678	8.47859	8.0139	8.18261	8.60143	9.78507	9.599	11.6934	10.3657	8.92803	9.25234	8.32484	9.96773	7.35714	10.6318	9.26786	11.2069	10.7875	8.2345	10.1592	9.21045	8.91988	10.9281	8.46582	9.63586	9.3985	8.75778	8.02619	8.34127	9.20451	8.93943
ALDH2	10.738	11.5798	11.2779	11.7071	11.6816	11.3757	11.2596	11.7074	12.7292	9.71994	10.3542	11.6489	11.0345	11.5294	12.6282	10.3975	12.3776	12.3659	11.1985	11.8329	11.4792	11.6395	11.442	11.7725	11.3075	11.4437	10.0617	11.495	11.3257	11.7104	10.4641	11.3527	11.6614	11.4682	12.0476	12.1026	11.6736	11.1577	11.544	11.7271	12.1361	11.565	10.6823	11.2954	10.843	11.1037	11.6962	12.3528	11.1771
ALDH3A1	6.70192	5.9522	6.58107	6.39861	7.72528	6.20612	6.60422	5.96816	7.21617	5.8325	5.86888	6.25743	5.43064	7.35485	7.83952	6.07587	6.56714	7.03733	4.96844	7.24756	5.37855	4.83511	6.34782	7.07293	6.26349	5.99692	5.33355	6.18739	7.17391	6.48726	5.74333	6.12109	6.22282	6.07208	6.46976	5.84175	5.81573	6.67726	6.3052	6.64155	7.18368	6.31029	6.13822	6.25013	5.94093	6.75593	5.88519	7.04848	6.16007
ALDH1B1	7.71441	8.6549	8.54433	8.53541	8.69193	8.27573	8.77799	8.72503	9.55798	7.91221	8.25062	7.53936	7.57956	7.67458	9.81623	7.69406	9.73571	9.74908	7.48154	7.83656	9.598	7.87117	8.25839	8.17723	7.46321	8.58916	7.04709	8.48949	8.68105	9.12093	8.0681	7.32995	9.15775	7.92561	8.58713	8.79709	8.47003	9.01381	8.47362	8.65636	8.89627	8.26092	7.47186	8.81031	7.45335	7.4364	8.78298	10.0351	8.38523
ALDH1A3	6.47073	7.33641	6.82668	7.0196	7.39556	6.7441	6.36466	7.04436	7.83628	6.21528	7.02767	6.98833	6.94852	7.00313	7.60635	6.37947	7.38829	7.49062	4.934	6.03018	6.43491	5.17132	7.02514	7.3188	6.82014	6.84648	5.86773	6.91104	7.43726	7.40941	6.88569	7.44694	6.90287	7.33967	7.14252	6.66855	7.37967	7.69288	6.35217	7.40851	7.56726	7.1447	8.10366	6.58617	6.65161	7.10841	6.96286	8.02622	6.72035
ALDH3B1	7.89902	8.40709	8.31323	8.3492	8.81904	8.46668	8.50185	8.40512	9.29889	7.8913	7.91526	8.47686	8.16388	8.19115	9.00031	8.37077	8.57323	9.16971	7.67634	7.64949	7.69728	7.57051	8.67118	8.83201	8.32492	8.41098	7.99278	8.18427	8.74494	8.37136	7.70228	8.27257	8.48125	8.32585	9.03721	8.59486	8.92641	8.48843	8.57583	8.57476	8.8167	8.59725	8.7768	7.9132	7.78655	8.11165	8.72257	9.50665	8.37029
ALDH3B2	5.10064	5.53117	5.18847	4.9083	5.71067	6.75248	5.50732	5.67069	6.20551	4.97048	4.36945	5.8817	4.88578	5.8884	6.28513	5.13684	5.46087	6.22537	4.50155	5.14544	4.65254	4.70881	5.0214	5.34764	4.99031	5.40958	4.32894	4.94631	5.82463	5.25035	4.39793	5.04608	5.19743	5.21778	5.60868	5.11772	5.29605	5.51441	5.28312	5.42605	5.64353	5.73923	5.64735	4.64712	5.23261	5.14633	5.33893	6.37309	5.93807
ALDH9A1	10.014	10.5303	10.7226	10.8444	11.1411	11.1755	10.4497	10.9983	12.9298	9.67858	9.3314	10.4212	10.2439	10.5354	11.7422	10.9435	11.1391	11.4123	9.77008	10.824	10.4618	10.1736	11.1811	11.2939	10.2259	10.7218	9.40742	10.6887	10.6618	10.9279	10.044	10.7567	11.14	10.4839	11.2684	11.4662	10.5245	10.7077	10.5534	10.3396	11.2688	11.1285	11.1972	10.6017	9.92221	10.2126	10.8285	12.0224	10.6189
ALDH3A2	9.2038	9.95883	9.5575	9.39935	9.69657	8.85575	9.38532	9.78008	10.5185	8.49467	8.89307	9.59225	8.56404	10.0189	10.6547	9.75393	9.87232	9.88422	8.46762	9.3943	8.68132	9.21572	10.119	10.42	9.06999	9.35297	8.52949	9.67089	9.54993	9.37186	8.76206	9.13933	9.51877	9.50064	10.5422	9.79535	9.49408	9.93334	9.5563	9.42615	9.85207	9.30965	9.05916	9.56234	9.23417	8.93947	9.47634	9.86146	9.82196
ABCD2	3.55415	4.7997	4.46396	4.14554	4.36958	4.68377	4.23986	4.46959	5.07695	3.73291	3.67611	5.45208	4.07478	4.17286	4.73849	3.94854	4.7297	4.46375	3.39377	3.42071	3.87842	3.81117	4.27913	4.1893	4.29219	4.58074	3.54736	4.23596	4.34965	4.54597	4.28662	3.88261	4.19218	4.49318	4.79029	4.44547	4.17674	4.2761	3.6993	4.22026	4.42106	4.03545	4.33015	3.79616	4.08975	3.56713	4.54824	5.64796	3.90021
ALDOA	11.495	11.5846	11.8385	11.2919	11.5244	11.6922	12.0597	11.7093	12.717	11.5043	11.4459	11.3449	11.5413	11.7317	12.2173	11.3934	11.8225	12.1331	11.017	11.7874	11.5683	11.6856	11.8443	11.6214	10.5513	11.4357	11.2793	11.5927	11.732	11.7468	10.9898	11.4964	11.818	10.8863	11.7775	12.5066	11.6526	11.4444	11.8487	12.0465	11.8368	11.0827	12.0013	11.8043	10.6441	11.1353	12.0182	12.0513	12.0184
ALDOAP2	7.37957	8.06982	7.64206	7.42253	8.82499	8.04404	7.69401	7.91056	8.25664	7.00253	6.70902	8.39259	7.79969	8.06682	8.15895	7.49123	8.401	8.18739	6.5976	6.74582	6.96758	6.61494	7.77436	7.59634	7.75779	8.14209	6.93924	7.60069	8.03193	7.79552	6.92564	6.90988	7.82981	7.90071	8.22131	7.70203	7.542	7.54767	7.02857	7.99265	8.16335	7.69368	7.6258	7.28758	7.91222	7.56571	7.95626	9.05749	7.89557
ALDOB	6.47095	6.92896	6.48713	7.00572	7.50586	6.34631	6.23317	6.52211	7.54852	5.49254	5.51487	7.15214	6.01446	6.0074	7.1422	5.751	6.40278	7.34807	6.94935	6.32153	7.61194	7.4131	6.42912	7.04284	6.43529	8.12532	5.18474	6.51197	6.25122	6.08178	5.41151	5.575	6.92816	6.43093	7.08968	7.37847	6.41392	6.38551	7.43838	6.51797	6.40599	5.91153	6.59595	6.4416	5.71401	6.3826	6.12079	7.19321	5.83572
ALDOC	8.04475	8.58822	8.98985	8.92272	9.22282	8.68359	9.00413	9.1648	9.82999	8.15046	7.57531	7.91839	8.63724	8.45672	9.71071	8.22317	9.57448	9.08301	7.66048	9.12715	8.16271	8.27896	9.10176	8.41856	8.71348	8.72947	8.38503	8.65008	9.00621	9.62342	8.09345	8.47076	9.2476	8.34413	8.79933	8.81634	8.70026	8.52394	8.58969	9.17395	9.94529	8.90852	8.80746	8.58043	7.56794	8.33309	9.38229	9.19512	9.30489
AKR1B1	9.00421	9.86028	9.83241	10.9352	10.4681	9.25662	9.20189	9.78925	10.0616	9.64159	9.34579	9.74508	8.83136	9.35027	9.70609	8.48094	9.27903	9.99103	8.69768	7.94056	7.76231	9.41644	9.10904	9.25604	8.19395	9.22035	7.99512	9.81563	9.80925	9.89186	10.2399	9.9927	8.99003	9.77255	9.70306	9.95229	10.3496	10.2356	9.33923	10.087	9.41467	9.15758	10.776	8.79711	9.66076	9.59587	10.3188	10.5507	9.47693
ALK	5.12793	5.88427	5.61398	5.4471	6.23908	6.10604	6.02258	5.67559	6.37313	5.21202	5.1317	5.99242	5.49045	5.53613	6.54018	5.34051	5.96659	6.73801	5.01754	4.91258	5.19926	5.2712	5.82642	5.69037	5.49618	5.89364	4.91867	5.35254	6.0172	5.82126	5.10097	5.37779	5.64941	5.60599	6.07436	5.62329	5.85631	6.05576	5.34794	5.71088	6.16715	5.54394	6.0308	5.5576	5.29125	5.48664	5.8171	6.85406	5.47028
ALOX12	6.51019	6.46468	6.5248	6.26138	7.05818	6.94888	6.8822	6.67575	7.27737	6.08738	5.85104	7.13758	6.27822	6.58654	7.42322	6.5114	6.75089	7.49297	5.32677	5.88874	6.23967	5.6852	6.51251	6.87395	6.48687	6.57696	6.24296	6.30172	7.12617	6.69704	5.82221	6.57033	6.58823	6.60371	6.73597	6.60019	6.49677	6.79716	6.51923	6.75408	7.09073	6.52377	6.7083	6.24603	6.33373	6.48461	6.81379	7.82155	6.704
ALOX5	6.27655	7.11639	6.96043	6.53212	6.9745	6.87568	6.58226	7.07355	8.44947	6.60764	6.84434	7.10998	6.21108	6.81631	7.63133	7.98035	7.64119	7.64259	7.33162	6.638	5.97292	7.4857	6.42811	7.08391	6.65755	7.38147	6.74997	6.95343	7.30177	6.93239	7.57667	7.00938	6.77383	6.597	7.44608	7.58623	7.80338	7.29295	7.10781	7.16634	6.77314	6.50747	7.44308	6.19961	6.59708	6.60114	7.63429	7.52087	6.63622
ALOX5AP	8.10842	10.0091	9.73247	8.80455	9.75936	10.4584	9.37408	8.8355	10.2876	9.02705	9.91996	9.54759	8.6119	9.15303	9.45515	8.44669	8.96492	9.78881	10.7592	7.12572	7.98593	11.6665	8.96351	9.38657	7.74787	9.43227	9.35854	9.95056	9.22998	9.08717	11.0184	10.0837	8.07293	9.88212	9.81372	9.59208	11.846	10.369	9.52494	10.8186	9.03358	9.0637	10.0209	8.2194	9.24256	9.02363	10.6753	11.2787	8.9902
ALOX12B	5.68736	6.03784	6.10733	6.09489	6.78803	6.29995	6.36458	5.86236	6.87177	5.59152	5.12604	6.76306	5.49605	5.95132	6.79238	5.60274	6.22524	6.90611	5.03196	5.59269	5.42227	5.07082	6.1252	6.35214	5.60994	6.00424	5.10008	5.79814	6.34521	6.02253	5.187	5.51106	5.91252	5.96111	6.24695	5.96713	6.05554	6.0618	5.73224	6.32953	6.59332	5.69162	6.41312	5.58227	5.41961	6.22962	6.06125	7.07578	5.94074
ALOX12P2	6.50012	7.02291	6.73986	6.81807	7.34417	7.11274	7.07702	7.02598	7.71489	6.51261	6.35397	6.93504	6.46386	7.0478	7.75604	6.42619	7.49883	7.9093	6.06243	6.3638	6.47024	6.21368	6.89391	6.91465	6.84034	6.86176	6.33944	6.56406	7.44527	7.14206	6.16799	6.57846	6.89519	7.10913	7.23694	6.58525	6.91668	7.51927	6.80205	7.15058	7.49652	6.93185	7.36947	6.85341	6.43859	6.87538	6.78321	7.76104	6.86012
ALOX15	5.35812	5.58136	5.49351	5.55652	6.39747	6.12104	5.90912	5.62882	6.64776	5.05753	5.25387	5.74591	5.65738	5.3657	6.60113	5.6022	6.18225	6.75382	4.52279	5.13056	5.64129	4.88391	5.73587	6.31988	5.86944	5.22945	5.1214	5.57676	6.63057	6.47094	5.18226	5.54406	5.83268	5.79104	6.17064	5.42228	5.61794	6.39943	5.37084	6.16931	6.59817	6.04778	6.14712	5.64265	5.40501	5.68523	5.71917	7.13451	5.46916
ALOX15B	5.7094	6.43728	6.10782	5.98375	6.51589	6.43257	6.48685	6.33604	7.73357	6.00913	5.58446	6.54151	5.91108	6.14392	6.94422	5.7342	6.43275	7.01136	5.17795	5.61823	5.56687	5.7631	6.175	6.37019	6.04847	6.48258	5.66898	5.86063	6.48971	6.36322	5.59505	6.16451	6.28245	6.12314	6.7398	6.04043	6.39471	6.28266	5.8414	6.28907	6.44745	6.09491	6.48333	5.94237	6.35639	6.10962	6.23951	7.11544	5.95766
ALPI	6.25411	6.35847	6.75928	6.32296	7.11959	6.98547	6.86813	6.3879	7.29462	6.33209	5.71283	6.74141	5.99024	6.59598	7.03418	6.25963	6.68162	7.75861	5.57202	4.9441	5.33852	5.17955	6.63581	7.09215	5.85533	7.10537	5.2932	6.15455	7.22789	6.68293	5.61565	5.95541	6.57142	6.2225	6.7856	6.27577	6.5825	6.66517	7.26606	6.79662	6.87011	6.26922	7.64057	6.24148	5.89068	6.53937	6.62261	7.35873	6.52782
ALPL	5.79356	6.58711	6.34967	6.26044	6.61843	6.65351	6.5291	6.38284	7.06884	5.87598	5.6498	6.54476	5.99691	6.31969	7.17631	6.41651	6.44319	7.35092	5.54893	5.30153	5.64219	6.17942	6.32049	6.62904	5.96214	6.45798	5.45129	6.06717	6.5968	6.50385	5.83645	6.06855	6.38024	6.34471	7.03154	6.23291	6.49514	6.76039	6.00165	6.46244	6.87969	6.31427	6.91503	5.98589	5.81901	6.24194	6.5274	7.42955	6.14357
ALPP	6.54975	6.5433	6.92681	6.60575	7.59478	7.18366	7.24229	6.64814	7.60986	6.30782	5.91361	6.65085	6.40675	6.91923	7.21205	6.4167	7.05897	7.87695	4.82789	5.44411	5.07129	4.865	6.7127	7.07506	6.43234	6.59257	5.82475	6.23855	7.52264	7.0184	5.64441	6.19494	6.67761	6.84382	7.30748	6.5372	6.88563	7.29449	6.61063	7.29389	7.40802	7.10764	7.6191	6.23501	6.36623	6.66732	6.94603	7.49851	6.63311
ALPG	7.43775	7.21235	7.80854	7.33523	8.06986	7.96915	7.84096	7.35683	8.54915	7.30298	6.56158	7.54788	7.21458	7.39269	8.12453	7.183	7.58334	8.5465	6.42963	6.42232	6.63907	6.22277	7.50261	7.94452	7.13415	7.38383	6.57439	7.19965	8.05003	7.62957	6.75419	7.1946	7.56876	7.50822	8.18479	7.23859	7.816	7.89497	7.84719	7.69732	8.03833	7.53559	9.74444	7.15845	7.61389	7.33673	7.55409	8.42725	7.32294
ALX3	6.61485	6.66234	6.5782	6.48651	7.32517	6.96192	7.27013	6.78871	7.32081	6.60381	6.03048	6.88416	6.16174	7.01021	7.63481	6.27076	6.77912	7.72991	5.76835	5.61857	6.04336	5.25494	6.79396	6.88733	6.20105	6.77278	5.68524	6.28903	7.30932	6.73365	5.93076	6.36271	6.39493	6.52334	6.98824	6.44305	6.59651	7.15499	6.5499	7.01967	7.25176	7.00927	7.0899	6.40969	6.18821	6.76695	6.78972	7.45646	6.53814
AMBN	6.32674	7.1886	6.62941	6.46298	7.57774	6.77918	7.09317	6.77281	7.38592	5.86205	5.8965	7.05693	6.82803	6.77367	7.38017	5.97614	7.28837	7.54689	5.41469	6.13477	6.23167	5.60725	6.58889	6.70792	6.84277	6.65358	5.79673	6.42724	7.03994	7.24374	6.21734	6.7661	6.46579	6.72072	7.04185	6.29453	6.55449	6.93678	6.29081	7.1938	7.06667	6.6305	6.6852	6.17588	6.55003	6.63596	6.67479	7.66558	6.46063
AMBP	5.73237	5.91559	6.065	5.84482	6.54751	6.10655	6.29386	5.93386	7.05353	5.91237	5.04242	6.17336	5.50075	5.97577	7.02703	5.74614	6.13862	7.07401	4.88444	5.24413	5.2875	5.19424	6.17004	6.17165	5.50204	5.95404	5.02832	5.57196	6.47336	6.00726	5.23874	5.85048	5.82402	5.86912	6.26963	5.83679	6.04287	6.41394	6.20615	6.31362	6.42341	6.08974	6.51181	5.76596	5.58704	6.04437	6.04832	6.95283	5.82119
AMD1	9.82818	10.1713	10.0201	9.75578	9.78066	10.4005	10.4079	10.204	10.8655	9.78012	9.61702	9.77472	9.58159	10.2009	11.4548	9.77026	10.6082	11.1452	9.21415	9.47599	9.22061	9.8077	10.0645	10.682	9.66492	10.1235	8.93538	10.3623	9.98311	10.8542	9.33512	9.77473	10.6253	9.7481	10.2331	11.0042	10.3349	9.91078	9.8033	10.2165	10.7821	9.96061	10.3334	10.4462	9.6495	8.82314	10.6097	11.5362	10.8927
AMELX	5.28671	6.24856	6.02893	5.75487	6.49452	6.39895	5.89435	6.06268	6.81853	5.60353	5.17855	6.37569	5.60156	5.77818	6.64149	6.08297	6.14898	7.13707	5.21998	5.28916	5.37455	5.51582	5.81565	6.32846	5.67374	6.14513	5.00522	5.75313	6.34176	5.98352	5.43593	5.32459	5.91605	6.08342	6.22301	6.06587	6.17618	5.96885	5.73136	5.95006	6.19115	5.9708	6.27768	5.83708	5.70441	5.57359	6.20837	7.07783	5.92047
AMELY	6.59731	7.68622	7.47414	6.97738	7.43743	7.66457	7.34313	7.33573	8.01348	6.83127	6.55816	7.62978	6.9884	7.1164	7.58825	7.18232	7.49031	8.00594	6.60707	6.53219	6.81631	6.75884	7.16141	7.41386	7.06581	7.37431	6.59045	7.04736	7.42751	7.26959	6.71596	6.49487	7.34291	7.39099	7.60528	7.37196	7.12932	7.47279	6.83761	7.32084	7.5818	7.09954	7.18494	6.74155	6.90159	6.94728	7.32515	8.76413	7.12969
AMFR	7.28994	9.02739	9.05125	8.3991	8.37081	8.08732	7.7169	8.19997	8.40885	8.59026	8.04681	8.37512	7.47521	8.17924	9.05216	7.911	8.66209	9.20733	6.77645	7.92555	8.44182	7.30749	9.77087	9.24952	8.52746	7.53028	7.80823	8.87883	9.04973	7.75114	7.97535	7.33492	7.37751	8.30177	9.02667	9.55299	9.62725	8.00755	9.30261	8.34857	9.33945	9.30923	8.66469	8.90643	8.36857	8.13598	9.2809	9.55714	7.53251
AMHR2	6.82032	7.0073	6.88109	6.87574	7.55968	7.43347	7.28152	7.24156	8.0605	6.47729	6.26134	7.37588	7.00228	7.28404	7.90226	6.83182	7.41687	7.98107	6.00281	6.41002	6.62756	6.11621	7.21927	7.2868	6.88152	6.92566	6.27604	6.73461	7.29282	7.31333	6.56509	6.83957	7.17001	6.97038	7.53244	6.86944	6.86802	7.69426	6.62219	7.42776	7.73978	7.29149	7.5512	7.16525	6.67264	6.97675	6.93524	8.23064	6.72933
AMPD1	4.96274	5.52767	5.29202	4.93317	5.85636	5.42698	5.40462	5.31297	5.99859	5.03788	4.54539	5.73984	5.0202	5.57518	6.20021	4.99774	5.46181	6.20888	4.34468	4.66008	4.5367	4.7398	5.54706	5.91048	5.49876	5.05639	4.52089	5.1432	5.72754	5.30656	5.90133	5.09862	5.09946	5.31731	5.44457	5.22049	5.33438	5.90045	5.00668	6.33866	6.0002	5.19304	5.74495	6.14551	4.60007	5.80189	5.12435	6.18308	5.307
AMPD2	8.4264	8.73527	8.75446	9.1115	9.15719	9.27111	8.80442	8.91428	10.1534	8.45672	8.30629	8.50692	8.60807	8.8245	10.1873	8.36916	9.16255	10.0283	8.47231	8.23715	8.22086	9.1659	9.20264	9.23127	9.06768	9.22011	8.02926	8.8712	8.98071	9.50677	8.05019	8.68985	9.09831	8.31673	9.51197	9.29325	9.3274	8.9118	8.80314	9.56125	9.76983	9.51253	8.84913	9.08749	8.168	8.68498	9.16938	10.4638	8.70429
AMPD3	7.78894	8.99051	8.39152	8.16353	8.85694	8.97737	8.33301	8.33407	9.89568	7.75897	8.53625	8.03065	7.89311	8.32042	9.09021	8.36588	8.6808	9.0763	7.64498	7.45663	7.24119	8.49592	8.40393	9.17693	8.48828	8.91889	7.85251	8.57229	8.7302	8.75535	8.59823	8.41201	8.71399	8.3666	9.22902	9.05531	8.62627	9.01185	8.72476	9.01623	8.80727	9.01587	9.26485	8.40228	7.83819	8.43409	8.8188	9.88904	8.17802
AMPH	6.82466	7.0991	6.93889	6.55543	7.77737	7.16364	6.91906	7.10728	7.63598	6.39908	6.5014	6.88835	6.83872	7.25185	7.86237	6.53597	7.31354	7.94795	5.97299	5.94761	5.89843	5.62893	7.18195	7.04039	7.0419	7.33101	6.0863	6.82628	7.4251	7.45645	6.49254	6.92565	6.89049	7.14172	7.86423	6.83581	7.22732	7.41997	6.64742	7.7055	7.65011	7.01487	7.05006	6.66526	7.02684	6.94853	7.41265	7.35422	6.84154
BIN1	7.70218	8.37614	8.32167	8.81332	9.01457	9.22827	9.28331	8.49391	8.58206	7.88466	8.03871	8.23949	8.10321	8.47237	9.57915	7.18444	8.51885	9.72919	7.16651	7.03444	7.12159	7.61448	8.66921	9.01493	8.36678	8.07697	6.7867	8.25785	8.66182	9.02895	8.00647	8.52283	8.08298	8.45497	8.61379	7.74545	8.09241	9.03278	8.63594	8.54434	9.16308	8.72003	8.27814	8.59207	7.76501	8.45831	8.89806	9.65349	8.38914
AMT	6.89911	7.24938	7.39185	8.5099	8.88293	9.23784	8.17309	8.58432	8.19603	7.42609	7.46701	7.75389	7.18026	8.24753	8.59629	7.0465	8.72418	9.3659	5.64392	7.07253	6.86788	6.51578	7.93903	8.73409	8.21607	9.03903	7.00616	7.67293	8.18289	9.26996	7.51057	7.52158	8.98891	8.51705	8.83057	7.56754	7.63718	8.3099	7.23836	8.65161	8.00737	7.61878	7.84994	8.52543	7.08479	8.08457	7.71054	9.21961	7.28716
ANG	8.21511	9.61754	9.07466	8.74637	9.4024	7.86241	9.24446	8.62206	11.1167	7.51698	7.89153	7.73101	8.25286	9.50733	9.39599	10.5258	9.61899	8.61069	8.33223	9.01452	9.74581	9.15964	9.94514	9.76776	7.68211	9.97089	9.4691	9.66333	8.56734	8.90214	8.88193	9.01317	9.30801	8.91041	10.4044	10.0436	9.92345	10.1761	10.0042	9.24497	9.28022	8.42485	9.30625	9.45295	8.8796	8.56456	8.7195	9.53464	8.71964
ANGPT1	4.91986	5.70086	5.26831	5.47365	5.73342	5.60502	5.3351	5.49617	6.17528	5.2942	4.94368	6.07136	5.16582	5.2734	5.87099	5.29842	5.91687	6.42765	4.64144	4.27148	4.92341	4.89539	5.13941	5.44213	5.08431	5.45094	4.75565	5.47504	5.79127	5.86988	5.82598	4.72033	5.43906	5.73828	6.42432	6.23245	5.56521	6.36085	5.43999	5.38489	5.79198	5.60447	6.15864	5.00444	5.33285	4.99787	5.95947	6.61562	5.24142
ANGPT2	6.51255	6.4065	6.43391	7.03106	8.1343	8.28637	7.13899	6.45601	7.01162	5.84454	5.58972	6.26756	6.01945	6.86759	7.23714	6.15276	6.82659	7.41983	5.71875	5.41233	5.46044	5.96563	6.80241	6.55523	5.57518	6.84892	5.78083	6.48993	6.60614	6.8596	6.4003	6.01796	6.83782	6.07694	7.66031	7.46833	6.94453	6.85906	6.67565	6.88507	7.30943	5.97694	8.43766	5.83427	5.83978	5.86689	6.8448	7.39377	6.23783
ANK1	5.70185	6.09082	6.27596	5.86467	6.82781	6.51906	6.38113	6.25405	7.03594	6.12001	5.49185	6.44874	5.76882	6.14393	6.97265	5.8848	6.44179	7.16415	5.47813	5.21528	5.43097	5.88914	6.14467	6.32241	5.82301	6.34292	5.25233	5.93432	6.51245	6.41322	5.41524	5.79988	6.10629	6.06256	6.46731	6.04897	6.1195	6.47531	5.91457	6.32422	6.73162	6.09107	6.27513	5.96124	5.68852	6.05651	6.16264	7.21631	6.03861
ANK2	4.76079	5.76991	5.50456	5.04686	5.70013	5.63463	5.49141	5.31315	6.1651	5.0468	5.37499	5.84531	5.00619	5.31327	5.98651	4.96122	5.83943	6.24285	4.42365	4.60084	5.01961	4.59732	5.32002	5.63088	5.19182	5.67258	4.58972	5.34266	5.75245	5.68549	5.86797	5.06165	5.43256	5.69967	5.67709	5.43555	5.74095	6.17425	5.05719	5.66401	5.76092	5.16333	5.93056	5.42858	5.17625	5.26324	5.578	6.51002	5.50854
ANK3	6.18724	6.80421	6.72004	6.63883	7.21267	6.14888	7.06181	6.67364	7.13093	6.09661	6.4445	6.73745	6.55347	6.79645	7.80818	6.32751	7.20861	7.6323	5.83913	6.10548	6.436	6.20899	6.88398	7.09763	6.99408	6.3606	5.73302	6.52351	6.89985	6.97917	6.05264	6.86684	6.66081	6.8015	6.89885	6.64791	6.74666	7.02022	6.39507	6.74189	7.25663	6.73435	8.0572	6.82987	6.02321	6.55781	6.66177	7.96334	6.30564
ANPEP	5.78849	6.12026	6.02399	5.69777	6.48291	6.29115	6.13391	6.09512	6.7087	5.69381	5.42397	6.17562	5.59646	5.80118	7.70667	5.79429	7.09926	6.90924	5.96262	5.40359	5.08207	6.40835	5.80535	6.8232	6.27867	6.96144	4.94643	6.03365	6.1943	6.09885	5.64531	5.72075	5.9211	5.69913	6.75442	6.13684	6.47438	6.13706	6.86579	6.17773	6.43251	5.6632	6.65498	5.94841	6.70592	5.80876	6.22325	6.96584	6.70778
SLC25A4	6.86897	7.40538	7.37324	6.96278	7.63487	7.22991	7.64683	7.26209	8.10497	6.79876	6.53508	7.19845	6.6034	6.95714	8.07897	6.90802	7.58286	8.02006	6.35651	6.96762	6.80376	6.50057	7.44163	7.5023	6.95837	7.05892	6.46226	7.14136	7.12069	7.18456	6.40458	6.88233	7.09715	7.18962	7.16474	7.43554	7.065	7.4414	7.21302	7.26431	7.4539	7.22637	7.25146	6.90751	6.94719	6.82503	6.87786	8.50892	7.30628
SLC25A5	13.1067	12.3808	12.3656	12.7511	12.7686	12.2461	12.9247	12.5623	13.6926	11.859	12.3668	12.4981	12.4675	12.6449	13.9076	12.7307	13.4191	13.5136	11.7503	12.4586	13.2766	12.3178	12.72	12.8578	12.6821	13.2549	12.0966	12.5196	12.7426	12.886	11.3227	12.6308	12.3327	12.2694	12.9533	13.3746	12.8486	12.6722	12.5839	12.5999	13.1302	12.8838	12.2576	12.5263	12.0528	11.9113	12.8427	14.2034	13.4281
SLC25A6	12.2463	12.2669	11.7018	12.5605	12.4813	12.0067	13.07	12.3874	13.2568	11.4178	11.9562	11.7831	11.6986	12.3233	13.6894	11.8796	12.7155	13.4239	11.0605	12.3171	12.1462	11.7969	12.8086	12.4425	12.4249	11.7066	12.03	12.1669	12.013	12.6997	11.7471	12.3939	12.2814	11.7855	12.0614	12.762	12.1599	12.8575	12.3019	12.5492	12.6265	13.0793	12.5891	13.2044	11.3957	11.8392	12.4302	13.7691	12.7687
ANXA1	7.85915	8.478	8.58184	7.31576	8.13264	9.43067	7.2181	7.80964	8.28212	8.34327	8.60934	8.5116	6.91839	8.06035	8.10485	7.9433	8.38606	8.2401	7.28731	8.1027	6.94466	7.85894	7.96993	7.64952	8.1799	8.12598	7.92746	8.30273	8.00324	7.93958	8.07313	7.46575	7.38615	7.8085	8.80254	7.95801	9.03939	8.44591	7.58496	8.66509	7.85012	7.55388	8.39976	7.28636	7.42443	7.28462	9.37042	9.05617	8.65225
ANXA2	10.8412	11.2044	11.0488	10.4498	10.759	11.0724	10.8009	10.7031	12.1104	10.9902	10.05	11.4461	10.5775	11	11.3508	10.742	11.089	11.1088	10.0243	10.799	11.2512	10.5734	11.1255	11.2416	10.4607	10.9951	10.4811	11.0038	11.0466	10.6625	10.1469	10.7334	10.7637	10.6779	11.1291	11.2824	11.4226	11.1105	10.8519	11.1369	10.5504	10.597	10.7802	10.41	10.1985	10.5887	11.3222	11.8682	11.098
ANXA2P1	7.40592	8.05926	7.22732	6.55078	7.71231	7.47876	7.22438	7.08145	7.97195	7.46458	6.33315	7.60502	6.94782	7.97925	7.97798	6.73849	7.22652	7.95697	6.61531	7.07389	6.37962	6.43717	7.53751	7.69363	6.93952	7.30843	6.56327	7.6544	7.5156	7.48614	6.44598	7.28518	7.07916	7.0648	7.58065	7.20265	8.33339	7.22874	7.45887	7.89486	7.17206	6.97914	7.45072	6.80886	6.38657	7.3049	7.92535	7.58892	7.78344
ANXA2P2	11.6747	11.852	11.6692	11.0049	11.4964	11.7449	11.351	11.2793	12.7315	11.8706	10.7579	11.9218	11.124	11.6956	12.0335	11.2015	11.7478	11.7747	10.4933	11.6145	11.7343	11.2395	11.877	11.9922	10.8848	11.6232	11.0345	11.6682	11.6232	11.3389	10.7257	11.4899	11.2788	11.2607	11.8241	11.8382	12.2863	11.8083	11.7157	11.8892	11.2213	11.1728	11.5478	11.0904	10.5947	11.3829	12.0248	12.248	11.8835
ANXA2P3	9.30728	9.76727	9.36229	8.7301	9.26431	9.51487	9.21008	9.09828	10.2663	9.0527	8.38055	9.85765	8.71406	9.4792	9.74537	8.87093	9.54905	9.67306	8.63293	8.74859	9.06507	8.82943	9.37521	9.69279	8.807	9.21557	8.47487	9.15971	9.45938	9.1316	8.62199	8.95216	8.88935	9.14746	9.51474	9.49054	9.95445	9.44014	9.17008	9.75514	8.7903	8.91515	9.25401	8.57231	8.3255	8.77783	9.60813	10.5002	9.52926
ANXA3	11.3786	10.9004	10.7433	10.483	11.2849	11.1555	11.8447	10.6648	12.0479	9.49829	10.6875	11.209	10.6482	10.6555	11.4791	10.943	11.447	10.7829	10.5907	11.3415	10.4532	11.0809	10.2465	10.7127	10.2371	10.2074	10.8949	11.1731	11.2602	10.6198	8.93767	9.99616	10.9194	10.9631	11.2736	11.1028	11.4738	11.2885	10.2007	10.8257	10.4089	11.9787	10.9853	10.4758	10.7202	10.362	11.7072	11.907	10.3917
ANXA4	11.5379	11.5491	11.7414	11.8166	12.0226	11.9267	11.8806	11.7192	13.297	11.059	11.3097	12.1231	11.9165	11.9155	12.866	12.2414	12.3159	12.6293	10.5656	11.4747	12.7331	11.1596	11.5917	12.4965	11.3508	12.6736	11.0635	11.9877	12.2795	12.0003	10.791	11.7184	11.9734	11.7411	12.2094	12.7461	11.6261	12.0183	12.2452	11.8029	11.892	12.1466	12.0517	12.3495	11.169	10.9249	12.1698	12.7536	11.2365
ANXA5	10.8952	11.8817	12.0258	11.4256	11.5532	11.1056	11.1303	11.3458	12.2418	11.7494	11.3681	11.9008	10.923	11.2447	11.9077	11.0476	11.457	12.253	11.0069	10.5748	11.227	11.5589	11.882	12.1756	9.90102	11.4769	10.366	11.8024	11.3944	11.3786	11.4657	11.177	10.8902	11.5009	11.9563	11.9134	12.1488	11.9303	11.6168	11.7055	11.9096	10.4817	11.9539	11.1181	11.1705	10.8856	12.4722	12.9241	11.3458
ANXA6	7.82436	8.33737	8.1939	7.87179	8.4865	8.06503	8.27539	8.12197	8.94824	7.58357	7.83017	8.69538	7.70151	8.19466	8.82327	7.87198	8.28865	8.84686	7.30291	6.72603	7.78583	7.9003	8.30644	8.34944	7.76598	8.31174	7.19306	7.98293	8.29052	8.19172	8.16556	7.854	7.86123	8.16013	8.53939	8.02799	8.16589	9.17587	8.04947	8.4659	8.50326	8.15433	8.10587	7.87442	7.7486	8.10185	8.58848	9.7418	7.89587
ANXA7	9.75612	10.6189	10.1937	9.93253	9.72529	10.7975	10.5913	10.3963	10.9806	9.99248	10.0048	10.2181	10.0712	10.4772	11.4156	9.92483	10.9142	10.6802	9.93502	10.317	9.93577	10.2684	10.4163	10.5807	9.69669	10.3233	9.41876	10.5077	10.5014	10.8489	10.1535	10.1468	10.5068	10.2922	10.7394	10.8821	10.7713	10.3388	9.96365	10.3994	10.6084	10.4871	10.7747	10.184	9.40401	9.79202	10.7554	11.544	10.3136
ANXA11	8.86682	9.60282	9.17827	8.93032	9.35256	9.42252	9.56298	9.39782	9.96775	8.73006	8.95858	9.39927	9.3969	9.48841	10.2757	8.8203	9.85032	10.1272	8.25162	8.63418	8.71446	8.82602	9.89523	10.0607	9.4833	9.3433	8.49216	9.42015	9.44879	9.95072	8.77499	8.16059	9.49686	9.5242	9.9841	9.82382	9.65141	9.82524	9.59024	9.78094	9.66152	9.57552	9.55302	9.47162	8.61773	9.51841	9.90639	10.4201	9.31626
ANXA13	7.64802	8.10333	7.05691	9.75593	9.76406	7.71238	8.52682	7.98891	11.3412	6.04481	6.6348	8.03963	6.33158	8.00784	9.02106	9.55261	8.70824	8.67058	5.94754	7.49097	8.89498	6.47577	7.26386	7.90183	8.14634	9.62699	7.93137	8.28156	7.00487	8.0498	7.56446	7.09679	8.92314	7.51364	9.34079	8.69769	8.03427	9.86426	9.99429	8.68928	8.76227	8.68418	6.73239	7.88531	6.82873	7.2383	7.63108	8.31312	7.33546
AOAH	7.6877	7.45002	7.83609	8.72031	9.37153	8.40112	8.86221	7.30335	8.24562	7.62879	7.49939	7.41668	7.32071	7.92006	8.46061	7.0471	8.22645	9.23598	7.95156	6.15911	7.95707	8.71582	7.00315	7.67152	8.05713	7.4092	7.50543	7.60028	8.03259	8.43836	8.98066	7.45616	7.30999	8.26949	7.74617	8.26111	7.82196	8.78969	7.24336	8.501	8.83281	8.19943	8.23859	7.62798	7.97341	8.16276	7.41791	9.87821	7.53129
AOC2	6.04344	6.29916	6.23505	6.30996	6.84091	6.89666	6.39454	6.66268	6.98372	5.97542	6.11967	6.19013	6.38289	6.3679	7.52863	5.99064	6.70476	7.50644	5.51797	5.63412	6.39945	5.45426	6.5205	6.53716	6.6013	6.81071	5.7512	6.22821	6.78474	6.61979	5.858	6.32664	6.51634	6.60051	6.69043	6.65362	6.60385	7.07874	6.17697	6.90441	7.04979	6.46664	6.56832	6.43225	6.3133	6.55253	6.68748	7.1782	6.35158
AOX1	6.20187	7.02169	6.76589	6.74811	7.69217	6.65571	6.76273	6.63925	7.19692	6.1492	6.50896	6.77347	6.33868	6.41839	7.22787	6.08615	7.25596	7.76975	5.35069	5.7203	6.13239	5.49487	6.81355	6.93449	6.54439	6.75987	6.10387	6.54039	7.04217	6.8911	8.09	6.62339	6.69147	6.98296	7.49377	6.39002	7.17012	7.58496	6.36409	7.00643	7.52853	6.59495	8.83478	6.54198	6.28558	6.83221	6.5709	7.66445	6.68972
APAF1	6.32306	7.09222	7.27153	7.28747	7.56965	7.3877	7.58984	7.45235	8.75427	6.7931	6.86343	7.27425	7.19697	7.49386	8.3844	7.29545	7.90177	8.26764	6.6206	6.80156	7.16674	6.93139	7.28897	8.14406	6.88364	7.54071	6.56395	7.19811	7.698	7.75886	6.90363	7.04145	7.75268	6.95741	8.05989	7.93946	8.16088	7.43462	7.35341	7.57802	7.94689	7.32657	7.57896	7.60696	7.25046	6.90971	7.58675	8.20376	6.97875
NUDT2	8.76469	8.61356	8.63937	7.9899	8.47466	8.94722	8.85111	8.32384	10.1575	8.13587	8.669	8.08396	7.74244	8.35659	9.54117	8.26821	9.0323	8.95061	6.92071	7.71428	7.31675	7.39668	8.41478	8.41836	8.22793	8.27553	8.19543	8.53317	8.49944	8.78813	8.29789	7.89587	9.07825	7.9096	8.32809	8.81795	9.25347	8.51793	8.16325	8.7893	8.35182	8.33598	8.77666	8.57058	8.14509	8.00256	8.89821	9.13697	8.98914
APOF	3.96676	4.89867	4.55692	4.28998	5.11167	5.05896	4.58387	4.65719	5.43803	4.07424	3.59557	5.57956	4.38621	4.14763	4.9206	4.47146	4.71651	5.40855	3.75923	3.67273	4.30182	4.11436	4.44872	4.47268	4.40927	4.79484	3.54561	4.33344	4.6316	4.61591	3.72555	3.70216	4.6738	4.70706	4.85628	4.60545	4.59884	4.38687	4.25489	4.28481	4.35028	4.37074	4.72619	3.84959	4.31657	4.08196	4.74807	5.84053	4.44823
APBA1	5.58703	5.77985	5.65883	5.77322	6.74722	5.95522	6.17479	6.06679	7.59425	5.20607	5.44115	6.20598	5.84666	6.12685	7.0352	5.85458	6.79101	7.17142	5.18087	5.48441	5.83803	5.62755	5.97466	6.14205	5.8895	5.91483	5.64095	5.83948	6.47321	6.37342	5.93506	6.00855	6.40335	6.06415	6.81125	5.77872	5.91285	6.84169	5.34555	6.43203	6.96514	6.17178	6.47671	6.2823	5.56432	6.16206	6.32634	6.85599	5.61943
APBA2	7.77609	8.21797	8.0275	7.69334	8.25213	8.14469	8.0347	8.26716	8.57229	7.6499	7.04192	8.27968	7.70397	7.9023	8.56175	7.51493	8.15855	8.88832	7.08873	7.03049	7.22174	7.48388	7.89374	8.11501	7.47721	7.9782	6.95658	7.7172	8.34995	8.11839	7.46403	7.36562	7.92756	8.13871	8.37873	7.83383	8.19892	8.14475	8.01539	8.15804	8.46522	7.81217	8.33111	7.41523	7.26973	7.93104	8.30492	9.06416	7.83964
APBB1	6.08542	6.02491	6.0603	6.23491	6.85228	5.90201	6.75512	6.335	7.29701	5.8819	5.77357	6.22554	5.68535	6.23471	7.48212	5.73709	6.34147	7.39707	5.05164	5.64785	5.72243	5.36243	6.33808	7.12653	5.98133	6.0125	5.48226	5.82746	6.69865	6.48879	5.87907	6.01546	6.09093	6.14684	6.35518	5.93053	6.46062	7.04122	5.97936	6.54709	6.91435	6.58326	6.91779	6.30838	5.2188	6.67931	6.222	7.47209	5.97852
APBB2	6.68249	7.3593	7.32477	7.10817	7.72535	7.95655	7.63828	7.74631	8.03293	7.3589	7.28499	6.89133	6.51378	6.76217	8.94096	7.15203	7.88737	8.60419	6.35905	6.40744	6.37918	6.55851	7.95212	7.3872	7.30394	7.38653	6.623	7.36234	7.54174	7.5332	7.12838	6.87268	7.2602	7.06144	7.6792	7.40782	8.15967	7.99951	7.41907	7.36914	7.8983	7.19481	7.67764	7.24262	6.96179	6.85648	7.81383	7.85557	7.16325
APC	6.19738	6.51355	6.67036	6.11126	6.72597	6.63806	6.91145	6.76613	7.14179	6.08931	6.19472	6.64661	6.35018	6.29117	7.73445	6.34014	7.1202	7.7947	5.85177	5.73747	6.09657	6.12517	6.94431	6.76434	6.33799	7.1372	5.90418	6.46397	7.06146	6.77354	6.25678	6.40561	6.56259	6.61749	7.12334	6.75731	6.83347	7.4699	6.52609	6.59092	7.04141	6.34149	7.38907	6.83128	6.0217	5.92412	7.03482	7.41868	6.64748
APCS	5.64355	6.23718	6.33151	6.02985	6.61373	6.8232	6.38677	6.28378	6.95916	5.75057	5.54123	6.25894	5.90908	6.2143	6.84423	5.9713	6.45462	7.34952	5.05306	5.0317	5.40557	5.08561	6.19473	6.42411	5.71265	6.35226	5.07863	5.90545	6.61299	6.42793	5.27902	5.86281	6.11581	6.353	6.67447	6.12582	6.3603	6.54558	6.07744	6.18364	6.70106	6.00151	6.32383	5.82153	5.6563	5.67819	6.37631	7.33777	6.24907
AIRE	6.52484	6.34194	6.8015	6.23713	7.33547	6.81602	6.93711	6.48966	7.55694	6.36758	5.98833	6.99795	6.44018	6.9465	7.76807	6.38066	6.71157	7.69111	5.74161	5.70699	6.0031	6.01888	6.46176	6.72778	6.12028	6.58388	5.98678	6.26503	7.31798	6.72924	6.24321	6.685	6.33515	6.62481	6.911	6.35593	6.61901	7.18782	6.31144	7.16784	7.02921	6.66519	6.90825	6.56212	6.27134	6.61582	6.72284	7.57663	6.5702
APEH	7.05221	7.49324	7.40816	7.38093	7.7757	7.78741	7.89727	7.46971	8.27212	7.43847	6.93631	7.40118	7.04497	7.6628	8.67586	7.25128	7.84797	8.63277	6.48626	7.40737	7.18867	7.27965	7.88738	7.77625	7.64002	7.24653	6.81612	7.34377	7.96888	7.73819	6.74446	7.54749	7.63723	7.39827	7.75432	7.78038	7.85377	8.12441	7.54364	7.96785	8.65416	7.5968	7.62847	7.68711	6.99124	7.97538	7.96119	8.87814	7.8567
APEX1	11.3007	11.5562	11.2703	11.2971	11.3887	12.2398	11.5396	11.8316	12.5532	10.701	11.0002	11.4114	10.7967	11.531	12.8935	11.4913	12.1105	12.2628	10.3702	11.4204	11.7785	10.9962	11.6471	12.1253	11.4052	11.6706	10.6708	11.67	11.6895	11.762	10.7154	11.3419	12.0127	11.2294	12.1409	11.9346	11.9976	12.069	11.4608	11.669	12.5875	11.1502	11.6174	11.671	11.1835	10.663	12.0943	12.6244	11.9338
BIRC2	9.86389	10.5453	10.3643	10.5684	10.6944	10.8826	10.5771	10.353	11.4315	10.3128	9.91009	10.4689	9.90454	10.2449	11.4875	10.6834	10.9141	10.9344	9.53199	9.98641	9.63181	10.0216	10.6493	10.7111	10.3569	10.5698	10.2346	10.5901	10.6548	10.7795	10.0772	10.1657	10.7737	10.4528	11.0116	11.2547	10.8851	10.7454	10.3054	10.528	10.6761	10.4523	11.3858	10.5388	10.0334	10.0572	10.8785	11.8451	10.1872
BIRC3	7.77486	8.8276	8.91789	7.76445	7.9234	9.01392	8.08561	8.62996	8.52499	8.71072	8.2013	8.20889	7.8083	8.72441	9.57966	7.29228	8.94755	9.02575	8.55337	7.31692	6.49428	9.33307	8.13736	7.80212	7.39282	9.15661	7.15379	9.29991	8.61227	8.98865	9.33067	8.36314	7.70565	8.50858	8.17461	9.69807	9.45099	8.79172	9.66093	9.1247	8.13163	7.75709	9.4958	8.55713	8.1295	8.49317	8.75287	9.32072	8.33035
XIAP	8.34024	8.37224	8.1856	8.91137	8.89065	8.90149	8.81652	8.58274	9.87233	7.61026	7.601	8.70276	8.73511	8.16977	9.92532	8.81438	9.51839	9.7525	7.51056	7.48238	8.56743	7.91236	8.79167	9.19816	8.61026	9.34302	7.96316	8.37266	8.74843	8.89638	7.77672	8.2483	8.55407	8.05056	9.4741	9.10752	8.69128	8.63757	8.1518	8.65685	9.29837	9.23625	8.67294	8.19632	7.91227	7.61698	8.76933	10.1564	8.9003
BIRC5	8.35035	8.01317	8.43869	8.12038	8.37552	7.87595	8.22647	8.35617	9.28746	8.03945	7.66908	7.61745	7.89244	8.39879	9.26702	8.19455	8.75845	9.71308	7.55091	7.61436	8.25835	7.98712	8.58347	8.56046	8.01419	8.44669	7.32526	8.26628	8.50499	8.90173	6.78684	8.07816	8.97383	7.6271	8.24375	8.89311	8.2063	7.74235	8.43968	8.64134	8.7856	7.99212	8.01204	8.55947	8.19737	7.84536	8.18376	9.51751	8.61581
APLP1	7.21592	7.02764	7.2897	7.11291	7.84273	7.36525	7.34661	7.92523	7.63602	6.27939	6.82239	7.46135	6.66342	7.26075	8.08112	6.65024	7.25775	8.04033	6.18288	6.42271	6.60985	6.37356	7.18272	7.34555	7.11803	7.15895	6.64217	6.77503	7.54777	7.28068	6.88993	7.48912	7.0011	6.95403	7.61423	7.03535	6.85429	7.5594	6.95078	7.4135	8.01471	7.38182	7.34672	7.07274	6.80399	7.32013	7.31796	8.03964	6.98748
APLP2	8.71467	9.63715	9.44821	9.54555	9.75683	9.92527	9.83054	9.54339	10.357	9.44603	9.56218	9.80239	9.28557	9.21304	10.9457	9.9425	10.4447	10.5115	8.81204	9.14094	9.05695	9.45044	9.80533	9.96331	9.67468	9.75127	9.37745	9.55841	9.9789	10.0212	9.42486	9.76673	9.88743	9.64635	10.2263	10.193	9.9178	10.2316	9.0694	9.44058	10.5676	9.82412	10.6182	9.84576	9.5311	8.89987	10.0195	10.7243	9.64202
APOA1	5.89393	6.44164	6.32613	6.30669	6.80503	6.5889	6.62517	7.12709	7.31521	6.00001	5.61646	7.01689	6.08289	6.20302	6.94634	6.26321	6.47303	7.2844	6.99067	5.5784	5.80681	7.54367	6.1624	6.76235	6.12063	7.26179	5.46318	6.11058	6.77399	6.34046	5.78153	5.87239	6.39282	6.45384	6.66051	6.2472	6.53183	6.75915	6.18451	6.52687	6.71085	6.24169	6.64604	6.12019	5.85806	6.4179	6.25735	7.68857	6.09811
APOA2	5.4969	6.59799	6.42198	5.86788	6.69372	6.61185	6.41307	6.20533	6.75995	5.84314	5.32409	6.59636	5.93708	6.10835	6.55383	5.97271	6.2085	7.07281	5.44053	5.17653	5.47019	5.50862	6.02696	6.49473	5.77366	6.43534	4.97269	5.93423	6.57675	6.19425	5.53084	5.48507	6.17157	6.19412	6.50759	6.1749	6.39757	5.99219	6.11839	6.21359	6.22608	5.98666	6.48978	5.61645	5.78853	5.40529	6.21157	7.14094	6.00897
APOA4	6.39581	6.3483	6.65978	6.25663	7.3592	6.92745	7.03935	6.24547	7.36105	6.38611	5.58058	6.64228	6.09568	6.44486	7.3772	6.3147	6.62882	7.51218	6.1087	5.46827	6.0297	5.8703	6.75613	7.08897	5.76884	7.34073	5.66417	6.13486	7.14834	6.59799	5.98471	6.32102	6.60879	6.31886	6.6286	6.35155	6.81073	7.03964	6.53487	6.77646	6.9219	6.75331	6.91672	6.11201	5.82397	6.90241	6.58918	7.74772	6.39998
APOB	5.14015	5.45605	5.45729	5.45494	6.83465	5.9014	5.82245	5.38664	6.2023	4.95698	4.82752	5.97594	5.22797	5.62088	6.79439	5.0873	5.70759	6.55707	7.08338	4.5544	4.85646	7.86827	5.47826	5.80127	5.04511	8.9286	4.56589	5.20138	5.99498	5.63669	4.66842	5.15199	5.62366	5.38883	5.82794	5.38148	5.71686	5.91664	5.33263	5.74712	6.24639	5.47593	7.91269	5.10167	5.07651	5.32457	5.68304	6.50021	5.34144
APOBEC1	8.17694	6.83093	7.79462	8.09269	9.09508	9.75486	9.68914	7.55855	10.8975	5.99459	6.33394	8.267	7.37852	9.60374	8.66527	8.45241	9.73528	8.22362	5.95599	8.11859	9.69658	6.69937	7.06859	7.83555	7.76529	9.13666	6.54571	8.03049	8.98415	8.85502	8.98684	9.84581	8.21417	7.31193	8.50144	8.38008	6.98782	7.3696	8.37056	7.67803	8.04664	8.10599	9.40195	8.30015	5.97948	7.54888	8.27803	8.41456	7.24748
APOC1	8.9061	10.7276	10.5964	10.0693	10.3778	10.0508	10.3827	10.5694	9.98494	10.0218	10.0445	10.8544	9.29352	8.81788	10.0443	8.55149	9.1518	10.8326	9.46938	7.34348	8.86987	9.81922	9.11541	9.51225	9.25242	8.69315	8.89266	10.4487	10.4973	9.98307	9.65488	10.7409	8.81518	9.58526	9.06167	9.54311	10.5907	10.4591	9.80849	9.8219	9.93047	11.0475	12.0709	8.86722	10.1265	10.188	9.87854	10.4736	9.57701
AQP8	5.97678	7.12711	6.24913	6.75472	7.57173	6.56826	6.94539	6.3906	6.75013	6.31119	5.62317	6.6467	6.30862	7.07215	7.67936	6.03626	6.2406	7.36434	5.67328	6.34211	8.54012	5.99758	6.66822	9.37765	7.90955	6.27023	5.49897	6.69815	8.35807	7.32572	6.15381	7.21963	6.1409	7.60532	6.72324	6.15936	6.46748	6.47416	6.1101	7.74149	6.82789	6.00483	11.8182	8.46237	5.92087	7.78006	6.34354	7.23207	6.31857
APOC2	6.2181	6.8412	6.71097	6.46464	7.21765	6.7623	7.04151	6.57102	7.56723	6.36794	5.88391	7.0501	6.48422	6.82388	7.6152	6.30992	6.8528	7.6967	5.79816	5.95548	5.97775	5.93499	6.78046	6.79745	6.46874	6.82786	5.9552	6.47495	7.0291	6.8907	5.9942	6.33205	6.64857	6.59751	6.99635	6.56925	6.67118	7.01648	6.24261	6.83336	7.14576	6.56894	6.91923	6.42213	6.34971	6.77818	6.67819	7.67424	6.48828
APOC3	5.69285	6.03266	6.12787	5.804	6.69963	6.47555	6.2432	6.04225	7.00925	5.61684	5.25354	6.57618	5.65305	5.97514	6.54966	5.90986	6.15341	7.18515	6.01808	5.03007	5.2195	6.44208	5.90268	6.16217	5.51039	6.41165	4.95813	5.65911	6.29189	6.14034	5.32965	5.39796	5.95204	6.01107	6.31881	5.85309	6.32536	6.10732	6.10364	6.20089	6.3391	5.97048	6.2531	5.67783	5.54714	5.8732	6.08956	7.1653	5.96764
APOD	7.35686	8.75291	7.70562	8.37127	8.17351	8.54143	7.73836	8.89289	9.38476	7.65259	8.28051	8.24503	7.78655	7.78717	8.61517	8.41559	10.4716	8.57264	7.08484	7.37804	8.72853	7.15041	8.00682	10.0883	7.60025	8.55346	7.40139	8.36706	9.97386	8.76705	9.87937	10.1504	7.9705	8.92796	8.13618	7.36243	12.1397	10.0231	7.23068	8.36985	8.58808	8.9503	11.4291	7.67896	7.87528	8.79913	7.29109	9.64744	7.79505
APOE	8.15435	10.3337	10.2075	9.72179	9.76615	9.47878	10.0962	10.1624	9.88672	9.99383	9.78178	10.3641	8.62778	8.1502	9.7199	8.6833	8.63101	10.5056	9.15392	6.16438	8.09955	9.71987	9.06579	9.04066	8.26617	8.81953	8.48104	9.93721	10.0576	9.50327	9.81042	10.1257	8.35569	8.90113	9.61403	9.30693	10.5435	9.87361	9.7673	9.46231	9.1383	10.2398	11.5407	8.13359	9.83542	9.06786	9.63184	9.82439	9.20705
APOH	5.92502	6.26873	6.20036	6.17943	6.95048	6.35998	6.3272	6.29569	6.78499	5.65326	5.48191	6.41529	5.90309	6.33041	7.1932	5.70739	6.45045	6.99979	5.19069	5.46118	5.68338	5.56105	6.04873	6.25164	6.06936	6.35896	5.43229	5.92808	6.38815	6.34369	5.60925	5.96655	6.00564	6.25429	6.33733	6.14939	6.27068	6.38723	6.05918	6.32942	6.94444	5.97336	6.49409	6.04251	5.89268	6.05977	6.16237	7.11026	5.91471
APP	9.99801	10.1281	10.3205	9.85721	10.682	10.9056	10.6999	10.2655	11.2741	9.97442	9.69129	9.76061	9.7436	10.6115	11.7274	10.4036	11.117	10.9127	10.169	10.4534	10.4546	10.6636	10.1642	10.3379	10.0386	9.92651	9.80322	10.0743	10.9267	10.095	10.2072	10.2193	10.1505	10.0242	10.4148	10.8364	10.2084	10.1568	10.0326	10.8793	10.6597	10.9987	10.3134	10.5319	9.25565	10.0212	10.5846	11.2258	10.276
APRT	9.85896	9.79641	9.67454	9.55254	9.46729	10.0066	9.88902	10.2451	10.7447	9.54438	9.39122	9.26109	9.70098	8.95646	10.6956	10.0467	10.3081	10.6002	8.48208	9.42692	9.12266	9.13207	10.1741	9.92503	9.51455	9.64897	9.62088	9.82457	9.96546	10.0332	9.25871	9.15843	10.04	9.57376	10.2575	10.5067	10.052	9.29831	10.0763	10.1575	10.9332	10.0424	9.55039	9.63983	8.97639	10.0135	10.3559	11.9204	10.1828
KLK3	7.84311	8.1715	8.06097	7.76511	8.68153	8.27473	8.35871	8.24158	9.18599	7.57852	7.3695	8.23828	7.81471	8.13189	8.93465	8.8105	8.41899	9.02229	7.09796	7.21026	7.35587	7.48058	8.07887	8.22237	8.09145	8.22342	7.56569	7.80392	8.42835	8.26119	7.62482	7.52682	8.03905	8.18347	8.54894	7.97032	8.16463	8.15344	7.87408	8.25751	8.40851	8.08291	8.14875	7.92684	7.80905	7.95674	8.07839	9.14655	7.83245
FAS	6.75084	8.71331	8.81059	7.24825	7.21497	6.55949	7.16486	8.11842	7.81666	8.96657	7.63198	7.50127	7.72532	7.88553	8.20064	6.78328	8.79237	8.14198	7.68804	7.09472	6.02256	8.25923	9.27224	8.75548	6.70867	6.92724	7.07341	8.87519	7.3675	7.43111	8.07976	6.95393	6.93235	8.16021	7.92259	9.47797	9.42859	8.55082	7.45518	8.54238	8.15868	7.18617	8.49389	8.38649	7.14101	7.16889	8.2691	8.67336	7.89793
FASLG	5.22891	5.35762	5.43872	5.06829	6.14385	5.49125	5.76106	5.4552	6.20132	5.08388	4.81005	5.90699	4.85202	5.50929	6.48668	4.99448	5.67594	6.24518	4.69998	5.10285	4.90841	5.3497	5.54085	5.55382	5.34109	5.20659	4.71575	5.38247	5.68924	5.56965	5.00321	5.69554	5.14529	5.07267	5.61117	5.87185	5.32861	6.14033	4.89596	5.69333	5.76901	5.37899	5.66846	5.167	4.975	5.51469	5.31311	6.70743	5.17688
SHROOM2	8.0558	7.65848	7.53778	8.81481	8.66786	8.48788	8.34698	8.02694	9.67333	6.41861	7.23376	8.022	6.95603	8.27047	10.2601	6.1895	9.31114	9.69731	6.67713	6.62869	6.9219	6.9636	7.43531	8.38151	9.40876	7.17809	6.59102	7.68141	7.67144	8.97742	7.28631	6.89209	7.92764	6.98566	8.89103	7.38684	7.99538	8.16867	7.02736	8.31723	8.42834	8.92884	9.46264	8.52008	7.65533	7.37093	8.04307	9.55803	7.25652
AQP1	8.2925	8.53409	8.55043	8.47132	9.43425	8.0108	7.94045	8.21	8.62472	7.48201	8.82467	8.3148	7.53202	7.83404	10.8179	7.95281	8.68709	10.1948	7.22093	6.95036	7.83281	7.93535	8.33935	8.26216	8.07047	8.5194	7.29816	8.02657	9.62104	8.92036	8.77525	7.9849	9.10777	8.21603	9.14602	8.08913	8.98603	9.45266	8.35314	8.68168	9.06705	8.43794	9.13682	7.99981	7.79089	8.19256	8.42341	9.87601	9.53004
AQP2	6.57586	7.3358	7.26975	6.96445	7.59544	7.47281	7.42861	7.19637	7.822	6.68115	6.25666	7.42378	6.9514	7.21243	7.61575	6.74786	7.28667	7.89788	6.28144	6.02583	6.50543	6.16937	7.00847	7.23811	6.88908	7.38707	6.10617	6.83926	7.37412	7.15064	6.44053	6.49335	7.24145	7.15814	7.56253	7.06743	7.11392	7.12551	6.91552	7.27043	7.28223	7.00538	7.11365	6.52193	6.87479	6.7168	7.1527	8.20625	7.00977
AQP3	7.55242	8.12899	7.8939	7.96205	8.18043	7.67295	7.75069	8.23851	12.6994	8.66762	6.96145	7.43441	7.05545	8.50026	8.76058	10.7027	8.26368	8.39161	7.39338	8.58517	7.71339	7.97346	8.21863	8.33557	7.80717	10.2766	8.46535	8.01887	7.77506	7.69376	8.28811	7.34588	9.50505	7.66538	10.0706	8.18689	9.34681	7.95649	8.42401	8.57068	8.05176	9.06739	7.73802	8.04776	6.93539	7.84423	7.84402	8.4894	8.01845
AQP4	3.83671	4.97082	4.66336	4.3694	4.8972	4.92915	4.5904	4.69245	5.3204	4.00737	3.6992	5.51391	4.39635	4.38084	4.98391	4.40952	4.87652	5.05271	3.85436	3.6493	4.18537	3.95976	4.54826	4.58775	4.52251	4.82308	3.74687	4.35271	4.65788	4.57278	3.94463	3.9145	4.65099	4.72455	4.93397	4.5639	4.51544	4.34068	4.1538	4.46291	4.54338	4.26414	4.86888	4.06849	4.30069	4.04077	4.78937	5.78294	4.36736
AQP5	5.59209	5.75332	6.17287	5.58345	6.27073	5.98214	6.08474	6.03403	6.81177	5.5964	5.13744	6.50885	5.32223	5.60796	6.95982	5.72211	6.07761	7.11226	5.30591	5.39705	5.47937	5.69235	6.3821	7.57001	5.40973	5.73671	4.99563	6.07371	6.38225	6.02636	5.45938	6.17543	5.71944	5.61707	6.46153	5.53569	6.06491	6.35286	6.38996	6.24423	6.51372	6.01941	6.3151	5.72371	5.30453	6.23015	6.46844	6.98435	7.49434
AQP6	7.01488	7.33062	7.39769	7.33292	7.94346	7.73515	7.6649	7.3376	8.24851	7.02232	6.63839	7.33804	7.06043	7.46938	8.25498	6.97996	7.64583	8.24571	6.39299	6.80103	6.99228	6.58137	7.44553	7.80981	7.16168	7.45644	6.66294	7.14178	7.70311	7.69394	6.79881	7.22897	7.4129	7.32596	7.73246	7.24511	7.44007	7.83529	7.215	7.62572	7.99703	7.42137	7.57197	7.22454	6.76368	7.3436	7.39453	8.57876	7.31794
AQP9	7.31026	8.92679	8.73373	7.28269	8.27681	9.89887	8.64352	7.71756	8.16964	7.60116	8.29544	7.93081	7.29319	7.81513	8.38585	7.62119	7.64389	8.87515	10.254	6.50442	6.92169	10.7384	7.44089	7.96834	7.21138	8.78854	7.01941	8.42628	8.0496	8.14746	7.62462	9.35687	7.23942	7.86742	9.43388	8.54543	9.4992	8.16308	8.5	9.37522	8.13341	7.83704	9.2873	7.03592	7.6708	7.86734	8.69662	10.1603	8.27583
AR	6.00698	6.83175	6.38016	7.00637	7.28432	6.78623	6.8308	6.61634	7.20947	6.15994	6.10734	6.74458	6.12943	6.57089	7.30223	6.17484	6.82634	7.53904	5.65004	5.75643	5.99665	5.80465	6.573	6.57642	6.37747	6.88937	5.83222	6.39861	6.87432	6.71314	6.40554	6.21712	6.52834	6.53528	6.82293	6.70999	6.83319	6.92053	6.28974	6.74489	7.10902	6.37116	7.27376	6.32894	6.21489	6.55756	6.82519	7.3483	6.37117
ARAF	7.34448	7.28862	7.08249	7.17872	7.26213	7.29118	7.37969	7.2033	7.96561	6.39216	6.46142	7.37705	6.92045	6.96522	8.56612	6.90738	8.31488	8.31812	6.36442	6.67174	7.32704	6.99446	7.40607	7.39127	7.41334	7.32819	6.17411	7.02481	7.76299	7.8297	7.0543	7.51766	7.14342	7.05102	7.69268	7.50358	7.30076	7.49919	6.98049	7.49113	7.86548	7.76628	7.37808	7.71082	6.75188	6.69484	7.37777	8.68788	7.35512
ARCN1	10.2287	11.1785	10.8379	10.9993	11.2973	11.393	11.0184	11.1766	12.1761	10.8077	10.6277	11.1287	10.4264	10.5266	12.3271	11.051	11.4691	11.7711	10.3672	10.7646	10.0365	11.0829	11.6706	11.3913	10.6561	10.9226	10.2905	11.2267	11.3546	11.6671	10.5404	10.9037	11.2351	10.7373	11.613	11.7166	11.5512	11.4152	11.2037	11.0122	11.6722	11.3554	11.6853	11.3015	10.4702	10.2472	11.453	12.6575	11.1965
TRIM23	5.77805	6.46787	6.65473	6.64388	7.21157	6.952	6.74106	6.59108	7.35108	6.40235	5.98391	6.41268	6.36146	6.50853	7.60578	6.3372	6.68947	7.82687	5.42358	5.28564	5.65657	5.60436	6.63398	7.35016	5.54821	6.81641	5.89287	6.52963	6.90538	6.72852	6.95272	5.56042	6.43113	6.49673	7.20025	6.64693	7.73872	7.49337	6.47941	6.57059	7.1494	6.4034	7.78124	6.37759	6.4031	5.66419	6.92281	7.17885	6.42136
AREG	5.38678	6.56844	5.68455	7.3069	6.73419	7.00233	6.95146	6.8307	6.41985	6.15647	6.28617	6.69746	7.00653	6.70011	8.01229	5.35045	6.76522	7.91169	5.22331	5.55298	5.90119	5.50513	5.9395	5.84969	6.3012	6.79172	6.04462	6.28801	6.96178	7.37832	4.95875	5.49144	5.88456	7.1926	6.79069	7.41825	6.06665	6.83467	5.30526	6.64296	8.2476	6.2536	4.95841	7.02626	5.58146	6.5272	6.97779	7.72863	6.96848
ARF1	6.71308	7.06477	7.20679	7.4471	8.34401	8.05719	7.83694	7.45093	8.93488	7.29089	7.28209	7.04706	7.26508	7.82422	8.56836	7.1311	7.98829	8.63001	6.78579	6.82546	6.53317	7.34994	8.01774	7.97604	8.16678	7.68967	7.01876	7.36626	8.12873	8.22722	6.74086	7.41916	7.61547	7.68505	7.96655	7.74368	7.52289	7.89145	7.18813	7.80763	8.27802	7.62611	7.8675	8.11433	6.56255	7.51051	7.58266	8.67872	7.33786
ARF3	9.78437	9.69598	10.1162	9.94586	10.0962	10.2337	10.117	10.1241	11.0599	9.40057	9.39072	9.93672	9.3933	9.88799	10.9988	9.50404	10.6462	10.8904	9.0371	9.36062	9.29633	9.77619	10.37	10.3748	9.59917	9.90488	9.26898	9.93223	10.1244	10.1091	9.35152	10.2041	10.2547	9.63724	10.4619	10.4097	10.1713	9.85388	9.98951	10.1748	10.7718	9.91263	10.1162	9.72703	9.68884	9.5757	10.3808	11.2389	10.0398
ARF4	10.6139	11.75	11.7658	11.5899	11.8528	11.9378	11.7164	11.6898	13.2467	11.6685	11.0019	11.5724	11.0954	11.6553	12.5207	11.8655	12.0006	12.1573	11.0648	11.5862	11.1917	11.7088	12.2411	12.2358	10.9501	12.059	11.225	11.8325	11.9227	11.7742	11.1511	11.192	11.9354	11.53	12.4192	12.1563	12.363	11.9935	11.7773	11.5828	12.2219	11.951	11.9113	11.881	11.093	10.5865	12.0844	13.4615	11.9546
ARL4D	6.22701	6.66763	6.73048	6.57237	7.30763	6.82065	6.83234	6.63078	7.43111	6.0712	5.97593	6.69474	6.25347	6.71545	7.44354	6.29856	6.9215	7.61666	5.30692	5.67188	5.95203	5.51945	6.8326	6.91278	6.48063	6.71681	5.94847	6.40139	6.99934	6.70343	6.03439	6.27756	6.61895	6.64015	7.05201	6.49782	7.05043	7.21409	6.26351	6.92429	7.48488	6.68375	6.97583	6.32655	6.42556	6.65205	6.71995	7.73049	6.40562
ARF5	9.8036	10.1318	9.66569	10.4819	10.2238	10.116	10.0938	10.0925	11.3239	9.46433	9.52432	9.95252	9.92237	9.62751	11.1613	10.4895	10.5617	10.963	8.71633	9.48297	9.67764	9.70547	10.0769	10.5419	9.82817	10.1383	9.85074	10.0316	10.3535	10.3891	9.4088	10.0325	10.4663	10.1304	10.7625	10.4539	10.3378	10.387	9.73754	10.6518	10.7408	10.5276	10.1091	10.1303	9.26421	10.0698	10.2474	11.6658	10.1568
ARF6	9.52957	10.3898	10.1976	9.69612	9.61584	10.71	10.1549	10.3644	11.4563	9.9126	9.54182	10.0633	9.40764	10.3034	11.3059	10.281	10.9466	10.5599	9.29743	9.94635	10.2258	10.0008	10.8631	10.411	10.1722	10.3663	9.86149	10.445	10.6514	10.4887	9.81822	9.96561	10.5983	9.66074	10.9338	10.949	10.9708	10.2696	10.1328	10.2115	10.9585	9.85259	10.3484	10.4054	10.1501	9.39121	10.8565	11.1133	10.5119
ARG1	4.78339	5.58526	5.29846	5.08312	5.71522	5.6953	5.51091	5.33604	6.1218	4.80809	4.56913	6.05523	5.07058	5.29081	5.78635	5.08495	5.54747	5.99232	4.56236	4.39303	4.75946	4.69963	5.23477	5.33634	5.25693	5.54511	4.49504	5.06487	5.60936	5.33428	4.6311	4.94959	5.30249	5.39816	5.65229	5.30342	5.31022	5.20835	4.95594	5.37553	5.48633	5.02165	5.15334	4.96317	5.14853	5.07351	5.46377	6.36649	5.13466
ARG2	6.47123	7.06053	6.6287	6.69992	7.7865	6.8925	8.66237	7.08699	7.67839	6.43929	5.95588	6.62129	6.11908	7.32111	8.11957	6.50497	8.04514	7.94915	6.50708	6.86671	7.30253	7.14578	7.42548	7.50661	6.67138	7.26314	6.11862	6.98112	7.69253	7.58415	5.79275	7.57021	7.26011	6.77315	7.31532	6.93107	7.34624	7.57057	6.62213	7.0936	8.79533	7.24619	7.44241	7.03015	6.8097	6.83065	7.39703	7.57555	7.03154
RHOA	8.36889	9.86114	9.70677	9.62093	9.86436	9.98601	9.8158	9.76038	10.9381	9.25321	9.32033	10.0209	9.27832	9.51241	10.5899	9.9668	10.0421	10.3262	9.11337	9.31617	9.64684	9.53292	9.95825	9.97537	9.25302	9.92488	9.29487	9.61997	9.92702	9.9436	9.41453	9.00357	9.83745	9.70112	10.2816	10.1193	10.1415	10.1008	9.4352	9.58195	10.4789	9.87637	10.0383	9.70404	9.42101	8.69084	10.1363	10.9953	9.92101
RHOB	5.80343	6.78478	6.78868	6.1059	6.33708	7.35093	6.88945	6.57682	7.85378	6.10268	6.18596	7.23787	6.66196	6.14059	7.44282	6.79111	7.08534	7.81654	5.74286	6.10779	6.55911	5.90353	6.79047	6.51263	6.11734	6.76339	6.59193	6.28917	6.8505	6.69057	6.29379	5.8654	6.43943	6.28307	7.38843	6.32511	6.85585	6.68546	6.16045	6.84443	6.94249	6.60047	6.53514	5.95788	5.85284	5.71351	7.13982	7.47083	6.49673
RHOC	8.54495	8.82866	8.54006	8.40935	8.83361	8.67562	8.65095	8.55322	9.40799	7.95591	7.80579	8.57387	8.26575	8.89261	9.65395	8.40513	9.18482	9.23651	7.4492	8.06662	8.19593	8.03483	8.75806	8.78916	8.33704	8.75088	8.06536	8.49083	8.77592	8.90467	7.97469	8.90605	8.29921	8.63502	9.00085	9.08768	9.14074	8.94999	8.35215	9.06208	8.99135	8.72881	8.90829	8.7762	7.98154	8.5388	9.25354	9.86318	8.58866
RND3	10.2311	10.6653	10.7613	10.4172	11.2099	11.0403	10.5237	10.57	11.7834	10.0069	10.5747	11.0947	10.666	10.5727	11.4103	9.75699	10.8237	11.2221	9.53368	9.76042	10.9006	10.0457	10.2099	11.0232	10.6782	10.348	10.1378	10.858	11.2362	11.392	10.0951	10.7302	10.6796	10.6411	11.3403	10.6001	11.8786	10.9021	10.3323	11.369	11.0945	11.0438	10.7563	10.7426	10.0645	10.0285	11.3027	11.8932	10.5799
RHOG	8.65298	9.55157	9.63998	9.4238	9.74169	9.57816	9.46274	9.4414	10.149	8.92296	8.92556	9.71371	8.8466	9.24768	10.2778	8.95996	9.69509	10.112	8.80256	8.65216	8.83949	9.54447	9.3555	9.82312	9.34863	9.30228	8.7431	9.40923	9.43917	9.6885	9.52663	9.80616	9.30412	9.25231	9.72438	9.97451	9.8101	9.84679	9.31335	10.1241	9.68445	9.48782	9.8443	9.10053	8.86355	9.60927	9.87433	10.6273	9.49345
ARHGAP1	7.40904	8.04779	7.93783	7.92938	8.06511	8.16273	8.13485	8.08099	9.34629	7.47961	7.55867	8.11176	7.57156	7.8837	8.97769	7.92567	8.39601	9.10236	7.13028	7.35602	7.76377	7.53993	8.25012	8.41506	7.8986	8.05188	7.36888	7.7664	8.41261	8.34313	7.76463	7.75985	8.03845	7.92447	8.63488	8.01867	8.30152	8.25253	7.81331	8.3327	8.72031	7.84826	8.35152	7.88818	7.5315	7.82162	8.38445	9.06274	7.85468
ARHGAP4	7.10965	7.73688	8.07846	7.96975	8.6149	8.02042	8.45908	7.67628	8.47885	7.85263	7.43231	7.8283	7.31496	7.80943	8.47971	7.80799	7.59895	8.95789	7.56498	7.05258	6.72632	7.95189	8.05323	7.76973	7.67177	8.01632	6.84926	7.63986	8.39102	7.62596	7.66054	7.82195	8.06927	7.57449	7.79776	7.94577	8.11861	8.20618	8.2818	8.09167	7.83509	7.38954	8.22342	7.90155	7.81644	7.84406	7.674	8.97908	7.68822
ARHGAP5	6.50402	7.12832	7.32727	7.46016	7.6	8.19969	7.54824	7.62966	9.34628	6.85702	6.81553	7.35862	6.457	7.37379	8.40851	7.93039	8.28276	7.99966	6.45524	6.97936	7.50509	6.85748	7.54081	8.46379	7.0844	8.72295	7.41799	7.56947	7.95652	7.54701	7.09777	6.9358	8.23556	7.1987	8.454	7.39378	8.2497	8.29003	7.35981	7.30026	7.98657	7.38907	7.73838	7.76602	6.98333	6.3628	7.94977	8.20821	7.13619
ARHGAP6	6.42722	6.59711	6.37823	6.08946	6.87062	6.95376	6.64706	5.75219	6.91158	5.30762	5.50734	6.50312	5.3483	6.09144	7.11373	5.30479	7.16439	7.09833	4.98189	5.5926	4.9479	5.63601	5.68564	7.40387	6.93795	5.93826	5.12273	6.13565	6.60069	6.73021	5.85356	5.37098	5.89758	6.0701	6.77335	5.68249	6.41108	6.59696	5.60003	5.86197	6.36126	6.28032	6.33901	6.10552	5.81116	5.96468	6.4953	7.12876	6.79813
ARHGDIA	8.42222	8.56719	8.87782	9.05185	8.37022	9.72962	8.6486	8.81861	9.84503	8.48651	8.01296	8.5348	8.491	7.90142	9.80295	8.87412	9.38751	10.166	7.71539	8.14365	7.98248	8.29452	9.49962	8.61662	8.74365	8.65072	8.39652	8.5409	9.09381	9.33424	8.25867	8.70086	8.88068	7.96539	9.31781	8.69921	9.291	8.37391	8.77199	9.30235	9.21476	8.94381	8.80233	8.15655	8.17834	8.25097	9.65066	10.1635	9.09922
ARHGDIB	9.46438	10.4764	10.012	9.56059	9.79166	10.6626	9.71166	9.8928	10.7822	9.28615	10.0493	10.0448	9.21701	10.3552	10.693	8.96229	10.3336	10.4361	9.87202	9.23294	8.82994	10.2841	9.33389	9.41669	9.16232	9.67764	8.94758	10.1422	10.232	10.3256	10.6356	10.1323	9.90785	9.77928	10.3817	10.0519	10.582	10.4861	9.71214	9.97048	10.5262	10.1101	11.0071	9.73161	9.59277	9.17369	9.87444	11.1593	9.6486
ARHGDIG	6.82694	6.85642	6.81326	6.65135	7.52481	7.65967	7.2989	6.9014	7.59309	6.83496	6.18511	7.05302	6.34632	6.90485	8.17058	6.54594	7.05376	8.1499	5.67435	6.40799	5.8465	6.11014	6.82982	7.54993	6.29542	7.00139	5.68429	6.73771	7.91934	7.56069	6.18967	6.74579	7.09382	6.9303	7.42687	6.70797	7.26809	7.40985	7.09814	7.80432	7.27089	6.56687	7.24484	6.89632	6.01711	7.04499	6.77859	7.95597	7.16881
RHOH	5.90674	6.87192	6.75915	5.77156	6.7549	6.57122	6.26441	6.36479	6.97768	5.91861	6.30943	6.46578	5.95505	6.54013	7.28581	5.68823	6.51158	7.02358	6.47689	5.49038	5.28401	7.04684	6.27265	6.28519	5.98051	6.63847	5.87851	6.40617	6.65299	6.61682	7.25103	6.66933	6.05638	6.13048	6.76265	6.70418	6.61749	6.89103	6.06732	6.90441	6.81245	5.83033	6.52296	6.54743	6.0343	6.25075	6.28445	7.73927	6.3025
ARL1	8.98366	9.64559	9.49727	9.7229	9.58643	10.0105	10.0068	9.64364	11.672	9.50742	9.26446	9.36572	9.17044	9.94104	10.5879	9.6635	10.5123	10.1704	8.93819	9.53475	9.04095	9.52833	10.1977	10.7417	8.89043	9.99204	8.87391	9.88765	9.66806	9.72838	9.55549	8.98908	10.193	9.43634	10.5368	10.5296	10.9042	9.7716	9.97572	9.99163	10.148	10.4584	10.0768	9.58295	9.99576	8.65665	9.91894	11.6241	9.94745
PHOX2A	6.90061	7.23201	7.1658	6.95461	7.80807	7.58428	7.73722	7.22775	8.2288	7.04615	6.33633	7.63296	6.94251	7.28738	8.04784	7.35642	7.37753	8.24503	6.59714	6.40427	6.73713	6.47262	7.27977	7.37571	6.84448	7.46362	6.41805	6.95797	7.36178	7.38288	6.8436	7.00849	7.22993	7.28951	7.57611	7.06188	7.64405	7.69256	7.3577	7.51477	7.64744	7.05983	7.41767	6.99721	6.74496	7.34097	7.3604	8.48685	7.13066
ARL2	9.11001	8.87729	8.79864	9.33982	9.25485	9.68732	9.76415	9.1948	9.86715	8.12216	8.57118	8.87234	8.52554	8.57711	10.3751	8.75056	9.43245	10.3456	8.00482	8.71301	8.52778	8.73602	9.07854	9.07668	9.14857	8.5128	8.24655	8.81207	9.46755	9.48497	8.92201	9.53989	9.12705	8.9086	9.73529	9.09827	9.31259	9.48725	8.81449	9.25909	10.2585	9.54278	9.50252	8.69758	8.66444	9.13412	9.34574	10.3208	8.91311
ARL3	7.53294	7.86166	7.72492	7.47454	8.3076	7.8483	8.15533	7.66576	8.64568	7.24143	6.95297	7.90136	7.48278	7.81044	8.61549	7.74932	8.18503	8.5963	7.13069	6.96008	7.09325	7.29941	7.60638	8.02705	7.37484	7.86206	6.9312	7.60818	8.04996	7.7073	7.41699	7.46331	7.9289	7.76601	8.18741	7.98416	8.134	8.14837	7.64683	7.95337	8.02111	8.09709	8.0597	7.25164	7.31073	7.82979	8.0626	9.16231	7.72125
ARNT	6.2846	6.97954	6.79568	6.79566	7.28117	7.10827	6.99959	6.98851	8.45833	6.57485	6.6942	6.97267	6.60531	7.00903	7.90947	7.11663	7.48442	7.74707	5.94525	6.45476	6.48455	6.14932	7.02744	7.29006	6.79081	8.38627	6.5799	6.79102	7.42403	7.14147	6.85454	6.78111	7.14307	6.86898	7.58429	7.10683	7.34076	7.40656	6.60899	7.29562	7.47922	7.06373	7.61875	7.16647	6.54066	6.66367	7.20078	8.00867	6.85142
ARNTL	6.26285	6.88421	7.17967	7.06464	7.57713	6.9065	7.86096	6.84283	8.46086	7.21105	7.262	7.43762	7.0544	7.28567	8.12207	6.98197	7.57214	7.8056	6.49297	6.52895	7.09173	6.98654	7.43064	8.07913	6.94911	7.19287	6.1933	7.32184	7.61853	7.44662	7.4991	7.34007	6.72285	7.59044	7.70352	8.0287	8.20972	8.00257	7.19363	7.3015	7.60496	7.26398	8.83771	7.43258	6.91868	6.90704	7.42291	8.06125	6.85354
ARR3	7.04092	7.76358	7.45186	7.12707	7.87079	7.6116	7.66292	7.23314	8.32874	7.07805	6.70233	7.48078	7.22666	7.37431	8.23201	7.30021	7.40019	8.16963	6.53221	6.63371	6.72047	6.68244	7.35029	7.53228	7.19505	7.70311	6.57738	7.12954	7.77522	7.76746	6.88955	7.18841	7.52302	7.36169	7.81235	7.29819	7.49722	7.5607	6.99232	7.60955	7.61798	7.21553	7.30806	7.52116	6.82365	7.19982	7.6691	8.30105	7.37984
ARRB1	7.25583	7.6611	7.4458	7.18716	7.73622	7.4739	7.65336	7.54852	8.19222	6.8415	7.2977	7.30997	7.06097	7.41809	8.78014	6.85851	7.73568	8.36846	6.67571	6.47093	6.65269	7.09254	7.4947	8.03153	7.55416	7.5577	6.34011	7.4748	7.82255	7.72078	7.18913	7.55175	7.86111	7.67868	8.10068	7.68501	7.67151	8.27649	7.86179	7.6741	8.46543	7.76198	8.5874	7.69784	7.12361	7.74064	7.73843	8.40155	7.72789
ARRB2	7.58951	8.24467	8.64656	8.83731	9.12498	8.762	8.71811	8.64306	9.17435	7.83725	8.37677	8.18169	7.97931	8.51712	9.48168	7.65843	8.46942	9.54517	8.33068	7.03784	7.72687	9.02488	8.71388	9.2754	8.21908	8.27791	7.57093	8.44375	8.80444	8.858	8.74841	8.62973	8.18997	8.48646	9.13575	8.51564	9.00645	9.17695	8.44811	8.66137	9.70179	8.94302	9.31367	8.6535	8.13772	8.41989	8.77918	9.91707	8.00145
ARSA	6.95567	7.01075	7.51847	7.15499	7.96378	7.74227	7.61675	7.34337	8.11171	7.2223	6.73809	7.20452	6.85558	7.29816	8.44339	7.09193	7.47019	8.30565	6.26861	6.7942	6.21564	6.58021	7.68539	7.31549	7.21417	7.31371	6.1017	7.1912	7.71752	7.49399	6.92069	7.02413	7.18745	7.05943	7.23177	7.22177	7.46001	7.77248	7.31234	7.75364	7.86153	7.47364	7.73728	7.28432	6.76501	7.44842	7.6593	8.31757	7.28157
ARSB	4.96374	5.64712	5.65828	5.22888	5.78763	5.58878	5.85343	5.47434	6.19963	5.18817	5.23615	5.86444	5.1337	5.67737	6.41541	5.09177	6.26613	6.59891	4.60204	4.5535	4.78223	4.97436	5.61639	5.53147	5.19599	5.81444	4.58563	5.35769	5.8392	5.52332	5.74707	5.48012	5.41587	5.33273	6.03929	5.75273	5.85966	5.9556	5.33199	5.79465	5.96777	5.17413	6.38793	5.38251	5.3011	5.02509	5.67891	6.25709	5.29608
STS	7.3038	8.09634	8.79238	6.81338	7.40337	7.87822	7.11867	7.75777	8.94844	7.62229	7.72145	6.73607	7.1148	7.97474	7.91516	7.61102	8.49457	8.41266	6.52492	7.83598	6.40053	7.04953	8.56833	8.02151	7.33235	7.2704	6.6705	8.12945	7.6499	7.48813	7.35348	7.17501	7.6068	6.81884	7.81523	7.88373	7.89209	7.56918	7.79531	7.4599	8.19556	7.48187	7.92705	7.68535	7.19368	6.77837	7.88409	8.35508	8.06965
ARSD	8.08756	8.6519	8.05846	8.60675	9.18955	8.24794	8.27956	8.76339	9.82893	7.56915	7.63363	7.7037	7.85276	7.5242	9.43738	8.70828	9.6256	9.57308	6.65058	8.94262	8.74583	6.94181	8.71843	8.58393	8.88843	8.37137	7.6845	8.36446	8.86995	8.38736	7.84485	8.6051	8.40066	7.84073	8.357	9.12813	7.88733	8.72005	8.31717	8.14642	8.79869	9.27008	8.68701	8.37117	8.20291	7.77297	8.04514	9.49882	7.84653
ARSL	8.84348	9.46713	8.01603	10.2064	10.0671	10.3105	9.73875	9.0672	10.1241	6.74525	8.14322	7.78154	8.77157	8.71747	10.2668	8.68845	8.95167	11.0297	7.28393	8.1774	8.14737	7.7188	8.84797	9.08206	9.37522	8.39213	7.0295	9.01849	8.71248	9.30571	7.98243	8.79253	7.84577	7.80667	7.48729	9.35467	8.32823	7.44585	9.29191	8.47794	9.00766	10.0504	7.36518	9.12139	8.08715	7.77014	7.814	11.1396	7.7115
ARSF	7.37881	7.41787	7.57515	7.45035	8.1483	7.83581	8.20232	7.53598	8.31456	7.38018	7.0717	7.51337	7.27764	7.60502	8.54527	7.20457	7.73766	8.66038	6.47591	6.60574	6.86171	6.78556	7.76621	7.82404	7.31235	7.71334	6.73201	7.22077	8.04969	7.78537	7.04379	7.57072	7.49263	7.35532	7.85268	7.45507	7.66805	8.24266	7.35337	7.87244	8.09681	7.3833	7.73086	7.40717	7.17308	7.64376	7.61662	8.64202	7.6328
ART1	6.19811	6.5663	6.62537	6.28749	7.1198	6.95574	6.88834	6.56733	7.33879	6.37686	5.76268	6.71485	6.28251	6.6458	7.21751	6.04471	6.8021	7.58851	5.3991	5.49746	5.85247	5.83587	6.50441	6.71303	6.28907	6.69561	5.57558	6.12755	7.0232	6.53594	5.94804	5.97723	6.66831	6.37012	6.96434	6.33116	6.67771	6.7409	6.42959	6.7579	6.86412	6.52364	6.71547	6.32314	6.15893	6.42621	6.5779	7.42865	6.38754
ART3	5.19776	5.58632	5.76865	4.72301	5.07942	5.14906	6.37519	5.44662	5.30134	4.30415	5.00413	5.40981	4.68131	5.97419	6.5624	4.4787	5.86879	5.87729	4.85091	5.87795	4.59491	5.19803	5.98988	5.22149	4.89906	5.1508	4.38021	5.73462	5.34206	5.76182	4.42199	7.57659	4.90436	4.95648	5.34469	5.87964	4.65706	5.20356	5.06276	5.18189	5.62021	4.71579	4.76371	4.75834	7.42356	4.36	5.42501	6.07405	5.35705
ART4	5.68707	6.17336	5.76936	6.22163	7.71838	6.11145	5.79589	5.91666	6.35939	5.19332	5.16057	6.35157	5.54186	5.90535	6.26059	5.45809	6.07621	6.62126	4.9695	4.82373	5.40149	4.74441	5.65371	5.83897	5.872	6.08176	5.3165	5.60239	6.04283	5.97803	6.99493	5.43607	5.70826	5.91949	6.11635	5.80131	5.51161	5.7031	5.24662	5.88748	6.35676	6.01815	5.83674	5.26827	5.90619	5.45906	5.96539	6.97251	5.5005
ARVCF	7.50521	7.55394	7.9839	7.68695	8.34833	8.08969	8.11267	7.72441	8.71923	7.57046	7.13281	7.61342	7.41418	7.72453	8.76978	7.40285	7.92844	8.68646	6.73279	6.89982	7.09226	6.90095	7.89969	8.05367	7.40967	7.90407	7.01139	7.36436	8.1782	7.99954	7.07902	7.6453	7.67585	7.49528	8.03261	7.54981	7.95824	8.11824	7.44825	8.02188	8.12412	7.69243	8.02698	7.56536	7.08836	7.7377	7.82291	8.70703	7.56091
ASAH1	8.83078	9.85008	9.46665	8.96114	9.26008	9.79899	9.69365	9.56695	10.3217	9.11144	9.41908	9.73228	9.21997	9.08767	9.86526	9.38006	9.91456	10.2026	9.05685	9.22621	9.49405	9.3926	9.49571	9.44034	8.75971	9.00416	9.28607	9.66418	9.65069	9.17688	9.43718	9.60587	8.89273	9.34224	9.69944	10.0024	10.2715	10.0331	9.54313	9.61812	9.41487	9.51092	10.3218	9.04849	9.48467	8.78932	9.55355	10.9587	9.6157
ASCL1	6.02103	6.49744	6.29751	5.95886	6.93744	6.616	6.59721	6.26181	7.00377	5.71471	5.53225	6.69416	6.09439	6.28981	6.96324	5.91578	6.49835	7.25212	5.15876	5.24028	5.66369	5.44846	6.24769	6.34713	6.01814	6.45823	5.4518	6.04595	6.67642	6.419	5.62683	5.83295	6.22918	6.30794	6.60064	6.11901	6.20676	6.47786	5.9563	6.52051	6.78571	6.19305	6.24242	5.83438	5.98135	6.12225	6.39006	7.27404	6.09217
ASCL2	6.51342	6.16945	5.88861	8.30961	7.30232	7.42126	7.50293	7.24553	6.12387	5.0004	6.09195	7.52811	6.8132	6.14482	8.09127	4.8679	7.67484	8.04272	5.45075	6.34627	7.07738	5.8426	5.28406	7.01415	7.80003	5.3511	5.09851	6.30545	7.08228	7.69827	5.2625	6.53268	7.47101	6.8436	6.83016	6.04864	5.1116	6.35483	6.24841	7.21495	8.51973	8.70261	4.87749	6.84302	6.27794	6.7519	6.44865	8.88062	5.80613
ASGR1	6.37592	6.68256	6.66449	6.72479	7.25537	7.01667	7.0032	6.89027	8.37893	6.83255	5.76631	6.62309	6.64138	6.68533	7.53941	6.33694	6.86242	7.71443	5.65956	5.67272	5.78456	5.57974	6.49447	8.02752	5.89552	7.15401	5.49947	6.39424	7.2705	6.99054	5.669	5.6989	6.89072	6.68022	7.1713	6.14303	6.996	6.89836	6.93043	6.77801	7.49695	6.93535	7.26211	6.71654	6.22469	6.67462	6.81961	7.71143	6.73142
ASGR2	7.45038	7.51654	8.05491	7.24514	8.22748	8.10005	7.89246	7.62827	8.36213	6.95158	7.1244	7.92292	7.09693	7.74308	8.411	7.24422	7.68942	8.29138	6.25058	6.73038	6.93249	6.76618	7.40246	7.61612	7.41291	7.69846	6.87083	7.07461	7.8731	7.80418	7.14652	7.64134	7.4869	7.59775	7.82799	7.31251	7.48479	7.44011	7.24223	8.03469	7.82772	7.53482	7.58923	7.17645	7.36284	7.51629	7.49762	8.69004	7.72955
ASIP	6.05219	6.32669	6.62321	6.11239	7.26131	6.72993	6.49661	6.22679	7.10877	6.09581	5.50199	6.58163	6.35801	6.35078	7.23889	5.82892	6.52861	7.53186	5.02797	5.32268	5.58767	5.3559	6.54863	6.50033	6.02283	6.96347	5.41873	5.99835	6.93552	6.72091	5.61563	6.21473	6.24325	6.41997	6.67212	6.28164	6.47137	6.63509	6.42926	6.60047	6.93723	5.96783	6.74838	6.19701	6.03018	6.05494	6.48721	7.25431	6.28694
ASL	8.53439	9.72156	9.0406	9.66371	10.346	8.43003	8.99139	9.31476	10.7351	7.93791	9.16589	9.37363	10	9.33838	10.5753	9.64588	10.2329	9.88657	8.16569	9.13588	9.33889	9.17306	9.67082	10.3609	9.74679	8.09752	8.3223	9.594	9.61844	9.50473	7.90542	10.3921	9.83849	9.55818	10.4396	9.85961	8.64638	9.34931	9.31214	9.56703	10.3789	9.59852	9.72998	10.3656	8.4753	9.72801	10.0316	11.1805	9.33251
ASMT	5.89479	6.56028	6.25696	6.03258	7.07513	6.63411	6.47377	6.18996	7.1509	5.75094	5.20894	6.68626	6.00444	6.43883	6.78492	5.94001	6.42688	7.233	5.20362	5.18593	5.52238	5.30656	6.29251	6.39499	5.97835	6.36863	5.34708	5.87338	6.62396	6.25653	5.47094	5.77428	6.32356	6.35692	6.51182	6.16235	6.262	6.42726	5.76742	6.30739	6.57322	6.25076	6.48406	5.68063	5.84953	6.10969	6.39609	7.14884	6.31716
GET3	9.01829	9.07616	8.79018	8.91368	9.04916	9.21519	8.97309	8.98602	9.95981	8.21137	8.43387	8.77688	8.32705	9.09081	10.0491	9.02529	9.34072	9.56971	8.32375	8.47875	9.015	9.14716	8.88009	9.35012	8.84484	9.10765	8.48354	8.84111	9.19147	9.16444	8.66565	9.05023	9.16563	8.71068	9.37983	9.55439	9.27902	8.87176	8.64863	9.48149	9.48995	9.22568	9.24176	8.73771	8.64746	8.82657	9.49036	10.2436	8.85132
ASNS	5.91888	6.94338	6.3326	6.66598	7.2095	6.80882	7.5417	7.09884	7.71079	6.16625	5.81406	7.42794	6.41044	6.20563	7.47817	7.15422	7.5303	7.22553	6.05983	5.90468	6.54417	6.5034	7.52526	7.60907	6.71309	7.67376	5.98036	7.002	7.12431	6.94194	5.77613	6.94366	6.79452	6.99491	7.19557	7.35466	7.24515	6.8613	6.55787	6.80958	7.43769	7.59744	6.29727	6.53218	7.09147	6.71687	7.17392	8.69568	7.16066
ASPA	5.65991	6.12019	5.93762	5.71758	6.37477	6.18467	6.02395	5.92915	6.25231	5.43834	5.50844	6.25153	5.72499	5.91588	6.68251	5.39726	6.11712	6.91481	5.03738	5.08973	5.13278	5.05148	5.94182	6.3521	5.86637	6.06166	5.03645	5.78516	6.2056	5.99785	6.38917	5.57873	5.95942	5.96993	6.21776	5.90228	6.64918	6.66681	5.48638	6.26545	6.54271	5.85349	7.35283	6.00181	5.68566	6.0816	5.83562	6.79547	5.75406
ASPH	7.12988	7.84955	8.29307	7.91397	8.4004	8.65744	8.1217	8.14734	10.0439	8.08463	7.34943	7.68435	7.60128	8.02297	8.8928	7.89612	8.39495	8.72152	7.33977	7.66924	7.89765	7.66777	8.96995	8.27627	8.01148	7.7722	7.49411	8.23955	8.45236	8.40111	7.54503	7.7282	8.20689	7.69054	8.88401	8.51899	8.49714	8.21413	8.55286	8.35583	8.66145	8.32381	7.84591	7.90879	7.51347	7.30529	8.43083	8.59477	8.00942
ASS1	9.53631	11.756	11.6224	10.8871	11.0762	10.8758	10.7583	11.071	12.6545	10.7488	11.5354	11.1502	10.8821	12.2365	11.8595	10.877	11.7043	10.682	11.2618	10.5605	10.0612	11.9501	12.0316	12.0655	11.0662	11.6824	10.1415	12.303	11.7144	11.2842	9.41437	11.9067	11.3907	10.2946	11.3689	13.0106	12.2156	10.8336	12.2245	11.0162	11.8451	11.566	10.5784	11.2583	11.2484	10.6984	11.4951	12.8669	10.6015
ASTN1	3.87999	5.047	4.78481	4.49747	4.86751	5.13841	4.85788	4.79041	5.49684	4.13634	4.08079	5.51673	4.45955	4.54756	5.53975	4.37404	4.78352	5.39705	3.76803	3.82407	4.46699	4.17845	4.56948	4.69779	4.4798	4.89983	3.81764	4.34921	4.86073	4.96378	4.0946	3.97384	4.97567	4.74455	5.28202	4.5991	4.55556	4.53296	4.15647	4.57753	4.68431	4.35051	6.11602	4.31461	4.30546	4.06781	4.82805	5.863	4.12378
SERPINC1	4.99506	5.49028	5.35339	5.11164	5.63739	5.55635	5.55508	5.3299	6.10097	4.96088	4.634	5.60317	4.99274	5.45052	6.13264	4.88446	5.56552	6.13325	4.37834	4.57039	4.57615	4.69846	5.29061	5.32533	5.14008	5.5235	4.5422	5.01398	5.66933	5.65577	4.8057	4.99261	5.25403	5.26005	5.59421	5.26804	5.07485	5.75963	4.79398	5.29076	6.13908	5.13905	5.28899	5.05284	4.98085	5.13724	5.4019	6.35067	5.20084
ZFHX3	6.07783	6.6696	6.55059	6.64633	7.25874	7.02275	6.84328	6.6743	7.52549	5.97601	5.95578	7.00621	6.35401	6.25241	7.26005	6.561	7.01895	7.59124	5.56782	5.54012	6.16511	5.92161	6.73069	7.05343	6.18593	6.64472	5.65358	6.34354	7.03514	7.12334	6.26834	6.47931	6.78114	6.51827	7.01715	6.68436	6.88993	7.10611	6.43331	6.58769	7.1441	6.62917	7.09795	6.35479	5.98849	6.37995	6.94446	7.57266	6.3537
ATF1	7.53974	8.27377	8.64018	9.04529	8.74962	8.63251	9.14089	8.78086	9.852	8.13567	7.92824	8.13947	7.73357	8.54182	9.83421	8.57204	9.50316	9.6904	7.51986	7.89563	8.12941	7.819	9.09054	9.44016	6.75907	8.83759	7.98163	8.66804	8.7203	9.20882	8.64594	7.55146	9.1982	8.57856	9.12901	9.55171	9.52143	8.44108	8.8091	8.8517	9.18096	8.90879	9.01181	9.03072	8.51173	7.3975	8.81856	10.1083	8.32924
ATF3	7.47051	7.89334	8.90075	7.44413	8.23046	7.94106	8.36891	8.43959	9.11663	7.89783	8.05284	8.09423	8.49943	7.72853	9.99767	7.57341	9.16865	9.47184	6.86775	7.4167	7.22068	7.23083	7.8234	8.4576	7.08889	9.21904	9.35045	7.92683	8.4968	9.06156	7.93072	8.10421	7.35012	7.86666	9.19076	8.53061	9.19469	8.17067	7.43527	9.23726	9.44955	7.67593	8.35173	7.86223	7.25948	7.67764	8.90654	9.13426	8.41383
ATF4	10.6638	11.0455	11.1557	11.5347	11.4532	11.8075	11.8202	11.5508	12.3797	11.2068	10.8323	11.7731	10.628	11.506	12.3688	11.1616	12.0053	11.7452	10.8379	11.0672	11.6851	11.365	11.885	11.7093	11.4813	11.6609	10.4073	11.5396	11.3525	11.6261	11.0022	11.4616	11.4908	11.179	11.408	12.0955	11.8125	11.6933	11.4115	11.4604	11.7314	11.6155	11.7191	11.2074	11.1623	11.1831	11.7954	12.6992	11.6465
ATIC	9.24444	9.96068	10.1436	10.8608	11.0052	10.7098	10.9421	10.6547	11.4773	10.1244	9.90255	10.2976	10.1659	10.437	11.288	9.65765	10.7887	11.5794	9.26914	10.073	10.746	10.1027	10.5771	10.989	10.3174	10.1402	9.05502	10.3648	10.7189	10.9388	9.04876	11.3032	10.43	9.99833	10.4567	10.8593	9.96908	10.6079	10.2393	10.2874	10.9679	10.6032	10.6134	10.6484	9.71639	9.61083	10.7433	11.5431	9.78062
ATM	5.71323	6.6608	6.40562	6.70647	6.87081	7.18148	6.62262	6.69356	6.94446	5.914	6.15466	6.92493	6.38262	6.20963	7.87926	6.59027	7.25018	7.45111	5.73799	5.66415	6.04157	6.14928	6.70244	6.74561	6.33335	6.97481	5.93935	6.43223	6.69463	7.1016	6.39196	6.00646	6.99164	6.67396	6.95889	6.60912	6.61855	6.72814	5.88814	6.27721	7.46678	6.48845	7.15981	6.53461	5.94307	6.10034	6.93235	7.86761	6.21274
RERE	6.21248	6.99862	6.87458	7.00745	7.51773	7.10484	7.29089	7.11003	7.95264	6.18612	6.6637	7.04647	6.67647	6.8474	8.05603	6.41717	7.08472	7.86433	5.81983	6.06568	6.59952	6.0105	6.92167	7.31285	6.80974	6.91005	6.02929	6.77874	7.23013	6.9767	6.2125	6.37473	6.86919	6.89532	7.37947	6.6933	7.08478	7.30726	6.661	7.17377	7.52658	7.49169	7.3821	6.91965	6.41376	6.53806	7.02765	8.341	6.57354
ATOH1	7.17538	6.83769	6.78173	6.83246	7.62395	6.7615	8.01926	7.72238	11.4602	6.59208	6.17622	7.18437	6.54594	7.87163	8.65328	8.9854	8.2246	8.95948	7.15744	7.27443	7.31773	7.7965	7.31092	8.2649	6.9203	8.57397	8.55962	6.99755	7.19115	7.30993	7.32716	6.83524	8.83212	6.90316	9.07101	7.92566	7.42623	7.4577	7.46535	7.50068	7.57266	6.98735	6.99219	8.64667	6.91941	7.19143	6.69466	8.06197	7.1602
ATOX1	9.93355	10.1407	9.84877	9.86726	9.95514	9.80026	9.85034	9.94454	10.3535	9.36367	9.76621	10.189	9.96824	9.70994	11.101	9.41984	10.0197	10.7825	8.93141	8.99382	9.28266	9.7273	9.44776	9.51878	9.30122	9.6045	8.76953	10.0381	9.81399	9.7537	9.76083	10.2583	9.71595	9.85104	10.0485	10.4624	10.2293	10.0121	9.9377	10.0729	10.3458	9.30985	10.2705	10.153	9.80602	10.0236	10.2541	11.3807	10.2832
ATP1A1	11.4314	11.3924	11.786	11.8236	12.0636	11.179	12.598	11.8066	12.8778	10.649	11.2247	10.8701	10.9377	12.0357	13.1295	11.8508	12.4832	12.5408	10.8109	11.8307	11.9555	11.5194	11.9797	12.1788	11.7118	11.96	10.6436	11.6406	11.5793	12.462	10.6627	11.5709	11.9593	11.4774	11.8253	12.5941	11.6098	12.1521	11.7051	12.1561	11.8618	12.3401	11.2087	12.1862	11.149	11.3618	11.8283	13.174	10.8465
ATP1A2	4.80995	5.8937	5.62286	5.12479	5.98621	5.88875	5.50982	5.38765	6.18403	5.10345	5.16449	6.57168	5.23262	5.32787	6.12211	5.17537	5.78598	6.17432	4.50494	4.43965	4.85893	4.94615	5.26227	5.52121	5.28442	5.68768	4.56272	5.29627	5.81527	5.39129	5.05221	4.8906	5.57839	5.53961	5.81526	5.30161	5.41734	6.2759	5.04897	5.56968	5.77832	5.27449	5.63136	5.11298	5.19157	5.31666	5.48766	6.38833	5.44896
ATP12A	6.56271	7.3071	6.67176	6.77112	7.56553	6.91812	7.29038	7.10384	7.7562	6.55737	6.29038	7.05592	6.56708	6.87729	8.02527	6.47708	7.14583	7.83688	5.99065	6.66038	6.1143	6.3552	6.80306	7.30143	6.60349	6.84743	6.26146	6.86373	7.36784	7.3748	6.43968	6.75539	7.02325	6.77126	8.80364	6.69663	6.66994	7.23738	6.56789	7.06362	7.62239	6.80961	9.6619	7.18529	6.45126	6.62018	6.92969	7.83057	6.84877
ATP1A4	4.79588	5.39522	5.30977	5.06312	5.62294	5.61653	5.57081	5.22693	6.06146	4.8238	4.61435	5.80727	5.01366	5.39474	6.00345	4.85661	5.46471	6.20797	4.34762	4.54325	4.74146	4.69844	5.15497	5.41116	5.16567	5.43551	4.49069	4.9623	5.54831	5.48118	4.79043	4.81852	5.26375	5.16018	5.55571	5.25698	5.24596	5.33534	4.97298	5.4216	5.6766	5.24995	5.34852	4.77519	4.85407	5.06878	5.30795	6.27791	5.10563
ATP1B1	11.9087	12.3364	12.5102	11.8983	12.1441	11.905	12.4919	12.2624	13.887	11.561	11.4921	11.8569	11.698	12.2404	12.9403	12.4871	12.8845	12.6363	11.3766	12.1434	12.1218	11.8728	12.3801	12.1107	10.6104	12.4297	11.9148	12.4212	12.5206	12.3503	9.9559	11.3692	12.5414	11.3041	12.5558	12.8866	12.2093	11.6549	12.6818	12.1526	11.7363	12.3738	11.6528	11.7143	11.1745	10.755	12.2216	12.9396	12.3383
ATP1B2	5.8953	6.21676	6.14124	6.18939	6.94692	5.99094	6.64386	6.22213	6.88273	5.74679	5.66338	6.53201	5.84462	6.22333	7.12013	5.49123	6.54822	6.82734	4.84918	5.30317	5.75205	5.33965	6.46775	6.36494	6.02093	6.30567	5.77598	5.91824	6.39294	6.40395	5.79195	6.15617	5.94172	6.19243	6.43613	6.03153	5.94362	6.63278	5.73224	6.44982	6.8531	6.34951	6.66631	6.06882	5.64985	6.09708	6.26316	7.30827	6.09866
ATP1B3	7.29651	7.5537	7.87268	7.59058	8.097	7.94832	8.08696	7.63306	8.48812	7.31617	6.84027	7.90458	7.56896	7.66293	8.21817	7.38749	7.94582	8.60901	6.61137	6.86013	7.52125	7.20139	7.46289	8.24851	7.37452	7.92325	6.66005	7.48519	8.27822	7.99882	6.75309	7.17715	7.63798	7.51409	8.08477	8.02895	7.98306	7.97043	7.70426	7.92006	8.39604	7.79525	8.59519	7.72356	7.46911	7.55124	7.8494	8.7554	7.98125
FXYD2	5.77093	5.78607	5.6604	5.64797	6.5892	6.2864	6.06769	5.77087	6.68932	5.22657	5.01055	6.22429	5.2911	5.69784	6.50471	5.44797	6.06478	6.8192	4.56159	5.00531	5.31449	5.05037	5.67683	6.1192	5.51591	5.93341	4.80474	5.45107	6.0988	6.02598	4.9116	5.43419	5.695	5.65243	5.98637	5.79641	5.73265	6.20263	5.82231	5.95948	6.3377	5.83959	6.29415	5.41134	5.26661	5.60414	5.76587	7.06978	5.57267
ATP2A1	5.89814	6.3724	6.35259	6.03144	6.99046	6.60805	6.67399	6.23422	7.35529	5.97561	5.38225	6.37608	6.05589	6.26868	7.06868	6.06168	6.61094	7.32657	5.00275	5.26256	5.76081	5.21919	6.57519	6.60136	5.93305	6.43397	5.38027	5.97047	6.59882	6.55081	5.38224	5.84396	6.26995	6.14601	6.59136	6.21085	6.31643	6.64042	6.06281	6.41983	6.72769	6.19486	6.51894	5.93503	5.83855	6.18793	6.53835	7.49409	6.23084
ATP2A2	7.96664	8.78992	8.65351	8.63312	8.97939	8.71264	8.90895	8.80535	10.2771	8.26155	8.13695	9.0173	8.44776	8.70776	9.9101	8.59768	9.42739	9.70369	7.89712	8.09179	8.70983	8.33735	9.31545	9.53688	8.50459	9.07973	8.0505	8.82994	8.95212	9.14679	8.17172	8.65444	9.21613	8.49508	9.5066	9.24479	9.39648	9.02777	8.92954	8.9436	9.54927	8.84761	9.12234	8.81845	8.21121	8.20822	9.21542	10.0838	8.56075
ATP2A3	6.57865	7.26354	7.6117	6.76758	7.29123	6.79132	7.35095	7.05219	8.77883	6.30359	6.4205	6.91036	6.38083	7.50944	8.11122	7.81611	7.69164	7.73455	6.66461	7.39978	6.77846	7.40167	8.15208	8.07149	7.03034	7.18625	6.3913	7.08489	7.15669	7.12975	7.07202	6.80244	7.4833	7.11707	7.93034	7.55968	7.15305	7.5646	6.92649	7.80604	7.35305	6.78023	7.61646	7.70199	6.16828	7.22282	7.04366	8.01937	6.81183
ATP2B1	7.70805	8.74496	8.63075	8.33571	8.28092	8.69765	8.66524	8.48175	9.7745	8.71784	8.25066	8.60249	7.64967	8.70971	9.65862	8.52392	9.5795	9.15749	8.38796	8.33744	8.65895	8.94218	9.47783	8.95063	8.02225	9.24011	8.03634	8.73509	8.85012	9.115	8.36537	8.09578	9.21403	8.14721	9.63716	9.84006	9.84808	8.68328	8.66864	8.58274	9.215	8.20316	9.18601	8.39405	8.37227	7.39903	9.23901	9.63038	8.78408
ATP2B2	5.96911	6.42488	6.31555	5.96473	7.01116	6.63159	6.49471	6.181	7.00953	5.7394	5.29044	6.66114	6.06596	6.30196	6.85797	5.8759	6.4565	7.11599	5.02429	5.11637	5.43132	5.28553	6.28789	6.28334	5.9156	6.41002	5.22741	5.99423	6.46205	6.4338	5.51205	5.92912	6.2904	6.20345	6.56474	6.03855	6.22735	6.33577	5.91917	6.464	6.74929	6.17549	6.43745	5.87507	6.07409	6.02228	6.3957	7.26263	5.99132
ATP2B3	5.31443	6.08022	6.04827	5.61119	6.38791	6.32698	6.06904	5.91291	6.63101	5.42858	5.05751	6.1955	5.65568	5.76863	6.60428	5.65681	6.07919	6.89867	4.94016	4.92641	5.25514	5.20118	5.94962	6.17474	5.58915	6.10192	5.08832	5.54472	6.30775	6.0638	5.07857	5.44646	5.93883	5.86759	6.29202	5.77366	5.89721	6.14458	5.69585	6.02275	6.43271	5.86425	6.06322	5.47346	5.59601	5.8196	5.99313	6.96157	5.67764
ATP2B4	7.15759	8.69751	8.44619	7.75196	8.30782	8.0766	8.09359	8.61163	8.52802	7.78043	8.63465	8.35828	7.56834	8.22033	9.06539	7.49973	8.62135	9.27408	7.34687	7.63774	7.45948	7.82934	8.02485	8.35134	7.79943	8.27184	7.62682	8.19782	8.89473	8.17517	8.03919	7.80367	8.36063	8.13508	8.88099	8.61394	8.86778	9.71256	7.87762	8.15371	8.77079	8.20854	8.95769	7.81221	7.51859	7.59291	8.75192	9.16741	7.89028
ATP4A	6.6624	7.05614	7.08243	6.65632	7.62236	7.32546	7.27711	6.77587	7.9146	6.78977	6.15504	7.55961	6.70126	6.9056	7.47871	6.564	7.00374	7.7519	5.9629	6.07826	6.52858	6.31233	6.83679	6.95856	6.74157	7.24692	6.30165	6.65316	7.38704	7.17542	6.52834	6.53669	6.9431	6.95579	7.35697	6.86726	6.92644	6.99621	6.84201	7.10854	7.10195	6.81671	6.93263	6.7276	6.6522	6.79687	7.00709	7.77767	6.86173
ATP4B	5.88846	6.30417	6.40524	5.99111	6.97981	6.64898	6.58307	6.2288	7.18763	6.19313	5.54627	6.55137	5.97728	6.24062	7.17824	6.02725	6.42778	7.31531	5.34765	5.58405	5.62946	5.55172	6.33624	6.6343	6.10181	6.51149	5.43235	5.98197	6.78829	6.51282	5.5578	5.75627	6.30256	6.2629	6.60629	6.21598	6.53888	6.61173	6.24158	6.5509	6.77519	6.36125	6.75205	6.08983	5.81139	6.29421	6.36019	7.38711	6.10748
ATP5F1A	9.04423	9.50603	9.59413	9.15098	9.66195	9.3079	9.69798	9.3354	10.5232	9.36469	8.86622	9.56059	9.02859	9.60628	10.3143	9.04075	9.76971	10.1321	8.62348	9.02191	8.45558	9.11205	9.53746	9.86347	8.90134	9.23888	8.43534	9.37911	9.78035	9.29209	8.6277	9.07362	9.33415	9.18034	9.57852	9.74595	9.70826	9.60337	9.45058	9.56715	9.72378	9.1908	9.55143	9.40765	8.97681	9.15013	9.48898	10.3977	9.68629
ALDH7A1	7.99425	7.93796	8.09874	7.16543	7.46272	8.27026	7.89265	8.48148	8.80893	7.16362	7.32162	7.34442	7.89461	8.14097	9.44566	7.54157	8.62504	9.08828	7.23728	8.13171	7.19999	7.45626	8.18814	8.2417	7.5723	8.0198	7.18272	8.12232	8.12983	8.10003	7.2798	7.68181	8.40973	8.4466	8.41245	6.32039	7.92898	8.29922	8.26119	7.8445	8.95249	7.33781	8.78929	8.01507	7.88548	7.73073	8.46528	8.7137	7.68104
ATP5F1B	12.084	12.3552	12.3206	12.2744	12.2078	12.1088	12.5986	12.5424	13.5976	11.9546	12.0523	12.23	11.6521	12.5598	13.1766	11.7311	12.9051	12.893	11.5636	12.0614	11.9433	12.2669	12.5859	12.8242	12.0218	12.0018	11.8085	12.3713	12.0383	12.5009	11.089	12.1373	12.5337	11.8783	12.6079	13.17	12.4811	11.9274	12.4802	12.4995	12.9186	12.1127	12.0045	12.6375	12.0663	11.7642	12.5461	13.6128	12.7449
ATP5F1C	10.9415	11.0225	10.9537	11.053	11.2901	11.3813	11.4186	11.0628	11.763	10.2592	10.766	11.0926	10.5752	11.2793	11.9437	10.7458	11.3883	11.7593	10.0697	10.8143	10.8606	10.7069	11.2453	11.4021	11.1672	10.9602	10.4646	11.011	11.6161	11.2117	10.2589	11.0418	11.1411	10.8828	11.2105	11.8527	11.1853	11.2234	10.9921	11.2269	11.3191	11.3233	11.002	11.3979	10.7779	10.9705	11.0044	12.4539	11.1868
ATP5F1D	9.13902	9.37408	9.50648	9.32882	9.30284	9.46653	9.35462	9.24936	9.65406	8.80311	8.7023	8.9524	8.37238	9.26737	10.3347	8.91985	9.38331	10.1893	8.13693	8.62217	8.3837	8.6827	9.76371	9.50757	8.94244	8.67168	8.36157	9.19388	9.21377	9.26222	8.30787	9.09121	9.25458	8.9444	9.41458	10.1421	9.42004	9.40257	9.32562	9.44847	9.86373	9.25788	9.23308	9.08759	8.67052	9.58007	9.63813	10.2464	9.64573
ATP5F1E	7.87856	8.64596	8.13186	9.8195	9.93854	8.71134	8.58928	8.30683	9.43579	8.00442	7.54959	9.01315	8.39926	8.19613	9.24653	9.49249	8.44812	8.99703	7.47657	7.69334	8.37452	7.81664	8.0682	8.86984	8.27147	8.42199	7.63803	8.27461	8.60713	8.58535	7.94966	8.03628	8.74566	8.53487	8.6546	8.67475	8.38143	8.35655	7.94226	8.53434	8.81403	8.69962	9.0988	8.59882	7.70006	8.59942	8.49737	9.90468	8.10465
ATP5PB	8.8293	9.23159	8.86763	9.3127	9.63359	9.29094	9.66592	9.28317	9.92465	8.37976	8.1895	9.02277	8.75616	9.50219	10.363	8.66017	9.77919	10.1237	8.2841	8.58524	9.12455	8.75501	9.2536	9.75434	8.63864	9.16984	8.53257	9.26444	9.33319	9.63251	8.45821	8.8218	9.339	9.3517	9.61332	9.89053	9.36067	9.42084	9.21199	9.44229	10.0411	9.68873	9.59417	9.13261	8.76956	9.08144	9.32626	10.588	9.30894
ATP5MC1	10.8038	10.9359	10.3791	10.236	10.1833	11.3535	10.0617	10.6083	11.2937	9.48945	10.2046	9.80379	9.65689	10.0932	11.3754	9.66286	11.0489	10.8394	9.68275	10.2243	10.6954	10.2239	10.2751	10.2035	10.2378	10.066	9.90491	10.6979	10.6883	10.7987	9.21673	10.5452	11.0284	10.1462	10.4162	11.241	10.6166	10.026	10.2659	10.881	10.8574	10.4699	10.1643	10.9002	10.446	10.0607	10.7122	11.8687	11.0258
ATP5MC2	8.80231	9.04519	8.81216	8.78877	9.31579	9.14789	9.2273	8.93294	10.1099	8.47915	8.38282	9.2655	8.48372	9.04961	10.0042	8.74804	9.39985	9.68685	8.00317	8.67196	8.55756	8.52553	8.98326	9.15642	8.23065	8.94821	8.57919	8.74991	9.20389	9.04125	8.74997	8.65565	9.0887	8.94476	9.19212	9.21081	9.1463	9.13503	8.79021	9.14314	9.32598	8.92699	9.03622	8.85584	8.5544	8.63309	9.16084	10.1835	9.00543
ATP5MC3	10.4201	10.622	10.5371	10.6882	10.5995	10.8372	11.2223	10.5794	11.6098	10.367	10.3862	10.2524	10.2682	10.9066	11.5808	9.61149	11.1767	11.6628	9.67289	10.1369	10.6509	10.0608	11.007	11.2331	9.96929	10.049	9.68457	10.5766	10.6042	10.7672	9.69202	10.6688	10.468	10.3193	10.5554	11.7326	10.7169	10.5968	10.702	10.8186	10.7191	10.7232	10.4242	10.6411	9.96499	10.1404	10.52	11.7953	10.8617
ATP5ME	10.8692	11.3032	11.0592	11.1873	11.4794	10.7284	11.5574	11.001	12.085	10.9127	10.9678	10.7794	10.8283	11.0946	11.8806	10.9796	11.503	11.7207	9.79241	9.95322	10.7925	9.92255	10.967	11.1633	10.6955	10.7053	10.9707	11.2303	11.0428	10.8085	10.1529	11.0779	11.0592	10.8801	10.785	11.8553	11.4857	11.0723	11.2663	11.4786	11.2429	11.4312	11.1833	10.7128	10.6738	11.0669	11.1716	12.6271	11.5828
ATP5PF	11.6317	11.7642	11.527	11.1376	11.1412	11.9484	11.6376	11.7109	12.5918	11.0252	11.3469	11.2187	11.2422	11.8835	12.474	11.2109	12.0331	12.4265	10.8623	11.4452	11.1335	11.4535	11.5051	12.1284	11.2573	10.846	10.8089	11.7933	11.6551	11.3357	10.9885	11.4573	11.4992	11.4853	11.3407	12.3628	11.6727	11.2089	11.6532	11.7779	12.0784	11.6304	11.5845	12.1208	11.0233	11.1398	11.7784	13.0673	12.0895
ATP6V1A	8.8223	10.1145	9.89589	9.96613	9.78482	10.0702	10.0657	10.0207	11.1569	9.55951	10.0207	9.89772	9.55456	9.85367	11.2482	9.49414	10.6516	10.7682	9.39678	9.35046	10.2569	9.96896	10.2511	10.8499	9.53712	9.98883	9.45843	10.0219	10.3757	10.1579	9.65054	9.79394	10.1259	9.99892	10.6606	10.7497	10.8061	10.292	9.73003	9.92657	10.8395	10.0748	10.7361	10.1922	10.0609	8.62864	10.4115	11.1915	9.36108
ATP6V1B1	5.23898	5.73035	5.93671	5.52377	6.24595	6.12873	5.96942	5.76895	6.70307	5.47369	4.91386	5.99622	5.33016	5.62441	6.51302	5.48256	5.86884	6.62483	4.68006	5.07167	5.03295	5.23563	5.68209	5.94608	5.35208	5.80626	4.78314	5.30563	6.18681	5.92845	5.08385	5.30693	5.56755	5.64179	5.98834	5.59597	5.90705	5.90908	5.55322	5.86345	6.09601	5.5764	5.96522	5.33618	5.17985	5.58132	5.86839	6.85463	5.44041
ATP6V1B2	9.43948	10.7624	10.6798	9.49257	9.62132	10.4998	10.5783	10.7239	11.6642	10.2821	10.5933	10.8164	9.95734	10.2468	10.6874	10.5562	10.8492	11.2668	10.2947	9.46389	10.3388	10.9992	10.4559	10.6731	9.30035	9.98724	9.97041	10.8158	10.2617	10.079	10.3999	10.8301	9.78172	10.125	10.5461	11.134	11.3337	11.2232	10.553	10.5247	10.193	10.1532	11.0742	9.95753	9.99241	9.0162	11.0519	11.869	10.458
ATP6V0C	10.0495	10.8725	11.1258	10.7207	10.6016	11.1119	10.8774	11.036	11.8135	10.7313	10.6559	11.0996	10.7078	10.254	11.5925	10.53	11.0939	11.5736	10.1847	10.3093	10.4508	10.8975	11.2555	10.9624	10.9707	10.7182	10.3792	10.8646	10.8431	11.2377	10.579	11.1002	10.6536	10.5343	11.4654	11.0467	11.5063	10.9778	10.8475	11.4208	11.4114	11.0586	11.043	10.6588	10.2655	10.6456	11.345	12.2356	10.9505
ATP6V1C1	7.44668	7.92809	8.03494	8.78692	9.17628	9.03755	8.48934	8.42657	10.3031	7.80108	8.5282	7.83654	8.19596	7.91472	9.64479	8.16767	8.74025	9.49139	7.54355	7.06906	8.02451	8.20163	8.5073	9.57088	8.27061	8.80402	8.08565	8.50722	9.02036	8.8755	8.17302	8.31145	8.82835	8.05786	9.01025	9.02143	8.9525	9.04848	8.26467	9.11917	9.70996	9.28604	9.77538	8.65784	8.34239	7.68843	8.91583	10.2841	8.22465
ATP6V1E1	10.0302	10.3302	10.1453	10.2306	10.7394	10.7759	10.2657	10.3672	11.1563	9.7555	10.0063	10.3569	10.1315	10.5683	10.8149	9.83049	10.7882	10.7167	9.94596	9.90294	10.2687	10.4211	10.3244	10.4847	10.0304	10.4645	9.75002	10.5366	10.4795	10.3628	10.0859	10.6019	10.1913	10.2493	10.405	10.9104	10.9492	10.7709	10.1838	10.665	10.6252	10.6454	10.5078	10.0632	9.97335	10.0582	10.7164	11.8138	10.4179
ATP6V0B	10.2113	10.5402	10.7434	10.0881	9.97938	10.0445	10.9157	10.3493	11.8516	9.97177	10.5441	10.1104	9.84996	10.8015	11.4325	11.6147	10.9653	10.9759	9.6713	9.90651	9.57716	10.4628	10.9447	10.9538	9.88096	10.702	9.95069	10.5699	10.4313	10.8848	9.81299	10.7028	10.5782	10.176	10.939	10.937	11.6873	10.3278	10.6764	11.1095	10.6915	11.0595	10.7342	10.2739	10.1385	10.259	10.9648	12.1468	10.2821
ATP6V1G2	6.28274	6.76807	6.81763	6.68636	7.30694	7.13777	6.8802	6.65076	7.38673	6.26839	6.16759	6.45312	6.32108	6.59282	7.72341	6.05136	6.88522	7.52006	5.4945	5.7761	6.07806	5.91	6.59432	6.69941	6.55278	6.59259	6.19805	6.02751	7.24661	6.68109	6.43217	6.55821	6.4885	6.6036	6.96168	6.41411	6.61307	7.30544	6.51056	6.91736	7.31814	6.97381	7.19543	6.35827	6.61846	6.50382	6.6825	7.14289	6.30799
ATP6V0A1	7.50339	8.47982	8.38423	8.28482	8.60883	8.40901	8.34886	8.47603	9.30681	8.17161	8.33087	8.28929	8.12912	8.04665	9.74532	8.17293	8.92913	9.42997	7.7926	7.77886	8.04897	8.34505	8.80265	8.50447	8.34934	8.61383	7.76323	8.15328	8.90627	8.723	7.99066	8.13259	8.47747	8.14714	9.14552	8.73061	8.76656	8.73299	8.2504	8.74763	9.0673	8.48465	8.97906	8.66233	8.01006	7.95929	8.80367	9.52906	8.17417
ATP6AP1	9.71172	10.11	10.2036	10.1202	10.4693	10.1962	10.2945	10.4193	11.2599	10.1367	9.87259	10.3761	10.0571	9.89436	11.4639	10.0227	11.0618	11.3106	9.2413	11.0084	10.1991	10.0233	10.782	10.6274	10.6643	10.9653	9.47192	10.096	10.7653	10.6072	9.92564	10.6507	10.2835	10.1583	10.9001	10.2853	10.5114	10.6448	9.9521	10.5688	10.7881	10.9312	10.7945	9.93249	10.1006	9.72461	10.6582	11.9535	10.3168
ATP7A	7.47062	7.37544	7.21915	7.26652	7.74312	7.31423	7.36118	7.36775	8.359	7.1503	6.8575	6.78317	7.0818	7.32028	8.51463	7.01678	8.44877	8.16325	6.38499	6.72729	7.40183	6.55063	7.21755	7.55313	7.14886	7.63513	7.03959	7.14798	8.17145	7.5064	7.48403	7.04609	6.99199	7.06381	7.88344	7.65059	7.40729	7.79929	7.33622	7.45804	7.59402	7.66352	7.99884	7.41844	6.89512	7.02354	7.46379	8.36876	7.7557
ATP5PO	8.85699	9.16926	8.92812	9.10081	9.67654	9.23793	9.13927	9.0975	9.84427	8.41407	8.62023	8.81329	8.67712	9.36487	9.75419	8.75167	9.32838	9.838	8.01041	8.29389	8.51633	8.34169	8.9811	9.36158	8.81987	8.79785	8.3898	9.00048	9.17364	9.07369	8.35892	8.83528	9.05154	9.05104	9.02253	9.47396	9.20746	9.03743	8.90224	9.23019	9.4141	8.92877	9.32125	9.26038	8.83592	8.94762	9.18046	10.3562	9.18508
ATP7B	6.94576	7.57688	8.23924	8.49979	8.56693	8.17183	8.77507	8.29719	9.73836	7.43083	7.80071	8.01212	7.64128	8.11851	9.49684	6.01848	8.81479	9.13116	6.56302	7.44861	8.82965	7.35525	7.73256	8.53702	8.60592	7.77574	7.33222	8.1688	9.34426	8.88334	6.79862	8.62869	9.45658	8.75208	9.74036	8.13893	7.60912	9.59091	8.3348	9.10012	9.13742	9.27651	8.50206	9.40852	7.77336	8.27787	8.62529	8.88016	8.94831
ATR	7.05778	6.7985	6.91848	7.27494	7.55367	7.91463	7.2727	7.08887	8.06074	6.18237	7.17031	6.99505	7.12117	7.27822	7.77199	6.64469	7.84233	8.29675	6.64535	6.73136	7.02884	7.15321	7.04051	7.38401	7.41136	7.79378	6.69565	7.16676	7.65056	7.57319	6.37563	6.76001	7.64553	7.36568	7.80336	7.88912	6.83754	7.24872	6.71801	7.36754	8.3181	7.27884	7.34274	7.8731	6.04795	6.88653	7.5892	8.46553	7.50632
ATRX	8.09259	7.67854	7.70282	8.74221	8.64406	8.55406	8.59818	8.23531	9.33023	7.33179	7.35614	8.0967	8.23381	7.79537	9.77624	8.16082	9.41304	9.43517	6.82654	7.19204	7.60434	7.28465	8.02715	8.60919	7.89049	8.17768	7.3649	7.94181	8.52953	8.50311	7.6532	7.56321	8.1228	7.7542	8.79387	8.79893	8.24934	8.56781	7.53665	7.91549	9.10206	8.55608	8.92879	8.83262	7.01588	7.03572	8.38908	9.79858	8.06618
KIF1A	5.49355	6.31882	6.26473	5.90812	6.60968	6.54137	6.39851	6.26045	6.9744	5.84143	5.45554	6.57371	5.8345	6.2023	6.90751	5.88858	6.32147	7.10122	5.2437	5.50516	5.41663	5.57926	6.13112	6.36055	5.87776	6.32755	5.13572	5.85945	6.42639	6.3457	5.45805	5.68756	6.15707	6.13084	6.44357	6.11736	6.34084	6.33031	5.99936	6.32921	6.59891	6.00572	6.3752	5.77184	5.76743	5.99473	6.14369	7.1308	6.03452
AUH	8.5306	9.42563	8.65196	9.14067	9.55835	9.39764	9.83891	9.21147	9.81898	8.23413	8.85241	8.73931	8.81812	9.1647	10.8216	9.37591	9.82191	10.0714	7.7344	8.76114	9.25256	8.33032	9.30318	10.0713	9.01611	9.39447	8.5844	9.39689	9.61004	9.66047	8.5036	9.5812	9.26619	9.43956	9.69887	10.1281	9.32253	9.65066	9.3086	9.54412	9.5704	9.29488	9.68916	9.27028	8.45121	9.02684	9.54197	10.0378	8.23878
AUP1	9.08626	9.50221	9.34474	9.65714	9.57913	10.003	10.0592	9.65812	10.4504	9.72909	9.01929	9.59912	9.09713	9.60739	10.7136	9.61287	9.99981	10.2463	8.43455	9.41006	9.29151	9.31367	10.3302	9.7733	9.60239	9.45851	8.76032	9.63021	10.0488	9.82552	8.63223	10.0609	9.52443	9.38724	9.484	10.0534	10.0046	9.73059	9.76663	9.87729	10.0139	9.7409	10.016	10.077	8.58946	9.62724	9.88008	10.73	9.45849
AVP	4.97339	5.12431	5.57179	5.10062	6.08995	5.76551	6.06098	5.02296	6.36139	5.26241	4.57608	5.67261	4.62096	5.298	6.50991	5.1667	5.34681	6.30871	3.88836	4.70107	5.05532	5.13539	5.49128	5.58604	5.14809	5.26084	4.51099	5.04495	5.83136	5.37329	4.82846	5.26557	5.36573	5.02343	5.42282	5.29373	5.44314	6.13401	5.06403	5.58874	5.79654	5.40015	5.65007	5.0498	4.59189	5.70634	5.28029	6.89533	5.45795
AVPR1A	5.06754	5.80801	5.73387	6.30641	6.26105	6.16727	5.86053	5.68319	6.29681	5.30923	5.4184	6.09317	5.20881	5.51924	6.50492	5.55182	5.78672	6.77087	5.66473	4.6841	4.95875	6.17242	5.77746	5.55542	5.23263	6.04784	4.80644	5.49702	5.92374	5.75642	5.58791	5.06877	5.94225	5.52389	6.59273	6.04163	6.60895	5.97959	5.69247	5.97389	6.25952	5.28695	5.87314	5.28821	5.17631	5.34107	5.96104	6.59369	5.70811
AVPR1B	6.9674	7.07235	7.09061	7.20543	7.82978	7.3763	7.49088	7.44311	7.90633	7.10528	6.74149	7.2307	6.73301	7.28324	8.30204	6.59727	7.33489	8.29069	6.36792	6.44594	6.22561	6.73896	7.40357	7.34765	6.85697	7.40833	6.35287	6.90413	7.5835	7.55802	6.71241	7.06996	6.9998	6.98814	7.73908	7.10679	7.12647	7.68559	6.90792	7.43366	7.66819	7.2375	7.43103	7.35558	6.49318	7.53258	7.06171	8.29655	7.15431
AVPR2	6.45717	6.79097	7.02994	6.30028	7.18049	7.17926	7.09291	6.79134	7.61303	6.56821	5.87441	6.70367	6.5194	6.67483	7.4234	6.33787	6.85586	7.67313	5.96447	5.77721	6.06539	5.60173	6.76406	6.96142	5.98258	6.86883	5.46467	6.31647	7.07949	6.84841	6.01727	6.03943	6.5524	6.56843	7.10018	6.54935	7.26277	6.93387	6.78793	6.90278	6.90412	6.76606	6.90625	6.36904	6.25287	6.48056	6.85132	7.48976	6.54748
AXL	7.67858	8.7368	8.09084	7.89613	8.52086	7.81703	7.5031	8.20768	8.80321	7.83214	8.06083	8.38908	7.86813	8.05462	8.4838	7.57781	8.29478	9.03149	7.49606	7.07417	7.74305	7.63016	8.14169	8.38623	7.51418	8.03247	7.18107	8.39366	8.50166	8.62208	8.10972	8.08357	8.09056	8.4781	8.64145	8.17047	8.56985	9.08387	8.09223	8.47693	8.69853	7.81646	8.68291	7.67762	7.75199	8.08749	8.77162	9.30562	8.07152
AZGP1	8.11873	6.608	9.11035	9.94835	9.93538	7.92551	9.3266	7.70165	9.57528	4.39362	7.45106	8.394	9.4065	8.0704	9.79552	8.56817	9.65982	9.61083	4.24262	9.03392	9.70712	4.55211	8.48035	10.294	9.24655	10.9621	6.08191	8.85632	9.24351	9.13702	7.4052	10.7938	7.58446	9.47234	8.98681	7.02597	7.37199	9.6806	8.7261	8.29271	7.92181	10.7293	6.74715	8.42953	7.8066	9.11822	9.20695	10.3623	7.46769
AZU1	6.00905	6.34813	6.20864	6.17103	6.90234	6.51101	6.93965	6.29416	7.18881	5.90854	5.46063	6.57332	6.00393	6.22733	6.98427	5.99814	6.4377	7.09778	5.52088	5.94186	5.9163	5.51011	6.50426	6.51837	6.03927	6.47807	5.6376	5.93577	6.75479	6.25276	5.59454	5.90053	6.29639	6.34337	6.55624	6.37416	6.53907	6.45789	6.40958	6.35243	6.64777	6.4656	6.74911	6.13516	5.90898	6.31363	6.52937	7.54585	6.25546
B2M	10.7817	10.9113	10.9961	10.8614	11.0846	11.6115	11.1972	11.2111	12.0245	11.3139	10.8074	11.2415	10.9468	11.3546	11.9368	10.975	11.2799	11.741	11.227	10.6714	10.9724	11.1942	11.1738	11.0916	10.7843	11.3745	10.6565	11.0331	11.5184	11.2509	10.8463	10.9926	10.8615	10.7472	11.238	11.5896	11.3771	11.026	10.722	11.0993	11.2974	10.9237	11.3925	11.2967	10.1612	10.7438	10.9652	12.0959	11.0042
BAAT	5.73914	5.9168	5.7575	5.55388	6.47868	6.12831	5.69839	5.77705	6.4179	5.20429	4.82353	6.08918	5.30082	5.41783	6.29569	5.4883	5.73976	6.75881	4.50823	5.06061	5.30974	4.47886	5.77051	5.97178	5.60799	5.71014	5.18354	5.635	6.02465	5.8172	5.04653	5.9975	5.94054	5.65536	5.89167	5.49642	5.8477	6.46621	5.71621	6.12552	6.26172	5.84068	6.20744	5.39074	5.17361	6.0759	5.95342	6.84118	5.6104
BACH1	6.74328	7.64126	7.24412	7.21446	7.82127	7.73064	7.54819	7.4828	7.92177	6.72825	6.84145	7.60542	7.04459	7.5119	8.33312	6.88919	7.81181	8.03032	6.88336	6.65873	6.44587	7.15297	7.5084	7.50098	7.00067	7.57117	6.75963	7.42027	7.82345	7.75154	6.98197	7.13967	7.25871	7.32239	7.75753	7.4806	7.97534	7.55127	7.08136	7.66404	7.84358	7.38652	7.69133	7.41178	7.08186	6.92791	7.48883	8.47255	7.25629
BAD	7.06292	6.85843	7.12625	7.14135	7.42388	6.95282	7.56606	6.60013	7.60737	6.61736	6.50809	6.89318	6.44182	6.95378	7.84527	6.66233	7.2138	7.55958	5.7681	6.48435	6.12697	6.28674	7.16943	7.18354	6.87512	6.73924	6.21883	6.83771	7.22605	7.07633	6.68787	7.38318	7.1388	6.80674	7.25226	7.08556	7.3199	7.34001	6.8428	7.61164	7.38457	7.17373	7.7567	7.07643	6.75086	7.32894	7.10373	8.33436	6.96945
BAG1	7.87813	9.27228	8.65701	8.89458	9.08731	9.23648	9.31524	8.94357	10.9943	8.52425	8.63848	8.6914	7.83944	9.39265	10.1431	9.0854	10.1139	9.56387	7.51142	8.60342	8.91801	8.18226	9.63467	10.1172	9.33844	9.51603	8.59536	8.98809	9.214	9.62717	8.41272	8.33095	10.1201	8.91409	10.0398	9.64938	9.83077	9.56517	8.70993	9.20473	9.3046	9.3194	9.4213	9.78647	8.1018	8.81322	9.07126	10.0478	9.14291
BAGE	4.33941	5.39189	5.13724	4.88125	5.35767	5.52024	5.05475	5.25117	5.87903	4.61974	4.39154	5.86542	4.90273	4.84938	5.92554	4.91986	5.43269	5.60246	4.54975	4.40016	4.89444	4.82098	5.08348	5.11423	5.11287	5.42556	4.33032	4.8704	5.31359	5.18154	4.57407	4.51188	5.2367	5.21924	5.44901	5.22838	5.11194	5.08448	4.68584	4.94424	5.43534	4.98004	4.92865	4.71613	4.85326	4.53634	5.31589	6.24854	4.84759
ADGRB1	6.59726	6.99028	7.31937	6.76465	7.69031	7.93267	7.75072	7.10678	8.20659	6.83482	6.0557	7.02188	6.83216	7.09695	7.81929	7.3485	7.22742	8.42759	6.14706	5.43359	6.32395	5.28779	7.11296	7.53845	6.01998	7.49662	5.62869	6.78132	7.72641	7.21556	6.228	5.85354	7.02532	6.94813	7.60985	6.89439	7.34201	7.62272	6.87926	7.3347	7.32089	6.70715	7.23029	6.80604	6.62521	6.89874	7.28243	8.0075	7.06473
ADGRB2	4.52943	5.35925	5.41116	5.06158	5.52977	5.49113	5.36573	5.26692	6.1939	4.91509	4.54422	5.61537	4.83811	5.13065	5.76066	4.94883	5.36434	6.17443	4.31788	4.31844	4.58788	4.42618	5.4482	5.43035	4.99434	5.32754	4.13584	4.99096	5.80066	5.21764	4.45474	4.87071	5.13493	5.13613	5.35156	5.04353	5.29104	5.51164	5.05886	5.17714	5.59466	5.32812	5.72756	4.85375	4.71284	5.32019	5.53414	6.3561	4.90281
ADGRB3	3.58882	4.77923	4.38898	4.02697	4.46918	4.751	4.33493	4.52533	5.15007	3.83634	3.50926	5.36315	4.15337	3.88088	4.78206	4.17527	4.43068	4.73057	3.64027	3.519	4.01666	3.91888	4.23289	4.22754	4.19077	4.60458	3.3963	4.14273	4.30952	4.27485	3.75658	3.64773	4.34493	4.43317	4.75617	4.3782	4.27825	4.32907	3.76207	3.98666	4.21782	3.99979	3.9862	3.79523	4.83641	3.76482	4.57119	5.66526	4.0425
BAK1	8.57994	8.44962	8.83561	8.29914	8.61876	8.26527	8.68622	8.60644	9.43724	8.01078	8.12681	8.36128	8.10074	8.83713	9.47164	8.05388	9.01029	9.40757	7.28684	7.5318	7.37451	8.25944	8.50069	8.82793	8.2553	8.66457	7.53998	8.55687	8.66029	8.5353	7.42768	7.84953	8.51995	8.62355	8.88913	8.72107	9.14183	8.55923	8.72671	9.14161	8.73245	8.24492	8.49622	8.45033	8.43693	8.3329	8.49559	9.50151	8.6816
NKX3-2	6.04564	6.80143	5.95251	5.88179	6.75604	6.25087	5.83928	6.24605	6.95251	6.49628	6.24607	7.2045	5.98034	5.96945	6.48897	5.99916	6.48447	7.50847	5.18143	5.95695	5.90649	5.41	6.25055	6.47797	6.00658	6.11218	5.74225	6.27336	7.1042	6.44957	6.62316	5.98163	6.36647	6.51496	6.7143	5.97133	6.49026	7.1985	6.42409	6.64141	6.81803	5.81182	6.69093	5.82898	5.88609	6.07039	7.21	7.32489	5.98856
BARD1	6.76965	7.50743	7.63934	7.41142	7.93161	8.1402	8.09559	7.70028	8.67267	7.3629	7.41346	7.13229	7.26227	8.0791	8.36477	7.58532	8.13188	8.58212	6.94473	6.92252	7.47978	7.44952	7.75212	7.86385	7.23196	7.90133	6.83013	7.4825	8.08113	8.38483	6.81834	8.88859	8.0462	7.05944	7.71275	8.52476	7.30675	7.40769	7.31021	7.49322	7.76627	7.32688	7.63382	8.23486	7.0514	7.10614	7.797	8.30927	7.52892
BAX	7.51139	8.44842	6.6893	8.30028	6.62274	8.74161	6.77681	8.71384	9.89281	7.28412	6.71691	8.04933	8.15696	8.36552	8.1113	8.54721	7.57189	9.27551	6.87469	7.17964	7.26603	7.28009	7.16672	9.3487	7.9964	8.17962	7.64099	8.55024	7.3305	8.92439	7.66598	8.23297	8.84326	7.90687	9.17576	9.6587	8.8129	7.09717	8.17334	8.41829	9.20854	7.03196	8.65856	8.2459	7.9913	7.93793	9.10004	9.51159	8.89802
BBS1	6.99056	7.48352	7.71596	7.48688	8.18816	7.86219	7.78457	7.59976	8.26392	7.05596	6.76798	7.43114	7.28038	7.39267	8.6739	7.30124	7.77477	8.4369	6.2598	6.85608	6.85967	6.6138	7.77804	7.72971	7.38051	7.69257	6.69175	7.26208	7.86088	7.68422	7.046	6.76188	7.63591	7.48522	7.98831	7.44173	7.57554	7.84298	7.24841	7.6854	8.09897	7.48635	8.02497	7.3274	7.32079	7.4119	7.55638	8.50187	7.32959
BBS2	7.11569	7.43781	7.3594	8.32325	8.59969	7.76732	7.51898	7.94163	8.54524	7.10534	7.53926	6.94724	7.60477	7.07369	8.74005	7.18482	8.32529	8.43359	6.65518	8.03038	8.1477	7.43386	7.91074	8.42215	8.02046	7.90173	7.80659	7.66556	8.14582	7.82014	7.52889	7.20985	8.32913	7.97342	8.47191	8.7799	7.81432	8.63503	7.5481	7.30138	8.64527	7.88023	8.33346	7.75565	7.23339	7.69841	8.20826	8.60321	7.96149
BBS4	6.23069	6.91654	6.85889	6.69212	7.45878	7.29288	6.8104	6.95631	7.94184	6.84003	5.98172	6.81973	6.52931	6.70537	7.48116	7.24921	7.31689	7.72738	6.42949	6.60248	6.11362	6.8813	6.82821	6.98419	6.0978	7.21459	5.9966	6.71015	6.95132	6.91043	6.65707	6.01422	6.90276	6.77014	7.22404	7.26883	7.43607	6.86347	6.80283	6.96565	6.92112	6.80478	7.74786	6.65453	6.36432	6.47819	7.10726	7.77988	7.25164
BCAT1	6.3325	7.88944	7.90125	7.18686	7.54017	7.32318	7.22954	7.85913	7.68348	7.53907	7.68719	7.36299	6.47814	6.66087	7.86496	7.51773	6.91354	8.59954	7.36368	5.49277	6.08255	7.95488	6.98157	6.80496	6.09929	7.67948	6.61586	7.56061	7.69116	7.3445	7.75055	7.29371	6.78934	7.20318	9.0324	7.65184	8.97927	7.8345	7.9407	7.5866	7.67535	7.10112	8.64563	6.36306	7.1919	6.88314	8.77302	8.05572	7.53552
BCAT2	7.79726	7.91275	8.19348	7.75931	8.37523	8.48335	8.34471	8.0342	8.97141	7.69946	7.28832	8.02494	7.59843	8.28837	8.90127	7.91671	8.27118	8.90114	7.30614	7.43112	7.72346	7.14884	8.17816	8.53511	7.5772	8.49397	7.29731	7.63231	8.50511	8.22489	7.22265	7.72648	8.4353	7.922	8.60994	8.14669	8.27922	8.2978	8.17495	8.17155	8.54485	7.90158	7.92992	8.0629	7.7379	8.09979	8.39946	8.93339	7.98766
BCHE	4.01737	5.48816	5.363	4.38229	5.19442	4.86548	4.46356	4.7248	5.22235	3.88451	6.04453	5.51158	4.31573	4.32335	4.83097	4.19393	4.79129	5.78574	3.60046	3.82915	3.8275	3.77352	4.7134	5.03833	4.36345	4.76018	3.70525	4.74597	5.23736	4.68353	5.13089	4.93858	4.5786	4.92107	5.29788	4.78813	4.39487	5.18191	4.15738	5.21657	4.65918	4.31149	4.9615	4.35846	3.95898	4.64618	4.75876	5.52686	4.09757
BCKDHA	8.5832	9.27497	8.78211	9.13126	9.4916	8.85482	8.96156	9.24996	10.2497	8.39325	8.50924	8.38391	8.7147	8.78284	10.1327	8.88755	9.39767	9.69117	7.8404	8.80899	8.40358	8.65477	9.35165	9.34366	8.7005	9.06581	8.25713	9.02638	8.88537	9.2189	8.27581	8.78606	9.03308	8.85429	9.47561	9.17364	9.10436	9.07252	8.4583	9.07388	9.77889	8.99508	8.90371	8.99525	8.17586	9.03012	8.91325	9.75212	8.86691
BCKDHB	7.01585	7.71651	7.73488	8.05557	8.31498	8.97736	8.40162	8.24871	8.74117	7.17338	7.61702	7.54613	7.65201	7.94242	9.2258	7.60296	9.05523	9.62966	7.62668	8.33817	7.31495	8.15192	8.27019	8.48541	7.40782	8.19413	6.79564	7.81133	8.67046	8.60789	7.01133	7.26206	8.7378	7.94261	8.50936	8.91472	8.07465	8.18718	7.69707	7.75702	8.91807	8.53423	8.97163	8.36966	7.352	7.42744	8.03379	9.22454	7.89289
CCND1	8.49631	9.47436	8.84196	8.96278	8.90632	10.4692	9.29069	9.39129	10.4225	9.33636	8.91444	9.94664	8.96551	8.17964	10.7363	7.81283	9.90916	10.0971	8.61644	9.288	8.78127	8.96191	9.79854	9.73529	9.52052	9.18352	8.16052	9.54164	9.56927	9.58403	8.55593	8.51075	9.56473	8.93138	10.0926	9.4611	10.053	9.6548	9.19481	9.15475	9.98898	9.80625	10.0924	8.83272	8.7887	8.93227	9.86465	10.668	9.29706
BCL2	6.1146	6.64073	6.89155	6.26989	6.98627	6.56133	6.97138	6.86038	7.37783	6.34244	5.93871	6.73354	6.04725	6.79677	7.62645	6.21935	6.85973	7.77705	5.77523	5.61426	5.78665	5.9986	6.51991	6.96429	6.00368	6.44622	5.54381	6.43827	6.93157	7.03913	6.53523	6.29392	6.49433	6.53294	6.96132	6.51386	6.9165	7.21321	6.29969	6.95046	7.13684	6.25774	7.12588	6.50854	6.29547	6.55533	6.5833	7.46312	6.37897
BCL2A1	6.84312	8.87813	9.40026	6.10462	7.82117	10.0975	8.05752	7.64334	7.76514	7.15724	8.33398	8.14784	6.68721	8.06564	7.7407	7.14246	6.22926	8.26924	11.5949	5.13129	5.50046	12.0825	6.94502	7.57362	5.48762	8.86319	7.23148	8.75519	7.53226	7.72799	9.38021	10.4286	6.804	7.36335	9.02358	9.02149	9.79311	7.62446	8.53582	9.93588	6.92133	7.28956	8.75168	6.03358	7.71251	7.68746	8.89553	10.0861	8.30951
BCL2L1	7.48161	7.80835	8.38765	9.0875	8.80052	8.49299	8.67253	8.2256	9.33472	8.24665	7.43459	8.822	8.32269	7.77468	9.43162	7.81831	8.49782	9.29133	6.88965	7.41214	7.75791	6.99462	8.62891	8.84684	8.13313	8.19207	7.53592	7.99155	8.71127	8.3451	7.50025	7.95691	8.46911	7.94821	8.74003	8.77036	8.78268	8.19437	7.95388	8.23923	8.93875	8.89302	8.81768	7.62482	7.61586	8.00113	8.78305	9.62558	8.44563
BCL2L2	6.75231	7.55254	7.47756	7.26907	7.98027	7.70923	7.78944	7.77472	9.132	7.25419	7.42974	7.713	7.08113	7.8126	8.50928	7.96921	8.24972	8.60378	6.1643	7.09802	7.58884	7.01977	8.25222	8.54366	7.3996	8.37554	6.93202	7.73651	8.30552	7.82193	7.59997	7.277	7.84405	7.6242	8.47288	8.39608	8.09943	8.44821	7.6358	7.83037	8.65086	7.49266	8.41052	8.04423	7.60995	7.07589	8.09341	8.51699	7.7722
BCL6	6.24174	7.33199	7.6215	7.08189	7.68248	7.72077	6.96715	7.18264	7.94866	6.86096	7.08256	7.53622	6.75619	7.15317	7.84882	6.96265	7.04943	7.95812	8.25767	6.45158	6.1473	8.69758	7.49445	7.23866	6.89231	8.29746	6.96477	7.36361	7.29492	7.01357	7.51137	7.61175	6.94513	7.05091	7.96459	7.4946	8.24937	8.01997	7.39747	7.56904	7.71582	6.83572	8.13807	6.96764	6.51696	7.17079	7.59875	8.47457	7.01129
BCL7A	7.0958	7.17375	7.36435	7.29802	8.04794	7.98506	8.05389	7.49535	8.45771	6.78109	7.02665	7.3866	6.9458	7.56526	8.7324	6.75182	8.14477	8.60049	6.17225	6.85353	6.89487	6.32138	7.79247	8.40252	7.49312	7.25641	6.71134	7.20427	7.70821	8.10733	7.00557	7.50456	7.57144	7.26526	7.56212	7.45208	7.83696	7.61053	7.02585	7.88906	8.1669	7.7067	7.25651	7.30538	7.37991	7.17894	7.52328	8.43637	7.38411
NBEAP1	3.55907	4.89004	4.40074	4.06396	4.73678	4.80804	4.3297	4.58777	5.23285	3.79052	3.71075	5.6177	4.29711	4.16832	4.59449	4.26305	4.75047	5.02756	3.71381	3.41794	4.05595	3.93718	4.38734	4.3954	4.3	4.7354	3.56155	4.23319	4.43895	4.33875	3.82824	3.7703	4.5007	4.63423	4.86839	4.38457	4.1932	4.11048	3.91829	4.39173	4.54099	4.07362	4.11701	3.80609	4.25072	4.08942	4.58617	5.65081	4.15991
BCL9	6.15755	6.97483	6.82262	6.96292	7.37718	7.40393	7.12094	7.25635	8.17274	6.42988	6.73967	7.16424	6.91738	7.05356	8.10134	6.70183	7.54933	7.63774	5.66788	6.53589	6.30854	6.63436	7.33841	7.16605	7.02378	7.19233	6.36076	6.89262	7.47775	7.71213	6.41524	7.07812	7.15829	6.8945	7.28861	6.96777	7.29487	7.00414	6.44958	7.22205	7.35964	7.22128	7.65795	7.13045	6.60601	6.80001	6.91277	8.26935	6.79775
TNFRSF17	4.63335	6.12971	7.58098	3.91555	4.73005	4.94809	4.95416	5.36746	5.41345	5.66241	4.83154	5.58508	6.30431	7.48618	6.67659	4.34422	5.4601	5.27093	5.36475	4.24676	4.10207	6.04174	5.33467	6.70626	5.45447	5.04633	4.23691	5.92241	5.85062	5.93799	7.36867	5.67081	4.41016	6.31546	5.38788	4.42374	6.4824	5.74255	4.92488	6.99999	5.67837	4.10572	5.29172	7.38333	4.80637	6.37044	4.71338	6.63255	5.4566
HCN2	6.31628	6.74595	6.79497	6.43789	7.2293	7.42342	7.11778	6.73797	7.63873	6.64609	5.75674	6.83729	6.43534	6.5558	7.08688	6.57148	6.96484	7.67479	5.91242	5.28732	5.7985	5.5804	6.6395	6.95394	5.92997	7.05582	5.22754	6.33426	7.17504	6.85133	5.84928	5.57908	6.73815	6.71889	7.1049	6.53701	6.80802	6.86697	6.79554	6.69144	6.96141	6.63824	6.94843	6.25655	6.24268	6.37932	6.79484	7.73911	6.50989
OPN1SW	5.36414	5.95971	5.86334	5.58393	6.04472	6.25481	6.28095	5.82639	6.82508	5.48424	5.03802	6.24987	5.30639	5.87996	6.64963	5.54064	6.02208	6.90262	4.81436	5.00604	5.20018	5.19539	5.88736	5.86287	5.46467	6.04939	5.06091	5.55262	6.19962	6.03693	5.30814	5.61308	5.85937	5.9163	6.23015	5.67964	6.13177	6.12773	5.63875	6.07715	6.3649	5.8143	6.24213	5.45908	5.478	5.65892	6.13862	6.74571	5.71923
BCR	7.34821	7.94085	7.8425	7.50493	8.08568	8.02518	7.88665	7.99964	8.67582	7.78094	7.28273	7.59956	7.33359	8.09547	9.21026	7.85807	8.38384	8.78016	7.0488	7.57258	7.2374	7.58751	8.9246	8.27296	8.14781	8.20461	6.49033	8.0303	7.92615	8.09112	7.18468	7.5503	7.96433	7.61179	8.23122	7.86426	8.50376	8.12858	7.90851	8.0483	8.35744	8.03824	7.98084	7.82516	7.32564	7.44983	8.37173	8.73999	7.88787
BCS1L	8.05615	8.37121	8.03483	8.99881	8.96179	8.87509	9.29694	8.59525	9.35648	8.17873	8.52838	8.05187	8.3744	8.60075	9.62378	7.87931	8.92609	9.7873	7.10481	7.90642	8.52687	8.08562	9.0473	8.81385	9.15633	7.92059	7.70534	8.48242	8.75776	9.12647	7.65399	10.1653	8.56146	8.3612	8.65566	9.21787	8.37743	8.79492	8.3491	8.8629	9.32346	8.65343	8.67597	9.1116	8.05398	8.52366	8.86782	9.5757	9.02985
BDH1	6.86713	7.17951	7.39912	7.23254	8.07332	7.60216	8.12109	7.50363	8.43858	6.55542	6.96917	7.19495	7.02774	7.85229	8.8028	6.59397	7.93028	8.2684	6.59221	7.36679	7.70589	7.25848	7.72454	7.93719	7.50197	7.24463	6.78458	7.25248	8.00532	7.81807	6.50517	7.5007	7.82397	7.74857	8.00765	7.65992	7.02428	7.94708	7.37231	7.75815	8.57553	7.73301	7.97736	7.91097	6.9181	7.84237	7.5176	8.66793	7.45893
BDKRB1	6.9801	7.50187	7.03044	6.98612	7.79157	7.51391	7.25346	7.05966	8.0195	6.73019	6.49205	7.37101	6.80713	7.36416	7.84538	6.73058	7.57433	8.20239	5.9885	6.29249	6.30954	5.77274	7.02338	7.72124	7.31983	7.88988	6.29725	6.89844	7.42797	7.77283	6.46587	7.1996	7.33738	7.22034	7.89054	7.25693	7.45321	7.41667	7.33738	7.61211	7.73808	7.28859	7.35043	7.12509	7.03611	7.18442	7.3161	8.03543	7.26867
BDKRB2	7.43161	7.58723	7.30084	6.95878	7.67234	7.2342	7.19325	6.89008	8.42899	6.22322	7.14678	7.02428	7.05349	7.92432	7.8657	6.9592	7.97972	8.23594	6.32004	7.08392	6.22892	7.45043	7.11217	8.28652	7.28923	8.22005	6.53991	7.38384	7.65855	7.64685	6.07026	7.42667	7.87207	7.10686	8.50358	7.72973	7.53327	7.54168	8.14079	7.75987	8.48286	7.10095	8.42389	7.762	6.92319	7.43018	7.9467	8.72443	7.50119
BDNF	6.08167	6.51197	6.41953	5.7826	6.70649	6.57642	6.44206	6.23856	6.95204	5.87743	5.46897	6.52428	5.93883	6.28782	7.25884	5.86018	6.64736	7.54152	5.3363	6.03417	5.75761	5.49746	6.09236	6.46335	5.99753	6.43213	5.48214	6.02158	6.67429	6.54035	5.57184	5.79249	6.28529	6.33365	6.80028	6.34081	6.39902	6.9298	6.24403	6.55056	6.94	5.99296	6.32831	5.9188	5.83149	6.02031	6.61118	7.17147	6.24146
CFB	7.3094	7.51102	8.42565	7.35931	8.06499	7.516	7.32914	7.35824	8.68461	7.4504	7.01468	8.01399	7.86637	8.24175	8.55791	6.90243	8.03307	8.54177	7.27949	6.29036	7.18437	7.5256	7.72323	7.79628	7.11212	8.12012	6.47676	7.96103	7.58146	7.50325	6.71432	7.32351	7.83463	7.09874	8.22108	7.82643	7.96061	7.45355	8.05347	7.95495	8.11288	7.34097	8.3037	7.83336	7.09748	7.29608	7.67812	9.0264	7.4448
BFSP1	6.8705	7.09909	6.77913	6.38578	7.58003	7.19043	6.99512	7.07524	7.97482	5.85947	5.88605	7.47876	6.66321	7.3013	7.42035	7.33482	7.28778	8.10001	5.71157	6.4624	6.46147	5.7363	6.77797	6.98907	6.13488	7.32433	6.42488	6.86317	7.59474	7.30389	6.63781	6.72137	7.04508	7.03096	7.2453	6.62646	6.81279	7.32694	6.93774	7.21814	7.30177	7.27298	6.91004	6.50758	6.67352	6.71357	7.27073	7.90178	6.71216
BGN	8.29167	9.40827	9.39558	9.32206	8.97855	8.78723	7.9746	9.07742	9.72326	8.94634	8.68426	9.08092	8.14202	8.00802	8.95332	9.19377	8.90154	10.5131	7.98237	6.93101	7.78344	8.23971	9.28907	8.26282	7.89775	8.91327	8.23376	8.93284	9.4911	8.98207	10.0506	8.53893	8.40344	9.09121	9.99776	8.94585	10.2165	9.43807	9.13313	9.01793	9.49633	8.35003	10.3783	7.54485	7.78056	9.03854	10.321	9.59215	8.84191
CEACAM1	7.80441	9.13089	9.15876	9.24546	9.34188	9.57494	9.27398	8.96675	11.4694	7.60568	9.11311	8.85818	10.0442	10.008	10.1312	9.98112	9.86929	9.28778	8.13061	8.80532	9.99347	8.68839	8.92295	9.88008	8.95655	9.49371	9.44177	9.12981	9.31359	9.90447	7.77452	9.89527	8.51098	8.73889	10.4269	9.96541	8.75566	9.84322	8.43777	9.55461	10.1726	8.80628	9.70068	9.49407	8.52668	8.59179	9.11721	10.4105	9.81449
BHMT	6.66161	7.00444	6.83451	6.99853	8.05603	7.56864	7.36838	7.10237	7.55572	6.55883	6.60364	7.30238	6.95631	7.23056	7.95547	6.57059	7.90611	8.11522	5.72291	6.59419	7.68396	6.33183	7.14702	7.34767	7.37469	6.87556	7.67142	6.84064	7.4522	7.36121	6.6683	6.99493	7.05214	6.90398	7.402	7.011	6.67368	7.45484	6.64117	7.46024	7.66678	7.14839	7.38021	7.16866	6.36764	7.35316	6.66425	7.88703	6.87602
BICD1	5.81977	6.65324	6.41946	6.24299	6.41141	6.43554	6.20665	6.58303	6.91994	6.11472	6.13744	6.67732	6.13145	6.21479	7.30119	6.10869	7.30576	7.67885	5.40351	5.59922	5.86828	5.83899	7.1356	7.11553	6.29479	6.72725	5.60076	6.57231	6.80748	6.5956	6.11123	6.41874	6.69128	6.11622	6.82311	6.94953	7.19254	6.98439	6.1362	6.59028	7.32163	6.40764	6.88881	6.79901	6.05666	5.95575	7.16149	7.52633	6.65975
BID	8.71035	8.7193	9.10537	9.11305	9.52696	9.55184	9.20522	9.025	9.69378	7.7976	8.06594	8.74002	8.36177	9.21148	10.1248	8.29844	9.27979	9.74007	8.27703	8.21893	8.68456	8.79675	8.59062	8.84378	8.51338	8.63779	7.54999	8.95896	9.13212	9.4017	8.03674	9.06261	9.24893	8.70802	9.01793	9.44164	9.00093	9.02853	9.0644	8.96742	9.25106	9.60188	8.61452	8.94302	8.38077	8.70129	9.03966	10.1204	8.83653
BIK	9.90481	9.969	9.86593	8.88901	8.60486	10.6847	9.19678	9.9097	10.849	7.0799	9.44851	9.33807	9.21127	10.2353	10.9056	9.64665	10.9719	10.5848	9.21312	9.92036	9.02514	9.4859	9.21278	9.34272	9.06673	10.3388	8.39152	9.85913	10.0878	10.4429	9.02455	9.12176	10.2293	9.44223	9.62792	9.45193	11.1876	7.93465	10.3829	10.3089	9.72473	9.31111	8.05852	9.40979	9.62862	9.61691	10.3349	9.80541	9.39241
PRDM1	8.2858	9.03533	9.42918	7.89707	8.58029	8.37193	8.15265	8.59493	8.91698	8.56059	8.303	9.25095	8.62445	8.71862	9.37254	7.73258	9.10542	9.67819	7.74675	8.11193	7.92819	8.35154	8.61166	8.62427	8.35743	8.25978	7.87911	8.64811	9.08496	9.0103	8.44515	8.71602	8.22739	8.62615	8.94936	8.9641	9.14398	9.06983	8.43809	9.29247	9.10161	7.99607	8.88436	8.5632	8.11979	8.45249	9.41143	9.58857	8.44411
BLK	5.3376	5.82071	5.68137	5.36867	6.05822	6.03202	5.90894	5.6406	6.6273	5.29785	4.93525	5.97755	5.36587	5.54276	6.43192	5.40309	5.70542	6.71516	4.45204	4.60764	4.85401	4.87105	5.68873	5.89421	5.28043	6.02649	4.66399	5.30721	6.04508	5.88437	5.65834	5.12334	5.66495	5.58777	5.99589	5.47566	5.8968	6.04303	5.51018	5.84466	6.097	5.47568	6.04649	5.37411	5.08588	5.80047	5.63274	6.77576	5.56904
BLM	8.53318	8.13015	8.09806	8.01954	8.76814	8.93792	7.99685	8.57053	9.44203	7.32138	7.87733	8.60202	7.82326	9.04523	9.34665	8.16359	8.81479	9.19448	7.65781	7.46602	7.93592	8.40399	8.16597	8.53535	8.44894	8.90651	7.23573	8.17964	8.55501	8.92496	7.39692	8.48424	8.79562	7.75541	8.29615	8.93455	7.98957	7.83059	7.68443	8.76174	8.64945	7.69198	8.17335	8.45728	7.71006	8.02165	8.3812	9.32305	8.27848
BLMH	7.30102	8.44428	8.49738	8.78759	8.76019	8.3436	7.92035	8.52614	10.1295	7.99588	7.50774	8.1969	7.86977	7.78155	9.86416	7.19565	9.31851	9.36204	7.57188	7.82613	8.47776	8.08853	8.72779	8.86401	8.48834	9.14633	7.43241	8.44396	8.54944	9.14657	8.05028	8.04891	8.9693	7.77439	8.74825	8.46164	8.94736	8.25783	8.56855	8.98635	8.34486	8.2656	8.27167	8.7138	7.87786	7.3328	9.17566	9.53042	8.4455
CXCR5	6.46462	6.66445	6.83389	6.45101	7.33138	7.0705	7.18898	6.68323	7.60744	6.55097	6.01239	6.76079	6.39393	6.71408	7.46537	6.55203	6.91604	7.91084	5.76247	5.50911	5.8643	5.23385	6.7557	7.0831	6.34814	6.81556	5.8678	6.45019	7.1464	6.83686	6.73162	6.34496	6.6372	6.57569	6.99664	6.54624	6.96326	7.08505	6.50378	6.98576	7.1481	6.79408	7.17057	6.45212	6.21405	6.76457	6.7598	7.5906	6.6773
BLVRA	7.70845	8.01791	8.09603	7.057	7.69668	7.85323	7.34541	7.76967	8.37119	7.68999	7.49704	8.01751	6.7293	8.07574	8.02318	7.84827	7.96943	8.31791	6.85313	6.77424	6.55946	7.22984	7.75821	7.87202	7.23513	7.72082	7.20764	7.69807	7.59058	7.42511	7.63804	7.71644	7.1254	7.37775	7.73725	7.83572	8.0642	7.88703	7.42191	7.82543	7.63631	7.43111	8.3783	7.08098	7.60087	7.52709	8.15132	8.43797	7.63416
BLVRB	9.08079	9.96857	9.13092	9.23821	9.86261	9.24314	9.13581	9.4535	10.7578	9.11551	9.58054	8.42612	8.90796	9.62668	9.813	9.84038	9.79891	9.49366	8.36104	9.41708	8.84417	9.27133	9.51371	9.6686	9.68636	8.89186	9.15857	10.5962	9.47342	9.21885	8.93426	9.92923	9.04111	9.40321	9.44023	10.1829	9.74524	9.8755	9.32495	9.57257	9.15497	9.64853	9.86827	8.96879	9.07935	9.50745	9.81463	10.8217	10.2603
BNC1	3.95596	5.12036	4.72801	4.36002	5.00024	4.99052	4.56067	4.69891	5.37234	4.0292	3.93936	5.69344	4.59356	4.38481	4.80705	4.44463	4.95974	5.11931	4.07901	3.78675	4.34315	4.21523	4.57543	4.60778	4.59959	4.90095	3.89815	4.40694	4.66687	4.61941	4.15257	4.01035	4.69249	4.77867	5.02762	4.74545	4.35334	4.45484	4.19904	4.63006	4.91035	4.42995	4.21892	4.28403	4.3729	4.21776	4.83806	5.85368	4.46332
BMP1	6.68412	7.07627	7.08899	6.91415	7.47505	7.23713	7.29345	7.14644	7.63541	6.81932	6.70986	7.00586	6.79136	7.02812	7.85113	6.67627	7.30476	8.29357	5.84762	6.43036	6.50533	6.5475	7.46473	7.3011	6.87135	7.02845	6.52077	6.85917	7.45519	7.35097	6.45086	7.12444	6.92892	6.97423	7.72938	6.9694	7.34308	7.59546	6.93154	7.58302	7.7474	7.04603	7.28916	6.85044	6.38872	7.13154	7.58539	8.07001	6.99228
BMP2	7.18396	8.77557	7.72066	5.64061	6.90367	7.11983	8.11129	7.68125	8.78833	6.10771	6.27407	6.31532	7.14567	7.97674	8.59707	5.79664	7.98006	7.80896	6.37369	7.23728	6.36731	7.19224	7.23379	8.12455	6.72747	7.58653	7.84636	8.54741	7.71524	8.31036	7.69425	7.52017	7.04678	7.56698	8.51585	10.0199	9.21244	8.83561	8.39341	8.73656	8.61815	7.17596	11.4127	7.91456	7.19446	7.50386	8.65689	8.28132	7.78908
BMP3	5.30841	5.81746	5.61364	5.42504	6.25418	5.88474	5.7894	5.54766	6.54296	5.28811	5.02216	5.95519	5.35547	5.44688	6.43947	5.40848	5.81841	6.68491	4.66935	4.8864	5.00874	4.74158	5.93118	6.20958	5.44388	5.75992	4.99517	5.36959	6.0963	5.79902	4.77526	5.41644	5.60546	5.65012	6.11422	5.55598	5.85425	6.03239	5.44372	5.90688	6.27642	5.55037	6.42646	5.78138	5.09801	5.7913	5.6311	6.95817	5.57572
BMP4	9.38823	8.91801	9.29165	8.62192	9.40055	11.7983	9.59849	9.53579	11.452	10.1419	9.44355	11.202	8.88062	9.16843	10.3168	9.38327	10.228	9.77042	6.22345	10.5059	9.60449	6.79777	9.09953	9.39232	11.5977	7.8729	9.27464	9.43804	9.27496	9.03066	8.90061	9.00328	9.90257	9.37628	10.6197	9.97744	10.2285	11.8859	8.76014	8.88259	9.39123	9.63665	8.58334	9.10926	7.90052	8.87691	10.6931	10.3383	10.534
BMP5	5.00886	5.84442	5.41571	5.27657	5.90157	9.26312	5.49779	5.5548	6.66761	5.00314	4.74816	5.9389	6.08409	6.21423	6.37182	5.0787	6.18783	6.05224	4.48619	4.9864	5.0468	4.90107	5.54552	6.49306	5.7182	6.06002	5.59744	5.55137	5.79959	6.01247	4.8727	4.86067	6.03346	6.13599	6.09238	6.47878	5.40837	6.74977	5.17126	6.09489	6.09139	5.43367	5.2945	6.32639	5.67097	5.27744	5.6091	6.82001	5.20011
BMP6	5.65086	5.96757	5.99841	5.65474	6.55147	6.04006	6.17343	5.86815	6.8243	5.69249	5.25626	6.23289	5.56886	6.05501	6.67677	5.60455	6.17598	6.85724	5.12287	5.15477	5.50691	5.05351	6.05249	6.16531	5.68564	6.12419	5.08688	5.59943	6.42489	6.28811	5.63284	5.85115	5.93638	5.77511	6.50124	5.87695	6.03314	6.45412	5.65027	6.18977	6.46676	5.88623	6.25872	5.7081	5.70426	5.88017	6.05901	6.8372	5.986
BMP7	6.62954	6.32535	6.71332	7.32492	7.34427	8.22335	6.70465	6.69668	7.53428	6.23882	6.44183	7.22421	6.30356	6.76555	7.32754	6.41555	7.44556	7.48152	5.16461	6.09891	5.94887	5.53048	6.82906	7.33135	5.99422	7.15061	6.32217	6.63635	6.8091	6.75807	5.96123	6.18823	7.15813	6.51526	7.26634	6.86028	7.20274	7.46637	6.70517	7.58846	8.24458	7.95273	6.56793	6.92267	5.77525	6.68669	8.43132	7.72525	7.30888
BMP8B	5.83356	6.24266	6.1632	6.05409	6.79908	6.42751	6.58184	6.41673	7.01298	6.01875	5.67658	6.59296	5.99899	6.42453	7.23517	6.32762	6.67758	7.2962	5.39887	5.27905	5.7367	5.65094	6.63716	6.53466	6.28442	6.43704	5.58316	6.10019	6.60065	6.76333	5.55295	6.38893	6.1534	6.1456	6.72299	6.34508	6.64277	6.46138	6.09061	6.52379	7.05884	6.26644	6.43727	6.05811	5.81989	6.28576	6.69452	7.33047	6.05892
BMPR1A	7.29911	7.65392	7.48274	7.42303	7.82907	7.92713	8.18424	8.0079	8.29744	7.11801	7.11933	7.44993	7.35736	7.80407	8.97802	6.99207	8.36734	8.64738	6.15097	6.54402	6.84068	6.65428	7.6905	7.87843	7.36852	7.48173	6.88621	7.60426	7.92018	7.87547	7.06767	7.43988	7.84878	7.68599	7.90676	7.96386	7.68841	7.93392	7.25749	8.08865	8.0932	7.92225	8.03209	7.6706	6.71105	7.38595	7.75066	8.90864	7.58809
BMPR1B	5.32184	5.93673	5.60198	5.37343	6.03286	5.64269	5.55668	5.65964	6.39808	4.92565	5.30095	6.21424	5.29802	5.60639	5.99382	5.77535	6.2028	6.24034	4.84922	5.1075	5.30668	4.70911	5.34365	5.62708	5.393	5.81885	5.90086	5.2525	6.12228	5.72937	5.49774	5.51615	6.07246	5.58688	7.07506	5.44348	5.981	6.05996	5.2676	5.83476	6.04249	5.35822	6.3761	5.14507	5.36107	5.60794	5.82567	6.56739	5.29333
BMPR2	6.64791	7.60762	7.51158	8.46378	8.69871	7.68334	8.1244	7.84574	8.65096	7.46457	7.22757	7.80342	7.70477	7.59561	8.64858	7.70068	8.41647	9.09187	6.5359	7.5081	7.71336	7.0598	8.10353	8.51508	7.16402	7.69244	7.27388	7.55987	8.37352	8.05122	7.94264	7.62799	7.73472	7.43915	8.57647	8.12735	8.45019	8.53239	7.1092	7.7524	8.28826	7.99897	9.17057	7.84406	7.28806	6.79167	8.37838	8.94737	7.60518
BMX	6.84215	6.53254	6.40383	5.90864	6.85186	6.53044	6.63607	6.84096	8.42677	6.986	5.66795	6.13477	6.1141	6.45994	8.71883	5.72004	8.14253	7.3952	4.86042	5.89674	5.24376	5.49884	6.47062	7.44098	6.35949	6.49355	5.32967	6.13075	6.53513	6.86185	5.98515	6.02748	6.48291	6.30442	6.74632	5.93444	6.59559	6.87616	6.18735	7.27102	6.9483	6.23198	6.54463	6.41382	5.70593	6.33055	6.17726	7.18746	6.12114
POLR3D	7.33568	7.97847	7.70307	7.09788	7.97283	8.02167	7.99385	8.20189	8.28856	8.12252	7.64913	7.46938	7.54351	7.74526	8.64502	7.91487	8.17239	9.03339	7.15271	7.00183	7.47259	7.56916	8.11794	7.7578	7.56996	7.49883	7.45449	8.02739	8.09969	7.64844	7.90193	8.16295	7.60978	7.34573	7.84888	8.31386	8.51106	8.27071	8.37818	8.09955	8.28037	7.5183	7.92684	7.27695	7.36836	7.34684	8.59444	8.67304	8.11758
BNIP1	7.25405	7.65016	7.70896	7.41244	7.92297	7.5435	8.09415	7.71436	8.5338	7.2265	7.32315	7.57672	7.16462	7.69869	8.56405	7.27449	7.97721	8.2888	6.55826	6.95353	6.89028	7.1321	7.74531	7.76719	6.8491	7.57148	6.71119	7.57815	7.81384	7.71165	6.97105	7.6215	7.66551	7.47752	7.86782	8.06032	8.13554	7.79352	7.63616	7.91719	7.9697	7.28441	8.09603	7.82788	7.12813	7.46868	7.79377	8.90058	7.61101
BNIP2	7.61169	8.30653	8.18989	7.93087	7.97778	8.70591	8.10788	7.91606	9.38955	8.071	7.85856	8.54602	7.82414	8.29962	8.79284	7.92109	8.44642	9.0148	8.13733	7.66291	7.43701	8.3352	7.9922	8.85959	7.67167	8.39739	7.50268	8.09631	8.42294	8.30633	8.88767	7.70142	8.43514	8.28346	8.62794	8.60784	9.1889	8.6015	8.02063	8.51586	8.35696	7.54377	8.9201	8.60667	7.38489	7.80879	8.62863	9.04137	8.09484
BNIP3	5.90165	8.64421	6.75262	8.96759	9.11187	9.15628	8.65627	10.2957	7.12237	7.05496	8.23932	6.06594	5.59692	8.15315	7.21529	6.13968	6.35102	7.27716	7.1643	5.54146	4.70121	7.58621	6.78835	8.61498	5.63312	7.17399	5.84606	8.48991	8.59469	9.0263	7.63337	6.98718	6.2904	7.28118	8.8147	6.87215	8.13097	7.78704	7.26894	8.88659	7.08106	9.60524	7.63292	8.08345	8.45746	7.48067	7.06557	10.3156	8.59868
BNIP3L	9.45279	10.5764	10.761	9.67776	10.2691	11.3578	10.6462	10.6179	11.48	10.663	9.63348	10.1808	9.99305	10.0139	10.7567	10.615	10.9037	10.5413	9.70996	10.7522	9.88257	10.2774	10.9737	10.0334	9.03896	10.01	10.4773	10.7333	10.0778	9.54506	10.7885	10.4427	9.99954	9.84553	10.9904	10.8605	11.2629	11.077	10.9158	10.1155	10.1416	9.69403	10.9554	9.45973	8.95919	9.36396	10.9994	10.9095	10.5293
BOK	7.60385	7.60246	8.09574	7.76587	7.96503	7.78451	7.5011	8.54622	8.77855	7.98328	7.75026	8.01608	6.88539	7.53169	9.36228	7.90544	8.19451	9.05283	7.37758	7.64101	7.06761	8.05921	8.77857	9.31032	8.34953	7.2417	7.42677	7.92165	8.16228	8.23037	8.05598	8.13646	7.96698	8.23744	8.44967	7.14535	7.87836	8.36543	8.22706	8.01035	9.13765	7.85987	8.42865	7.24863	7.50653	8.23369	9.08917	8.34812	7.73644
DST	6.19271	6.57845	6.64834	6.61972	7.27112	7.57398	6.6481	6.61095	7.7013	5.98084	6.36779	7.15741	6.56121	6.55244	7.45522	6.5612	6.91958	7.32759	5.56625	5.96878	6.23634	5.84025	6.58707	7.07339	6.69385	6.99284	6.26019	6.3901	7.045	6.96919	6.20246	6.72867	6.76495	6.52947	7.25743	6.73527	6.68131	7.1561	6.05405	6.76889	7.08057	6.45655	7.45518	7.11791	5.95355	6.14278	7.00897	7.8445	6.21039
FOXL2	5.07479	5.16128	5.5747	5.00104	5.74507	5.6862	5.58769	5.29493	6.16434	4.89764	4.28738	5.65196	4.74897	5.20308	5.97815	4.87126	5.49366	6.26669	4.78308	4.50128	4.69389	4.70661	5.17054	5.47425	4.96826	5.57655	4.42672	4.82696	5.64662	5.31911	4.67162	4.48526	5.00557	5.09056	5.61063	5.23466	5.22392	5.68334	4.84551	5.62707	6.11884	5.03338	5.59394	4.57991	5.13397	5.51335	5.71649	6.70111	4.99343
BPGM	7.44742	7.70959	7.50009	7.69124	7.80037	7.00493	6.88146	7.13162	8.73072	7.13295	7.16557	7.20502	7.04979	7.76672	8.09903	8.32607	7.76125	8.23627	6.34543	6.52904	6.49019	7.24677	8.24168	7.97513	6.31115	7.8482	6.71012	7.90478	7.88241	7.73611	7.31259	7.66375	7.62269	7.71382	8.3776	8.17672	8.52212	8.38282	7.44149	8.74276	7.79113	7.45421	8.52316	7.84257	7.01877	7.83576	8.44011	8.47741	7.86465
BPHL	7.67923	7.09871	7.1085	7.49812	7.86208	8.01237	7.6764	8.20877	8.79546	7.00868	7.33316	7.33612	6.81399	7.21287	9.32209	7.61182	8.26822	8.72619	5.91075	7.49415	6.49194	6.86507	7.53314	8.12569	7.82649	7.83441	7.20917	7.57268	8.49654	8.23609	6.79718	7.82906	7.63951	7.2992	8.17663	8.08036	7.56296	7.62898	7.49152	7.6192	8.96635	7.88369	7.5083	7.81794	6.78764	7.30129	8.01808	8.78619	7.71109
BRCA1	7.00659	7.48916	7.39988	7.66038	7.79429	7.85596	7.5033	8.01646	8.67191	6.95326	7.02672	7.24802	7.25233	7.47609	8.86648	7.8083	8.16762	8.7995	6.9664	6.89341	7.51383	7.55529	7.45303	7.76606	7.40543	8.05055	6.86563	7.52027	8.02986	8.1906	6.26509	7.11298	8.14571	6.85358	7.71903	8.45221	7.59413	7.32821	7.62788	7.82184	8.36156	7.56057	7.40867	7.87514	7.30232	7.0964	7.98206	8.47897	8.06366
BRAF	6.3515	6.84161	6.6373	7.42399	7.98488	7.22172	6.91671	7.16127	7.56554	6.12182	6.86631	6.59101	6.67088	6.80872	8.32283	6.67329	7.52703	8.20612	5.65009	6.38643	6.36168	6.39177	7.48935	7.2787	7.15957	8.28306	6.52147	6.88711	7.43088	7.81072	6.4832	6.93565	7.04338	7.01799	7.62743	7.17795	7.46733	7.82768	6.35145	7.32503	8.16866	7.21762	7.29542	7.28649	6.52027	6.94222	7.01686	7.76786	7.24656
BRCA2	5.97756	6.73311	6.81628	7.14873	6.86389	7.37786	7.10377	7.23731	8.33145	5.81389	6.17998	6.71581	6.38357	6.57188	7.74842	6.85284	7.46453	8.66122	5.85043	6.02907	7.48745	5.97772	6.70939	7.07472	6.60592	7.03896	5.86404	6.73443	7.68087	7.9056	5.49172	6.71295	8.11394	6.41462	6.95017	7.95534	6.67032	6.23067	6.29704	6.13723	7.88329	7.17451	6.97152	7.96168	6.16203	5.53277	6.99606	7.92852	7.1819
BRDT	4.42889	4.99107	4.58314	4.45309	4.83479	5.1286	5.0501	4.51703	5.39354	4.18049	3.642	5.54226	4.5596	4.85114	4.96652	4.47471	4.95027	5.56713	3.78797	3.61616	4.0858	3.90683	4.3527	4.78521	4.34276	4.78618	3.5145	4.26684	4.78099	4.82953	3.88861	3.66977	4.68851	4.70677	4.80127	4.65172	4.79387	4.45654	4.48929	4.3457	4.89195	4.2702	4.75664	4.00757	4.46085	3.98633	5.01081	5.84179	4.79343
ZFP36L1	7.1082	7.68837	7.42359	7.14422	7.8554	7.99707	7.42136	7.44029	8.40561	6.95562	6.86714	7.53935	6.78829	7.07106	8.20745	7.1108	7.7724	8.64537	6.71738	6.60716	7.02349	7.17101	7.17488	7.14541	7.04783	7.56767	6.96047	7.22144	7.83639	7.55783	7.13038	6.93007	7.29679	7.32158	8.0146	7.17646	7.89804	7.9033	7.07785	7.59694	7.66645	7.14505	7.84355	7.18989	6.94104	6.85647	7.77096	8.48333	7.07123
ZFP36L2	8.12926	8.81617	8.72547	8.92438	8.85502	9.11626	8.78368	8.85514	9.84467	8.2906	6.93415	8.49352	8.50936	8.35527	9.87376	9.03974	9.07252	9.89205	7.53736	8.11354	8.51786	7.88784	9.07119	9.05113	8.42606	8.68202	8.69484	8.40696	9.41735	9.03562	8.51179	7.89351	9.0217	8.50351	9.48646	8.81613	9.25677	8.73397	8.31048	9.07088	9.31092	9.06417	9.13445	8.29416	7.76343	8.3372	9.02671	9.76774	8.65851
BRS3	5.70973	6.35603	6.13398	5.68576	6.71165	6.33495	6.41152	6.04747	6.66467	5.48713	5.29288	6.47857	5.96044	6.17665	6.86551	5.6316	6.40587	6.84233	4.89555	5.23123	5.7192	5.18099	6.10302	6.1159	6.14704	6.18769	5.24532	5.73007	6.28721	6.17264	5.56231	5.77796	6.01595	6.10667	6.39113	5.93304	5.91002	6.26475	5.60677	6.48644	6.5269	6.28523	5.97574	5.7085	5.94557	5.98956	6.12479	7.16523	5.84565
BSG	9.45267	9.84502	10.1206	10.1169	9.6177	10.2116	10.4834	9.84988	11.3202	10.0712	10.3289	10.061	9.01759	9.73639	11.2398	10.3161	10.7147	10.9335	9.77095	10.8063	10.3304	10.4931	11.6779	11.4954	10.036	10.3583	9.46376	9.97617	10.9179	10.316	9.34068	10.0416	10.3961	9.80046	10.7683	9.95936	10.7925	9.86857	10.3852	10.2391	10.8122	10.2609	10.0092	10.1391	10.0123	9.67765	10.3324	10.5632	10.1517
BST1	6.02556	6.17654	6.50708	6.06348	6.67767	6.3493	6.39637	6.03408	6.84243	5.7398	5.69689	6.17672	5.22995	5.8127	7.38355	5.68338	6.5792	7.28858	5.90185	4.99066	6.16665	6.30663	5.59785	5.99961	6.20242	6.40378	5.33824	6.03945	6.60303	6.1984	6.93488	6.30244	6.27486	6.06347	6.73668	6.00068	7.01204	7.04042	6.24372	7.37445	6.33044	6.19418	8.94627	6.19077	6.64174	6.38949	6.57327	8.18746	6.12153
BST2	9.86636	9.21016	10.3865	10.3121	7.60369	9.81113	9.53322	10.2349	9.28253	11.4603	8.7104	9.19822	7.4221	10.5489	11.0023	8.39297	8.26984	9.08329	9.14253	5.43484	6.43462	9.50937	8.79484	10.4081	7.56921	8.57013	8.10713	10.0996	9.08127	8.18673	9.57896	9.24531	8.48623	8.06025	8.02626	9.05948	10.2696	8.78796	9.95673	8.25793	9.92373	8.55389	9.47522	7.58368	9.46846	8.1213	8.79899	9.24791	8.77832
BTC	5.9526	6.19219	5.60276	6.93237	7.11659	5.86251	6.43519	6.30871	7.23455	6.79067	5.7641	5.96582	5.92959	7.05396	7.49088	5.9177	6.79192	7.29343	4.9155	5.68742	5.83496	5.15339	6.72258	6.00283	6.11199	6.6979	6.36199	6.6296	6.92956	6.3715	4.78164	5.35672	6.27134	6.75311	6.97986	7.23289	6.38518	7.29623	5.77553	6.44643	7.14202	6.24724	6.73052	7.28963	6.27792	5.61646	6.01191	7.2226	5.55412
BTD	6.4321	7.28348	6.95974	6.98541	7.79806	7.17697	7.56279	7.03715	7.89644	6.83697	6.60132	7.13505	6.58246	7.04585	8.1263	6.97798	7.47988	7.99202	5.8961	6.69504	6.48976	6.33624	7.19228	7.49868	6.65306	7.12913	6.56188	7.12654	7.34709	7.26441	6.71522	7.48419	7.25908	7.18448	7.52744	7.43029	7.62315	7.82932	6.97812	7.44734	7.68533	7.06297	7.47835	7.00563	6.56427	7.0816	7.08198	8.1818	6.90082
KLF9	5.82973	6.42475	6.57454	6.0403	6.64961	6.41346	6.52883	6.32115	6.8803	5.89188	6.12167	6.2689	5.61805	6.29882	7.33864	6.61589	6.99963	7.41846	5.21136	5.90802	5.39973	5.66106	6.60098	6.96152	5.60221	7.04342	5.45025	6.2384	6.8296	6.51859	6.36295	5.89674	6.2683	6.11445	7.00399	6.48628	7.06849	7.36812	6.29217	6.75461	6.80775	6.01146	7.04792	6.28989	5.71926	6.14777	6.80462	7.12959	6.47469
KLF5	9.58527	11.1069	10.6207	11.574	11.5362	11.4117	11.5238	11.0471	12.5507	10.5566	8.18548	11.1	10.9307	10.7022	11.7795	11.2274	11.4985	11.023	9.65972	11.1491	11.4929	10.2918	10.8939	11.7973	11.4558	10.8842	11.0622	10.9617	11.8045	10.9433	9.78487	11.057	11.849	11.106	11.8927	11.5458	11.6523	11.1855	11.0466	11.0883	11.0196	11.3742	11.5448	11.378	10.6097	10.554	10.9116	11.7716	10.9897
BTF3	10.1321	10.4639	10.2949	10.4597	10.7467	10.8398	10.6811	10.5687	11.3642	9.93696	9.70164	10.6131	10.2034	10.5138	11.1634	10.4601	10.7973	11.0221	9.57276	10.1269	10.4063	10.0241	10.5148	10.7015	10.0235	10.3859	9.90563	10.4242	10.4306	10.5017	10.058	10.1547	10.499	10.4211	10.7015	10.7767	10.6353	10.7922	10.2809	10.4257	10.7498	10.0297	10.4622	9.9517	10.0699	10.0511	10.6368	11.3555	10.5549
BTF3P11	4.59712	5.66363	5.64027	4.88635	6.18551	6.14947	5.6152	5.21908	5.90469	4.87274	4.01587	6.16574	5.41932	5.25627	5.22372	5.14911	5.2941	5.86747	4.14137	4.05328	4.46258	4.0591	5.06031	5.3944	4.61366	6.06505	4.15772	4.87936	5.4719	4.83281	4.53508	4.11064	5.30832	5.28286	5.59749	5.24351	5.50308	4.89143	5.18394	5.2335	5.13233	4.9684	5.37284	4.26191	5.08312	4.54141	5.76298	6.08464	5.14311
BTG1	7.79547	9.20138	9.03479	8.69153	8.7466	9.23168	8.7906	8.95647	10.2745	8.07492	8.45525	9.29172	8.37875	8.7601	9.64337	8.92707	9.25383	9.28016	8.53572	8.57002	8.82683	8.92353	8.80332	8.98065	8.32872	9.28433	8.08729	8.76715	8.65859	8.90812	9.1746	8.54687	8.86767	8.62335	9.55229	9.00962	9.66672	9.02156	8.7673	9.31842	8.93573	8.43045	9.42312	8.6152	8.47745	7.98143	9.08647	9.93075	8.6639
BTK	6.03777	6.85723	7.02194	6.44757	6.92313	6.63605	6.56866	6.65173	7.15768	6.46098	6.511	6.46545	6.1441	6.66967	7.46746	5.94503	6.90074	7.72628	5.8801	5.06061	5.79804	6.84422	6.61983	6.78608	6.3973	6.83556	5.67621	6.50153	7.0163	6.84351	7.95832	6.84373	6.279	6.36884	6.91572	6.67787	7.37715	7.44567	6.31866	6.98634	7.12014	6.5993	7.72464	6.73516	6.17231	6.7467	6.47519	7.74855	6.54673
BTN1A1	5.65911	5.98334	5.8943	5.75685	6.76979	6.31594	6.46717	6.18175	6.43737	6.44648	5.51689	6.25197	5.80179	5.92699	6.92718	5.34633	6.39928	7.01601	5.29848	5.28635	5.66772	5.28216	6.24481	6.5375	5.97622	6.10167	5.31256	5.87346	6.51548	6.44222	5.65743	6.1737	6.03392	5.87945	6.57023	6.03296	5.8343	6.32292	5.58151	6.28439	6.76918	6.06974	6.07081	5.94187	5.90988	6.03605	6.02085	6.69801	5.57715
BUB1	6.19127	6.73185	6.69846	6.47405	6.86205	7.0088	6.67291	6.66633	7.50237	6.26248	6.00282	6.57264	6.22874	6.86435	7.55874	6.54827	6.94973	7.72299	5.86597	5.98716	6.26267	6.43867	6.8125	7.00344	6.33245	6.68705	5.77588	6.54897	7.00716	6.95481	5.58152	6.47585	6.60659	6.41368	6.79009	6.99533	6.61774	6.36296	6.20039	6.68288	6.92808	6.39333	6.41699	7.12856	6.5084	6.02331	6.92506	7.60345	6.61186
BUB1B	9.15845	9.51632	9.32383	8.7572	8.87771	10.2856	8.97621	9.70341	10.4118	8.99553	8.45869	9.03719	8.96819	9.87066	10.5642	9.34346	9.75447	10.7487	8.90728	8.64162	8.89947	9.54459	9.34515	9.76051	8.72569	8.74953	7.69428	9.48274	9.57717	9.77175	7.26737	9.30422	10.044	8.43952	8.99409	10.5041	9.3799	7.68349	9.34568	9.52975	9.59638	8.35872	8.85374	9.74334	8.24036	8.01374	9.79021	10.0385	9.22944
BYSL	9.03526	8.40417	8.31165	8.88939	9.18693	8.77517	8.81551	8.59057	9.90399	8.33061	8.0329	8.4241	8.18797	8.77116	9.69282	7.93007	9.03195	9.7405	7.32462	8.13189	8.38761	8.06268	8.72348	8.64753	8.50474	8.74064	7.86872	8.44769	9.14137	9.27383	7.39533	8.84352	9.30347	7.96523	8.84767	9.03645	8.62135	8.52583	8.34517	9.04568	9.24445	8.5976	8.32851	8.97987	8.12703	8.33742	8.80906	9.82597	8.98087
TSPO	11.172	11.3122	11.2024	11.198	11.0463	11.4684	11.0982	11.3554	12.0062	10.7336	10.6128	10.8588	10.128	11.5747	12.0029	11.2414	11.3977	11.6054	10.2784	11.1765	10.6621	11.0061	11.287	10.8774	10.5693	10.8548	10.5252	11.2201	11.2258	11.2198	10.5152	10.8434	11.0475	10.9557	10.9873	11.818	11.822	11.1665	11.254	11.4634	11.3745	11.6508	10.8002	10.4394	11.0371	11.2339	11.702	12.1667	11.4624
C1QBP	11.0432	11.139	11.2805	10.8733	10.9636	10.7828	11.1672	11.3459	12.4256	10.6856	10.1037	10.7087	9.91367	11.157	11.8619	10.0325	11.3969	11.8952	10.37	11.0581	9.96884	11.139	11.4115	11.7168	9.90342	10.019	9.50179	11.2567	10.8958	11.322	9.6794	10.6469	11.373	10.4792	11.1081	11.6462	11.4607	10.375	11.5743	10.8964	12.0162	10.6936	10.7056	11.4187	9.71943	10.1029	10.7465	11.7322	11.9162
SERPING1	8.6868	10.6924	10.239	9.31957	8.95277	8.82148	8.00711	10.0007	10.2783	10.4923	9.71512	10.4362	8.84347	9.02682	9.78825	8.86999	9.59966	10.4394	9.14455	7.5868	8.35615	9.59415	9.36661	9.16496	8.65269	9.07237	8.50919	10.1257	10.1688	9.7895	10.7332	9.79428	9.03107	9.98104	9.74465	9.49696	10.7538	10.4815	9.56869	9.78284	9.85866	8.88213	10.6277	8.51656	8.99323	9.6772	10.5251	10.5104	9.48429
ERC2-IT1	5.62892	5.85577	5.46656	5.36424	6.70864	5.84886	5.98638	5.65375	6.38155	5.1932	4.81495	6.40176	5.56983	5.68831	5.82812	5.30519	5.84855	6.29126	5.14943	4.52584	5.24874	4.75277	5.56545	5.73834	5.59027	5.90814	4.591	5.25336	5.81748	5.63156	4.94518	5.34655	5.84068	5.89669	5.95442	5.39129	5.18818	5.40942	5.2394	5.78182	5.871	5.4639	5.60735	5.02148	5.25593	5.23282	5.85388	6.37791	5.47108
C1QA	8.90369	10.6067	10.5452	9.92627	9.09256	9.96849	9.39052	10.3457	10.111	10.7711	9.9385	10.6448	9.16707	9.44223	10.455	8.58629	9.53027	10.5488	10.0398	7.24884	8.00895	10.8121	9.72192	9.57082	8.63933	9.20532	9.45889	10.5112	9.75062	10.0266	11.1115	10.3517	9.52335	9.52238	9.77592	10.4773	10.9284	10.2181	9.64384	9.83041	9.59671	9.44565	10.911	8.81631	9.92423	9.44101	9.98165	10.7099	9.7777
C1QB	8.50959	9.73635	9.87362	9.14468	8.64514	9.0895	8.43797	9.56073	9.45268	10.0844	9.25845	10.0477	8.21935	8.33408	9.72454	7.55251	8.43974	9.41173	9.48175	5.74805	7.35087	10.1467	8.63258	8.71514	7.43965	7.19301	8.48377	9.83958	8.94902	9.10604	10.2597	9.82402	8.35915	8.776	8.51211	9.9637	10.3075	9.72724	9.11935	9.28111	8.75247	8.84053	10.4701	7.60126	9.53599	8.94962	8.93957	9.65775	9.09597
C1QC	9.14455	10.7448	10.7416	10.4048	9.73922	10.3718	9.68919	10.6126	10.7864	10.9625	10.7102	11.0326	9.62314	9.6164	11.0087	8.90528	9.95426	10.8357	10.0763	7.71349	8.4305	11.0023	10.14	9.94484	8.81502	9.40974	9.82736	10.9839	10.0741	10.3282	11.3742	10.3933	9.67516	10.0518	10.2843	10.8926	11.6309	10.7529	10.3573	10.2763	10.1256	10.2473	11.8231	9.11922	10.6468	9.39061	10.5537	11.1643	10.1239
C1R	9.30416	10.1766	10.0607	8.57889	8.38235	8.37839	7.97259	9.33374	10.4517	9.73171	9.93999	9.90896	9.10986	9.11127	9.70085	9.06802	9.99949	10.5638	9.14598	8.27066	8.94432	9.76309	9.301	9.44977	9.30065	9.2665	8.41218	9.88879	9.71077	9.68483	11.0201	9.82221	9.27404	10.1254	10.2764	9.33025	10.3613	10.4828	9.46832	9.9192	9.73403	8.37485	10.2894	8.96497	9.00423	9.95024	10.2093	10.7424	9.23745
C1S	9.2867	10.9954	10.9554	9.26863	8.51208	8.90582	8.50637	10.0526	11.4319	10.582	11.0507	10.8626	9.89074	9.35001	10.3068	10.0475	10.635	11.6194	9.27488	8.57641	9.71152	9.76278	10.0728	10.4786	9.26658	10.1098	9.19844	10.837	10.7508	10.5548	11.9698	9.82488	9.92659	10.9515	11.0229	10.4603	11.5131	11.6802	10.1287	10.2599	10.7765	9.62162	11.3014	9.76083	10.2805	9.05872	11.4969	11.6014	10.0969
C2	7.03336	7.08422	7.77377	7.15978	7.80689	7.74439	7.34829	7.44112	8.63545	6.93996	6.24334	7.77265	7.1774	7.65273	8.67321	6.5179	7.26445	8.4518	6.7218	5.42316	6.27649	7.07135	6.75953	7.18611	6.81566	7.42876	6.05604	7.2645	8.09686	7.41444	6.54384	7.70461	7.9101	7.13587	8.20602	6.85541	7.24634	7.05834	7.65249	7.36879	7.917	7.47289	7.77973	7.57147	7.09055	7.06326	7.06695	8.57589	6.85193
C3	8.67891	11.0873	11.2543	9.03473	8.47028	8.94169	7.67054	10.5094	11.0755	9.95157	10.8422	10.6725	9.3211	8.53361	9.45317	9.17483	10.7104	10.5365	8.11008	7.92272	9.09821	8.91494	8.36728	9.16968	9.52132	9.34964	8.67413	10.9272	10.2402	10.6719	11.3431	10.7365	9.08074	10.9385	9.72136	9.52045	10.7899	11.5238	9.72875	9.36767	10.1417	8.67911	11.0616	9.02839	9.78312	10.5211	8.87161	10.6422	9.24779
C3AR1	7.7245	9.20807	9.19718	8.51169	9.0297	8.71328	8.45371	8.55299	9.17896	8.88563	9.23443	9.21708	8.1717	8.39928	8.75333	7.85697	8.35376	9.35067	9.48013	6.48894	7.43786	9.49756	8.14452	8.61502	7.38059	8.62503	7.27902	8.81289	8.83245	8.74544	9.64393	8.74381	8.3396	8.7106	9.19322	8.76815	9.56842	9.07761	8.93287	8.86618	8.32151	8.54752	9.7458	7.73432	8.63557	8.31699	8.81437	9.61743	8.58219
C4BPA	8.39418	9.43239	8.1969	7.64333	8.17792	9.92582	8.17053	8.1258	9.36661	7.38268	8.03383	7.92651	9.2071	9.35296	9.1927	7.79929	8.73916	8.76518	6.82217	8.12314	8.72015	7.27038	8.20304	8.16742	8.15122	8.36576	7.37203	8.96968	8.61136	8.48389	7.40022	8.6412	8.118	7.82721	9.60097	8.0008	8.00775	8.05381	8.51492	8.52725	8.69178	8.05609	10.1141	8.74771	8.83709	8.15621	8.09953	9.52122	8.29645
C4BPB	7.5651	8.57495	8.32538	7.05569	8.08891	7.79668	7.40579	7.41399	10.3388	8.17087	7.57327	7.02801	7.16778	8.67667	7.96338	8.97165	7.78852	8.0375	6.87715	8.02266	7.28305	7.79382	8.6595	7.8924	7.189	7.75503	7.95731	8.10896	7.7754	7.16359	6.17747	6.68914	7.88751	7.22273	8.89955	8.42104	8.5957	6.91761	8.25706	7.6594	7.38257	6.97383	7.89798	7.65678	7.11632	7.13851	7.6326	8.22828	8.17798
CAPN5	7.53605	8.54186	8.11037	8.0206	8.33768	8.45687	8.54585	8.14418	9.48174	6.81673	7.88162	7.69366	7.98622	8.22135	9.84533	8.65796	9.0556	8.84755	7.11589	8.27527	7.65509	8.12382	8.74342	8.99535	8.6439	9.15432	8.15217	8.26566	8.94996	8.44761	7.55888	8.89589	8.89009	8.45263	9.2992	8.86367	8.66112	8.87528	8.40157	8.7269	9.57307	8.90266	9.51243	9.10798	7.84792	8.56292	8.53934	9.40607	8.23015
C5	5.69133	6.3378	6.16363	5.96883	7.05353	6.05087	6.45482	6.28111	6.97492	5.35877	6.56065	6.45363	5.97324	6.26137	6.86193	6.75124	7.40708	7.16058	5.2279	5.50799	5.94876	5.9242	6.73562	6.99242	6.84974	8.83282	5.82724	6.37456	6.94263	6.95283	5.81031	6.63495	6.12908	6.45435	6.35597	6.12575	6.28828	6.99316	6.11713	6.69849	7.37467	6.91933	6.47831	5.94909	5.98144	6.28356	6.49422	7.5542	5.98796
C5AR1	7.27175	9.15985	8.97934	8.08495	8.81578	9.39943	7.79792	8.6152	7.58784	7.65597	8.95133	7.70434	6.74429	7.47184	8.59554	7.77406	7.92563	9.28823	9.58487	5.06402	5.89899	9.94096	7.79794	8.08652	6.5815	8.74245	7.69527	8.63229	8.66976	8.72821	9.36399	9.59336	7.37595	7.53022	9.7301	8.52959	10.8343	9.20536	9.10081	9.39642	8.4638	8.06195	10.6738	6.55165	7.64065	8.00256	9.02931	9.27643	8.66863
C6	5.46697	5.82429	5.7987	5.70161	6.61779	6.03392	6.49141	5.90122	6.29738	5.5173	5.6528	5.96616	5.48994	5.8122	7.03731	4.98642	6.22769	6.77895	4.97163	5.31339	5.2243	5.03482	5.90254	6.08892	5.82219	5.87818	5.42867	5.48475	6.12082	6.17445	6.44661	5.83784	5.62724	6.07392	6.16068	5.72822	5.93985	6.83928	5.47123	6.26234	6.59977	5.87386	5.91588	5.88566	5.21346	6.34512	5.78031	6.7554	5.99046
C7	5.16001	7.89125	6.57152	6.20513	6.75644	6.13775	6.01958	6.36703	6.8734	5.26929	7.44458	6.85628	5.76718	5.60945	6.59591	5.4163	6.43993	7.20792	5.12953	5.0229	5.75549	5.02224	5.80753	6.57269	5.78804	6.33265	5.21804	6.76741	6.59781	6.07867	8.02778	5.77791	6.09019	6.18382	6.5	6.02182	7.42273	7.7651	5.46337	6.3295	6.10735	5.6641	7.05825	5.61262	5.45536	5.84759	6.24682	6.91189	5.62808
C8A	6.24045	6.89942	6.64603	6.47669	6.8374	6.96202	6.9536	6.6545	7.60456	6.43543	5.70025	6.99997	6.57444	6.53353	7.18552	6.32226	6.85003	7.50968	5.48493	5.64702	5.90649	5.91626	6.8564	6.8134	6.18292	6.86965	5.74448	6.30176	6.99241	6.81918	5.94503	6.38103	6.72476	6.60953	6.9475	6.60009	6.90596	6.81446	6.44608	6.7258	6.88784	6.49594	6.92392	6.34237	6.05452	6.28923	6.88675	7.7586	6.57229
C8B	6.71074	7.30729	7.08299	7.03059	7.80065	7.10951	7.51425	7.1978	7.80065	6.82269	6.64499	7.44817	7.21056	7.22797	7.82098	6.5802	7.47979	7.85053	5.8399	6.7439	6.41456	6.60922	7.09584	7.11499	7.03906	7.14912	6.68251	6.88746	7.59888	7.33034	6.59801	7.03786	6.86989	7.15721	7.39617	6.93604	7.15371	7.43769	6.76452	7.56092	7.59918	7.08752	7.36991	6.84824	6.73407	7.36357	7.02308	8.22001	6.85786
C8G	5.57222	5.78142	5.72678	5.60738	6.01937	6.22905	6.15342	5.62886	6.78713	5.27657	6.15331	5.94383	5.27133	5.92484	6.82382	5.68093	6.05794	6.96044	4.79377	4.84153	5.00767	5.28454	5.74773	6.24683	5.55915	5.77001	4.92326	5.42825	6.21279	5.98304	4.98817	5.53189	5.78957	5.76489	6.23313	6.5587	5.92006	6.30045	6.22936	5.99964	6.53811	5.49503	6.08586	5.83505	5.22651	5.67987	5.84699	6.82778	8.31935
OSGIN2	5.53581	6.42537	6.2499	6.45312	6.93619	6.85726	6.61438	6.5615	7.60563	6.05088	6.02805	6.3288	6.03177	6.20323	7.5122	5.94795	6.86779	7.29398	5.3967	5.35423	5.93897	5.63637	6.4186	6.9293	6.22511	6.72641	5.87646	6.36744	7.10498	6.82969	6.08516	6.322	6.71118	6.27857	6.75916	6.76503	6.85107	6.87066	6.09984	6.53007	7.40305	6.74728	6.61581	6.51159	6.50489	5.76989	6.86065	7.73839	6.29754
C9	3.5412	4.52109	4.20307	3.96131	4.25342	4.64077	4.18219	4.25331	5.12643	3.60182	3.303	5.31997	3.98225	3.99681	4.61885	4.20151	4.4977	5.02786	3.68355	3.33077	3.95243	3.76564	4.2635	4.38794	4.0538	4.54403	3.40242	4.07715	4.32403	4.10486	3.36197	3.46714	4.31229	4.35108	4.61334	4.35215	4.11938	4.08018	3.64444	4.08426	4.05469	4.04852	4.19954	3.52289	4.00918	3.4551	4.50405	5.65221	4.16166
VPS51	9.29511	9.74537	9.36479	10.8117	11.0126	9.80557	10.374	10.3167	10.6687	8.45763	9.19154	10.2166	9.74525	9.2001	11.2568	9.91061	10.3596	10.7756	8.38912	9.3857	9.15401	9.38028	10.1533	9.85646	10.4385	9.86793	9.1749	9.92266	9.88782	10.3666	9.753	10.5663	10.5873	10.2529	10.3908	10.3178	9.93881	10.7817	10.198	10.1112	11.1359	10.3915	10.635	10.3533	9.40297	10.5713	10.1619	11.4628	9.74333
MRPL49	10.1951	10.3994	10.5866	10.944	11.0029	10.5573	10.8932	10.7295	11.1302	9.9854	9.8096	10.6844	10.2532	10.1561	11.6257	10.1248	10.9701	11.2163	9.41996	9.95893	10.1017	10.0225	10.9436	10.4577	10.5742	10.2943	9.57878	10.5293	10.901	10.9501	9.85196	10.9124	10.8982	10.4621	10.7103	10.9311	10.7275	10.4741	10.4427	10.5341	11.4209	10.5922	10.9716	10.6458	9.88834	10.548	10.8792	11.9681	10.3289
ZNHIT2	5.89379	5.5603	5.84063	5.93316	6.33171	6.25745	6.50637	5.93155	6.86338	5.4729	5.156	6.1164	5.48716	5.72603	6.98798	5.64806	6.1542	6.72415	4.67981	5.35652	5.18614	5.24026	5.92409	6.02929	5.56934	5.78072	5.02134	5.6263	6.26499	6.0879	5.26383	5.65436	6.07328	5.67894	6.24498	5.7626	6.09972	6.20287	5.79524	6.18864	6.52671	6.334	6.2745	5.56917	5.42608	6.04138	6.08869	7.1453	5.91288
MPPED2	4.08364	5.06181	5.06434	5.93066	5.57072	5.15882	4.74433	4.91823	5.59194	4.14749	4.36597	5.69264	4.40978	4.76255	5.06075	4.69015	5.13015	5.56355	4.18703	4.31622	4.50663	4.14681	4.62686	4.76912	4.63515	5.04134	4.03827	4.53606	5.17011	4.66149	4.50181	4.53473	4.84424	4.81196	5.0951	4.74992	4.79151	5.4537	4.31152	4.7253	4.75175	4.41595	5.71942	4.28003	4.52664	4.2426	4.85128	6.00801	4.60762
MYRF	6.5905	7.04196	7.47687	6.2793	7.1599	7.21069	6.87205	6.92242	7.85673	6.33771	6.20267	7.29193	6.32524	6.81849	7.45877	7.06901	7.1509	7.71016	6.09375	5.72908	5.79283	6.17173	7.1308	7.26679	6.13756	7.30237	6.10427	6.73397	7.0985	6.74382	5.9893	6.19335	7.23613	6.81888	7.63316	7.27145	7.44468	7.51589	7.38313	6.97532	7.05179	6.78338	6.88134	6.5665	6.66532	6.64488	7.41551	7.55824	6.988
TMEM258	12.2036	11.9758	11.9854	12.3385	12.3774	12.6519	12.6697	12.2098	13.0594	11.8127	11.3361	12.231	11.5688	11.7844	13.0634	12.2186	12.6446	12.5923	10.5852	11.3478	10.8595	11.4506	12.2583	11.8397	11.6382	12.188	11.7912	12.1899	12.4281	12.1876	11.473	12.3047	12.3768	12.1403	12.1777	12.566	12.5093	12.21	12.1628	12.3014	12.5199	12.3513	12.1769	11.9494	11.4611	12.228	12.3613	13.6833	12.1857
DAGLA	6.85755	7.08716	7.17799	7.49941	7.93722	7.53078	7.95081	7.26623	8.13732	6.66759	6.84332	7.20641	6.83963	7.1566	8.47919	6.8985	7.58909	8.29716	6.19239	6.24615	6.47393	6.54407	7.34654	7.57758	7.26613	7.16629	6.41164	6.99034	7.76503	7.55587	6.31934	7.59179	7.39544	7.23033	7.39772	7.25028	7.29762	7.62784	7.30317	7.42733	7.99193	7.80861	8.47398	7.29776	6.73156	7.4033	7.39891	8.60588	6.82836
GAS8-AS1	6.26817	6.77339	6.87679	6.42532	7.29588	7.02031	7.08257	6.67489	7.49274	6.22565	6.09405	7.04686	6.53047	6.70751	7.84644	6.25641	7.03231	7.74271	5.79778	5.89658	5.99978	5.73334	6.8482	6.44785	6.53971	7.09799	6.06915	6.45618	7.15996	7.06128	6.28924	6.57388	6.52056	6.49209	7.15318	6.70018	7.0014	6.82942	6.52653	7.05227	7.13437	6.45536	6.74911	6.28354	6.60275	6.76094	6.88641	7.68535	6.73376
FMNL1	5.20531	5.94574	5.9595	5.4195	6.22757	6.11791	5.68377	5.75572	6.6943	5.32307	5.10663	6.15924	5.45915	5.62232	6.24967	5.35522	5.79436	6.52579	5.22338	4.70067	5.01451	5.67931	5.65305	5.78581	5.27015	5.80771	4.78268	5.57852	5.87454	5.75958	5.50976	5.40821	5.63393	5.73547	6.08613	5.64719	6.10019	5.8174	5.62705	6.00973	6.0859	5.52581	6.24966	5.11877	5.3883	5.54289	6.012	6.91054	5.57015
LDLRAD4	6.3656	7.10597	6.92376	7.00328	7.75644	6.76691	6.94916	6.9014	8.08512	6.20503	6.45681	6.90177	6.47716	6.86106	7.83116	6.6333	7.5461	7.90824	6.17298	6.29582	6.44913	6.21936	6.76942	6.9368	6.55326	7.59747	6.18851	6.82044	7.13365	7.00424	7.10937	6.51221	6.87072	7.11608	7.23885	6.76177	7.43989	7.58153	6.78044	7.37103	7.31917	6.76508	7.74685	6.79012	6.36394	6.77062	6.69401	8.09233	6.27942
PTTG1IP	10.8647	11.7444	11.8113	11.4349	11.6303	11.9165	11.4126	11.6376	12.7644	11.6473	11.4544	11.5333	10.7785	11.5855	11.8449	12.0363	11.9036	11.9232	10.6544	11.3192	10.4476	11.1154	12.33	12.1181	11.5836	11.4771	11.2777	11.8206	11.9404	11.3741	11.3245	11.7474	11.5763	11.4162	11.9534	11.9751	12.4788	11.8007	12.0341	11.8399	11.7823	11.8369	11.7462	11.9471	10.985	11.1045	12.2556	12.9793	11.1396
CFAP410	6.54785	6.70812	6.91252	6.60437	7.46113	7.07655	7.22517	6.80831	7.82664	6.46604	6.1174	6.83459	6.40297	6.82374	7.58369	6.49345	7.04435	7.81061	5.93539	6.00526	6.10863	5.95305	6.97537	7.29689	6.67844	6.88453	5.96877	6.52287	7.28667	7.0719	6.26634	6.68723	6.72441	6.83338	7.10399	6.9506	6.79501	7.29969	6.55437	7.16865	7.45334	6.82489	7.04472	6.66589	6.41885	6.93076	6.91986	7.90677	6.66576
TMEM50B	7.70822	8.25096	8.3045	8.35428	8.75233	8.43989	8.30778	8.28042	9.56154	7.92576	7.93492	7.98511	7.77743	8.28909	9.27004	8.47749	8.88821	8.91802	7.4667	7.77148	7.75789	7.99725	9.08323	9.02369	8.26811	8.33446	7.95274	8.39888	8.61591	8.18102	8.03347	7.8696	8.4321	8.25836	8.82087	8.88355	8.8169	8.7744	7.95085	8.42387	8.73612	8.39085	8.88739	8.55984	8.05555	7.84286	8.73457	9.65079	8.52539
MPPED1	6.43741	6.84354	7.1943	6.59792	7.41817	7.51401	7.36171	6.97132	7.77838	6.90606	6.01419	7.01309	6.62177	6.8534	7.6631	6.76658	7.1047	7.93957	5.89433	6.03525	6.17559	6.42546	6.96076	7.19923	6.34026	7.07628	5.96795	6.55997	7.38989	7.01772	6.20454	6.37686	6.9712	6.68139	7.25077	6.78976	7.10955	7.15104	6.80226	7.19028	7.30435	6.83546	7.22314	6.68569	6.57168	6.80605	7.23987	7.94819	6.87014
CA1	6.37148	7.17685	6.46491	6.44025	7.25693	6.89822	6.73806	6.91214	7.04859	6.0461	6.14758	7.48833	6.38946	7.92717	7.74432	6.07707	7.07474	7.50163	5.75708	6.88522	6.0129	5.96786	7.2447	7.92542	7.30206	6.82802	6.01706	6.67941	7.45559	7.08227	6.08352	6.47387	6.56535	7.76584	6.99143	7.19901	6.43815	7.07727	6.36615	7.79345	7.3	6.66714	7.71515	8.56493	6.51647	7.32377	6.60545	7.84373	6.42098
CA2	7.13028	9.66669	9.09782	7.05535	8.3135	7.19476	6.98746	9.27106	7.17412	8.41784	8.32236	7.52747	6.84934	9.7654	11.4812	5.1886	9.69034	8.49239	7.79049	11.01	9.49597	8.67467	11.6961	11.7805	10.0867	7.21814	9.1832	10.1001	8.15463	8.07761	7.76059	7.17487	7.13828	10.4964	8.62914	10.2455	9.13017	8.60346	10.1583	10.9048	7.94541	7.95685	11.4936	11.7038	9.02578	9.34292	9.91984	9.19626	9.29782
CA3	3.29603	4.64733	4.27041	4.00599	4.63802	4.73555	4.05282	4.23708	5.09266	3.68959	4.0693	5.19874	4.06416	3.87015	4.38491	4.03882	4.34137	4.55785	3.53196	3.25469	3.89222	3.49777	4.15417	4.45096	5.00626	4.56263	3.39648	4.18154	4.75787	4.00206	4.08226	3.43197	4.69445	4.47621	4.63233	4.57715	4.12466	3.84219	4.04797	4.13075	4.83666	4.51112	4.68635	4.02044	4.02439	3.45317	4.5088	5.53336	3.90551
CA4	6.4077	7.2259	7.06853	6.73423	7.49443	7.48412	7.23114	7.01145	7.50415	6.69754	6.85575	7.00935	7.19765	8.34684	8.04957	6.67181	7.00641	7.90379	6.0871	6.86642	6.04154	5.86006	7.98593	9.13977	8.13332	7.01978	5.81543	6.99253	7.51129	7.45291	6.17885	6.72267	6.97179	7.6975	7.25321	6.79394	7.0962	7.17537	7.23132	8.61487	7.2241	6.69377	7.40875	10.0722	6.62996	7.94407	6.99903	8.77693	6.72239
CA5A	6.3809	6.74324	6.51947	6.50722	7.38731	6.96564	7.10002	6.63316	7.62642	6.54601	5.92058	6.86802	6.37493	6.71192	7.62644	6.55454	7.04062	7.9371	5.73794	5.55327	5.85583	6.05373	6.82367	7.12543	6.23957	6.47512	5.99639	6.3197	7.1846	7.18071	6.224	6.57345	6.72493	6.6926	7.10874	6.55315	6.82491	7.14444	6.25264	6.90402	7.45906	6.66917	7.00921	6.46565	6.5142	6.8835	6.70602	7.8397	6.6508
CA6	5.18966	5.8014	5.36249	5.21847	5.79215	5.93485	5.49146	5.53239	6.30014	5.02827	4.7148	6.12818	5.3618	5.3344	6.12266	5.15126	5.76307	6.05916	4.47853	5.57105	4.95603	4.99495	5.53131	5.63622	5.34683	5.65259	4.54031	5.2694	5.58099	5.65835	4.86855	5.18246	5.5319	5.56803	5.79843	5.41289	5.46686	5.61364	5.20171	5.44948	5.6247	5.23208	5.45702	5.07079	5.14979	5.15863	5.48678	6.90774	5.19158
CA7	7.1957	7.47077	7.62315	7.28052	8.12571	8.12478	7.95704	7.58366	8.47339	7.34598	6.88857	7.46853	7.33856	7.60074	8.45626	7.33055	7.80121	8.58908	6.53978	6.69059	6.88397	6.13905	7.72486	7.94801	7.05025	7.47885	6.76733	7.26733	7.9029	7.93685	6.92912	7.10003	7.58932	7.61723	7.9988	7.44713	7.76823	7.71375	7.39686	7.77343	8.1278	7.56515	7.76533	7.52454	7.00335	7.53815	7.58197	8.22336	7.46114
CA8	4.89204	5.72567	6.07544	5.22467	5.83631	6.56557	6.37786	5.89933	8.18227	5.0697	4.52938	5.94409	5.35809	6.15072	6.27208	6.7223	6.42538	6.17679	5.0224	5.33706	4.90982	5.26721	6.00397	6.36595	5.51797	6.70878	5.4736	5.58419	5.62411	5.88492	5.56525	5.37004	5.94511	5.33951	6.68592	6.04635	5.80846	6.18341	5.55044	5.98167	6.08659	5.38432	5.32555	5.29068	5.52485	5.11409	5.82004	6.4733	5.53673
CA9	9.59015	9.63556	9.60224	8.88872	9.49287	9.06371	9.84561	9.68522	11.3193	7.30094	8.07533	8.74642	8.54206	10.0347	11.0124	7.92919	10.1897	9.53277	7.32793	9.55162	7.7608	7.1825	8.79549	8.03903	7.80207	9.65026	7.7899	9.59062	8.71434	8.8379	8.14449	8.30852	9.49606	8.56137	8.75324	8.40674	8.37193	8.4229	8.61369	9.12225	8.72751	8.48981	8.07764	8.14696	8.20421	8.19094	10.9179	9.17765	9.30098
CA11	6.51931	7.26516	6.73806	6.81615	7.49892	7.01732	6.65688	7.21943	7.93716	6.42275	6.58709	7.39129	6.62064	7.05486	7.867	6.5088	7.1476	7.78578	6.29338	6.27834	6.95223	6.4664	7.37596	7.39658	7.01626	7.41895	6.4917	6.93788	7.29037	7.24207	6.99353	7.15933	6.9481	7.0504	7.43891	6.80859	6.87497	7.43296	6.76314	7.13819	8.23065	7.0075	7.64819	6.58374	6.73575	6.79488	7.0018	8.16054	6.75327
CA12	7.79668	8.64	8.70661	7.85521	8.23924	8.12672	8.70956	8.47071	8.23102	6.86823	8.22509	6.9001	7.82877	8.61313	9.87364	7.28941	9.77133	9.07617	7.22507	7.8223	7.6795	7.80789	9.74287	8.98035	8.04876	8.12842	7.68512	8.57679	7.41983	8.33242	7.6081	7.24036	8.39265	8.31322	9.14878	9.66068	7.78438	8.24332	9.08133	9.34303	8.92757	8.61569	7.56315	9.21497	7.85881	8.1858	8.52289	9.05368	8.64368
CACNA1B	6.02643	6.36827	6.30288	5.95662	6.83971	6.63192	6.5807	6.30407	6.79531	6.11528	5.49346	6.46098	5.95977	6.26131	6.97941	5.95569	6.45227	7.22682	5.18323	5.6624	5.84927	5.53063	6.18668	6.3281	5.83934	6.55503	5.35793	5.93821	6.65332	6.43381	5.52601	5.80633	6.27007	6.15369	6.70081	6.25972	6.28298	6.43249	6.00095	6.53437	6.86707	6.36376	6.49081	5.82274	5.95607	6.15871	6.14867	7.0727	6.08131
CACNA1C	5.85438	6.42257	6.28264	5.89077	6.68121	6.30678	6.11192	6.37825	7.55663	5.45488	6.71064	6.47843	5.82907	6.32736	6.87376	7.52236	6.79734	7.18163	5.2022	5.39204	5.60921	5.74452	6.06377	6.35083	6.24511	6.49779	5.75041	6.15092	6.73627	6.15881	6.05999	5.59004	6.2598	6.31417	6.84319	7.22097	6.64774	6.78605	6.31927	6.54913	6.65397	6.3079	7.01664	5.9436	6.00394	6.18837	6.37206	7.12055	5.87415
CACNA1D	5.44381	5.95627	5.98415	6.43694	7.17746	6.13999	7.14573	6.33678	7.54431	5.45849	5.37094	6.5022	6.1903	6.33654	7.73779	6.11754	6.63965	7.86918	4.94476	5.63086	6.52151	5.23161	6.63412	6.88662	6.63092	7.04866	5.34367	6.00376	6.68723	7.04153	5.6441	5.85122	6.6241	6.64153	7.1021	6.26893	6.14341	7.64531	6.31323	6.36905	7.80792	6.49067	6.33965	7.18799	5.68917	6.79301	6.21286	7.66361	5.63148
CACNA1E	4.94738	5.87317	5.52781	5.26515	5.9545	5.82641	5.59327	5.65074	6.30176	5.09785	4.85916	6.15693	5.26736	5.57466	6.18564	5.18857	5.82591	6.22194	4.66296	5.05441	4.91691	5.00281	5.52836	5.61173	5.41268	5.9785	4.62966	5.26423	5.83662	5.63758	4.93811	5.2182	5.58023	5.61102	5.8363	5.4125	5.5357	5.61544	5.16834	5.76321	5.92829	5.37935	5.49721	5.25881	5.2255	5.36014	5.65994	6.5806	5.39619
CACNA1F	7.40393	7.7799	7.85967	7.3826	8.40853	7.61118	8.0746	7.80729	8.59206	7.39548	7.03562	8.09664	6.98294	7.89507	8.49344	7.02263	7.99614	8.93532	6.58342	6.80008	6.69255	6.98436	7.67565	7.89741	7.07925	7.74649	6.77787	7.34396	8.04751	8.19731	6.88735	7.56882	7.62177	7.51748	8.12164	7.26148	7.45283	8.45312	7.23773	7.97568	8.35637	7.63305	7.78271	7.43558	7.67707	7.86029	7.37719	8.5807	7.60547
CACNA1S	6.41764	7.01715	6.96779	6.42299	7.57299	7.13515	7.16636	6.69922	7.74417	6.74201	5.80469	7.05343	6.39911	6.58325	7.61052	6.52606	7.16807	7.62294	5.96817	6.36374	5.85732	6.01885	6.82628	7.27505	6.11454	6.82162	5.86593	6.47305	7.16327	7.11945	6.04613	6.09206	6.87865	6.69041	7.15536	6.64619	6.75099	7.13079	6.62454	6.94329	7.19553	6.84747	7.12221	6.39428	6.36773	6.64426	6.76126	7.77501	6.68529
CACNA2D1	6.13981	7.16584	6.61025	6.53336	6.72316	6.5729	6.01435	6.67934	6.93883	6.24613	6.65503	6.79392	5.98986	6.42593	6.97468	6.15389	6.67835	8.33415	5.88332	5.46428	5.80479	6.20709	6.36942	6.44439	5.72958	6.4346	5.74896	6.49698	7.2676	6.80329	7.37174	6.19126	6.68775	6.81042	7.10382	6.47836	7.27973	7.94714	6.37851	6.82877	7.16941	5.88489	7.77257	6.27767	6.14597	6.57826	7.37786	7.27554	6.57739
CACNB1	6.79592	7.18926	7.20692	6.95777	7.6312	7.5353	7.25561	7.08237	7.85709	6.87136	6.45503	7.30562	6.85369	7.12756	7.92066	6.79042	7.43273	8.1371	6.13119	6.13459	6.36325	6.29697	7.0916	7.27848	6.86113	7.24407	6.43561	6.84324	7.60441	7.4291	6.6469	6.92451	6.99803	7.18105	7.61494	6.95325	7.14399	7.36319	7.02336	7.3322	7.70384	7.00343	7.45864	6.77353	6.66066	7.0402	7.20637	8.07922	7.10833
CACNB2	5.2985	5.76504	5.46274	5.31752	6.27554	5.71629	5.66182	5.78927	6.23162	4.9044	5.40361	6.08098	5.24695	5.86254	6.64712	5.25513	6.14227	6.23988	4.62063	5.09896	5.16689	4.82963	5.60114	5.6054	6.50611	6.42851	4.95808	5.3511	5.88675	5.67647	4.80048	5.17736	5.68159	5.63497	6.05846	6.18906	5.3473	5.89645	5.171	5.91861	6.10328	5.49354	5.76836	6.03262	5.35043	5.60312	5.64916	6.66341	5.77268
CACNB3	7.95702	7.99675	7.94138	8.48727	8.55251	8.12149	8.39572	8.05996	9.30254	7.21198	7.78315	7.99957	7.65975	8.07086	8.74694	7.74919	8.66474	9.10679	7.11277	7.73217	7.49506	7.57334	8.38077	8.66222	8.31234	8.13372	7.56638	8.00584	8.27093	8.43077	7.45974	8.47369	8.59911	8.23262	8.81404	8.32257	8.5859	8.2629	8.38073	8.64104	8.59899	8.15731	8.42171	8.24915	7.70587	8.2243	8.44016	9.22205	7.78402
CACNB4	5.98909	6.4695	6.09181	5.87477	7.15639	6.29606	6.23306	6.09372	6.83724	5.30068	5.47798	6.46934	6.06053	6.32702	6.66714	5.34365	6.42424	6.88545	5.04428	5.25419	5.47788	5.38735	6.06864	6.17037	6.12553	6.21985	5.34462	5.84537	6.48885	6.3241	5.6678	6.09834	6.21653	6.19382	6.52157	5.91544	5.99514	6.49353	5.7217	6.51299	6.66963	6.2272	6.46162	5.91145	6.01455	6.12623	5.96627	7.04551	5.89707
CACNG1	6.51883	6.664	6.70552	6.76565	7.67617	7.12798	7.32109	6.85884	7.77713	6.75715	6.06681	7.05377	6.57333	6.90961	7.78035	6.47776	7.19955	7.94894	6.15617	6.2559	6.33186	6.30202	6.85552	6.96464	6.75552	7.24687	6.02009	6.56315	7.29778	7.00474	6.44848	6.68507	6.7577	6.71003	7.1745	6.6654	7.04207	7.22243	6.82019	7.02622	7.36879	7.17781	7.24383	6.81215	6.57109	6.94682	6.97653	7.81823	6.72373
SLC25A20	7.25763	8.41495	7.93743	8.75699	8.85581	8.1755	8.44931	7.98693	9.31233	7.65544	8.27315	8.28269	8.18992	8.55415	9.20467	7.61161	8.88664	8.78689	7.52509	8.03401	8.39568	7.95783	8.56147	9.14198	8.54642	8.17313	7.50092	8.68007	8.84191	8.58745	8.18172	8.72146	8.67271	9.05512	9.02615	9.04961	8.23802	9.20265	8.27771	8.82907	8.76577	9.00065	9.11671	9.26332	8.2113	8.34345	8.37721	10.4104	8.23201
CAD	6.79958	7.3213	6.90743	7.28037	7.62813	7.58969	7.39748	7.48718	8.21539	6.94246	6.67633	7.40429	6.94547	7.13186	8.46354	7.04209	7.57689	8.43787	6.57713	6.80231	6.88731	7.06916	7.7564	7.54116	7.47699	7.19983	6.47222	7.11833	7.58378	7.78557	6.38322	7.13592	7.52527	7.21304	7.58101	7.39652	7.26488	7.58373	7.08422	7.37322	8.26185	7.46028	7.10614	7.22335	6.48795	7.14419	7.71801	8.35386	7.13426
CALB1	9.56634	7.62334	9.7011	4.4117	5.1419	4.96479	4.53621	6.61494	5.54569	10.2017	9.30325	5.42481	4.36461	4.82567	5.14007	4.42026	5.10668	5.52716	8.55447	4.52669	4.15407	8.95951	4.42412	5.84764	4.54451	4.90478	8.13595	8.49939	4.63353	4.96711	4.00919	9.64362	6.14914	4.73226	4.89033	8.78483	7.73967	4.49936	4.0856	4.66898	5.57191	4.24119	10.1482	4.00094	4.2767	4.32896	4.8036	5.70765	11.6121
CALB2	6.42299	7.43338	7.70064	6.6431	7.4114	7.05622	6.99345	7.56092	7.73448	7.23111	6.51489	7.2529	6.54344	7.09475	7.9378	7.04962	7.42415	8.52249	5.86667	6.04477	6.38153	6.01073	9.22585	7.4424	6.56225	6.65035	7.07716	7.67918	7.82332	7.30077	6.63446	6.99711	6.7974	7.04657	7.31503	6.64414	7.90835	7.69258	7.00049	7.74681	7.49143	6.76885	7.08412	6.84501	6.3968	7.06251	8.0086	7.90448	7.45333
S100G	6.05225	6.39093	6.06391	6.09489	6.85186	6.65407	6.33232	6.19485	6.49966	5.82325	5.40866	6.39436	6.14847	6.1776	6.49376	5.76158	6.54562	7.23505	5.19976	5.00526	5.4478	4.73767	6.206	6.2756	6.13531	6.38253	5.58061	5.71967	6.50747	6.51014	5.58627	5.53991	6.39668	6.32924	6.35388	6.60166	6.32577	6.28314	6.09564	6.42283	6.7095	6.24427	6.32594	5.6863	6.0733	5.99768	6.46222	6.97077	6.14672
CALCA	6.14676	6.56346	6.27883	6.24751	6.8004	6.72044	6.46499	6.34721	6.8977	5.88686	5.5987	6.9478	5.94176	6.24852	7.68369	6.02232	6.6928	7.27143	5.65843	6.04784	5.80668	5.52161	6.24929	6.34339	6.82418	6.49836	5.43687	6.12926	6.59082	6.6756	5.79239	5.73079	6.42333	6.27144	6.67552	6.18673	6.37338	6.38021	6.09159	6.63478	6.66097	6.1321	6.41639	6.64532	6.01363	5.94656	6.4852	7.41391	6.27185
CALCB	4.73881	5.37638	5.17167	4.9465	5.60448	5.32283	5.5186	5.24456	5.83488	4.66253	4.23188	5.59137	4.95959	5.05813	5.73245	4.77851	5.28827	5.67637	4.39137	8.32394	4.6461	4.569	5.01589	5.13946	4.85204	5.19897	4.16214	4.78869	5.44334	5.09609	4.54144	4.50342	6.02903	5.17224	6.1461	4.99494	4.99769	5.46208	4.61297	5.18015	5.38856	4.879	5.21179	4.77349	4.70218	4.98682	5.14441	6.21867	5.44405
CALCR	5.47289	6.01914	5.70113	5.66128	5.97056	6.21093	5.85223	5.83671	6.50073	5.31095	5.11333	6.22837	5.4969	5.72523	6.3959	5.34668	5.98705	6.55941	4.81119	5.09108	5.30836	5.12742	5.63512	5.8872	5.5255	6.02172	4.95901	5.54781	6.12827	6.01275	5.56014	5.58036	5.84152	5.84761	6.07246	5.73932	5.86782	5.90393	5.47452	5.68318	6.29839	5.95763	6.29451	5.38081	5.23649	5.71381	5.84532	6.69306	5.60119
CALD1	7.20845	8.04664	7.82507	7.63646	7.89279	7.77504	7.20086	7.77164	8.35459	7.44385	8.3186	8.10428	7.11233	7.46798	8.07436	7.62698	8.03717	9.04339	6.79813	6.56675	7.10597	7.16012	7.88655	7.78473	7.08265	8.02025	6.83152	7.68407	8.37418	7.95413	7.84992	7.00327	7.6759	7.8292	8.34837	7.80958	8.2854	8.55388	7.83792	7.91241	8.43621	7.34037	8.61383	7.60967	7.16173	7.22359	8.32628	8.79497	7.69086
CALM1	8.43168	8.68827	8.05719	8.422	9.19512	8.59799	8.73448	8.68247	9.19514	7.72287	8.32244	8.41143	8.43536	8.79738	9.80091	7.84528	9.04069	9.19216	7.08391	7.87187	8.22569	7.72989	8.64995	8.84542	9.12625	8.31683	7.8012	8.30942	9.157	8.91313	8.73251	9.96742	8.4576	8.77999	8.97093	8.70993	8.43039	9.12997	7.92952	8.9623	9.41927	8.88467	8.78626	8.4557	8.43084	8.62371	8.51385	9.42369	8.66542
CALML3	6.41487	6.56495	6.53209	6.432	6.99749	6.73286	6.82643	6.45276	7.32155	6.17565	5.80075	6.56846	6.16958	6.63901	7.41302	6.24953	6.8798	7.4425	5.67037	6.50634	5.92032	5.54101	6.33342	6.69732	6.28411	6.84747	5.65365	6.17652	6.95984	6.75699	5.878	6.0764	6.71254	6.50171	7.0263	6.3735	6.55074	6.68251	6.11872	6.6796	7.05682	6.33637	6.65702	5.99161	6.21475	6.48376	6.5818	7.63828	6.34111
CALR	8.91496	10.0917	10.0156	9.8555	10.0763	10.2476	9.99032	10.2852	11.1123	10.2771	9.01175	9.83148	9.80933	9.5404	10.7524	9.78265	10.1009	11.1064	8.95299	8.84236	8.85825	9.61875	11.4452	9.91661	9.61543	10.497	9.04794	10.4204	9.98778	10.3274	8.88752	9.92283	10.498	10.022	10.6395	10.3385	10.5339	9.71267	10.1762	9.32944	10.5271	9.64491	10.551	9.74336	9.39082	8.9676	10.4011	11.6561	9.95506
CALU	8.5616	9.70655	9.7034	9.31587	9.27665	9.62105	9.23562	9.41944	11.0572	9.8144	9.6087	9.47232	9.14455	8.62153	10.1218	10.1834	9.89973	10.6003	9.08665	8.89323	9.21343	9.50441	10.3136	10.0187	8.47054	9.95882	8.90581	9.64405	9.90588	9.86492	9.31086	8.92181	9.55579	9.5134	10.7182	9.76294	10.5055	10.2247	9.64355	9.58009	10.2323	9.56478	9.8954	9.42882	8.87658	8.40596	10.4829	11.2797	9.57091
CAMK4	4.57402	5.31726	5.20964	4.84986	5.40659	5.44174	5.16861	5.10481	5.9669	4.6424	4.70177	5.72708	4.79188	5.30929	5.80644	4.86564	5.61056	5.87581	4.54583	4.35526	4.49487	4.64	5.06537	5.30008	5.0273	6.38992	4.75148	5.06371	5.48159	5.22324	5.0357	4.77034	5.18483	5.22334	5.6955	5.29509	5.24542	5.83259	4.64258	5.46143	5.51705	4.89111	5.59318	5.09626	4.76815	5.04181	5.22149	6.13142	5.01217
CAMK2A	6.75934	7.42554	7.21204	6.85137	7.90865	7.44903	7.3105	7.19389	7.74144	6.92821	6.44793	7.54066	6.97992	7.12616	7.71644	6.70558	7.38246	7.84914	6.20203	6.20313	6.48624	6.31748	7.11388	7.24896	7.11558	7.34788	6.30398	6.91687	7.46679	7.30058	6.40403	6.7923	7.05966	7.16109	7.51344	7.02933	6.82814	7.38706	6.76935	7.35637	7.44401	6.99784	7.03385	6.91822	6.94	7.03013	7.19928	8.02651	7.07757
CAMK2B	6.19816	6.72545	6.53203	6.34597	7.12827	6.82037	6.79556	6.78222	7.6045	6.16858	5.83556	6.98517	6.34513	6.60665	7.28364	6.36903	6.77656	7.50208	5.33056	5.87114	5.86329	5.7624	6.59615	6.8315	6.40962	6.65641	5.67748	6.30184	7.025	6.80187	5.98775	6.26759	6.58619	6.5619	6.9844	6.46304	6.67305	6.81	6.25384	6.66616	7.09206	6.52533	6.83764	6.3463	6.09375	6.44946	6.62448	7.62736	6.51683
CAMK2D	7.03809	7.93248	7.94909	7.93578	8.49559	7.58697	8.14837	8.07288	9.50832	7.73841	7.44557	7.35925	7.40129	7.91932	8.76925	8.57041	8.58753	8.5667	7.16582	7.77006	8.08702	7.51472	8.1963	8.76045	7.29627	8.41987	8.24158	8.21005	7.99377	8.00571	7.67163	7.36874	7.92425	8.0687	8.89823	8.90735	8.20788	8.63667	7.9229	7.86005	8.47533	8.09566	8.44779	8.08916	7.97912	7.4747	8.24635	9.09168	7.58247
CAMK2G	6.88014	7.26951	7.31306	7.17001	7.78443	7.69659	7.59907	7.32498	8.07719	6.71699	7.20914	7.27078	7.14614	7.52924	8.41147	6.81186	7.74166	8.25411	6.6272	6.78179	6.7683	7.08117	7.49858	7.58747	7.70714	7.21081	7.00028	7.06775	7.74089	7.77767	6.73559	7.38554	7.43764	7.34021	7.71129	7.58577	7.5311	7.91466	7.22734	7.57845	8.07899	7.54647	7.74692	7.65412	6.68101	7.37885	7.583	8.37072	7.33958
CAMLG	9.44818	9.17013	9.08125	9.68031	9.93367	8.91925	9.82263	9.30436	10.0119	9.11033	8.83193	9.18435	9.53063	9.6297	10.6571	9.21346	9.62746	10.1637	7.9609	8.51732	8.63427	8.34226	9.81085	9.85645	8.99394	9.78176	9.17368	9.39381	9.78895	9.24717	9.52489	9.51015	9.53675	9.87863	9.89181	10.1141	10.1386	10.4636	9.49126	9.38068	9.84664	9.32117	10.2537	9.02808	9.35176	9.51806	9.79761	10.6494	9.64776
CAMP	7.04837	7.51978	7.47312	7.28958	8.0352	7.67564	7.81892	7.36584	8.43375	7.31712	6.71137	7.72907	7.08061	7.31461	8.48757	7.52832	7.55177	8.49109	6.60008	6.78107	6.73289	7.41951	7.49832	9.19288	7.19136	7.59688	6.58741	7.18563	7.84727	7.6082	6.99219	7.02446	7.37595	7.34273	7.88354	7.47686	7.65279	8.1525	7.23555	7.68102	8.00278	7.49287	7.81101	7.26528	6.87416	7.56607	7.71102	8.76894	7.351
CANX	8.67637	9.15816	9.53696	9.38425	9.39547	9.30118	9.64706	9.63586	10.5339	9.32135	9.17789	9.41081	9.22406	8.96702	10.524	9.33337	9.70775	10.3916	8.6112	8.88161	8.88942	9.22311	10.1765	9.89856	8.46104	9.7619	8.84381	9.39443	9.51795	9.5504	9.0852	8.85352	9.46753	9.15482	9.90544	9.90609	10.1521	9.92179	9.41287	9.1259	9.78526	9.18195	10.0449	9.89337	9.20915	8.12112	9.66061	10.3713	9.32727
CAPG	9.73042	10.4065	9.8065	9.7221	9.84934	9.87804	9.03611	9.6147	11.1196	9.23509	9.45186	10.2132	9.61175	9.99729	9.92049	9.48608	10.0686	9.97811	9.54908	9.50617	8.96441	10.181	9.0477	10.1098	9.73891	9.58472	9.90223	9.90872	10.4091	9.28213	9.72744	10.8113	9.01932	9.79791	9.97681	9.44699	10.5596	9.6569	9.40662	10.0765	9.29713	9.72321	10.3984	9.11874	9.89814	9.64751	10.6253	10.5151	9.16555
CAPN1	7.37219	7.87765	8.13747	8.28703	8.24996	8.34885	8.18575	8.13898	9.24438	7.54381	8.24825	7.85156	7.52135	7.72751	8.92751	7.46986	8.30773	8.87027	6.9339	7.57288	7.63497	7.58373	8.55837	8.23756	8.87799	8.2168	7.59214	7.98081	8.54728	8.56863	7.36296	8.1631	8.33774	7.70442	8.51902	8.06321	8.28932	8.06456	8.14258	8.43822	9.00902	8.27592	8.44133	8.71124	7.27885	7.92107	8.42557	9.04913	8.17938
CAPN2	8.95747	9.32831	9.39025	9.00336	9.60242	9.32989	9.40333	9.12592	10.6096	9.23964	8.9716	9.0661	9.0766	9.2629	10.1269	9.08798	9.47809	10.1282	8.21671	8.60335	9.27424	8.45392	9.8551	9.75981	9.16257	9.30963	8.82445	9.25675	9.61343	9.53002	8.63952	9.18122	9.03541	9.3279	9.65777	9.57592	9.80963	9.63277	9.30426	9.66657	9.7652	9.52201	9.76768	9.24543	8.76949	9.13983	9.35793	10.2094	9.00708
CAPN3	5.86291	5.86885	6.01235	5.66677	6.60076	7.08604	6.62084	6.06474	6.77052	5.72379	6.12423	6.09898	5.74426	6.43023	7.46474	5.53177	6.45978	7.94295	5.12603	5.6195	6.01941	5.49118	6.38385	6.32052	6.59067	6.67162	5.33433	5.83587	6.75426	6.44802	5.59433	5.77709	5.95265	5.68637	6.24069	6.3383	6.3331	6.5352	5.94086	7.86687	7.3022	6.02176	7.84763	7.02124	5.54891	6.03657	5.98565	7.08211	6.00835
CAPNS1	11.1627	12.0807	11.6946	12.0094	11.7958	12.0795	11.7822	12.3061	13.6443	11.1027	11.3393	11.8502	11.5803	11.4333	12.8057	12.0551	12.5312	12.3525	10.9793	11.6936	11.9056	11.6327	11.9503	12.1319	11.8256	11.8126	11.6503	11.8333	11.5938	12.1498	11.3808	11.7322	12.1508	11.7675	12.4685	12.1412	12.2095	12.1846	11.6833	12.0213	12.3257	12.0695	11.5366	11.7186	11.305	11.5798	12.2967	12.8826	11.9756
CAPN6	5.14107	5.28493	5.10248	5.6997	6.28639	5.19779	5.05016	5.38096	6.96077	4.26373	4.81313	5.87261	4.74994	5.04874	6.23456	4.73851	6.00566	5.64278	4.15315	6.36517	5.12279	4.31582	5.93835	5.59066	5.85744	5.11358	4.27745	5.11952	5.78515	7.21275	5.94417	5.09298	5.24461	5.36843	5.68322	5.67256	5.2579	5.80604	4.32757	5.36863	5.57444	4.79076	4.94422	4.91622	4.52239	5.16371	5.02864	6.53399	4.7743
CAPS	6.46641	6.53032	6.82066	7.10729	7.7403	7.16261	7.02637	6.63523	8.30078	6.33605	6.14157	6.85939	6.16271	6.83822	7.49229	6.61349	6.80394	7.85925	5.56788	5.81362	5.90554	5.61511	6.66289	7.66315	6.72817	6.82841	6.387	6.24271	8.0933	7.43686	6.62768	6.24524	6.67675	6.46508	7.0359	6.57978	6.82926	7.03356	6.61188	7.56878	7.43304	8.22831	8.58581	6.60554	5.86334	6.74156	6.58042	8.1564	6.5303
CAPZA1	8.10004	8.66686	8.30907	8.19157	8.42122	8.82009	8.71242	8.53881	9.21825	8.03588	7.65281	8.66334	8.12692	8.53349	9.12175	8.14299	8.81288	9.18123	7.76355	7.73918	8.11377	7.95702	8.52247	8.45509	8.20173	8.54321	7.90183	8.34349	8.61604	8.75965	7.87851	8.18307	8.49768	8.37895	8.72164	8.60728	8.59477	8.25164	8.12697	8.64898	8.81968	8.58336	8.37243	8.0834	8.12459	8.19052	8.53547	9.66151	8.41907
CAPZA2	7.85419	8.97083	8.59689	8.89601	9.02073	8.47067	8.84463	8.74328	9.80852	8.0283	8.52412	9.13808	8.66246	7.97788	9.38064	8.69315	9.09705	9.45095	7.79	7.98335	8.77248	8.11677	8.92226	8.88444	7.98073	8.37253	8.1571	8.72888	8.8445	8.90333	8.19	8.18735	8.79383	8.89915	9.20855	9.12515	9.06197	8.75455	8.4167	8.85546	9.02229	9.1836	8.75512	8.8873	8.42123	8.15304	8.9049	10.4036	8.64536
CAST	7.93702	8.90239	8.67113	8.75376	9.36522	8.4835	9.06983	8.85271	9.62062	8.38642	7.85811	8.59128	8.46612	8.93646	9.60459	8.48381	9.12551	9.54854	7.79138	8.48695	8.53511	8.50432	9.46754	9.191	8.30693	8.96733	8.80262	8.84087	8.6633	8.82139	8.36606	8.65392	8.75826	8.84113	9.3078	9.34763	9.01802	9.25533	8.87284	8.82808	8.9574	8.38586	9.12545	8.83664	8.45343	8.24122	9.15429	9.32118	8.51626
CAPZB	8.71993	9.59081	9.32078	9.19951	9.27446	9.65092	9.43543	9.51305	10.6143	8.86236	9.00447	9.30114	8.66678	9.39431	10.2424	9.36576	9.36185	10.1008	8.94816	8.97715	9.01288	9.34851	9.40801	9.47207	9.22564	9.28105	8.92905	9.3068	9.41234	9.50883	9.15577	9.2793	9.49735	9.30461	10.044	9.3549	9.66679	9.65115	9.27781	9.4824	9.68767	9.2308	9.60364	9.23939	8.97111	8.90994	9.92581	10.4708	9.3924
CARS1	7.60231	7.97152	8.08734	8.18787	8.67362	8.44718	8.91932	8.18853	9.20763	7.96808	7.5464	8.48368	7.6451	8.523	9.07112	7.91369	8.62475	8.74985	7.51997	7.54151	7.91799	7.82284	8.55769	9.82661	8.06144	8.16225	7.36026	8.10199	8.57408	8.39898	7.48099	8.26451	8.13124	7.96897	8.33172	8.43157	8.60574	8.13068	8.0608	8.44345	8.78467	8.26632	8.3757	8.1154	7.82738	7.74952	8.80572	9.56321	8.24506
CASP1	9.17629	9.11377	9.79482	8.56725	8.4039	9.04817	9.87758	10.2519	9.07703	8.84655	9.40008	9.13412	9.28346	10.3341	10.8222	7.19686	10.0169	9.5465	10.8868	8.30121	7.94914	11.4991	8.16656	8.96985	7.9736	8.35807	7.70317	10.224	8.618	8.58132	9.10464	9.14043	8.3034	9.16123	9.50313	10.2589	9.19675	9.18268	9.48199	9.64131	9.19906	8.15647	9.73622	10.0001	10.3691	8.66322	8.28518	11.1817	9.42748
CASP2	6.46426	7.43427	7.5244	7.06108	7.08792	7.18242	7.18195	7.27954	8.01371	7.42055	6.76227	7.07944	6.62561	6.93827	8.18027	7.10846	7.3815	8.13737	6.07167	6.21699	6.56426	6.47406	8.62992	7.34091	6.67617	7.13408	6.37817	6.94833	7.43254	7.42789	6.84883	6.59142	7.0242	6.83837	7.54245	7.32653	8.25497	7.23197	7.32767	7.34907	7.70131	7.2946	7.07858	7.15752	7.39286	6.56157	7.24756	7.98303	6.99094
CASP3	9.26906	9.16961	8.94995	9.26599	9.61058	8.62009	9.4813	8.99589	10.2056	8.54199	7.61326	8.99856	8.47172	9.51903	10.1064	8.99624	9.61872	9.83053	8.30887	8.50454	8.62253	9.04812	8.91083	9.72292	8.47928	8.57586	8.66187	9.23635	9.26358	9.02847	8.27696	8.98638	9.13982	9.25768	9.71459	9.51648	8.99764	8.59601	9.12263	9.49381	9.27338	9.22424	9.19011	9.34585	8.83841	8.80287	8.85214	10.522	9.01687
CASP4	6.71167	7.59663	7.82694	7.27397	7.84262	7.61287	7.57049	6.96794	8.05643	7.30445	7.05105	7.4034	6.7502	7.07651	7.97625	7.01471	7.52242	7.6597	7.82626	6.80685	6.41127	8.09064	7.2862	7.19656	7.16877	7.41241	6.31435	7.40754	7.31355	7.02988	7.04437	7.41132	7.12883	6.97382	7.44339	7.44314	7.82776	7.96119	7.56507	7.33462	7.41794	7.15196	7.52693	7.20997	6.28515	6.94198	7.68947	8.33094	7.41576
CASP5	6.60915	7.51079	7.51568	7.17256	7.52817	7.92505	7.92314	7.32383	7.72895	6.77274	6.75391	7.27628	7.1523	8.0051	8.38535	6.43362	8.46904	8.04056	6.9091	6.64648	6.20782	7.36468	7.41119	7.86362	6.84448	6.98525	6.6443	7.80956	7.62086	7.53276	6.39839	7.7612	7.06768	6.84515	7.82808	8.53354	7.22141	7.58967	7.92384	8.05417	8.05396	7.3489	8.17157	8.12919	7.22329	6.91234	7.08113	9.17969	7.66594
CASP6	8.82206	8.98224	8.22917	9.82288	9.9648	9.10079	10.1184	9.41323	10.2856	7.87714	9.03249	8.53399	8.73812	9.28529	10.6423	8.71286	9.88758	9.92798	8.76821	9.28818	9.82878	9.23063	8.31392	9.46736	9.14953	8.96505	8.62091	9.11058	9.53024	9.61178	7.85651	9.24894	9.60159	9.76035	9.22254	9.66104	8.64226	8.79828	8.73299	9.71271	9.95949	9.71761	9.82117	9.51911	8.31606	9.37615	9.05802	10.9	9.01817
CASP7	9.01535	9.54914	9.2488	8.2448	8.0285	9.76218	10.0931	9.75224	10.3271	9.46726	9.27086	8.89773	9.05969	10.4724	10.5478	9.61253	10.3862	10.1209	9.54725	9.05297	8.69198	9.64474	9.4599	10.0133	9.4097	9.57779	8.6964	9.70761	8.72768	9.60331	8.67004	9.60997	9.64531	9.4944	10.4285	10.7623	9.72777	9.29024	9.55679	9.90237	8.77561	8.77769	10.0061	10.2236	9.31788	8.87852	9.53804	10.6708	9.6812
CASP8	6.95006	7.76049	7.95278	8.06616	8.11612	8.41123	8.63194	7.8561	8.91649	7.42353	7.29578	8.10543	8.03978	7.65417	9.16485	7.55974	8.58848	8.82034	7.07473	7.05435	7.56104	7.34452	8.05895	8.18778	7.432	8.115	7.56872	7.9619	8.39625	8.21084	7.60208	7.87473	8.03546	7.81372	8.30578	8.40009	7.88062	8.38855	7.44486	8.0034	8.33705	8.09949	8.60735	7.72461	7.86467	7.52866	8.14442	9.0989	7.61728
CASP9	6.74603	7.23096	7.31342	7.23244	7.68581	7.66516	7.54069	7.25544	8.18769	6.89734	6.70372	7.13616	6.86374	7.30755	8.19521	7.20998	7.53028	7.96148	6.57287	6.8756	7.00718	6.91488	7.48317	7.62286	7.11278	7.52075	6.76359	7.09568	7.74053	7.62604	6.74982	7.11173	7.26229	7.18244	7.82395	7.23809	7.56872	7.51349	7.17376	7.68312	7.79478	7.26573	7.49359	7.26232	7.04727	7.02761	7.5351	8.48926	7.18301
CASP10	6.50257	6.75107	7.12886	6.77945	7.45792	7.25785	7.23532	7.03346	7.70572	6.42731	6.69012	6.97947	6.89451	7.23482	8.01794	6.35228	7.31049	7.73932	6.01538	6.26745	6.25045	6.56358	7.20497	7.23054	6.87873	6.91852	6.35308	6.85879	7.29259	7.22157	6.53684	7.02816	6.7512	6.76483	7.51671	6.98442	6.98051	7.59899	6.78247	7.29709	7.59055	6.88027	7.10789	7.07656	6.73123	6.79122	6.99125	7.89576	6.79482
CASQ1	5.57638	6.21052	5.90894	5.73856	6.78036	6.42922	6.16486	6.16894	6.74099	5.42663	5.47799	6.48504	5.93935	5.91665	6.59135	5.73882	6.3884	7.02516	5.18665	5.0212	5.86094	5.18929	5.89299	6.30139	6.10339	6.15767	5.34072	5.79145	6.3211	6.205	5.36888	5.95859	6.1904	6.06651	6.39102	6.09248	5.77107	6.51786	5.58625	6.07292	6.75071	6.26446	6.26237	5.92868	5.92896	5.87751	6.43339	7.23416	5.95824
CASQ2	6.58022	7.78852	6.87731	6.96003	7.65786	7.18966	7.02219	7.18713	7.51007	6.43161	7.20387	7.96052	6.71755	6.93493	7.76842	6.49998	7.35767	7.72643	5.97154	6.27643	6.91244	6.23922	7.2518	7.11915	6.88848	6.95517	6.67933	7.07579	7.65974	7.44239	7.17881	7.27847	7.28637	6.98979	7.17742	6.76541	7.10456	8.89497	6.5808	7.28689	7.67254	6.78507	7.35449	6.84848	6.47403	6.98697	6.98128	8.12832	7.04562
CASR	5.95106	6.61396	6.44832	6.1496	7.06167	6.76045	6.66546	6.50663	7.23942	6.08285	5.58415	6.77892	6.10099	6.40203	7.08282	6.10735	6.59288	7.35574	5.50393	5.59647	5.91692	5.5058	6.49022	6.63189	6.24666	6.59588	5.63242	6.0465	6.73932	6.52677	5.68787	6.06319	6.40812	6.47757	6.81568	6.32415	6.39176	6.71084	6.10596	6.5415	6.96115	6.3689	6.7689	6.1069	6.10362	6.42773	6.47728	7.51138	6.17394
CAT	7.09618	8.65103	8.69755	8.92311	9.36458	9.2532	9.36595	8.85455	9.21283	8.0562	8.31567	8.50312	8.09524	8.47246	9.66596	8.36293	9.42312	9.42438	7.51105	8.57991	8.70186	8.08084	8.76636	9.12336	8.39664	8.3254	7.65866	8.60479	9.22332	8.78755	8.33887	8.10488	8.33919	8.78768	8.87612	8.94688	8.74042	8.83119	8.27933	8.90235	9.08502	9.02939	9.39396	8.36851	8.58941	7.57303	9.06879	9.8891	7.93317
CATR1	3.70333	4.80168	4.35427	4.02285	4.8099	4.68279	4.31324	4.39037	4.9759	3.73648	3.58147	5.35194	4.37645	4.20753	4.744	4.23449	4.84682	4.78677	3.83572	3.47235	4.0103	3.95318	4.24982	4.30296	4.34775	4.57932	3.45896	4.22833	4.60146	4.26663	3.71062	3.66091	4.41097	4.51259	4.82827	4.28127	4.26838	3.85853	3.7796	4.45341	3.84271	3.83544	4.20896	3.82008	4.03369	3.3718	4.43549	5.60179	3.9558
CAV1	9.47089	9.9418	9.61173	9.5331	9.61496	9.69693	9.10483	9.71482	10.1572	10.4953	9.62712	9.96058	8.88752	9.5286	10.3014	9.82444	9.87079	10.8974	9.13275	8.61221	9.21143	9.64587	10.6558	9.50568	8.60546	10.1888	9.24826	10.1557	9.94804	9.94318	10.4224	9.00658	10.3094	9.73412	11.0794	11.0086	10.8473	10.9313	9.89943	10.2528	10.3513	8.97675	9.94224	9.44713	8.63794	9.29836	10.94	11.2764	10.1368
CAV2	7.66697	7.19345	7.61763	7.92498	8.4068	8.2884	6.76402	7.29091	8.16174	8.56501	7.08137	7.75292	6.61397	7.29195	8.09857	7.14732	7.92273	8.48394	6.25919	6.99113	6.42567	7.04201	7.05299	7.85107	6.75757	7.77759	7.95398	7.72216	7.85308	7.58433	7.94988	7.07256	7.91364	7.32268	8.22022	8.19238	8.96013	8.35279	7.74499	7.71777	8.02694	6.67069	8.52694	7.00135	6.46073	7.08074	8.75679	8.31811	7.11029
CAV3	7.46637	8.13319	7.98867	7.61315	8.49098	7.98732	8.23928	7.92876	8.70025	7.45403	7.32248	8.22963	7.54379	8.06217	8.58314	7.45444	8.18148	8.6323	6.8352	7.09499	7.15653	7.07756	7.87167	8.07746	7.70862	7.66686	7.17164	7.50791	8.26368	8.02135	7.53411	7.59576	7.71167	8.06109	8.12952	7.56079	7.79127	8.13375	7.49672	8.15447	8.32887	7.92369	7.79588	7.65262	7.64943	7.67563	7.7684	8.94824	7.63503
RUNX2	6.36375	6.87101	6.93888	6.69076	7.07201	6.94121	6.54165	6.79056	7.52274	6.46625	6.22346	7.08942	6.23724	6.69102	7.17793	6.80712	6.77924	7.57651	5.70101	5.90457	6.03709	5.97659	6.64127	6.79408	6.7964	7.09132	6.06796	6.57415	7.13846	6.91285	6.63726	6.34448	6.69803	6.60861	7.37758	6.55138	7.28294	7.23806	6.40472	6.83396	7.23122	7.22103	7.63711	6.36431	6.21702	6.53134	6.99098	7.65253	6.79069
RUNX1T1	5.73468	6.46105	6.1796	5.7645	6.41915	6.06335	5.96652	6.12401	6.9459	5.88897	5.96619	6.39826	5.92388	5.90131	6.55298	5.92342	6.49596	7.22481	5.11268	4.89767	5.70095	5.31613	5.92724	6.182	5.8449	6.11693	5.0633	5.97507	6.61558	6.23609	6.51859	5.67906	6.26029	6.34169	6.65284	6.06316	6.37589	6.81369	5.84765	6.05778	6.68071	6.08344	7.06609	5.9254	5.85497	6.0902	6.36045	7.20219	5.76256
CBFA2T3	5.75565	6.53597	6.40552	6.03286	6.71868	6.75574	6.66688	6.54056	8.31737	5.98014	5.55684	6.57326	6.162	6.78281	6.73312	7.6714	7.00819	7.2626	6.85991	5.68314	5.47756	6.58462	6.31285	6.48772	6.02571	7.34149	5.7243	6.36163	6.57396	6.34102	6.87751	5.49105	7.25838	6.62107	7.56485	6.54768	6.54023	6.26061	5.86129	6.69608	6.58198	6.08867	6.18129	6.3918	6.07927	6.09485	6.38808	7.24897	6.44742
RUNX3	7.06116	7.2867	7.2544	6.43335	7.30191	7.25006	6.83539	7.09563	8.17652	6.62058	6.62829	6.9062	6.83085	7.37244	8.29693	6.32972	7.13244	7.92084	6.40032	6.51392	6.63935	6.61439	7.01459	6.9668	7.87058	7.16048	6.7522	7.03818	7.10587	7.2515	7.18697	7.08266	7.24767	6.89982	8.30183	7.81814	7.44747	7.57471	7.17474	7.33708	7.20951	7.60763	7.64711	6.56108	6.51792	7.20413	7.20918	7.92076	7.76896
CBFB	8.73697	9.30231	9.92396	9.48933	9.66328	9.83101	9.96094	9.64942	11.0541	9.11251	9.08933	9.85439	9.69536	8.86926	10.6962	9.64548	10.0608	10.695	8.45322	8.86036	9.59038	9.09493	10.2809	10.7828	9.02562	9.71771	8.90879	9.64436	10.2451	10.2376	9.4555	8.87865	9.88901	9.41946	10.2768	10.0183	10.6217	9.82092	9.31621	9.44767	10.2152	9.96079	9.62308	9.99157	9.8403	8.6161	10.1873	10.9232	9.19105
SERPINA6	6.06288	6.71996	6.46732	7.26636	7.59625	6.91583	6.95733	6.65687	7.43714	6.06867	5.66454	6.78093	6.52728	6.74315	8.46161	6.01155	7.03852	7.60908	5.2256	5.73747	6.19406	5.8622	6.48594	7.09011	6.3061	6.53142	5.77225	6.76418	6.88501	7.2068	6.07572	6.15866	6.52504	6.51035	6.79195	6.38797	6.70679	6.75129	6.19401	6.77598	8.60196	6.35563	6.8526	6.52057	5.93491	6.74022	6.62534	8.00056	6.20571
CBL	7.03348	7.74239	7.74243	7.65186	8.10247	7.78719	7.90304	7.76122	8.31498	7.44573	7.32957	7.81612	7.29007	7.64276	8.9782	7.26783	8.25424	8.85609	6.95624	6.8	6.87712	7.2653	7.9978	7.92256	7.81675	7.86245	6.87308	7.62419	8.46568	8.25709	7.41535	7.69821	7.70087	7.6606	8.13573	8.05539	8.11311	7.98699	7.2949	7.74318	8.3919	7.80298	8.24725	7.86235	7.40261	7.36218	8.12944	8.81978	7.82272
CBLB	5.67272	6.65725	6.52042	6.86326	7.01375	7.21528	6.80435	6.68239	7.82163	5.99209	6.40026	6.4202	6.42619	6.65352	7.55146	6.48341	6.95454	7.61745	6.162	6.20474	6.50912	6.44284	6.45727	6.74533	6.99991	6.96597	6.04039	6.65926	7.27953	6.97734	6.51418	6.26345	6.9265	6.59392	7.40511	6.95692	7.48067	7.1469	6.36092	6.82462	7.49145	6.46933	7.30171	6.71847	6.05485	6.18184	7.19666	7.50733	6.35322
CBLN1	6.20061	6.80375	6.28089	6.21299	7.10864	6.6111	6.44287	6.51272	6.52969	5.74723	5.93191	7.02705	6.22447	6.643	6.89135	5.78193	6.61468	7.37361	5.17742	5.35727	5.80853	5.62241	6.51254	6.5283	6.56055	6.4398	5.62247	6.15541	6.53939	7.08395	5.93575	6.02913	6.20656	6.45146	6.72196	6.23169	6.00708	6.48371	5.70232	6.38667	7.69654	6.25432	6.83295	5.96961	6.24791	6.21441	6.61453	7.19207	6.24128
SERPINH1	9.67116	10.4972	10.5136	9.97512	9.42129	10.2564	9.72763	10.2885	10.5233	10.2296	10.1152	10.5229	9.39859	9.33716	10.81	9.99326	10.4234	11.5163	9.67545	9.41802	9.65711	10.4908	10.4727	9.66003	9.34402	10.2313	9.22485	10.2786	10.5095	10.5069	10.0747	10.3033	10.3827	9.83551	10.9912	10.247	11.2363	10.6985	10.3676	10.5283	10.7983	9.22659	10.7702	9.66185	9.36116	9.49087	11.6739	11.1535	9.59789
CBR1	8.67558	8.399	8.34619	8.5782	8.84641	8.40044	8.41795	8.73628	9.18584	7.68813	8.55558	7.99966	8.0256	8.28963	9.99396	8.45514	9.43529	8.97415	7.76514	7.16231	7.5157	8.3737	8.77729	9.21793	8.69467	8.60775	8.15727	8.63988	8.8616	8.34467	7.62967	8.71448	8.59648	7.65839	8.90253	7.07228	8.8633	8.94894	8.96216	9.13395	9.51273	8.92678	8.40995	8.80575	8.61378	8.18098	9.27328	10.1973	9.14737
CBR3	7.97252	7.0624	8.32614	6.99013	7.33109	7.1512	7.48447	8.18447	8.68878	7.67744	7.87915	7.39187	6.2186	9.22433	8.40666	8.05856	8.29603	7.93182	7.20974	7.48669	6.27812	8.09148	7.67138	8.06751	6.09361	7.42541	6.84283	8.30225	8.01073	7.8666	7.88065	7.59728	7.87668	7.47575	8.08238	7.65603	7.99439	8.2951	8.82964	8.27677	7.78998	7.66469	8.023	7.79935	6.64769	7.75728	7.75196	8.55086	7.40652
CBS	6.37206	6.94447	6.7125	6.61169	7.62347	8.2686	7.44421	7.4867	7.7812	6.35628	5.99021	7.11354	6.43058	6.89487	7.41601	6.42328	6.85956	7.78362	6.55651	6.26084	6.28719	6.62488	6.77591	8.17351	6.59613	6.91136	5.85572	6.59018	7.33429	7.1047	6.35142	6.76315	6.94995	6.74324	6.97111	6.62845	6.76862	7.18516	6.94608	7.01438	7.81242	7.66526	7.04272	7.24698	7.63537	6.80772	7.07012	8.12335	6.87342
CCIN	6.65138	6.61541	6.93695	6.47251	7.21932	7.21872	7.19934	6.43204	7.78492	6.44254	6.00264	6.77476	6.34542	6.62931	7.66622	6.43693	6.82709	7.96971	5.86752	5.96528	6.12642	5.93149	6.73292	6.94279	6.33479	6.93551	5.97149	6.39913	7.17853	6.808	6.12729	6.26249	6.56352	6.56748	7.09255	6.58733	6.8344	7.25742	6.67218	7.11939	7.29082	6.83981	6.96686	6.31424	6.28186	7.04233	6.89296	7.72966	6.48427
KYAT1	5.89426	6.25194	6.43792	6.18353	7.15203	6.76782	6.67269	6.32131	7.0853	5.92643	5.59561	6.56773	5.89931	6.32358	7.23863	6.04971	6.50493	7.36009	5.28381	5.4643	5.5902	5.71372	6.4318	6.48981	6.05913	6.57707	5.38328	6.01096	6.58489	6.48086	5.68688	5.84311	6.2408	6.25323	6.62618	6.28291	6.33623	6.69119	6.06728	6.43567	6.73342	6.24307	6.62688	6.41474	5.95976	6.26966	6.28109	7.44401	6.2384
CCK	5.4768	5.75488	5.87832	5.36157	6.33685	6.32621	6.01375	5.70635	6.44454	6.14636	4.73066	6.1376	5.53742	5.65435	6.28407	6.51319	5.95629	6.88696	4.79246	5.06503	4.57241	4.92731	5.81214	6.06212	5.33865	5.80806	4.56993	5.89283	6.17556	5.80028	4.84707	5.04756	5.73825	5.79679	6.39569	5.56354	6.74379	6.06065	6.76326	6.15137	6.33152	5.79686	6.28394	5.43718	5.33726	5.66591	5.64947	6.78532	8.95731
CCKAR	6.8041	6.93813	6.69228	6.92237	7.58802	7.38008	7.34494	6.77156	8.04726	6.49885	6.17892	7.18417	6.66814	6.89837	7.81339	6.53311	7.22076	7.97347	5.73562	6.38073	6.50768	5.60247	7.08627	7.31374	6.7307	7.00109	6.27544	6.60144	7.3316	7.11624	6.17921	6.61605	6.97501	6.91668	7.14778	6.88593	7.09697	7.47836	6.42515	7.12109	7.68001	7.16448	7.23565	6.66059	6.41064	7.13425	6.83906	8.19427	6.85424
CCKBR	6.73393	7.20732	7.21295	6.8646	7.71977	7.48616	7.35547	7.23476	7.83219	6.82113	6.60538	7.09024	6.9713	7.31214	7.81023	6.87559	7.31808	8.07544	6.46247	6.37082	6.44251	6.25797	7.13889	7.2686	6.84595	7.51581	6.25655	6.70002	7.58346	7.29166	6.66778	6.74859	7.01905	7.17487	7.5937	6.97627	7.31669	7.18985	6.99808	7.33725	7.47435	7.0734	7.29663	6.85575	6.90526	6.96967	7.14502	8.0143	7.05309
KRIT1	6.72057	7.71675	7.33499	8.0838	8.34695	7.54756	7.75024	7.88674	8.89164	6.90163	7.42055	7.82585	7.56609	7.13173	8.87823	8.19121	8.43237	8.81444	6.64768	6.87279	7.31007	7.03843	7.96287	8.15262	7.61095	8.58385	7.21485	7.68941	8.12987	8.22261	7.32621	7.87352	8.34399	7.67127	8.54676	8.35797	7.71951	8.14946	7.31297	8.01854	8.70861	8.28053	7.99591	8.27908	7.10602	7.30027	7.73286	9.0475	7.74189
CCNA2	8.54382	9.04178	8.96907	8.5332	8.81919	8.24328	9.2582	9.09463	10.1015	8.65626	8.18261	8.31697	8.0657	9.25833	9.74027	9.11384	9.28101	10.0305	8.48374	8.55149	9.20931	9.2125	8.74316	9.64152	8.4065	8.72193	8.16303	9.08135	8.84771	9.0889	6.81866	8.03369	8.63424	8.67171	8.95808	9.79765	9.11305	7.54069	8.89095	8.55659	9.12662	8.32543	7.89057	9.50663	8.93294	7.91167	9.35083	9.84476	9.34486
CCNB1	9.44281	9.44684	9.14949	8.74449	8.78143	9.96589	9.72208	9.45841	9.65306	9.27792	7.63564	8.80493	9.21723	9.99626	10.1923	9.79205	9.73784	10.3938	8.60858	8.89305	8.99092	9.2845	8.97755	9.61548	8.1334	8.77503	8.28376	9.58486	9.35226	9.25954	6.94431	9.51696	10.0434	9.2005	9.30464	9.26781	9.07148	8.23434	9.48629	9.33388	9.63843	7.86803	8.33621	8.99523	8.91517	8.78253	9.95454	9.05504	9.68245
CCNC	7.29065	7.71135	7.26845	7.51958	7.94196	8.11761	7.87598	7.65305	8.27564	7.2039	6.86893	8.08857	7.13553	7.71176	8.33934	7.23041	8.02247	8.37284	6.67074	7.11274	7.19854	7.17815	7.88011	8.09269	7.38481	7.72056	6.44296	7.52001	7.99161	7.94938	6.80328	7.04629	8.0506	7.47662	7.81751	8.13762	7.80483	7.21711	7.39959	7.65989	7.59233	7.69669	7.53338	7.68401	7.09893	6.92854	7.70534	8.93937	7.59255
CCND2	8.10981	7.72657	9.11887	8.66653	8.91816	8.01814	9.77441	9.21	11.0039	8.22758	8.5186	8.77506	7.95207	8.71266	10.1563	10.6604	9.89563	9.9856	7.4167	6.71357	9.21393	7.9139	8.91383	9.54867	7.79043	8.11879	6.74039	8.51961	8.4486	9.24714	8.29542	7.27144	8.1286	8.33944	9.39995	10.1438	8.52503	8.51315	8.30396	9.37753	9.20298	9.04969	8.03191	9.77342	7.46953	8.19401	9.16873	10.5789	8.25799
CCND3	7.66419	7.90609	7.80474	7.90918	8.44517	8.01906	7.96235	7.86882	8.70689	7.58335	7.49773	7.89492	7.7017	7.81137	9.05352	7.25685	7.81851	8.94113	7.15194	7.14411	7.19727	7.42225	8.23205	8.26854	8.02942	8.19808	7.11993	7.69808	8.32678	8.08	7.89133	8.06773	8.13976	7.75264	8.34172	8.15784	7.96751	8.06148	7.64666	8.14095	8.32309	7.98598	8.19523	8.22728	7.36187	7.88433	8.10029	9.13303	7.63704
CCNE1	7.4309	7.65779	7.59838	7.35389	8.14307	8.41076	7.7862	7.63574	8.1955	7.26713	6.98709	7.53741	7.33573	7.61717	8.52757	7.05774	7.85258	8.72521	6.10824	6.61893	6.75115	6.60773	7.65193	7.85602	7.46709	7.66054	6.54674	7.3962	7.70252	7.92151	6.63757	7.276	7.76756	7.3396	7.56411	7.56052	7.22931	7.60739	7.42333	7.9486	8.02983	7.31925	7.48545	7.80852	7.38067	7.49889	7.63149	8.57956	7.85294
CCNF	7.083	6.94391	7.40488	7.11152	7.24318	7.35713	7.56547	7.28606	8.53542	7.22484	6.53789	6.80185	6.99002	7.26784	8.38434	7.23368	7.43063	8.51252	6.62713	6.60114	7.01584	6.99688	7.41265	7.44673	7.37689	7.21954	6.35549	7.02694	7.38734	7.71449	6.21693	7.27123	7.61709	6.8635	7.56457	7.75519	7.55148	7.29211	7.25854	7.51804	7.91028	7.10468	7.0564	7.97105	6.87712	7.2703	7.54272	8.13493	7.30665
CCNG1	10.3699	10.7866	10.7974	11.4749	11.8509	10.5059	11.6668	11.4031	11.6453	10.3943	10.2225	10.6363	10.8236	10.9389	11.9423	10.8888	11.5764	11.6864	9.8014	10.7716	9.82217	10.6038	11.5357	11.0597	9.94192	11.1283	10.6005	11.325	11.054	10.7258	10.689	10.9255	11.4162	11.2169	11.391	12.0778	11.2137	12.1524	11.1602	10.896	11.2534	10.81	11.0661	11.3604	10.8121	11.0007	11.0365	12.3321	11.6381
CCNG2	7.24313	8.14329	8.25675	8.46726	9.17114	7.87185	8.10688	8.18051	9.36154	7.566	7.40067	8.05877	8.02983	8.46205	9.45669	8.11787	8.7336	8.84285	7.14297	7.74762	8.17402	7.64539	8.37072	8.59073	7.73832	8.64049	8.25812	8.3262	8.43933	7.94852	8.37237	7.70329	8.48906	8.52645	8.77755	8.47638	9.06422	8.7172	8.62022	8.36381	8.55716	8.1688	10.1601	8.664	7.85737	7.74871	8.42477	9.21598	8.01089
CCNH	9.13408	9.54576	9.53313	9.68681	9.93018	9.55856	10.0078	9.86361	9.60342	9.14073	8.44942	9.51001	8.12534	9.61271	10.5353	9.10599	10.3452	10.4387	8.68158	9.46515	9.48537	9.44556	9.86926	10.1394	8.58995	9.64893	8.79355	9.77226	9.64475	9.86442	9.1468	9.75838	9.42374	9.83373	9.71612	10.5143	10.0227	9.94613	9.49929	9.8167	10.0961	8.9934	10.0515	9.61358	9.12598	9.5095	10.1197	10.5795	9.32251
CCNT1	8.24346	8.29216	8.23387	8.54892	8.63409	8.83939	8.61434	8.41645	9.77441	8.10775	7.67518	8.17687	7.75998	8.35178	9.40533	8.41451	9.09785	9.3767	7.37475	7.97441	7.88045	7.98516	8.73944	8.88373	8.19346	9.01834	7.72602	8.09718	8.59729	8.7973	7.975	7.81889	8.94731	8.06752	8.84333	9.03648	8.79633	8.45674	8.26999	8.76288	8.91946	8.65816	8.42186	8.50534	7.88731	7.91296	8.44418	9.62376	8.48472
CCNT2	6.24835	6.65916	6.5904	7.03841	7.40434	7.49059	7.18612	7.11508	7.99711	6.24612	7.04014	6.66664	6.42051	6.94908	7.92105	6.53142	7.36193	8.00174	6.11981	6.48709	6.8869	6.42614	7.48947	7.43551	6.9345	7.1731	6.37032	6.87639	7.27128	7.19573	6.70024	6.54629	7.1243	6.84579	7.49147	7.12762	7.35532	7.47018	6.48266	7.02783	7.65396	7.06239	7.42943	7.99118	6.60642	6.35154	7.07196	7.98666	6.59737
CCT6A	10.2184	10.5834	10.3316	10.8572	11.092	10.8874	10.7626	10.5066	12.0497	10.2437	9.54966	10.7972	10.297	10.9488	11.4359	10.8052	10.7651	11.4899	8.80004	9.87057	10.2858	9.40226	10.742	11.0541	10.8586	10.3928	9.69016	10.6154	11.2122	11.0718	9.42452	10.8278	10.819	10.4746	10.9467	11.0542	10.8479	10.6185	10.3947	10.6364	11.0633	10.9692	10.9033	11.0724	9.60878	10.0278	10.7952	12.1138	10.9891
CD1A	6.8013	7.57409	7.14674	6.8551	7.94862	7.15318	7.24517	7.43346	7.98097	6.22302	6.84201	7.44253	7.04711	7.34494	8.28088	6.26679	7.89067	7.97514	5.99078	6.24824	6.38004	6.36257	7.30496	6.97959	7.92092	7.18814	6.93603	7.05175	7.45001	7.67668	7.22205	7.7032	7.1409	7.51998	7.66007	7.18723	7.46016	8.02553	6.44135	7.65636	7.82502	7.27087	6.99466	6.92693	7.59607	7.26166	7.22515	8.24676	7.01296
CD1B	6.99892	7.65352	6.92547	6.88599	7.4837	7.32168	7.09719	7.36614	7.52559	6.21888	6.91039	7.82679	7.1194	7.55411	7.80504	6.51974	7.90425	7.98101	5.86693	6.34338	6.74486	6.50048	7.25907	7.22749	7.1998	7.26035	6.53324	7.24966	7.29257	7.49504	6.87516	7.4324	7.26137	7.54424	7.58124	7.1867	6.99156	7.4316	6.62078	7.37057	8.10179	7.35954	7.06278	6.91448	7.54727	7.22624	7.14043	8.29749	7.07695
CD1C	7.46823	8.27796	7.86132	7.76847	8.95455	8.19344	7.89808	8.21219	8.51909	7.10097	7.66801	8.19369	7.80964	8.33972	8.54748	7.61956	8.20104	8.66376	7.05943	7.20992	7.02667	6.97444	7.91454	8.22004	7.58633	8.31363	7.32575	7.91832	8.24938	8.36127	8.55225	7.81954	8.00846	8.56131	8.43783	7.92553	8.4122	8.64498	7.59399	8.1089	8.45252	8.17813	8.08336	8.15588	7.74542	7.93531	8.36026	8.85282	7.96639
CD1D	6.17927	6.45529	6.76686	5.71075	6.67202	6.53971	6.18783	6.08864	6.56687	5.61727	6.2731	6.28193	5.9584	6.64265	6.76606	5.66525	6.79976	6.98137	4.83168	5.7227	5.28569	5.1014	6.05417	6.61836	5.84222	6.24673	5.15451	6.42107	6.34018	6.34602	6.77952	6.05778	5.88447	6.39879	6.47549	6.6161	6.63655	7.17569	5.88104	6.81901	6.43327	5.90987	6.60443	6.5656	5.82923	6.29428	6.43203	6.95735	6.51192
CD1E	4.59218	5.42944	5.26478	5.1076	5.95177	5.48023	5.39084	5.31835	6.3469	4.8128	5.01992	5.7354	4.96752	5.3631	6.31756	5.00434	5.66743	6.41312	4.30113	4.52662	4.95161	4.7173	5.24427	5.75258	5.26141	5.32208	4.8098	5.14966	5.59203	5.81149	5.95028	5.23307	5.29427	5.93611	5.71794	5.3921	5.84175	6.55547	4.94311	5.44281	5.79666	5.51981	5.54006	5.17853	5.16067	5.57161	5.42785	6.4178	5.0187
CD2	7.94562	9.27819	8.97033	8.06548	8.21742	7.77253	7.97828	8.66074	8.69566	8.50259	8.19783	9.23401	8.26845	9.15032	9.12524	7.30021	8.65426	8.7671	8.32167	7.10777	6.22804	8.95854	7.79493	7.84709	7.62866	8.13732	7.57531	9.06292	8.58665	8.745	8.87892	9.13528	7.7837	8.51562	8.34602	8.93319	8.38973	9.13105	7.8996	8.6539	8.39654	7.94376	9.13222	8.22967	8.7936	8.66307	8.04621	9.74933	8.24417
CD3D	8.26532	9.07605	9.08347	7.99841	8.69677	8.17172	8.52567	8.47763	8.81932	8.73836	8.04576	9.07562	8.24961	9.31042	9.33585	7.40178	8.55871	9.03529	8.37373	7.05501	7.31451	9.29593	8.23699	8.52337	7.6473	7.89235	7.50922	9.07648	8.63481	8.79782	9.27623	8.89236	7.91948	8.82892	8.27343	8.87031	8.68443	9.33081	8.01696	8.80155	8.38382	8.0373	8.85886	8.1613	8.63663	8.76053	8.09444	10.2249	8.64117
CD3E	7.16247	8.31656	8.1025	7.67429	8.04368	7.85678	7.82113	8.18401	8.17256	7.85605	7.75123	8.00908	7.68519	8.08901	9.04735	6.84906	8.12186	8.85328	7.46109	6.77058	7.19562	7.82652	7.98632	7.93297	7.65543	7.95072	7.52438	7.95083	8.10744	8.44663	8.80157	8.00387	7.55455	8.01906	8.13809	8.3352	7.93384	8.62118	7.43232	8.47332	8.55397	7.58905	8.37316	7.97801	7.87994	7.79688	7.64858	9.02214	7.94106
CD3G	6.32924	6.81914	7.05965	6.37555	6.85241	6.70857	6.70416	6.81649	7.39825	6.79038	6.07566	6.81808	6.274	6.94387	7.63831	5.82572	6.91748	7.39698	6.01775	5.73747	5.66105	6.66728	6.52158	6.63081	6.2259	6.37921	5.86512	6.78363	7.03619	7.03143	6.92372	6.8678	6.37836	6.45799	6.77014	6.8907	6.70291	7.09446	6.34756	6.99248	6.85887	6.60501	7.16797	6.58703	6.63722	6.53229	6.30057	7.89823	6.66189
CD247	6.68115	7.54858	7.4272	6.72049	7.27428	7.08017	7.22561	7.41898	7.65869	7.40676	6.7757	7.37898	6.70182	7.4351	8.02917	6.43849	7.32572	7.77316	7.2564	5.8044	6.03127	7.91972	6.61446	6.89232	6.54852	7.20131	6.02355	7.58897	7.16251	7.45914	7.83122	7.05418	6.65171	6.90708	7.41553	7.79602	7.4637	8.00544	7.00737	7.38192	7.27585	6.45596	7.66875	7.11855	7.13258	7.15554	6.75288	8.28154	7.24338
CD4	5.46968	6.94644	6.7162	6.39359	6.7682	6.91434	6.53442	6.7367	7.30683	6.28334	6.20432	7.18355	6.28861	6.2956	7.1004	6.10727	6.73719	7.33666	6.0173	5.61578	5.73446	6.59361	6.44859	6.51943	6.16093	6.50734	5.79209	6.50238	6.68878	6.63665	6.64807	6.06371	6.35582	6.70318	6.98061	6.71031	6.87265	6.84724	6.24985	6.39566	6.60297	6.40155	6.99006	6.03907	6.37851	6.13391	6.75188	7.74734	6.29102
CD5	7.2628	7.81829	7.56481	7.48185	8.14095	7.51693	7.83833	7.71055	8.40192	7.24425	6.92982	7.37467	7.1772	7.74185	8.70828	6.99905	8.02571	8.49327	6.56949	7.09744	6.62215	6.94509	7.75582	7.85593	7.29802	7.91368	6.81904	7.38654	7.92318	8.07236	7.44731	7.67453	7.59697	7.48864	8.02047	7.57193	7.80734	8.11393	7.26293	7.99667	8.08821	7.50166	7.99291	7.53814	7.061	7.66244	7.4096	8.45107	7.56497
CD5L	5.81473	6.51887	6.13251	5.92163	6.97478	6.35369	6.13526	6.30573	6.77856	5.11995	5.42081	6.99804	6.06419	6.2667	6.73734	5.74594	6.57835	7.10658	5.1554	5.10192	5.93985	4.9411	6.22507	6.20683	6.28968	6.4288	5.41254	5.83896	6.41087	6.4303	5.5412	5.84839	6.34498	6.5021	6.69414	6.15426	5.86365	6.42582	5.59088	6.52101	6.93687	6.33781	5.9875	5.99027	5.83798	5.89719	6.28432	7.28957	6.02796
CD6	6.52221	7.05263	6.98233	6.74582	7.3704	7.09604	7.0326	6.94416	7.60418	6.54478	6.24369	7.03791	6.60395	6.99556	7.73071	6.44648	7.03081	7.81407	5.94523	6.14267	6.20996	6.28414	6.90377	6.936	6.63608	6.97086	6.16088	6.72964	7.18187	7.14172	6.62405	6.80012	6.7805	6.83866	7.1253	6.84048	6.8638	7.19103	6.69292	7.13854	7.32754	6.88033	7.14609	6.66673	6.4974	6.83298	6.83457	7.88482	6.80875
CD7	6.51846	7.53195	7.68929	6.8229	7.56291	7.59865	7.42758	7.45442	8.10972	7.16839	6.10927	7.45906	6.97975	7.14482	7.5846	6.8927	7.28145	8.09055	6.80296	5.68616	5.89104	7.27649	6.97504	7.23234	6.3996	7.56277	5.82672	7.22851	7.52399	7.26559	7.2303	6.63251	7.13134	7.24334	7.51859	7.33652	7.56662	7.03672	7.31521	7.28394	7.26833	6.93967	7.54417	6.69544	6.96326	6.74206	7.42043	8.28807	7.21504
CD8A	7.26591	8.67067	8.33223	7.52956	8.12697	7.88046	8.01322	8.28775	7.59941	7.7232	7.63676	8.6553	6.78999	7.72735	9.0994	6.63905	8.38075	8.62595	7.46141	6.48161	6.76743	7.58078	7.99327	7.64607	7.79605	7.41192	7.20696	8.86162	8.27137	8.20219	8.10424	8.56831	7.27444	7.32306	7.67659	8.56921	7.68511	8.98801	7.55235	8.39011	8.35973	7.83075	8.22674	7.55433	7.72382	7.70748	7.23177	8.63274	8.2623
CD8B	5.89327	5.91187	5.78793	5.69836	6.42217	6.15041	6.13793	5.69841	6.65936	5.48979	5.2873	6.07681	5.52667	6.07162	6.45446	5.3138	6.02145	6.76367	4.28638	5.14667	5.21337	5.35238	5.69378	6.18661	5.7716	5.95639	5.15472	5.63895	6.33608	6.11442	5.19478	5.69724	5.75169	5.72427	6.04627	5.60688	5.62354	6.14268	5.46498	6.23468	6.43187	5.65749	6.16902	5.79297	5.51321	6.01281	5.68102	6.88676	6.04577
CD9	8.57393	8.68963	8.57102	8.59011	9.27553	9.19571	9.02566	8.85592	9.84259	8.11929	8.48016	8.71642	8.42275	8.72371	9.52262	8.366	9.19575	9.56196	7.656	8.19542	8.8465	7.65811	8.8836	8.90582	9.0155	8.86631	8.17639	8.43679	9.1028	9.17608	8.15451	8.63084	8.90974	8.82121	9.13743	8.85367	8.91338	8.91708	8.31271	9.12897	9.38832	8.91513	9.29751	8.95866	8.28837	8.59183	8.77242	9.78289	8.99282
CD14	8.67608	10.2988	9.94997	9.65895	9.88414	9.38377	9.42263	9.35937	10.0225	9.919	10.1405	10.0757	9.01154	9.02432	9.91414	8.94333	9.34351	9.80985	10.2526	7.35521	8.13894	11.0641	9.41306	9.14726	7.65017	9.07374	9.21301	10.0162	9.19688	9.24122	11.063	10.1814	9.34965	9.19737	10.3053	10.1945	10.372	9.98817	9.89198	9.86511	8.89139	8.93709	10.9862	8.6073	9.21356	9.45041	10.1453	10.5038	9.13123
CD19	5.97908	6.63806	6.75566	6.00171	7.02289	6.59962	6.405	6.40079	6.59375	6.18513	5.83393	6.35246	6.1108	6.65454	7.57703	5.83257	6.50278	7.31033	5.37688	5.92297	5.29442	5.72965	6.09011	6.66843	6.30328	6.57072	5.53348	6.1673	6.73933	6.76397	7.4441	6.30722	6.23948	6.2155	6.43498	6.11356	6.47974	6.68845	5.87723	6.85351	7.03141	6.36653	6.94269	6.66818	5.59398	6.56046	6.19632	7.29936	6.38909
MS4A1	5.19296	7.34696	6.4656	5.35627	6.22541	5.62867	5.52709	5.89137	6.00922	5.181	6.48282	6.02582	5.53938	6.88533	7.0286	4.95898	6.22835	6.44309	5.07073	5.11492	4.80475	5.4446	5.84215	6.04498	5.82533	7.90028	4.94374	6.30007	6.00422	6.23931	9.4477	5.68875	5.44481	5.98917	5.9526	5.40916	6.76875	6.24444	5.17647	6.16881	6.43484	5.26366	6.20182	6.47074	5.74487	5.63277	5.4962	6.83468	6.15767
MS4A3	4.40877	5.2407	5.01118	4.62389	5.33843	5.35541	5.0971	5.10172	5.79544	4.3894	4.2163	5.77881	4.85067	4.86757	5.38124	4.61742	5.27889	5.71333	4.27592	3.87864	4.35527	4.555	4.88261	4.84306	4.89912	5.20077	4.26232	4.72941	5.15844	5.18427	4.27941	4.56265	5.05678	5.0043	5.25031	4.9017	5.15678	4.83964	4.88392	4.92457	5.19404	4.86036	5.01185	4.44318	4.70973	4.49472	5.23103	6.02015	4.84811
CD22	5.82495	6.5132	6.31728	5.87889	6.90146	6.4498	6.46076	6.08463	7.10474	5.63592	5.53304	6.71706	5.8764	6.26265	7.02148	5.94822	6.36434	7.1242	5.27841	5.3055	5.55422	5.33795	6.27424	6.43916	5.91726	6.58018	5.36731	5.87746	6.54013	6.33035	6.5008	5.75127	6.04817	6.13226	6.38126	6.00232	6.43879	6.59126	5.82773	6.3501	6.7186	6.29002	6.55591	6.03016	5.75442	6.15891	6.24343	7.48754	6.10406
CD27	6.48147	8.10493	8.45727	6.94536	7.13982	7.24656	7.01156	7.53578	7.62366	7.37687	7.0902	7.52377	7.82766	7.85123	8.39676	6.52982	7.6424	8.0859	6.84942	6.35125	6.35118	7.84491	7.41119	7.38788	7.05211	7.39125	6.47053	7.81851	7.63284	7.99442	8.86527	7.76284	6.84791	7.5521	7.56387	7.38015	7.792	8.04518	6.82508	8.25898	7.70964	6.85637	7.94035	7.68342	7.30281	7.87972	6.90624	8.1659	7.2685
CD28	4.68328	5.67212	5.28476	5.03008	5.598	5.59826	5.41049	5.3015	6.02205	4.85326	5.2999	5.88193	5.03705	5.26504	6.17667	4.96367	5.4926	6.07984	4.48877	4.45571	4.66043	5.13879	5.16999	5.54524	4.99155	5.41457	4.47145	5.12048	5.40449	5.56763	5.85296	5.04666	5.06346	5.3478	5.61875	5.61414	5.66471	6.16503	4.99243	5.24346	5.5867	5.22892	6.54514	5.0026	4.92493	5.07252	5.39302	6.44647	5.13376
CD80	5.60234	6.65601	6.1134	5.87378	6.41417	6.48364	6.22196	6.41591	6.73539	5.79881	5.8641	6.7089	5.98583	6.26736	6.97229	5.61968	6.45311	7.08822	5.76857	5.03778	5.64322	5.95127	6.14627	6.02441	5.96308	6.40946	5.48042	6.14071	6.45532	6.57115	5.77865	6.01065	6.20047	6.09109	6.44911	6.51928	6.6916	6.16878	5.93084	6.47105	6.55382	6.00892	6.52237	5.87511	6.02495	5.70898	6.48458	7.36	6.10429
CD86	6.0642	7.62397	7.10118	6.5477	7.04396	6.8621	6.97308	6.90709	7.55583	7.10766	7.00456	7.30497	6.11238	6.71612	7.49645	6.05679	6.80007	7.63065	6.79827	5.36049	5.48645	7.54006	6.74036	6.88476	5.82884	6.77305	6.34616	7.30827	7.2037	7.31585	7.74964	7.4043	6.33191	6.73253	7.47011	7.32273	8.44095	7.69117	7.01904	7.28506	7.14546	6.88403	8.28854	6.33704	6.78265	6.6193	7.03149	8.00804	7.12404
TNFRSF8	5.93096	6.20084	6.50612	5.94705	6.66552	6.71619	6.91958	6.4148	7.23579	6.2485	5.62743	6.38543	6.05878	6.41423	7.21315	6.07601	6.53494	7.4586	5.685	5.04587	5.32209	5.80703	6.30154	6.59935	5.58099	6.42207	5.24892	5.93608	6.80651	6.341	5.64215	5.87576	6.18136	6.2988	6.80377	6.32538	6.80969	6.59777	5.91202	6.6223	6.36959	6.14894	6.61527	6.18031	5.94439	6.34792	6.49499	7.19668	6.20159
TNFSF8	5.75699	6.43581	6.26224	6.10178	6.95015	6.31469	6.54542	6.22794	6.83688	5.74236	5.81883	6.19369	5.74556	6.2863	7.1081	5.71571	6.61107	7.13719	5.17081	5.58219	5.44002	5.65573	6.07008	6.17721	5.95226	6.30022	5.46095	5.99393	6.56949	6.46413	6.59676	6.46019	6.04556	6.04954	6.698	6.26496	6.60176	6.80296	5.92116	6.76745	6.59208	6.17949	6.87365	5.96315	5.79383	6.21423	6.22762	7.19032	6.0455
CD33	6.87689	6.77743	6.6198	6.70196	7.43886	6.80514	6.95793	6.78071	7.31355	6.24146	6.26683	7.20625	6.33372	6.80701	7.47686	6.14564	7.20844	7.69734	5.78779	5.93245	5.66582	6.131	6.67184	6.95124	6.53957	6.63653	6.41555	6.49275	7.09771	6.97123	7.26779	6.8745	6.75055	6.7183	7.32335	6.94992	8.35758	7.44631	6.3858	7.3234	7.41729	7.0297	7.26525	6.55687	6.3893	6.99901	6.77129	7.57015	6.58884
SIGLEC6	6.20059	6.95374	6.70784	6.42045	7.0748	7.15297	6.79596	6.81572	7.55286	6.25079	6.30421	7.3051	6.54066	6.60729	7.52241	6.42935	6.97624	7.49321	5.73198	5.8213	5.98594	6.00794	6.7241	6.80678	6.79304	7.0523	6.06733	6.42846	7.03949	6.88966	6.28014	6.31433	6.74251	6.77425	7.01852	6.72461	6.96881	6.92096	6.32754	6.91008	7.29291	6.74188	6.75207	6.53396	6.44926	6.51329	6.85518	7.84998	6.55973
CD34	7.71499	8.2801	8.16807	8.29914	8.52279	8.19598	8.13206	8.33427	8.80367	7.17356	7.83448	8.02255	7.73579	8.18455	8.95995	7.90435	8.35759	9.43378	7.17185	6.97013	7.80266	7.85436	8.57823	8.04851	7.95742	8.63753	7.23649	8.14252	8.32581	8.5076	8.29388	8.10428	8.21771	8.04535	9.02865	8.44516	8.20631	8.89295	8.27023	8.3614	8.81535	8.11974	8.68431	8.08838	7.62752	7.8599	8.52564	9.32026	8.00273
CD36	4.91938	5.58723	5.26303	6.36602	7.02976	6.20845	6.12673	5.46623	5.84736	4.63423	7.07253	5.9929	4.98313	5.38385	6.17603	5.21214	6.17432	6.0492	5.77556	5.28996	4.69812	6.07801	5.53893	6.47851	4.95379	5.82335	4.57953	5.45026	5.64249	5.47231	7.33995	5.37812	6.08013	5.58596	6.43641	6.62111	6.73739	6.93317	6.0793	5.98196	5.749	5.95385	7.4709	5.29187	4.97867	5.35312	5.68266	6.30866	5.5861
SCARB1	6.74543	7.0886	7.08208	7.1583	7.44036	7.61426	7.39403	7.43937	8.20029	6.47144	6.28449	7.31687	6.72833	7.07169	8.25048	6.35805	7.75608	8.01741	5.92208	6.7078	6.51034	6.46823	7.27952	7.42072	7.09772	7.15942	6.42681	6.78248	7.36592	7.47393	6.23663	6.90447	7.44306	6.91929	7.32177	6.83224	7.34331	6.57494	7.12234	7.44313	7.99312	7.22785	7.3752	6.96616	6.39875	6.79829	7.31275	8.35414	7.08648
SCARB2	7.8862	9.74646	9.37159	9.85017	10.0756	9.05522	10.0901	9.99755	10.6984	8.82656	9.56305	9.51754	9.23157	8.80844	10.5005	9.24625	9.99336	10.4922	8.16717	8.65155	9.50131	8.73489	10.2368	9.96937	9.32799	9.62523	9.33165	9.62164	9.66256	9.7585	9.04315	8.84715	9.35422	9.72411	10.1296	10.1678	10.1965	10.0412	9.45497	9.37656	10.1247	10.3227	10.3834	9.64945	9.53721	8.55299	9.96643	11.031	9.04407
CD37	6.05246	7.03483	6.90019	6.40766	7.08151	6.80353	7.03357	6.55453	7.36497	6.38025	6.55664	6.88621	6.24851	6.79145	7.51656	5.93332	6.58937	7.57102	6.53595	5.49888	5.51699	6.93967	6.57384	6.64304	6.24715	7.07669	6.02651	6.57606	7.02258	7.02553	7.63392	6.73244	6.44836	6.48128	6.9785	6.63513	7.17435	7.14128	6.63199	6.98765	7.03773	6.83349	7.24737	6.28204	6.53885	6.55682	6.75721	7.39781	6.70556
CD38	6.80511	8.40706	8.92375	6.95109	7.49416	7.52681	7.50567	7.93969	7.84814	7.94992	6.90383	7.93488	7.26771	8.14096	8.49578	6.62298	7.68123	8.21293	7.94695	6.09206	6.75878	8.14579	7.49258	7.60935	7.24891	7.42563	6.60695	7.92387	7.79351	7.82686	8.39629	7.90802	7.36719	7.32031	7.81831	7.48023	8.28056	7.70711	7.48524	8.31886	7.80518	7.36495	7.88577	8.07539	7.67771	7.4471	7.25745	8.50415	7.72967
ENTPD1	7.05147	8.24891	8.10425	7.74597	7.95146	7.26496	7.46774	7.63079	8.67508	7.05182	8.0306	7.92948	7.2916	8.04134	8.36694	7.49174	8.15672	8.84135	7.57124	6.12366	6.78854	8.25023	7.70884	7.85528	6.92643	7.89771	6.8273	7.96847	8.42553	8.08	8.6182	7.5147	7.79167	8.36307	9.07181	8.57944	8.61502	9.13252	8.0357	7.79139	8.33588	7.68963	8.86197	7.67396	7.62027	7.72861	8.07321	9.00457	7.63579
ENTPD2	6.66183	6.98269	7.26343	6.68535	7.66866	7.02777	7.51053	7.06683	7.8501	6.72427	6.24342	6.82507	6.51297	6.88088	7.72004	6.57709	7.06785	8.11406	5.82026	6.68891	6.04234	6.0026	7.00298	7.31009	6.68768	6.94664	6.0818	6.63441	7.5174	7.2568	6.3493	7.27635	6.72573	6.75126	7.30456	6.95224	6.84499	7.23557	6.46398	7.61874	7.222	6.88408	6.87859	6.74133	6.42881	6.98924	7.05465	7.68254	6.93481
ENTPD6	7.67456	7.98314	7.92575	8.47123	8.83228	8.3983	8.9147	8.00095	8.9986	7.75949	7.40288	7.58867	7.61917	7.38945	9.37825	8.01564	8.42199	9.31851	7.33714	7.35921	8.05171	7.21477	8.21111	8.3575	8.46752	8.09605	7.35874	8.09584	8.72348	8.59636	7.27876	8.05974	8.35748	8.07264	8.30907	8.1412	8.27754	8.21559	8.15763	8.47063	9.00192	8.53103	8.53955	7.93556	7.9642	7.91793	8.21828	9.33321	7.98566
ENTPD3	5.44789	6.50633	6.18695	5.84394	6.45733	6.56325	6.30046	6.12632	7.06697	5.93189	5.45862	6.40541	5.95464	6.0597	6.61306	5.7864	6.36126	7.12937	4.9949	5.73364	5.59207	5.34639	6.01374	6.3613	5.96501	6.35194	5.2952	5.94333	6.45369	6.29058	5.54805	5.72257	6.1822	6.1413	6.56002	6.03087	6.35452	6.08898	5.80072	6.43831	6.56964	5.83968	6.32483	5.8955	5.8659	5.90026	6.28057	7.04323	5.89981
ENTPD5	7.00951	7.80565	7.34965	7.61582	8.27135	8.34751	8.34937	7.59807	8.40152	7.03703	7.43749	7.33748	7.70815	8.13491	9.26171	7.04884	8.68115	8.57559	6.72006	7.45251	7.68341	7.20762	7.92408	8.54261	7.93492	7.56533	6.53412	7.77692	8.47903	8.17973	6.78149	8.00532	7.9972	8.11574	8.29498	7.70891	7.46961	7.77074	7.54411	8.31884	8.52129	7.66782	8.54757	8.71172	7.27002	7.80029	7.89609	8.3454	7.80574
CD40	6.84724	7.69209	7.71239	7.23574	7.7236	7.6627	7.68613	7.43967	8.02719	7.3262	7.20264	7.62249	7.6001	7.54352	8.26511	6.94198	7.44156	8.45915	7.34171	6.10603	6.57288	7.64272	7.34293	7.85166	6.86442	7.36287	6.40163	7.42307	7.78945	7.67778	7.46449	7.37721	7.19825	7.22558	7.76004	7.88694	7.84454	8.00124	7.23668	7.64929	7.7615	7.14465	8.24566	7.24526	6.97729	7.36841	7.54557	8.29448	7.43776
CD40LG	6.55944	7.30335	7.11841	6.98852	7.66307	7.35887	7.17708	6.96402	7.94464	6.67076	6.44594	7.09706	6.86476	7.03872	8.13182	6.58522	7.35154	8.13382	6.30205	6.41634	6.6202	6.59605	7.08354	7.26095	7.02677	7.17553	6.42774	6.77928	7.24135	7.30533	6.77516	6.74274	7.09717	7.1702	7.42427	6.97284	7.00165	7.53651	6.55895	7.23442	7.47163	7.11904	7.29259	7.02219	6.66635	7.10005	7.01167	8.24263	6.64845
CD44	7.91386	8.80943	8.70051	8.06858	8.34294	8.3487	8.77966	8.77242	9.41538	7.86525	8.17845	8.41873	7.99097	8.46288	9.64899	8.27126	8.95254	8.7874	8.29659	8.23556	7.74605	8.6318	9.93441	8.81125	7.95576	8.61096	7.55399	8.42579	8.52268	8.65988	7.69064	7.90019	8.62956	7.76697	8.97164	8.88703	8.73244	8.88637	8.25273	8.60201	8.55419	8.17163	7.80017	8.46418	7.65607	7.37053	8.85768	9.11425	9.07299
CD47	7.40589	8.52583	8.53338	8.23621	8.25496	9.39816	8.43259	8.65121	9.50408	8.61012	8.55824	8.62205	8.34091	8.34437	9.65793	7.63154	8.83069	9.53419	7.66218	7.51713	8.2131	8.21032	9.01427	8.84162	8.68947	8.8744	8.15249	8.58977	9.14496	8.75961	8.01737	7.98074	8.70712	8.35233	8.92273	9.18143	9.62412	9.0528	8.12599	8.32687	9.29349	8.81658	8.8769	9.03907	8.25927	8.01149	8.69955	9.73556	8.30919
CD48	6.40695	7.32479	7.44158	6.67108	7.39135	7.10226	7.04662	7.02996	7.49018	6.83043	6.55749	7.21595	6.51773	7.20441	7.83555	6.16941	6.97233	7.68743	7.01595	5.84768	6.23068	7.1782	6.91123	7.05474	6.54171	7.40124	6.12672	7.03004	7.16174	7.19566	7.65882	7.0281	6.5038	7.01445	7.10221	7.24594	7.17963	7.56042	6.50941	7.36727	7.19642	7.01989	7.73183	6.89707	6.92674	7.26359	6.74626	8.11468	6.99475
CD53	6.05967	7.58583	7.47212	6.68052	7.39751	7.53654	7.03804	7.03529	7.57701	6.885	6.94889	7.75157	6.62694	6.93288	7.69382	6.34008	7.08956	7.75505	7.471	5.69185	6.09743	7.86772	6.81641	7.03072	6.43164	7.29237	6.16646	7.11601	7.28295	7.13212	7.30141	7.09062	6.75368	7.02353	7.32736	7.25612	7.55474	7.45575	6.82286	7.31859	7.2911	6.78768	7.67889	6.86641	6.8949	6.66889	7.2201	8.15409	6.97498
CD58	7.03692	7.53348	7.49816	7.12592	7.63574	7.60973	8.03655	7.24478	8.1611	6.70264	7.30109	7.39453	7.0739	7.75249	8.27285	7.62744	8.12001	8.1023	6.64225	7.01456	7.51367	7.14976	7.41893	8.03351	7.07588	7.9249	7.86351	7.54329	7.88352	7.70755	6.93773	7.47068	7.65377	7.69778	7.9353	8.29852	8.02003	8.03986	7.19676	7.69505	7.8172	8.04126	7.64893	7.32605	7.23236	7.05445	8.0191	8.60662	7.15835
CD59	9.08035	10.1538	9.87286	10.0501	10.4806	9.69546	10.037	9.76546	10.938	9.97343	9.68404	9.97934	9.45097	9.74619	10.504	10.0911	9.97566	10.2934	8.74335	9.27338	9.73567	9.2337	11.2159	10.7307	8.78961	9.91827	9.25043	10.1802	10.4548	10.1645	9.81408	9.88646	9.80914	10.2566	10.661	9.99554	11.3004	10.4826	9.72455	10.6234	10.1011	10.0697	11.0591	9.62037	8.87069	9.6506	10.86	11.183	9.47351
CD63	11.801	12.578	12.4514	12.5489	12.5618	12.3899	12.5029	12.4358	14.1058	12.3015	12.4425	12.5586	11.9956	12.6147	13.0635	12.5372	12.9505	12.7665	12.1052	12.2501	12.5974	12.4676	12.6462	12.7618	12.1703	13.0707	12.1241	12.5116	12.5414	12.4482	12.2005	12.6325	12.7417	12.4352	13.0306	12.6577	12.9038	12.72	12.4498	12.7182	12.6734	12.4247	12.7762	12.5549	11.8968	12.3305	12.6837	13.7287	12.4325
CD69	6.45019	8.28426	8.3891	6.5688	6.23286	7.61554	6.41376	7.01047	6.91682	7.70921	7.4807	7.34498	6.6943	7.46399	7.66105	5.90898	6.52778	7.84345	8.90971	4.84804	4.74503	9.29814	6.02055	7.79509	5.05168	8.311	7.47342	8.10809	7.13813	6.76023	9.74497	8.65775	5.8417	7.97125	8.36085	8.61603	8.84776	8.31331	7.3142	8.99356	7.4564	5.58162	8.44226	6.91662	6.59054	8.10298	7.48672	9.05485	7.19198
CD70	7.12533	7.35512	7.51079	7.08805	7.77167	7.5938	7.43078	7.40651	8.1363	7.1175	6.51456	7.16741	6.90947	7.26914	8.10127	7.01402	7.24666	8.31022	6.48609	6.48207	6.77581	6.80036	7.8277	7.3309	6.85719	7.20695	6.59361	7.21082	7.67429	7.40769	6.62831	6.90916	7.23417	7.27169	7.65654	7.22495	7.93741	7.76102	7.17125	7.55301	7.69844	7.63512	7.54356	6.95742	7.11204	7.43841	7.55134	8.43548	7.37255
CD72	6.27657	7.13379	6.95331	6.49071	7.25127	6.90816	6.96128	6.7596	7.49117	7.05071	7.36632	6.77557	6.32929	6.80913	7.69764	6.04381	6.74545	7.64589	6.64678	5.45401	5.68596	7.39604	6.79728	6.7532	6.07988	6.96609	6.14962	6.95726	7.42568	7.08109	7.7486	7.07288	6.47846	6.37315	6.99877	6.65322	7.65936	7.54409	6.77886	7.13784	7.18482	7.031	7.90673	6.3847	6.62101	6.72145	6.39472	7.90702	6.67685
CD74	8.58629	10.2018	9.98338	9.70923	9.67083	9.69324	9.57506	9.99565	10.5802	10.6999	9.61348	10.4134	9.55717	9.71343	10.8429	8.84825	9.88256	10.6407	9.43048	7.65277	7.93929	10.2043	9.82155	9.67864	8.67274	9.6109	9.23269	10.3433	9.9692	10.0593	10.3234	9.84653	9.21959	9.70651	10.1016	10.1336	10.6777	10.3301	9.47014	9.68913	9.71616	9.60987	10.743	9.05616	9.87397	9.31219	9.65415	10.8273	9.42053
CD79A	7.21761	8.28057	8.87701	7.36189	8.27204	7.73961	7.90546	7.88982	8.57233	7.47655	7.27574	7.80251	7.86632	8.633	9.02519	7.33334	8.20498	8.69394	6.82082	6.93474	6.95632	7.84011	7.98897	8.14451	7.39576	8.21226	7.01946	7.71141	8.3275	8.25642	9.63156	7.65621	7.42399	7.86758	7.89101	7.2797	8.44788	8.1614	7.45074	8.51317	8.37958	7.64149	8.16544	8.2013	7.11805	7.95231	7.59838	9.06804	7.95376
CD79B	6.6525	7.0418	7.46809	6.80182	7.74487	7.72309	7.42362	7.05533	7.92652	6.93462	5.79955	7.11138	6.97167	7.21454	7.32267	6.97883	7.27566	8.13036	5.96752	5.36695	5.5856	5.53895	7.08384	7.32471	6.09354	7.66419	5.40124	6.80445	7.61857	7.23277	6.67179	5.89056	7.20118	7.1316	7.67928	6.86646	7.54759	6.88442	7.41868	7.14873	7.20898	7.01538	7.4448	6.45316	6.7171	6.75272	7.3513	7.91707	7.1462
CD81	11.1769	11.9709	11.9877	11.883	11.96	12.3767	11.9327	12.1656	12.8381	11.5007	11.6647	11.9623	11.1611	11.5602	12.7268	10.6998	11.8408	12.7961	10.9134	11.5921	10.8891	11.5842	12.0371	12.1794	11.9286	11.8476	10.8307	11.8111	12.0573	12.2981	12.0254	11.7814	11.9448	11.7599	11.8179	12.3541	12.2059	12.1235	11.7708	12.1363	12.5472	12.339	12.2502	11.4129	11.287	11.5382	12.2311	12.9715	11.9709
ADGRE5	8.09844	9.05342	8.89391	8.64758	8.78718	9.17105	9.21687	8.64683	10.399	8.63731	8.48151	8.60329	8.44121	9.20997	9.85598	9.42074	9.51038	9.44519	8.64859	8.48085	8.937	9.15607	9.41674	8.91286	8.82616	8.91145	8.09135	9.01042	8.90294	9.51504	8.30335	8.86335	8.88974	8.52486	9.2614	8.83464	9.6622	8.82351	8.96501	9.55551	9.00487	8.65115	8.49486	8.66292	8.15354	8.68892	9.35914	9.71486	9.24016
CD151	9.37051	9.40479	9.08471	10.2174	10.2168	9.8398	10.5225	9.6613	11.0903	9.46517	9.14375	9.75	9.43325	9.53045	10.6965	9.29017	9.69276	10.6316	8.13287	9.96083	10.1804	9.2068	10.2636	10.8095	9.55933	9.47532	9.60055	9.56404	10.1007	9.88633	9.00025	9.89902	9.99905	9.55405	10.3232	9.64536	10.2347	9.81498	9.69274	10.4282	10.391	9.93357	10.4847	9.73616	8.96217	9.42376	10.194	10.7947	9.15857
CDA	8.57841	7.05492	7.38289	6.36247	7.54397	8.85834	7.08392	7.08876	8.37581	5.84299	6.73133	7.89477	6.59224	8.32912	8.05396	6.16162	7.42907	8.13727	6.95678	7.2944	5.90614	7.84491	6.82297	8.91467	8.26152	7.69137	6.21349	7.42526	8.03406	7.36057	6.30789	7.39394	7.11533	7.62783	7.56928	6.37895	7.86703	6.82062	7.78006	7.76878	8.47774	8.63359	6.47513	7.40185	7.62021	7.82513	9.93706	9.68206	7.74913
CDK1	8.62412	9.23382	8.95144	8.52197	8.72364	9.12367	9.7594	8.97812	10.0396	8.42271	8.47079	8.94048	8.66456	9.53713	9.76903	8.75533	9.51151	9.92848	8.38568	8.44535	8.50703	8.72213	8.8639	9.32456	8.28958	8.94245	8.26626	9.16576	9.32464	9.62109	7.2691	8.93371	9.59352	8.74483	9.05067	9.92095	9.40633	7.91368	8.8423	9.00309	9.35051	9.14618	8.22248	9.30443	8.49842	8.0155	9.38772	10.2619	9.21711
LRBA	9.20256	9.21432	9.14045	9.53898	9.94543	8.89088	9.67405	9.69457	10.7436	8.70204	8.55238	8.66529	8.89561	9.36358	10.7174	9.6578	10.4113	10.4776	8.31002	8.97974	9.92411	8.79698	9.79183	9.80838	9.34956	10.5641	8.56458	9.58755	9.17879	9.56116	8.17688	9.29415	9.59156	9.39598	9.74406	10.3852	9.36051	9.82486	9.13258	9.93682	10.0709	9.40874	8.90151	9.39314	8.72051	8.95412	9.46986	10.8002	8.14623
CDC5L	7.63413	7.75799	7.85794	8.17499	8.71623	8.13909	8.36023	8.05009	9.34532	7.40674	7.3466	7.64435	7.47427	7.99052	9.10136	7.71141	8.18296	8.87269	6.83192	7.41216	7.33325	7.56778	8.24763	8.29634	7.35971	8.16759	7.72684	7.8395	8.42858	8.31816	7.48492	7.73877	8.20694	7.80188	8.43023	8.45282	8.09256	8.25982	7.39233	7.98233	8.48757	8.13447	8.57074	8.17598	7.73945	7.13561	8.0804	9.08313	7.86229
SEPTIN7	6.9534	7.70636	7.27722	7.60127	8.08904	7.67342	7.48779	7.332	8.21036	6.94248	7.04748	7.7857	7.36347	7.92116	7.88971	7.29124	7.80034	8.26169	6.4497	6.54415	7.15616	6.73984	7.42016	7.8458	7.42746	7.64749	6.81834	7.34021	8.08895	7.87194	7.11798	7.62946	7.66969	7.65543	7.96033	7.60887	7.80099	7.62683	7.14137	7.56759	7.86481	7.5712	8.05976	7.64288	7.03069	7.11615	7.45013	8.55517	7.46926
CDC6	7.47794	7.73266	7.31222	7.21461	6.76078	9.41042	7.45025	8.1496	9.14824	6.98193	7.73224	6.99581	7.19624	7.14209	8.83745	7.63897	8.70608	9.87084	6.99152	6.92459	7.64784	7.82249	8.34962	7.51203	7.38727	8.23065	6.7522	8.11593	7.98889	9.16009	5.38516	6.95597	8.49252	6.38077	8.23375	8.40915	8.2962	6.66017	7.99563	8.73128	8.53479	7.2739	6.89265	8.18023	7.82875	6.20332	8.63309	8.48811	8.35781
CDC20	9.4548	9.52559	8.91881	8.53443	8.56438	8.75087	8.7681	8.99951	10.0399	9.13173	7.73641	7.84513	8.47718	9.94282	9.87495	10.4964	9.47926	9.98485	8.63385	8.98901	8.8574	9.32213	8.98245	9.18525	9.13643	9.27671	8.21473	9.46805	9.06249	9.68376	6.72821	9.44241	9.66289	8.41991	8.68986	9.78758	8.91257	7.54399	9.09216	9.26589	9.45446	8.36979	8.04058	9.45868	8.81087	9.06434	9.76109	9.87783	9.46493
CDC25A	6.15289	6.65845	7.05721	6.43459	6.84048	8.15666	7.78835	6.99503	8.18721	6.52974	6.77922	6.7413	6.14253	7.20861	8.26768	6.74901	7.56333	8.49846	6.21933	6.5441	6.98995	6.90842	6.99563	8.1726	6.67391	6.90966	5.94836	6.67813	7.26619	7.89616	5.44636	6.72407	7.65337	6.38941	6.92962	7.66335	7.01411	6.57926	6.66381	6.99666	8.05854	6.51392	6.17556	7.48873	6.73076	6.31652	7.0137	8.17561	7.70991
CDC25B	9.04933	9.44746	9.84866	8.76983	8.80294	10.2078	10.7943	10.1767	11.6438	9.26661	9.74927	9.82922	9.07936	9.89344	11.2724	11.2953	10.5144	10.9754	9.60702	9.33803	9.96917	10.4296	9.90768	9.57172	9.66135	10.6174	8.6733	9.99643	10.2535	11.1097	8.58729	10.9551	9.94014	9.29187	10.0227	10.2873	9.98997	9.74555	10.2261	10.3468	10.1056	9.91426	9.65373	10.1716	9.20324	9.25435	9.5996	11.571	10.1459
CDC25C	6.64327	6.86288	6.79509	6.64261	7.44221	6.82311	7.26256	6.95153	7.62769	6.4229	6.27087	6.61189	6.96635	7.42846	8.06777	6.60736	7.21236	7.95326	5.56835	6.19228	6.96708	6.15912	6.72569	7.28161	6.28426	6.93909	6.03604	6.83264	7.309	7.2033	5.91681	6.54285	7.07012	6.99156	6.9882	6.78014	7.27707	6.80362	6.45037	6.91132	7.2872	6.65735	7.07902	7.0703	6.86802	6.71522	6.88888	7.54272	6.8015
CDC27	8.1768	8.4473	8.48027	8.28241	8.74273	8.16679	8.3441	8.4457	9.48448	8.17339	8.16182	7.8369	7.82489	8.22798	9.37759	7.9957	9.13971	9.15086	7.74219	8.04161	8.09985	8.23243	8.99458	8.52091	8.05969	8.40519	7.72846	8.58663	8.74287	8.65443	8.02861	7.93207	8.6618	8.06323	8.90509	9.02012	8.94268	8.48	8.35113	8.53876	8.85796	8.5652	8.99399	8.52283	8.42771	7.65243	8.8766	9.66392	8.62367
CDC34	8.07144	8.61523	8.65315	8.66835	8.77014	9.18545	9.0735	8.68778	9.96839	8.25625	8.07152	8.64224	8.11543	8.78014	9.60536	8.93856	8.96414	9.50454	7.60599	8.09164	8.01111	7.97021	8.81502	9.11108	8.3698	8.87693	8.09157	8.32767	9.05819	8.93596	7.9558	8.40114	8.72799	8.4125	9.18377	8.92293	9.06175	8.74897	8.53253	9.0723	9.00692	8.70833	8.79885	8.61826	8.21943	8.47124	8.82521	9.83009	8.68675
CDC42	8.49288	8.65166	8.40971	8.36211	8.51392	9.19668	8.72783	8.52095	9.46227	7.96957	7.99051	8.46798	7.99383	8.72614	9.35679	8.84977	8.73088	9.19036	7.81348	7.9387	8.24972	8.15428	8.17075	8.82	8.13233	8.22972	8.12422	8.50889	8.66244	8.74168	8.20653	8.33881	8.52219	8.38934	8.97306	8.736	8.79226	8.40035	8.4067	8.92348	8.76067	8.8436	8.57285	8.31947	7.99981	8.25899	9.2078	9.64104	8.67421
CDH1	8.85973	9.19724	10.4765	10.5905	10.1179	10.9582	10.7877	10.9403	12.0759	9.42124	9.9424	10.2936	10.7081	9.56786	11.9602	10.9292	11.4772	11.7227	9.46409	10.5424	11.6037	9.94637	10.9266	11.3199	10.1882	10.8213	10.0896	10.3064	11.1612	11.181	10.0158	9.56738	10.405	10.1872	11.2766	11.1023	10.7223	10.5267	9.77552	10.1749	11.5618	10.8094	11.1178	11.0672	10.5018	8.93128	11.1826	11.82	10.2488
CDH2	5.65969	6.37382	6.51771	6.07937	6.58986	6.37194	6.05334	6.01498	6.74789	5.7423	5.52869	6.31524	5.41966	5.88513	6.61002	6.12453	6.23976	7.15385	5.26	5.68677	5.59688	5.78225	5.79705	6.00119	5.69406	6.14407	5.35037	5.90274	6.64437	6.32159	6.38861	5.79863	5.93795	6.06938	6.68325	5.82486	6.74019	6.77895	6.25606	6.40146	6.51095	5.74313	6.48426	5.58006	5.44261	5.93258	6.91915	7.08824	5.93169
CDH3	9.215	10.2985	10.4157	9.38407	9.2621	10.49	10.4898	10.0215	10.9548	9.52175	9.53691	10.0942	9.6611	9.52849	10.3398	10.2021	10.044	11.1763	8.092	9.70352	9.38621	8.91765	9.98632	10.2772	9.86823	10.5198	9.42039	10.0835	10.3244	10.3771	8.71369	9.90417	10.1241	9.56438	10.6384	9.40731	10.4141	9.97096	9.01368	9.85009	11.0456	10.09	9.91085	9.9506	8.97841	9.17896	10.8341	10.6055	10.2215
CDH4	6.00441	6.25718	6.20965	6.02046	7.09908	6.37426	6.56286	6.15345	6.96588	5.98202	5.55666	6.55693	5.78599	6.25642	7.07563	5.77011	6.34389	7.19496	5.13002	5.45272	5.4273	5.41523	6.25741	6.33816	6.02476	6.20944	5.3545	5.8092	6.69987	6.44897	5.54896	6.18606	6.05485	6.10885	6.54143	6.05074	6.20315	6.69641	5.99322	6.56652	6.73917	6.17896	6.4564	5.93608	5.81332	6.26489	6.22821	7.13526	6.0999
CDH5	6.99506	7.87593	7.85234	8.09768	8.20066	7.83661	7.56612	7.63947	8.59941	7.14458	7.55314	7.23693	6.75529	7.60683	8.12383	8.00342	7.97875	8.8965	7.48214	6.04047	6.51474	8.19187	8.16174	7.53041	6.58678	8.34219	6.42122	7.75133	7.99977	8.15382	7.57681	7.5798	8.01806	7.47233	9.26445	8.42927	8.13606	8.35784	8.45271	7.93082	8.61549	7.21402	8.66749	7.30712	6.73012	7.24244	8.34986	8.25413	7.72286
CDH6	6.0471	6.5194	6.30313	6.2431	6.95218	6.48908	6.42507	6.54691	7.02845	5.72758	5.71759	6.76126	6.12904	6.30308	6.94873	5.93182	6.7985	7.25836	5.3722	5.39961	5.73589	5.43896	6.59523	6.40308	6.17343	6.58825	5.61897	6.20595	6.59975	6.58104	5.97845	6.1095	6.48998	6.34683	6.76109	6.62668	6.29812	6.69856	6.125	6.53041	6.77298	6.29671	6.64794	6.04545	6.08695	6.12399	6.56217	7.34681	6.08259
CDH7	4.68859	5.60213	5.26056	4.90055	5.45246	5.63685	5.3364	5.26916	6.22144	4.67347	4.85966	5.88733	4.92468	5.04004	5.78744	5.11846	5.60846	5.7099	4.27238	4.88944	4.57605	4.76133	5.14125	5.26064	5.16685	5.34115	4.4399	5.02625	5.46671	5.32657	4.70266	4.55455	5.24101	5.23314	5.51663	5.29172	5.27999	5.17963	4.82766	4.99574	5.18462	4.90802	5.09299	5.00017	4.94026	4.70809	5.34071	6.517	4.98881
CDH8	4.61064	5.76836	5.43737	5.1041	5.81355	5.79131	5.4597	5.4924	6.02781	4.7721	4.53817	5.94939	5.29007	5.27645	5.72619	4.87893	5.64985	5.92748	4.17906	4.36483	4.76669	4.41712	5.3419	5.34095	5.11449	5.63867	4.46649	5.07099	5.6541	5.48635	4.63704	5.02043	5.41691	5.48507	5.68992	5.29565	5.15164	5.29489	4.87231	5.40501	5.76026	5.14934	5.53012	4.76011	5.18612	4.81473	5.44862	6.40443	5.17402
CDH9	3.58417	4.70758	4.32524	5.45109	5.74657	4.76557	4.36705	4.51646	5.10866	3.75772	3.619	5.16373	3.99085	4.20498	5.02986	4.26437	4.75069	4.97259	3.85796	3.6374	4.27231	3.96886	4.60547	4.37085	4.37361	4.65578	3.50225	4.18137	4.72758	4.57557	3.83571	3.84654	4.45155	4.50757	4.78017	4.4298	4.42331	4.77663	3.78304	4.18372	4.89508	3.99057	4.49244	4.09592	4.1465	3.91189	4.56834	5.72504	4.16287
CDH10	5.23818	6.3224	5.92037	5.63806	6.02923	6.3995	5.85661	6.07162	6.68214	5.28371	5.32741	6.88434	5.67331	5.92123	6.57391	5.51851	6.1501	6.55538	4.84158	4.92721	5.47961	5.33388	5.75392	5.94695	5.90665	6.15767	5.07612	5.63633	6.11411	5.81767	5.27204	5.7018	5.98214	6.02091	6.21574	6.01886	5.84653	5.63327	5.3097	5.73114	6.05518	5.75517	5.66612	5.53419	5.61222	5.63056	6.10397	7.0758	5.62341
CDH11	7.71696	8.9871	8.66343	8.55795	7.498	7.47875	7.07986	8.58092	9.77804	8.09118	8.66485	8.53429	7.83852	7.26427	8.5831	8.22092	8.65126	9.79868	6.86036	7.15091	7.89069	7.18795	8.36139	8.02084	7.56185	8.95966	7.51634	8.59474	9.09145	8.4467	9.68256	7.99243	8.14757	9.03781	9.49319	8.23789	9.74276	9.7975	8.47351	8.34112	9.24075	8.04498	10.059	7.40354	7.72127	8.25063	9.82536	9.28598	7.98696
CDH12	4.25231	5.18735	4.70159	4.45422	5.13032	5.23374	4.88619	4.90457	5.5299	4.79096	3.90123	5.62503	4.65606	4.69074	5.46779	4.64521	5.15363	5.89809	4.22556	3.74496	4.40379	4.50353	4.67313	4.8231	4.71352	5.29836	3.97355	4.44926	5.16124	5.00802	4.02489	4.23342	4.9066	4.88824	5.10622	4.95473	4.84162	4.66016	4.34117	4.70096	5.30652	4.44967	4.58459	4.28496	4.75401	4.05261	5.04511	6.11605	4.3549
CDH13	6.15864	7.26244	6.35922	6.67013	7.31442	7.13513	5.77819	6.33759	7.3179	5.63048	6.35304	6.77386	6.21265	6.90479	6.71619	6.42921	6.88049	7.03952	6.7242	5.5719	6.03695	6.55233	6.2357	6.09206	5.868	6.95335	6.05445	6.30915	7.0319	7.50955	6.88379	6.12284	6.98041	6.57284	8.04532	6.73961	6.88516	6.69243	6.91428	6.99768	7.05798	6.45675	7.60904	5.97578	6.21434	5.87726	6.9876	7.4528	6.26735
CDH15	6.41081	6.44247	6.91912	6.46221	7.41637	7.1473	7.05703	6.45809	7.73034	6.60938	5.70759	6.59501	6.43424	6.57245	7.53546	6.72693	6.93366	7.87925	5.72538	5.85313	6.02664	5.50596	6.86339	7.2228	6.11648	6.93421	5.76777	6.24767	7.20242	6.78673	5.84566	6.03635	6.59763	6.50745	7.19181	6.45768	6.95888	7.28014	6.67656	7.10909	7.29885	6.6114	7.06127	6.32	6.2982	6.68726	6.72604	7.80813	6.57965
CDH16	6.21944	6.20184	6.40326	5.84011	6.72354	6.60946	6.71179	6.16655	7.1547	6.01617	5.56406	6.44066	5.85474	6.40019	7.12545	6.04333	6.42515	7.32873	5.31447	5.80192	5.57079	5.93149	6.29274	6.59632	5.88576	6.23131	5.42533	5.80993	6.65074	6.50852	5.78836	6.18617	6.36101	6.37557	6.49812	6.2702	6.75199	6.64587	6.14423	6.59136	6.98066	6.17495	6.86711	6.15254	5.96925	6.31005	6.25978	7.25458	6.47826
CDH17	10.926	11.4517	11.3553	12.5479	12.9712	11.9294	12.2926	11.9757	13.4988	6.05783	11.2265	11.7154	11.887	11.7596	12.9669	11.9385	12.5241	12.4866	9.95074	11.8938	12.588	10.5273	11.2105	12.5667	12.0609	11.3783	11.7895	11.828	12.5132	12.2474	10.7091	12.1284	12.4092	12.156	12.2832	12.6399	12.0463	12.2673	12.1058	12.3289	11.9739	12.6371	11.1271	12.6018	11.2804	11.7534	12.0039	12.9808	12.091
CDH18	6.66577	7.03461	6.65724	6.61464	7.74196	7.15761	7.18524	7.04288	7.87566	6.42611	6.232	7.30408	6.68627	7.16466	7.76143	6.46305	7.50141	8.17877	5.87601	6.25141	6.4455	6.1079	7.19192	7.30579	6.99211	6.9754	6.12123	6.56227	7.2735	7.23029	6.58971	6.97495	6.76127	6.92529	7.1404	6.63861	7.18074	7.62745	6.55035	7.17472	7.67138	7.08017	7.40572	6.83387	6.75015	6.92742	6.70483	7.85483	6.62383
CDK2	6.52697	7.47787	7.58765	7.49465	7.13743	7.70541	7.39899	7.63167	8.4075	6.88611	6.71476	7.52567	6.84384	6.99762	8.03347	7.40002	7.73705	8.2359	6.41514	6.52444	7.28762	6.68212	7.65638	7.69611	7.01474	7.5811	6.86065	7.2962	7.37928	7.81846	6.72813	6.87294	7.56987	7.07015	7.56373	7.86972	8.00851	7.12356	7.38395	7.5669	8.07154	7.25574	7.18101	7.34754	7.13091	6.4994	7.6846	8.54152	7.29432
CDK4	10.6939	10.8598	10.7277	11.1612	11.0138	11.6895	11.3941	11.4225	12.3303	10.6311	10.1972	11.0915	10.1255	10.6412	12.1277	10.5191	11.6664	11.8867	9.45562	10.1247	10.8314	10.1382	10.9816	11.5284	10.7069	11.0966	9.92662	10.8991	10.8213	11.5995	9.98972	10.6304	11.4878	10.5547	10.9273	11.3352	11.2641	10.5725	10.9227	11.4094	11.8484	11.488	10.6565	10.8754	10.801	10.1297	11.1897	12.886	11.0188
CDK5	8.48556	8.37949	8.43944	8.64045	9.21378	8.66099	8.3892	8.45049	9.53057	8.05294	8.1301	8.45415	8.85108	8.38124	9.52786	8.81308	9.17821	9.45029	7.18945	7.93634	8.25904	8.00066	9.14776	8.92312	8.04516	8.413	7.83996	8.44825	9.50554	8.55102	7.36995	8.75885	8.37422	8.24629	9.09043	8.95848	8.71585	8.96814	8.25038	9.03561	9.50143	8.75731	8.5465	8.39777	7.88721	8.25939	8.63895	10.0389	8.27591
CDK6	6.45279	7.55844	7.64569	7.86627	8.13446	7.73296	8.32963	8.15124	9.53304	6.80068	7.90162	7.68738	7.15477	7.25987	9.39802	8.49489	8.78157	8.31426	6.94668	7.67826	7.62127	7.18012	8.67077	8.60839	6.97811	8.30739	7.18365	7.50985	8.14306	8.40316	7.34795	7.78185	7.95476	7.52768	8.95604	7.97211	8.26829	8.79353	7.05885	7.61288	8.26296	7.70945	7.72508	8.08329	7.58611	7.02779	8.30534	8.67575	8.23136
CDK7	9.03008	9.14897	8.92759	9.04449	9.52439	9.93968	9.78254	9.41672	10.0668	9.06549	8.218	9.37936	9.6668	9.28006	10.6528	8.95478	10.186	10.2071	8.1449	8.99955	8.54141	8.74454	9.28098	9.96535	8.32471	9.79505	9.27041	9.59969	9.44318	9.24329	8.46275	9.2258	9.6177	9.53049	9.6604	9.47733	9.83055	9.55835	9.41345	9.34994	10.0775	8.63948	9.64083	8.58497	9.233	8.87205	9.74005	10.2261	9.71402
CDK8	6.91666	8.43939	8.5325	9.33523	9.80665	8.88367	9.97632	8.84274	10.8395	8.08189	8.0883	9.43462	9.7087	8.64474	9.905	8.75602	9.31118	10.2236	7.561	8.12168	8.61056	7.82927	8.43924	9.50993	9.0353	8.77584	7.97762	8.87677	10.122	9.77334	7.60421	9.48892	9.52386	8.90674	9.10032	9.7315	9.25082	9.66197	8.55397	8.93585	9.49461	9.05827	9.35731	10.1646	8.03836	8.00964	9.07164	9.88558	8.96332
CDK9	5.90458	6.56678	6.52126	6.23564	6.34451	6.74367	6.71122	6.36073	7.51331	6.15278	6.17429	6.47079	5.97621	6.56377	7.16759	6.07919	7.03944	7.22489	5.41523	5.78284	5.82034	5.9209	6.67094	6.65558	6.14705	6.459	5.71124	6.26011	6.74931	6.61912	6.22452	5.99088	6.54257	6.20376	6.78793	6.47734	6.72259	6.46576	6.39081	6.70131	6.85818	6.35445	6.55544	6.38128	6.19159	6.13713	6.74259	7.37445	6.22737
CDKN1A	9.24943	9.64695	10.0422	9.51921	9.78442	9.16791	9.29828	9.74808	10.9508	10.2406	8.72377	9.20648	9.36675	9.02958	10.0328	9.17014	10.9119	10.1629	8.87884	10.1557	8.54358	9.63573	9.92207	9.87145	9.33883	9.51662	9.13711	9.77763	9.43317	9.38335	9.24192	9.96179	9.07966	9.26612	10.0066	10.2221	10.8223	9.4155	9.70761	10.3943	9.10219	9.18427	10.0095	9.65484	8.4819	9.39301	10.4447	10.7309	9.97858
CDKN1B	9.39602	10.9247	10.7681	11.407	11.4274	11.1304	11.2219	11.0552	11.5985	9.86172	9.70148	11.2027	10.24	10.6849	12.0593	9.70666	11.0399	11.8509	9.72652	10.0431	11.3307	10.3404	10.6303	10.8995	10.0744	9.65996	9.3581	10.7602	10.9446	10.9912	10.8646	10.0863	11.0539	10.9144	10.8277	10.9241	11.1896	10.6809	10.7421	10.6507	11.2957	11.1247	11.0811	11.1913	10.0851	10.4107	10.7897	12.1653	9.84614
CDKN1C	7.48145	6.61958	6.88707	6.44603	7.62769	8.63548	7.41142	7.11818	8.54814	6.32784	6.44119	7.7683	5.61739	6.36596	8.06868	6.12743	7.91022	7.42089	5.41627	8.60819	5.7652	5.55913	7.32105	8.77611	7.22836	6.17716	6.53141	6.622	7.66536	7.11362	7.51616	6.64648	7.30266	6.92446	7.86192	6.32414	7.56715	7.3087	7.01429	7.50981	6.78893	7.28956	7.53993	5.7691	5.45314	7.09092	7.75724	7.29029	6.7647
CDKN2A	7.3467	6.65111	6.42585	6.27212	6.98861	7.8404	6.538	6.5027	7.24341	6.59855	5.67858	7.62	5.9645	6.33089	7.07275	7.21512	6.98522	6.86366	5.47048	5.93796	7.29732	5.76871	6.30597	7.77766	6.65938	7.05965	6.12646	6.85807	6.69038	6.43087	6.51177	6.57352	6.58337	6.49156	7.28409	6.29602	6.33429	7.34778	6.03776	6.55112	7.15462	6.67482	7.10625	5.89985	5.83091	6.43366	7.76876	7.53695	6.68261
CDKN2B	6.47207	6.43188	6.27935	6.1966	6.48628	6.19887	5.65558	6.21501	7.13346	6.40485	6.3224	6.85281	5.57484	6.52521	6.57038	6.44398	7.02226	7.5434	4.88522	5.7666	6.53944	4.87529	8.42274	7.55094	6.68043	7.41161	5.84421	6.42012	7.02386	6.28856	7.8268	6.06895	5.86141	6.8461	6.93488	6.35154	7.88649	7.76441	6.39897	6.65615	6.7956	5.91759	8.12582	7.58221	5.58768	6.64676	7.53595	7.23496	5.64994
CDKN2C	7.13802	7.41443	7.63716	7.41977	7.86658	6.63406	7.1951	7.11908	9.63498	7.27309	7.24085	7.29978	6.98372	7.99869	8.31019	8.66206	8.10629	8.25016	6.83899	7.24143	7.58702	7.42668	8.00355	8.50873	7.19423	6.7038	6.61901	7.75338	7.79979	7.81269	7.68198	7.98718	7.90316	7.51371	8.56446	8.84597	8.00925	7.87426	7.37664	7.56551	7.55977	7.76179	8.08529	7.509	6.99437	7.41307	7.4766	8.7337	7.38211
CDKN2D	6.02423	6.28265	6.24182	6.38255	6.89454	6.765	6.87253	6.08872	7.55313	6.18821	5.7763	6.54298	6.02682	6.56488	7.49667	7.03549	6.52807	7.62237	5.72241	5.72653	5.91269	6.23815	6.40543	6.90001	5.94749	6.2999	5.78745	6.23286	6.83151	6.68197	5.85426	6.30618	6.51978	6.46878	6.69481	6.701	6.86212	6.99728	6.3977	6.7958	6.99746	6.66517	7.10036	6.29682	5.84457	6.44045	6.58268	7.49456	6.41016
CDKN3	9.42909	9.65267	9.24748	8.75149	9.12845	9.87496	9.40493	9.46717	10.3857	9.58122	8.88413	8.99522	8.32017	10.4804	10.3928	10.0683	9.87491	10.0558	8.91428	8.84126	9.11283	9.58393	8.96276	9.64376	9.37001	9.64714	8.64411	9.65723	10.0559	9.80267	7.40282	9.52608	10.1053	8.8196	9.57048	10.1537	9.64269	8.66328	9.26297	9.22703	9.95436	8.82195	8.20385	10.2988	8.76612	8.44762	10.1586	10.961	10.2189
CDO1	6.23897	7.33584	7.06271	6.87111	7.16917	7.16581	6.83153	7.09516	7.46341	6.45147	6.52339	7.00741	6.74819	6.93454	7.44949	6.5267	7.23514	7.8402	6.19398	5.90298	6.22262	5.91841	6.77555	6.88106	6.83152	7.08613	5.89181	6.70036	7.29091	6.97309	7.59606	6.3233	7.01287	7.0857	7.22804	6.92647	7.53911	7.35046	6.49352	6.89536	7.14715	6.95804	7.61094	6.63634	6.84438	6.90107	7.14024	7.84545	6.79081
CDR1	4.1275	5.29313	5.40667	4.64864	6.07152	6.04739	5.60635	4.9854	5.82494	4.9583	3.9301	5.91931	5.12127	5.16437	4.87437	4.96034	5.4486	6.11433	4.32383	3.56122	4.15186	3.99558	4.74206	5.2515	4.44996	6.16258	3.71015	4.58414	5.2929	5.41246	4.15757	3.68804	5.36231	5.27242	5.71704	4.78703	5.62807	4.44759	5.74653	4.76894	4.90249	4.58656	5.42354	4.20063	4.8977	4.08955	5.48381	5.863	4.96289
CDS1	7.21481	8.29768	7.67709	7.73167	8.42345	7.79794	8.99839	8.0841	9.53347	6.45821	7.55012	7.79397	8.01225	8.02108	8.99236	8.30825	8.92316	8.7614	7.22643	7.81222	8.06415	7.68501	8.05244	8.53358	7.94603	8.17249	7.72645	8.21377	8.21507	8.22644	6.43377	7.83672	8.31822	8.20024	8.93137	8.99457	8.01585	8.37751	8.09212	8.27949	8.5857	8.64597	8.11636	8.31644	7.51013	7.73421	8.65349	9.53485	8.31346
CDSN	6.08408	6.59009	6.3807	6.26601	7.0122	6.66594	6.7653	6.44186	7.32715	5.94692	5.89959	6.51516	6.253	6.76217	7.45781	6.13346	6.85002	7.40148	5.16942	6.22794	5.69896	5.83622	6.64043	6.67534	6.47216	6.36011	6.04069	6.18792	7.00111	6.82091	6.04532	6.38989	6.47993	6.43442	6.80162	6.36445	6.46194	7.13403	6.0941	6.66553	7.17893	6.48892	6.83912	6.50169	6.00816	6.68307	6.30101	7.40765	6.43359
CD52	7.56407	9.58532	8.93381	8.42014	8.72301	8.26027	8.74047	8.53765	11.1369	8.79219	9.06638	9.3613	7.90929	9.95119	9.22607	6.84947	8.27409	9.06159	8.35969	6.58168	6.3687	9.01606	7.82772	8.56506	7.51589	8.82392	8.38056	9.24052	8.6205	8.50751	10.7044	9.09308	7.97108	8.85454	8.22571	9.19845	9.74627	9.73549	8.45464	8.84932	8.49446	9.16002	10.507	7.9592	8.87949	9.11412	8.21392	9.58831	8.99185
CDX1	10.214	10.1316	10.2692	10.2573	10.4348	10.0932	10.9979	10.6499	10.9987	8.22009	9.62246	9.90079	10.3896	10.6544	11.5439	9.41701	11.2324	11.1014	8.83231	9.98468	10.4791	9.79071	9.62502	10.5117	10.0485	10.2983	9.33256	10.0825	10.3189	10.5387	9.13019	10.5708	10.5627	10.2689	10.7007	10.4225	9.92209	10.8873	10.7649	10.7374	11.0194	10.208	10.6618	10.7275	10.4289	10.5715	10.2297	11.8521	10.3818
CDX2	7.84037	8.18029	6.54977	9.59477	9.62315	8.57197	9.0855	9.335	9.69675	5.85441	7.74385	8.09967	8.76894	8.76127	9.35747	7.58661	9.18318	9.60918	6.97291	7.93379	8.65431	7.89831	7.52953	8.13041	8.78451	7.37633	8.56032	8.23913	9.26369	9.43771	7.18351	8.69746	9.32733	9.20594	8.37342	9.39086	6.99515	7.68154	7.86603	9.26287	9.20135	9.14626	8.53009	9.26565	8.15256	8.70113	7.2344	10.1193	7.449
CDX4	5.91596	6.19616	6.1013	5.88035	6.79905	6.67466	6.70141	6.10309	7.03528	5.75099	5.15499	6.5088	5.86769	6.2585	7.02033	5.66201	6.3865	7.13425	5.10356	5.30979	5.44828	5.18839	6.09038	6.39881	6.03649	6.23543	5.0956	5.71645	6.66475	6.16836	5.63853	5.8577	6.1804	6.07297	6.45316	5.99413	6.39692	6.68336	6.06493	6.39	6.69339	6.03207	6.35192	5.9576	5.76964	6.23753	6.45241	7.30758	6.05422
CLGN	3.61396	4.75335	4.42998	5.7607	5.91138	4.58331	6.7781	4.50947	5.05476	3.60422	3.76945	5.06825	4.09039	3.95316	5.22696	4.13789	4.67069	4.61446	3.85126	6.29692	4.24931	4.08316	4.16601	5.52981	4.2267	4.73758	3.32356	4.46653	4.35518	4.30031	3.90167	3.86585	4.31595	4.51484	4.59351	5.50522	4.11795	4.15379	4.22795	4.96462	3.89392	5.70615	5.08876	3.93235	4.73106	3.76615	4.69282	6.85282	4.03254
CEACAM5	10.3731	10.831	10.2142	10.4183	10.8232	11.0834	10.9262	10.8295	11.9299	7.13476	10.2885	10.8971	10.8668	10.7586	11.4478	10.8816	10.985	11.6496	10.12	9.86295	11.0371	10.1501	10.5	10.7001	10.5586	10.9679	10.3783	10.5794	11.0936	11.0207	10.2282	10.4538	10.812	10.7353	11.3716	11.1543	10.6737	10.7646	10.2997	10.834	11.2452	10.9995	10.9617	10.7245	10.3166	10.3714	10.7563	11.9564	10.4279
CEBPA	9.18617	10.5361	8.95477	9.87136	10.1864	9.87919	9.71494	9.73765	9.78787	7.95244	9.05865	10.1641	9.68563	9.89882	10.9872	7.18231	9.85413	10.5676	8.05891	8.42242	9.38963	8.60579	8.88587	9.80761	9.6118	8.67467	8.2934	9.88014	10.0392	10.4559	8.61942	9.67154	10.2749	10.3675	9.75925	9.19917	8.65486	9.44492	9.28381	9.90227	10.4017	9.89784	10.7463	10.2005	9.60303	9.64096	9.29468	10.8325	9.03611
CEBPB	10.462	11.6147	11.6385	11.7617	11.8192	12.3819	12.246	11.6912	12.3503	11.0926	10.645	11.9903	11.6215	11.1661	12.5905	11.1578	11.5027	12.3982	11.5209	10.4244	11.1106	12.0314	11.1781	12.0302	11.5833	11.7158	10.7388	11.6183	12.1014	12.1883	11.5296	12.3013	11.5935	11.6538	12.2428	11.6853	12.1906	11.5236	11.3523	12.046	12.3182	12.0745	11.3943	10.684	10.6787	11.8038	12.3108	13.1519	11.3405
CEBPD	6.96423	8.16952	8.33357	7.50351	7.58357	8.66457	7.48987	7.93958	8.7429	7.45003	7.40669	7.87426	7.85483	8.11976	8.94052	7.12887	8.14392	8.63097	6.80537	6.85249	6.83965	7.30834	7.94622	8.15375	7.21717	7.98115	6.88509	8.07441	8.16287	8.27095	8.15767	7.65653	7.86159	7.81173	8.51979	7.5721	8.68043	8.56299	8.63958	8.22387	8.99488	7.25329	8.68542	7.44827	7.31684	7.50782	7.69986	9.08891	7.60316
CEBPE	6.77826	7.01024	7.59282	6.74034	7.67303	7.59213	7.50595	7.12029	8.40977	6.92902	6.29082	7.46515	6.85026	7.05312	7.65809	7.04472	7.23069	8.0883	6.35166	5.81963	6.55059	5.85388	7.10027	7.55983	6.38523	7.26668	5.98639	6.7335	7.49302	7.21578	6.39077	6.54208	7.11135	7.16994	7.60696	6.92786	7.37126	7.3421	7.25318	7.29767	7.50428	6.95974	7.25218	6.61617	6.91998	6.94981	7.29955	8.29876	7.03055
CEBPG	8.66681	9.56373	8.88927	9.62438	9.84879	9.4421	10.0166	9.14426	10.2561	8.16218	8.4856	9.34129	9.10139	9.47229	10.3105	9.48044	9.98548	9.86734	7.91511	8.66962	8.93667	8.62643	9.36647	10.1734	9.00422	9.41538	8.61916	9.61342	9.42072	9.75658	7.78573	9.19356	9.4377	9.38548	9.68019	10.0097	9.5522	9.35278	9.0776	9.60312	9.76229	9.65929	9.82442	9.63173	8.96949	9.07205	9.76651	10.6576	9.2103
CEL	5.99039	5.74626	5.60343	10.0853	10.4529	6.67282	8.4299	7.85851	6.81511	5.51167	7.77821	6.38004	7.30949	5.73716	9.02823	5.60413	6.17927	12.3512	4.7995	5.44231	7.90413	5.41249	5.83947	5.84693	8.21847	6.59008	4.97138	6.73193	8.51046	8.88315	5.38421	7.29997	6.02351	6.66101	6.06653	5.88706	5.70958	5.77004	5.56326	7.375	12.0716	10.3996	6.66488	9.45181	5.09132	8.09518	5.88064	12.5701	5.70983
CELP	6.93902	6.94724	7.06299	8.6351	8.85906	7.62215	8.3912	7.62844	8.06886	6.89905	7.15367	7.29345	7.42548	7.12226	8.62678	6.76234	7.63687	10.7317	5.8514	6.23966	7.89482	6.37008	7.01312	7.27574	7.8593	7.44601	6.45162	7.10336	8.46909	8.51733	7.00942	7.74163	7.11202	7.67722	7.40341	7.1813	7.47165	7.73708	7.19856	8.12822	10.4844	9.14399	7.93648	8.32668	6.72458	7.97386	7.25034	10.4995	6.93316
CENPA	7.09494	7.27251	7.55994	7.67839	7.62943	7.64674	8.05892	7.76672	9.05352	8.06395	6.88672	7.53545	6.97293	8.06975	8.89164	8.09563	8.01144	8.92083	7.2236	7.15746	7.69592	7.45842	7.88885	8.36382	7.4116	7.56644	6.9184	7.70401	8.37444	8.28552	6.78877	7.85102	8.09275	7.58542	7.73024	8.07432	7.82093	8.14002	7.78643	7.70664	8.25177	7.67865	7.58063	8.05981	6.94611	7.43122	7.88229	8.94449	7.76772
CENPB	7.25929	7.34623	7.2338	7.49179	7.31629	8.23532	8.7516	7.53942	8.76719	7.05191	7.46484	7.45091	6.76469	7.25635	9.24184	8.03765	8.24278	8.90509	6.88268	7.34717	7.61676	7.55554	8.47351	7.79455	7.0211	7.34463	6.64362	7.73711	8.2567	8.62822	7.41115	7.81247	7.86211	7.24482	7.67833	7.55039	8.17504	8.09552	7.92317	8.1301	8.02493	8.50642	8.39906	7.71016	7.20964	7.5402	7.76535	9.009	8.09828
CENPC	7.17136	7.34613	7.18757	7.68315	7.94736	7.0983	7.31719	7.49855	8.55501	6.15851	7.06319	6.4303	6.22374	7.68246	8.50452	7.42762	7.79743	8.42891	6.6399	7.12923	7.00317	7.30938	7.65065	7.8804	6.80421	7.41679	7.17395	7.47907	7.32769	7.63708	7.07937	6.71163	7.27326	7.71125	7.42915	8.03433	7.90986	7.42396	6.73303	7.70481	7.78516	7.5707	8.0778	7.31858	6.13213	6.98247	7.09619	8.18412	7.28848
CENPE	7.66825	7.15926	7.48223	7.25451	8.21193	7.51654	7.60694	7.95544	8.69814	7.21541	7.18958	6.96623	6.92313	8.98465	8.76813	7.73359	8.11719	8.74162	7.44453	7.13263	7.52467	8.18754	7.79361	8.02406	7.7134	7.87536	7.11733	7.47541	8.02955	8.21257	6.1149	7.52578	8.39906	7.47863	7.92937	8.30111	8.10909	7.19611	7.16173	8.22043	8.2384	7.85462	7.30896	8.51478	7.19452	7.35274	8.08626	8.38608	7.86067
CENPF	6.57948	6.92329	6.80914	6.46787	6.68326	7.39452	6.79837	7.09484	8.7659	6.43277	6.28894	7.21606	6.61929	7.20751	7.86043	7.468	7.35678	8.06353	6.00222	6.39341	6.83065	6.3178	6.79036	6.99151	6.89059	7.19081	6.0111	7.02978	7.33748	7.55696	5.30999	6.60393	7.4714	6.80559	7.22043	7.42087	6.52294	5.9812	6.77636	6.90878	6.97701	6.55033	6.32265	7.50298	6.23917	6.20062	7.26215	8.0935	6.39675
CETN1	7.37442	8.34855	7.91768	7.65671	8.12158	8.19511	8.00051	8.02694	8.60067	7.36586	7.36774	8.46366	7.63194	7.97106	8.61212	7.38669	8.24763	8.61067	7.44423	7.13376	7.65746	7.20988	7.80366	7.79322	7.92888	8.04915	7.31291	7.79663	8.2185	8.09745	7.60469	7.78134	7.74889	8.10927	8.26632	7.86762	7.82566	7.93118	7.54961	8.15461	8.20282	7.91225	7.78442	7.46321	7.91636	7.7242	7.98794	8.76314	7.61984
CETN2	11.0819	10.222	10.0754	10.6864	11.1104	10.6973	10.6153	10.2557	11.5062	9.35694	9.40464	10.2668	10.4621	10.0646	11.5299	10.48	11.2709	11.3545	9.19906	10.7174	10.2489	9.81037	9.81176	10.6936	10.5022	10.8502	10.1736	10.325	10.5688	10.5827	10.106	10.3007	10.1957	10.4457	10.7384	10.5422	10.6264	10.5217	9.84034	10.5161	11.0637	11.3485	10.2933	9.61179	9.69327	9.67608	10.7546	12.0413	11.2423
CETN3	8.55799	9.39513	9.20137	9.61652	9.97612	9.1258	9.74483	9.66009	9.7258	9.1515	7.8619	8.32154	8.72581	9.59985	10.2571	9.53667	10.0576	10.0427	8.79291	8.98812	9.15794	9.3742	8.69406	9.72486	8.41884	9.00067	9.01539	9.49432	9.13204	9.24918	9.30084	8.48373	9.25557	9.2846	9.54997	9.29946	9.8692	9.50677	9.20647	9.17365	10.1727	8.99315	10.1669	9.04281	9.22366	8.8668	9.41287	9.62934	9.83879
CETP	5.99358	5.98457	5.81152	5.79358	6.90699	5.96028	6.18592	5.70937	7.06551	5.41157	5.30437	6.56662	5.38989	6.14909	6.85738	5.40589	6.14951	7.19529	4.8553	5.05165	4.85478	5.32495	6.02976	6.08415	5.42655	6.09515	5.02137	5.6271	6.30954	6.34969	7.26319	5.98182	6.10612	5.79084	6.3336	5.84096	5.71917	6.32814	5.87723	6.57568	6.66826	6.00109	6.89228	5.62597	5.62977	5.89965	6.03669	6.84566	5.76512
CFL1	9.05692	9.552	9.46893	9.48427	9.9028	9.76758	9.857	9.56507	10.6105	9.17957	9.03571	9.90707	9.29321	9.31563	10.3172	9.46706	9.75722	10.282	8.97686	8.97487	9.22686	9.25446	9.57588	9.70458	9.2932	9.57468	8.85412	9.39757	9.89521	9.71286	9.00767	9.4848	9.5616	9.37792	9.89185	9.6862	9.62805	9.77749	9.3495	9.54833	10.0452	9.66259	9.73865	9.56431	9.04859	9.19606	9.81857	10.6834	9.47725
CFL2	6.58668	8.07483	7.40225	7.1301	7.56384	7.38356	6.29188	6.9853	7.95084	7.41145	7.88597	7.44183	6.07768	6.8579	8.05975	7.20257	7.64554	8.30635	6.28776	6.17001	6.52235	6.71644	7.30181	8.49191	6.26284	7.60723	6.46241	7.67183	8.10198	7.22041	8.20256	6.99215	7.94499	6.93622	8.68038	7.7192	8.38697	9.2898	7.23974	7.53211	7.78228	6.72419	8.32914	7.38209	6.57257	6.20926	7.75995	8.22624	8.17361
CTSC	9.33931	9.6004	9.4859	9.00601	8.97287	9.53978	9.44493	9.37203	9.76433	9.60735	8.93307	9.46423	8.54103	8.91374	10.6365	8.40997	9.51613	10.3637	8.83772	8.64859	8.29904	9.55478	9.43885	9.06672	8.41816	9.55114	8.13568	9.9173	9.46563	9.67954	9.35814	9.20952	9.04461	9.18931	9.34466	9.7907	10.3102	9.91388	8.84048	9.30215	9.75091	9.42566	9.58789	9.19393	9.17111	8.60576	9.73673	10.5952	9.49014
CFTR	6.40447	7.0457	5.90353	7.16751	7.21475	6.23088	6.82901	7.01634	7.19653	4.58635	6.51119	6.7267	6.37715	6.62405	7.89027	5.29093	7.43924	8.32674	5.22715	5.86777	6.9582	5.56181	5.70406	7.11176	6.11611	5.68927	5.79053	6.72543	6.98407	7.71006	5.52068	5.75654	5.66357	7.28606	6.98837	6.17708	5.96137	7.46349	6.22162	7.08434	8.06847	7.5982	6.63735	7.48912	6.5645	6.40592	6.35331	8.86315	6.74498
CGA	4.68792	5.62094	5.45722	5.2657	6.04267	5.89236	5.58416	5.53952	6.13708	4.8326	4.95202	5.96623	5.32987	5.24429	6.29792	5.23624	5.83668	6.25519	4.77311	4.90579	5.15702	4.90181	5.4311	5.6735	5.44969	5.80273	4.78864	5.0986	5.67111	5.73635	4.77973	5.31358	5.45617	5.53101	5.75671	5.44553	5.34344	5.50847	4.9683	5.6554	5.69061	5.37149	5.50319	5.09767	5.19324	5.29297	5.47186	6.45452	5.34236
CEACAM3	7.35614	7.63366	7.80869	7.31035	7.97575	7.98491	8.0244	7.59839	8.77192	7.11938	6.98327	7.59888	7.61471	7.75757	8.68801	7.58059	8.05005	8.65434	7.01632	6.97943	7.42864	7.32132	7.72141	7.88823	7.43159	7.82394	7.09485	7.36882	8.2215	8.03589	7.23388	7.76751	7.51983	7.56542	8.31764	7.67471	7.96089	8.15349	7.46161	8.08984	8.26555	7.88716	7.91585	7.66476	7.15955	7.57724	7.6326	8.93301	7.53682
CEACAM7	7.54564	10.5459	8.66626	7.18436	8.20336	7.57925	7.2808	8.95005	8.52728	5.47349	9.13683	6.72196	11.4073	11.4135	9.91715	6.64452	8.62588	7.14877	7.55282	10.0362	8.62908	8.2348	10.8632	11.7376	10.2467	7.16765	11.4584	9.84132	9.22274	10.2378	5.58623	9.8764	8.39868	10.5209	9.16084	11.022	7.9019	6.47047	9.61567	10.0266	8.64262	6.31138	12.9766	12.484	10.5256	9.06441	6.85076	11.0123	6.60408
CEACAM8	3.94228	6.29421	4.4494	4.44515	4.77101	5.12414	4.82235	4.56054	5.86393	3.98527	5.05401	5.46498	6.11955	5.10336	5.53324	4.42593	5.08346	5.49902	3.84722	4.25922	5.01108	4.30692	4.60193	5.09345	4.74236	4.79534	4.39442	4.8778	5.38584	5.20343	4.00183	5.95611	4.56513	4.82623	5.95613	5.59746	4.52877	4.65798	4.15827	4.93541	6.65774	4.55044	5.11579	4.29949	5.77286	4.32443	4.61512	5.71646	4.64973
CEACAM4	5.4729	6.48042	6.0692	5.8362	6.80095	6.17973	6.22293	6.2115	6.96785	5.48662	5.62527	6.56581	5.81615	6.06058	7.11139	5.68048	6.28185	6.87606	5.39175	5.39863	5.50046	5.84985	6.12807	6.1908	6.11121	6.12073	5.21215	5.9975	6.22971	6.2743	5.56824	5.9688	6.13774	6.12332	6.21094	6.16533	5.93544	6.34776	5.61353	6.19962	6.63919	5.92671	6.03137	5.92205	5.7989	5.79573	6.16528	7.30177	5.82489
CHAD	6.92442	7.2188	6.9915	6.90475	7.56329	7.28845	7.32319	7.15824	7.81078	6.49226	6.31108	7.70171	6.83402	7.00972	7.90648	6.70218	7.38361	8.06176	5.79934	6.93919	6.29361	6.44421	7.16668	7.24137	6.98634	7.10821	6.41126	6.82658	7.52249	7.24384	6.62732	6.86771	7.04476	7.13562	7.405	7.05424	7.08491	7.06263	6.81898	7.28295	7.46888	7.0297	7.33625	7.57019	6.66183	7.18138	6.95963	8.259	7.04325
RCBTB2	6.7636	7.15941	7.1097	7.47948	7.83622	7.04915	7.15584	6.76053	7.44084	6.43776	6.79859	7.13742	6.17891	6.98055	7.50236	6.32358	7.13273	7.72555	5.85424	6.07089	6.04923	6.49594	7.11812	7.15563	6.76774	6.87454	6.04729	6.81237	7.19861	7.17295	7.18922	7.08026	7.07869	7.23085	7.37149	6.8894	7.28453	7.65872	6.5116	7.2403	7.3243	7.02257	7.77255	7.15862	6.32961	7.28368	7.35876	8.02053	6.34855
CHAT	5.80253	6.3694	5.93231	6.07523	6.63594	6.7646	6.60824	6.50492	7.07214	6.02367	5.6437	6.14425	5.79144	6.18599	7.13881	6.05275	6.33137	6.98362	5.24592	5.29814	5.48356	5.48532	6.2643	6.14211	6.0112	6.3041	5.58063	5.91924	6.56932	6.30401	5.57375	6.02555	6.21572	6.06808	6.36762	5.99031	6.01698	6.10901	5.76309	6.27655	6.50679	6.13198	6.22994	6.16982	5.75032	5.97974	6.21907	6.9031	6.1599
RCC1	8.58101	8.65471	8.64997	8.63231	8.58376	8.79472	8.54891	8.82796	9.94074	8.33439	8.21362	8.28344	7.8957	9.02961	9.23644	8.45701	8.42269	10.029	7.30129	8.12875	7.58193	7.6121	9.05942	9.12382	8.44699	8.64185	8.03527	8.74146	8.79771	9.04575	7.73613	8.2974	9.02283	8.19955	9.01308	8.65092	9.08628	8.65804	8.86772	9.02864	9.33865	8.43859	8.50894	8.64194	8.36002	8.4801	9.30095	9.95344	9.24604
CHD1	8.4875	8.88419	9.09132	9.24451	9.37832	9.24292	9.54664	9.23698	9.81584	8.34877	8.21897	8.77843	9.14944	9.54307	10.5111	8.84319	9.99526	9.8471	8.65927	8.60089	8.8772	9.29321	9.2561	9.13855	8.40028	9.6061	8.63398	9.26268	8.69484	9.57111	8.49074	8.92238	9.25521	9.02252	9.41126	10.0892	9.54494	9.71266	8.97019	9.12504	9.84981	8.69684	9.64013	9.19724	8.54875	8.31823	9.29434	9.87187	9.19723
CHD2	5.98122	6.85528	6.69335	6.79264	6.97813	7.78153	6.82885	6.94085	7.3426	6.31351	6.61324	6.79529	6.30114	6.74614	7.7591	6.44812	7.15459	7.54492	5.9329	6.23199	6.25224	6.36987	7.15732	7.23607	6.91776	7.10815	6.19531	6.71274	7.08129	7.11086	6.3749	6.68861	6.85782	6.36398	7.00661	7.10619	7.40206	6.86332	6.37437	7.24693	7.34143	6.43177	6.99536	7.06514	5.73339	6.1421	6.99421	7.55099	6.70641
CHD3	7.33104	7.91703	8.25694	7.45677	8.37205	7.86227	7.90588	8.22164	9.01047	7.49214	7.64624	7.61123	7.1236	7.66582	8.63042	7.46181	8.41335	8.68032	6.86347	7.68482	6.85422	7.14718	8.16649	8.44147	7.59518	7.99971	6.87136	7.74011	8.15801	7.9874	7.56553	7.83841	8.14604	7.78451	8.32232	7.77723	8.31069	8.43995	7.96688	8.15215	8.4161	7.65548	8.36396	8.10506	7.20378	7.78588	8.22506	8.54111	8.02032
CHD4	8.59037	8.86262	9.21775	9.3415	9.0645	9.50032	9.33793	9.19632	10.2436	8.8012	8.54956	8.99573	8.61292	8.94045	10.3587	8.82849	9.80452	10.0538	7.99394	8.8519	9.27014	8.63411	9.3334	9.49971	8.97387	9.1901	8.19071	8.92266	9.38168	9.58758	8.61875	8.77651	9.43344	8.60372	9.58016	9.41602	9.43949	9.14628	8.92534	9.4604	9.74042	9.10729	9.48828	9.31048	8.53476	8.80056	9.53684	10.4285	9.11834
AKR1C4	6.83382	6.33303	6.2828	6.13106	7.29873	6.73999	6.72185	6.55013	8.35431	5.80527	5.65559	7.3605	6.20568	6.54829	7.03851	8.47313	6.43513	7.2555	5.39412	4.8999	5.26736	5.59867	6.00172	6.96817	5.73493	6.64778	4.8786	6.07865	6.98513	6.70118	5.49831	5.57557	6.96888	6.47318	7.7183	6.36414	6.75373	7.06203	6.83449	6.4653	6.61219	6.78078	6.81284	5.6761	6.07145	6.07317	6.51073	7.31585	6.27426
CHEK1	7.18412	7.56529	7.54813	7.04768	7.51867	8.04094	8.04241	7.96727	8.21467	7.03306	7.0603	7.15808	6.93448	7.19839	9.02758	7.59364	8.08683	8.86487	6.89649	6.82345	6.68624	7.38889	7.40481	7.54906	6.81036	7.07671	6.58107	7.60306	8.0271	8.42774	6.12589	7.31301	7.85913	7.01542	7.42295	8.48069	7.94719	6.78833	7.66335	7.33497	8.40438	7.10022	7.76904	7.91923	7.64116	6.63544	7.96167	8.53042	7.97659
FOXN3	7.0742	7.89219	7.64417	7.84997	8.38609	7.78543	7.95588	7.90942	8.52865	7.15186	7.45376	7.83206	7.12652	7.96286	9.01726	7.56681	8.28473	8.75475	6.73832	6.78028	7.57713	7.1059	7.73767	8.29931	7.71454	7.65753	7.00236	7.74413	8.25522	8.07651	7.59677	7.50172	7.93907	8.0178	8.24517	7.9145	8.32792	8.6369	7.66673	8.10401	8.38809	7.69645	8.55449	7.90388	7.53918	7.73644	8.06416	8.93967	7.53574
CHGA	6.08685	6.18712	5.89609	5.8551	6.6706	6.15481	6.19555	9.85564	6.71121	5.51817	4.84344	7.60415	5.88453	6.65629	7.89863	5.46019	6.05063	7.20536	5.09912	6.05405	4.56506	5.77722	6.68972	7.57735	6.27335	6.36522	5.05412	6.01899	6.33654	6.10469	5.57183	5.28858	6.72407	6.5174	6.18732	5.75361	5.89718	7.19294	5.41773	7.00559	6.71067	5.66181	6.17033	7.10776	5.33093	6.6218	6.01809	6.7605	6.42739
CHGB	5.54691	5.88654	5.69704	5.48812	7.72457	5.97896	6.29869	12.6053	6.44742	5.31185	4.67365	6.05497	5.28644	6.41553	6.67514	5.24835	6.03044	6.78876	5.01779	5.06265	5.07053	5.47895	6.40049	7.1458	5.78266	6.33908	4.65843	5.35044	5.84635	5.86052	5.19504	10.7883	5.48517	6.04491	5.95521	5.32856	5.43616	5.99612	5.36542	7.24775	6.23534	5.1322	5.92836	8.03296	5.33235	6.25652	5.87858	6.66197	5.40212
CHI3L1	7.78125	8.78209	8.96963	7.99495	8.36969	8.0219	8.39572	8.1822	7.71892	7.81358	9.12561	9.61647	7.70769	7.9787	8.47295	7.24811	7.63576	9.25309	8.69686	7.01402	7.50185	9.04148	6.80128	7.69424	7.34868	7.46094	6.71848	8.23972	8.53109	8.06279	8.12258	8.91613	8.18047	7.42555	8.03483	8.37563	8.73374	8.72234	8.58986	8.36526	8.40594	8.02909	9.84664	6.94716	8.69579	7.44844	7.29579	10.017	8.62083
CHI3L2	6.29518	6.84297	6.49025	6.30556	6.96423	7.46394	6.94979	6.49268	7.61383	6.26816	5.95314	6.64861	6.18983	6.83588	7.54726	6.2213	6.98226	7.62089	5.99184	5.77447	5.99839	5.81329	6.79845	6.59687	6.397	8.41428	5.7272	6.64575	6.86867	6.94274	7.12443	6.91671	6.55196	6.3344	7.70427	6.60082	6.71199	7.22788	6.40782	6.90441	7.37571	6.53113	6.91325	6.33746	5.95666	6.65039	6.56385	8.03635	6.96847
CHIT1	6.54737	7.30102	7.48114	7.23474	7.50661	7.81197	7.91611	7.15913	8.24074	6.86653	7.41997	8.32591	6.73475	7.04864	8.08557	6.60874	7.18391	9.07027	7.01602	6.20175	6.21122	7.16173	7.02259	7.38388	6.70586	6.76897	6.19788	7.14068	7.53762	7.0828	6.89239	8.24365	7.16162	7.76405	7.68366	7.08332	8.41422	8.52214	6.78842	7.40106	7.7271	8.07587	9.80436	6.89312	8.3306	8.34187	6.84061	8.03783	7.02522
CHKA	7.23718	7.66093	7.75077	7.4328	7.86387	8.52085	8.61103	8.59096	8.30432	7.32625	7.73376	7.57196	7.08669	7.55332	9.73515	6.99437	8.67267	8.71385	6.75778	7.01713	6.68496	6.89434	8.03586	8.56906	8.87886	7.84397	6.37007	7.62057	8.44011	8.85801	6.38902	8.45052	7.92324	7.36378	8.06473	7.77364	7.78814	7.92579	7.1088	7.73083	8.79583	8.1208	9.31498	8.31729	7.60193	7.33624	8.32916	9.33811	7.93789
CHKB	8.05425	8.63419	8.38077	8.62257	9.04302	8.98346	8.68525	8.72268	9.15406	8.31931	8.84746	8.45668	8.28635	8.65346	9.74147	8.00664	9.23575	9.56467	8.61115	8.6044	8.57328	9.20538	9.0505	8.61072	9.48656	8.60148	8.22897	8.6466	9.02816	8.73826	8.57259	8.65538	8.98054	8.72956	9.01104	8.87208	9.01514	9.03395	8.47224	9.15797	9.48481	8.65061	9.9032	9.43255	7.96197	8.90762	9.03545	9.93347	8.54194
CHM	6.31426	6.33822	6.18442	6.59846	6.8467	6.62187	6.83063	6.50876	7.58706	5.64366	6.09655	6.67125	6.39798	6.37787	7.64011	6.28719	7.30715	7.59809	5.59463	5.59	6.72309	5.91947	6.46233	7.23655	6.32876	6.73369	5.96765	6.24882	6.0805	6.89495	6.3213	5.83593	6.29498	6.30674	7.16625	6.75767	6.92428	6.65729	6.21568	6.56274	6.88274	7.67708	6.74117	6.06069	6.129	5.55366	6.73939	8.26927	6.72747
CHML	4.81934	5.28971	5.25218	5.22111	5.82525	5.98443	5.64427	5.5398	6.29077	4.79434	4.52021	5.81683	5.31275	5.27266	6.44816	4.68094	6.00703	6.28304	4.67267	5.00195	5.0211	4.97604	5.35448	5.38327	4.88981	5.79738	4.62677	5.18012	5.68522	5.44568	4.82951	4.72609	5.41268	5.23473	5.58143	5.96847	5.89105	5.37175	5.29194	5.1916	5.78536	5.19289	5.8377	5.08697	5.0031	4.80418	5.42737	6.5519	5.5747
CHN1	8.89642	8.74399	8.46034	8.34727	8.36536	8.33921	8.51223	8.2582	9.24352	8.19815	8.30493	8.05405	8.07658	8.03379	9.02449	9.07225	8.79242	10.0129	8.3764	6.81031	8.03401	9.14912	8.2008	8.36782	7.54041	8.92876	8.18744	8.60643	8.69172	8.85647	8.67621	8.33359	8.52763	8.52572	10.0817	9.64094	9.2333	9.47787	8.74494	8.99621	9.33202	8.59731	9.24808	8.11414	8.21701	8.2174	9.57903	10.0377	8.01566
CHN2	6.8379	6.80188	6.80011	9.652	9.33336	6.84228	8.56943	9.43546	10.0375	6.04084	6.53795	7.38673	7.88351	7.72767	9.61761	8.24995	8.32796	8.47732	6.53296	6.53637	9.51318	6.53232	7.27006	9.24283	7.40927	8.77952	6.84646	7.83734	8.085	8.65549	8.19434	7.44833	7.43418	8.514	8.23078	7.5077	7.27564	9.00014	7.00232	8.15516	8.17834	9.71365	7.8826	8.10086	6.53764	7.50321	7.25326	10.8277	6.55451
CHRM1	4.75862	5.32329	5.36825	5.0592	5.53658	5.4683	5.60145	5.23715	6.23396	4.86081	4.77399	5.86005	4.91291	5.35697	6.20971	5.37714	5.60813	6.01094	4.01717	4.59311	4.59524	4.46512	5.72862	5.3577	4.95734	5.41713	4.24014	5.13956	5.53135	5.46527	4.84247	4.90574	5.34193	5.16389	5.58765	5.37764	5.32997	5.56341	5.29606	5.61129	5.94725	5.00965	5.36871	5.31489	4.82825	4.95378	5.16029	6.25807	5.18976
CHRM2	5.93523	5.91763	5.85032	5.97685	6.78533	6.32611	6.58001	6.06016	6.35403	5.56623	5.82313	6.28388	5.84018	6.14976	7.26954	5.4471	6.59413	7.29801	5.06014	5.49723	5.85253	4.93902	6.04485	6.30689	6.5407	6.17244	5.82745	5.59626	6.61535	6.36591	5.80414	6.19793	5.98294	6.05833	6.33663	5.72464	5.71258	6.98456	5.66738	6.52033	7.08209	6.06582	6.37291	6.17155	5.92467	6.32686	5.87041	6.72832	6.11763
LYST	6.24984	6.8203	6.67998	6.43272	6.95856	6.89206	6.67721	6.53587	7.81341	6.26056	6.35568	6.8078	6.30279	6.74053	7.51384	6.63339	7.05013	7.64655	6.35437	5.76493	6.18488	6.78956	6.69552	6.7778	6.81069	6.79376	6.08022	6.63744	6.92596	6.77486	6.54398	6.49977	6.61384	6.55043	7.33706	6.96042	6.89376	7.22275	6.40372	7.06014	7.19252	6.66045	6.91382	6.64889	6.11473	6.42593	7.00124	7.78987	6.57786
CHRM3	6.40888	6.48726	6.42644	5.86297	6.81332	6.87926	6.82019	6.62155	8.65537	6.02899	5.93367	6.35138	6.81178	7.4343	8.35167	6.57363	7.72894	8.3242	5.23012	6.66279	6.51571	5.6955	6.56201	7.11055	6.71212	7.17847	5.28402	6.42629	7.39164	7.3344	5.80763	6.43142	6.23944	6.23653	6.20642	7.22425	6.62345	6.40482	6.20807	7.38858	6.55101	5.91684	6.90618	6.79516	6.46801	6.07397	6.398	7.81906	6.27262
CHRM4	6.71433	7.1756	6.97123	6.78828	7.34836	7.33712	7.40923	6.98137	7.63695	6.66806	6.4533	6.99794	6.69582	6.95479	7.76017	6.61378	7.28207	7.987	6.28965	6.56312	6.37845	7.11723	6.97972	7.01024	6.69347	7.06915	6.29892	6.7869	7.53979	7.32451	6.4063	6.68313	7.07616	7.04548	7.36084	7.01542	7.05382	7.39778	6.84256	7.24589	7.37064	6.87185	6.90169	6.89895	6.63035	7.03842	7.12779	8.03223	6.88266
CHRM5	6.77939	7.01885	6.93936	6.80778	7.43053	7.27782	7.37972	7.09012	7.62748	6.46807	6.84176	7.03487	6.71941	7.03482	7.57313	6.42951	7.21624	7.86303	6.06083	6.30897	6.6847	6.22363	6.78761	7.00667	7.2559	7.01788	6.69775	6.70473	7.48672	7.30722	6.76925	6.95156	6.88925	6.95003	7.37612	6.67382	6.99358	7.27479	6.62664	7.52603	7.55409	7.09349	7.15825	6.8033	7.00379	7.0734	7.01335	7.72193	6.79941
CHRNA1	5.98978	6.55463	6.14054	6.13847	6.9338	6.45518	6.54439	6.32478	7.07848	5.98885	5.62774	6.74848	6.36954	6.46279	7.21701	6.0413	6.83308	7.64967	5.34108	5.35939	5.71404	5.48525	6.41488	6.5632	6.16047	6.5011	5.548	6.20004	6.7574	6.86638	5.67389	6.20963	6.38261	6.4496	6.71525	6.50798	6.30163	6.81924	5.85447	6.93477	7.81419	6.37179	7.39926	6.34127	6.33793	6.37969	6.59682	7.31906	6.27563
CHRNA2	7.9454	8.52587	8.43973	8.15474	9.0652	8.51411	8.55942	8.5083	9.32821	7.94885	7.32414	8.62585	8.28974	8.39928	9.12205	7.93551	8.55651	9.33058	6.93231	7.39655	7.13067	6.8785	8.48064	8.64164	7.9783	8.75766	7.33943	8.17071	8.7561	8.59756	7.42761	7.91675	8.51487	8.4929	8.93388	8.42216	8.26019	8.70514	8.1484	8.59469	8.83182	8.38147	8.60793	8.12065	7.88047	8.16975	8.30949	9.41784	8.11696
CHRNA3	6.18242	7.00965	6.88568	6.3418	7.17833	6.86821	6.81278	6.55738	7.36724	6.14804	6.49253	6.88393	6.37035	6.70969	7.35528	6.31807	7.03581	7.62197	5.33239	6.29401	6.18556	5.7134	6.72051	6.89977	6.37251	6.73717	5.98855	6.57092	7.17183	6.86203	6.06452	6.75311	6.68255	6.74402	6.96225	6.55464	6.52218	7.46259	6.30929	7.18089	7.03717	6.59395	6.64522	6.37456	6.23663	6.70808	6.84143	7.58461	6.60306
CHRNA4	5.69802	6.14012	6.18005	5.99361	6.7899	6.56961	6.54106	6.17112	7.04205	5.98896	5.15727	6.48038	5.82021	6.0184	7.0421	6.04738	6.233	7.18822	5.08083	5.22548	5.4818	5.57135	6.05452	6.40794	5.65215	6.3129	5.03473	5.80235	6.54103	6.31156	5.38842	5.40008	6.25019	6.14685	6.60965	6.07134	6.36416	6.45771	6.0734	6.26982	6.65117	6.06116	6.59045	5.9833	5.74429	6.05555	6.27677	7.27926	6.04023
CHRNA5	6.21962	6.97462	6.81766	6.17366	7.22385	6.66142	6.85809	7.08774	7.1872	6.11841	5.81107	7.01057	6.71431	6.85151	8.01287	6.19597	8.15049	7.50801	5.36518	5.9342	5.83657	5.69799	7.19981	6.83341	6.56111	7.78586	5.83039	6.76831	7.03142	7.29507	6.1399	6.49157	6.78717	6.66452	6.95355	7.42785	7.46529	6.1172	6.16811	6.68248	7.39902	6.68786	7.10437	7.04195	6.69117	6.35058	7.25307	7.42603	7.17046
CHRNB1	6.85959	7.06365	7.25332	7.45341	8.06517	7.36885	7.07159	7.18624	8.33906	6.93136	7.09012	7.12315	6.66933	7.12768	8.08921	6.67684	7.93609	7.93174	5.76701	6.50824	6.68109	6.51007	7.70284	7.91352	7.02334	6.66243	6.82439	7.13324	7.58888	7.45993	7.52729	7.288	6.91843	7.06896	7.5188	6.59035	7.43792	7.84683	6.77839	7.80217	7.7846	7.27128	8.71956	7.13404	6.49553	6.86024	7.33782	7.85783	6.65327
CHRNB2	8.03912	8.44147	8.61551	8.21041	8.99145	8.82979	8.57139	8.43376	9.44113	8.18525	7.64007	8.58921	8.11774	8.41484	8.88669	8.21841	8.5913	9.28192	7.73953	7.18658	7.65751	7.36194	8.46389	8.5685	7.80543	8.78611	7.23487	8.11301	8.7561	8.58693	7.60241	8.23784	8.43776	8.41088	8.81661	8.3472	8.68038	8.73459	8.51784	8.5748	8.68208	8.27024	8.73743	8.03106	7.99335	8.26897	8.58706	9.57764	8.49107
CHRNB3	5.21891	5.73216	5.46655	5.23007	5.89088	5.86731	5.70698	5.52312	6.26234	5.22574	4.79919	6.01527	5.19184	5.54384	6.4774	5.18539	5.77415	6.44931	4.70634	4.63856	5.08017	4.75574	5.55577	5.58174	5.3411	5.67121	4.81883	5.27738	5.95586	5.98815	5.02757	4.97284	5.44812	5.45344	5.80903	5.53412	5.67993	5.78618	5.31399	5.85917	6.17204	5.44398	5.6094	5.22955	5.13212	5.38822	5.72301	6.55969	5.50744
CHRNB4	3.45925	4.98825	4.41774	4.27163	4.60205	4.85858	4.69693	4.60349	5.35307	4.01255	3.84765	5.27072	4.29555	4.20498	4.82942	4.45423	4.75585	5.2651	3.53805	3.73898	4.2224	3.93618	4.49111	4.48623	4.67728	4.70898	3.68675	4.42342	4.74776	4.44404	3.92674	4.33699	4.53559	4.70289	4.96625	4.31505	4.25955	4.75835	4.00243	4.57113	4.44099	4.32993	4.26201	3.992	4.19398	4.1746	4.64025	5.72344	4.18712
CHRND	6.65778	7.08432	6.80266	6.94153	7.57168	7.18038	7.43894	7.02908	7.74945	6.35527	6.34387	7.19939	6.55369	7.00671	8.02884	6.64667	7.36985	7.97352	6.17024	6.36969	6.37709	6.43364	6.90043	7.40263	6.75176	6.90225	6.13795	6.66208	7.5688	7.29791	6.36379	6.75469	6.97061	7.06321	7.34499	6.79922	7.03786	7.64025	6.60754	7.17341	7.40104	7.0732	7.2732	7.02363	6.57837	6.97233	6.95938	8.1695	6.91586
CHRNE	6.02147	5.95567	6.38926	6.21442	6.97597	6.65613	6.86642	6.10782	7.09575	6.10272	5.68986	6.38881	5.83834	6.3468	7.20041	6.09964	6.35427	7.38757	5.19039	5.21479	5.39196	4.99689	6.25115	6.48682	5.91886	6.11135	5.4697	5.78454	6.67264	6.47693	5.62072	6.10214	6.14466	5.8229	6.49406	6.10171	6.41059	6.84708	6.08337	6.70003	6.75273	6.21838	6.50534	6.094	5.67119	6.43016	6.65358	7.18372	6.33353
CHRNG	6.97787	7.28334	7.56198	7.2329	8.06069	7.92549	7.89808	7.50583	8.20168	7.47718	6.54637	7.54399	7.09453	7.45012	8.23976	7.2899	7.51464	8.45283	6.52621	6.52063	6.43331	6.59366	7.48022	7.7053	6.72553	7.65798	6.48706	6.92841	8.10256	7.36536	6.67644	6.61887	7.43821	7.23822	7.75963	7.27201	7.7851	7.59848	7.4806	7.60209	7.66796	7.38128	7.77581	7.16678	7.04556	7.15804	7.63272	8.33614	7.38713
CHUK	8.21775	8.66294	8.43238	7.9968	8.04441	9.12438	8.66457	8.29912	8.90339	7.97313	7.86621	7.66839	7.96601	8.68624	9.59988	8.19459	8.76836	9.13696	8.00911	6.96379	7.53658	8.28879	8.83282	9.04651	8.00376	8.74515	7.64946	8.70316	8.54694	8.55357	7.69938	8.35561	8.79238	8.36877	8.97904	9.66523	8.97481	8.44767	8.61398	8.87148	8.71431	8.77367	8.93423	8.64044	8.00127	7.89151	8.74322	9.69174	8.96743
CIDEA	7.05647	7.31041	7.37588	6.98936	8.01031	7.80224	7.88512	7.12841	8.05326	7.08457	7.03618	7.37889	7.01814	7.46553	8.14922	6.95277	7.2716	8.14799	6.33477	6.34755	6.97868	6.56202	7.41005	7.50145	7.1407	7.41679	6.82575	6.93709	7.79847	7.374	7.40387	7.16778	7.12011	7.21191	7.27644	7.41788	7.49324	7.91072	7.23573	7.59738	7.46407	7.2681	7.55386	7.12422	7.15832	7.28208	7.44148	8.2748	7.1326
CKB	8.97157	11.7615	9.38747	11.1157	11.5408	10.6349	11.6013	11.6794	11.3776	7.3734	10.4719	9.55615	10.6927	10.3462	10.2164	9.11252	11.9518	10.1934	9.44071	11.4172	9.78177	9.97675	10.0257	10.1371	10.5716	8.9097	10.919	10.7993	11.0223	11.1068	8.23218	10.6209	11.6144	10.2321	11.2377	9.10063	9.81582	9.71845	9.46799	11.0301	10.7813	9.97685	9.79323	11.2922	9.54061	10.1162	10.3083	9.65784	10.4664
CIRBP	8.06086	8.55846	8.60996	8.64466	8.84936	9.02804	8.67474	8.81345	9.7194	8.09132	9.069	8.32497	8.02156	8.63505	9.47515	8.69592	9.31189	9.2795	7.84554	8.55099	8.14271	8.51375	8.82015	9.00398	9.21751	8.85521	8.82278	8.72533	9.00681	8.88786	8.83753	8.35286	9.33428	8.96181	9.38125	9.02221	9.0809	9.37002	8.77919	8.98248	9.40753	8.5059	9.37499	9.41848	8.15209	8.9002	8.77937	9.64393	8.4568
CISH	7.6717	8.74762	8.36485	8.34049	8.58457	8.69215	8.96069	8.77895	9.08761	8.01945	7.82074	8.01073	8.28248	8.59744	9.5966	7.83536	8.88575	9.57304	7.73578	7.69524	8.20352	8.42596	8.24717	8.2549	8.05818	8.07257	7.49024	8.35565	8.80349	8.94161	7.92179	8.51832	8.36197	8.37914	8.74354	8.76118	8.72012	8.83421	8.13652	8.75783	9.53659	8.81339	8.51509	8.32377	8.01411	8.2757	8.67568	9.79914	8.48343
TBCB	9.47729	10.0212	10.0254	10.2231	10.2122	10.3299	10.6157	10.1132	11.663	9.66757	9.58106	10.0276	9.77204	9.72369	11.0188	10.0601	10.3702	10.6196	9.05496	9.37529	9.92499	9.60186	10.2403	10.7497	9.87666	10.0102	9.47011	10.0826	10.0763	10.1949	9.53449	10.1342	10.2299	10.0964	10.5655	10.2151	10.4726	10.4667	9.67232	10.3738	10.6501	10.5342	10.2551	9.9651	9.63751	9.93564	10.5571	11.5689	9.85228
CKM	5.94353	6.09823	6.0668	5.75792	6.58377	6.55171	6.41352	6.13763	6.74252	5.71803	5.16355	6.45628	5.69985	6.20847	6.66295	5.56772	6.17248	6.97178	4.84969	5.56017	5.47411	5.44344	5.88354	6.00262	6.38378	6.18471	5.29049	5.72107	6.63288	6.39426	5.24587	5.91035	6.01705	5.99392	6.3081	5.77733	5.84304	6.40755	5.83346	6.69561	7.44195	6.21599	6.31584	5.78699	5.41539	6.59459	5.91277	6.90297	5.95959
CKMT2	6.16617	6.07175	5.88773	8.90459	6.96849	5.97377	7.0448	7.72459	6.78219	5.30868	7.28376	7.80577	6.27174	8.4706	7.28014	5.50433	6.47401	9.68413	4.85187	6.11726	8.023	5.49097	5.99145	6.53932	6.56128	6.66079	5.23912	5.88602	6.46107	7.29096	5.70235	5.83123	6.36264	6.13799	6.31701	6.18081	6.15968	6.60586	5.85038	7.12976	10.4993	6.14451	6.71963	5.75116	8.82833	6.5419	6.09577	7.09899	5.97473
ERCC8	5.84841	6.17421	6.11556	6.14768	6.5324	6.6154	6.66458	6.47416	6.89968	5.6886	5.43188	6.25206	5.86628	6.22356	7.17152	6.13362	6.80069	7.25268	4.90096	5.3165	5.67975	5.21776	6.35202	6.75379	5.76612	6.25335	5.49914	6.09668	6.43474	6.61008	5.53479	6.01305	6.42321	6.19162	6.70882	6.3089	6.58394	6.43492	5.81265	6.16972	6.75741	6.18811	6.76207	5.87502	6.09749	5.49303	6.57795	7.28562	6.52996
CKS1B	10.0028	10.2043	10.0829	9.74059	9.97569	10.9594	10.5491	10.4022	12.1977	10.0947	9.80738	10.3181	9.72191	10.3852	10.8221	10.5919	10.5757	10.6233	9.3054	9.84592	9.68575	10.0211	10.1422	10.6272	9.3929	9.8483	10.0538	10.4475	10.955	10.7381	8.91536	10.4478	10.7731	10.0257	10.2529	10.7025	10.7266	9.5031	9.96976	10.3135	10.5951	10.5153	10.3657	10.7066	9.92395	9.71457	10.3332	11.3461	10.2364
CKS2	11.8463	11.858	11.4648	11.0036	11.1392	11.8586	11.7918	11.3756	12.1872	11.3744	10.8615	11.5388	10.9915	11.9456	12.3506	11.8833	12.4214	12.289	11.0369	10.7236	11.5574	11.5893	10.7553	11.381	10.7914	11.7147	10.4115	11.7762	11.8924	12.1536	9.98823	11.3995	11.7678	10.9393	10.9618	12.2689	11.7155	10.9279	11.0867	11.7795	11.5534	11.3894	10.0302	11.5054	11.1024	10.7855	11.4099	12.7694	11.4716
AP2M1	10.258	10.5111	10.6593	10.5145	10.5199	10.7817	10.5028	10.4654	11.3421	10.5979	9.93328	10.4374	9.82375	10.3446	11.7753	10.4757	10.8698	11.1562	9.69297	10.2597	10.1319	10.4895	10.9877	11.0155	10.5433	10.5886	10.1699	10.6019	10.8228	10.6484	10.3971	10.7447	10.8516	10.3202	11.1313	11.312	11.0322	10.8457	10.3499	10.6195	11.2664	10.4667	10.7144	10.7325	10.2629	10.1974	11.3497	11.7733	10.7405
AP1S1	8.18792	9.46215	8.58399	9.77721	8.8589	8.81765	9.55688	9.56433	10.4004	7.50401	7.50792	9.41004	9.10977	7.94066	9.99747	9.83965	8.94496	10.0229	7.02241	8.09813	8.74255	7.52761	9.25322	9.96411	7.72587	10.0225	9.05567	8.88571	8.7645	9.53812	7.51417	9.33868	9.50531	8.85698	9.6761	10.025	9.49746	8.07883	9.39686	9.19289	10.3813	9.25162	8.90384	8.39942	8.12236	8.60129	10.1143	10.5643	9.90097
AP2S1	10.3132	10.7242	10.5787	10.5854	10.7263	10.883	10.5364	10.5283	11.4316	9.86849	10.2104	10.5907	9.98719	10.5979	11.3243	10.5273	10.7794	11.219	9.87233	10.0188	10.2921	10.4173	10.53	10.8465	10.2536	10.2814	9.78399	10.4628	10.4016	10.6529	9.85383	10.5526	10.6186	10.2553	10.8752	11.0137	10.8336	10.4096	10.6247	10.7558	10.5927	10.3671	10.596	10.3494	9.81458	10.3205	10.8481	11.5642	10.6986
AP3S1	10.795	11.173	11.2395	10.5618	10.8296	11.0176	11.7243	11.4119	12.4892	11.3376	10.6359	11.4414	11.1261	11.3766	12.1781	11.4962	11.8245	11.9888	10.5616	11.0667	10.956	11.2995	12.3123	11.627	10.5444	11.5873	10.9382	11.4335	10.8069	11.2728	10.9777	11.334	11.5192	11.4653	11.9113	11.5524	11.9158	11.8633	11.2064	11.2911	11.1392	11.1458	11.665	10.8813	10.8711	11.2137	11.6282	12.3349	11.4397
CLC	5.97303	7.51936	6.02422	5.76488	6.80245	7.02519	7.79138	6.3292	8.79459	5.46011	6.76666	6.74195	5.99834	6.54233	7.0039	5.63963	6.55635	7.29428	6.01621	5.48025	5.45016	5.91516	7.67897	8.99158	6.33428	6.25016	7.26127	6.25838	6.83016	7.29795	7.73708	7.68535	6.54234	6.93753	6.45319	6.12736	7.7921	8.52612	5.77853	9.53682	6.70035	7.04115	9.96227	6.86598	5.88986	7.96522	6.29854	8.33825	7.90682
CLCA1	8.55878	10.1861	7.10547	6.68136	7.67625	7.27574	12.3946	11.0374	13.0366	6.29428	7.09664	10.037	8.77938	11.9303	11.8163	6.42982	12.249	8.06248	9.20495	10.8701	8.15374	10.1518	10.8088	12.9453	12.162	12.1579	8.53813	11.5958	7.55152	9.18964	9.36165	7.01013	12.755	11.7476	12.9693	6.64067	7.22404	7.35815	6.46494	12.9983	7.9388	6.77888	7.1839	13.1303	8.14562	11.7289	7.22285	10.6293	6.69634
CLCN1	6.18253	6.53076	6.52382	6.27502	7.4539	6.67032	6.64279	6.48199	7.42901	5.95136	6.00595	6.56638	6.42623	6.58609	7.28121	6.21562	6.66383	7.5457	5.53573	5.60052	5.90494	5.26537	6.74823	6.8136	6.06521	6.58558	6.00584	6.0876	7.06394	6.65048	5.72599	6.30722	6.48817	6.32481	6.86052	6.18918	6.50633	6.92722	6.53021	6.76821	7.0296	6.79419	6.77667	6.16655	6.59299	6.69337	6.75458	7.76976	6.60217
CLCN2	6.93532	7.16901	7.35968	7.28418	7.82342	7.93627	8.14925	7.59942	8.20794	7.20568	6.45072	7.2237	7.29433	7.3916	8.25258	7.04043	7.77401	8.65169	5.15469	6.49281	6.84725	5.94214	7.63517	8.01505	7.65396	7.59161	6.15342	7.15873	8.04967	8.18301	5.89751	7.59967	7.6831	7.50259	7.78456	7.52489	7.25808	7.69559	7.36447	7.57246	8.25552	7.68486	7.40814	8.02853	6.90004	7.60689	7.54689	8.85358	7.41297
CLCN3	9.00304	9.51366	9.66127	9.99586	10.2168	8.98142	10.5501	9.86692	11.2262	8.94431	9.14737	9.48834	9.54617	9.70556	11.1473	9.66802	10.8893	10.1707	8.85323	9.84828	10.4434	9.22293	10.408	10.6427	9.46293	8.98277	9.61389	9.94799	9.91831	9.72528	8.60467	8.8442	9.82403	9.87419	10.6062	10.4802	9.94038	10.3405	9.34938	9.93856	10.0061	10.9261	9.61096	9.87544	8.92051	8.68354	9.75351	11.2129	9.90419
CLCN4	5.71497	6.09486	6.32303	5.79481	6.40063	6.29209	6.21418	5.88284	7.65938	6.969	5.16977	6.19926	5.55254	6.16969	7.37626	5.65303	6.52069	6.69276	4.79211	4.96634	5.02696	5.0963	7.01911	6.77598	5.88302	5.96515	4.82359	5.84869	6.38326	6.29059	5.32232	5.34505	5.8162	5.81106	6.28384	5.53811	6.21266	6.43638	6.20905	6.16637	6.11701	6.46416	6.4522	5.63709	5.65381	5.49074	5.91757	7.17627	5.69051
CLCN5	6.64426	6.25464	6.20916	6.54355	6.87641	6.52046	6.8378	6.35044	7.49252	5.80659	6.19274	6.89992	6.25715	6.46	8.11226	6.18185	7.32472	8.25094	5.41434	5.88257	7.02145	5.79973	6.25885	7.8033	7.0501	6.78919	5.43538	5.9633	7.0341	7.09073	5.78776	6.57022	6.4559	6.07809	7.15899	6.46935	6.75579	6.61009	5.66176	6.66508	7.425	7.12971	6.4269	7.12622	6.32719	5.87809	6.61626	8.12717	7.48328
CLCN6	6.67991	6.67434	7.50646	6.90945	7.65015	7.30533	7.35217	6.85995	7.88449	6.80335	6.85609	6.71581	6.71228	7.13996	8.16632	6.51107	7.14479	8.03324	5.93581	6.2319	6.19565	6.86224	7.33177	7.32215	6.94885	6.96609	6.30893	6.77648	7.56389	7.37704	6.82363	7.07415	6.94828	6.94001	7.23848	6.82245	7.13178	7.69525	6.71584	7.17786	7.80973	7.02552	7.67723	7.32825	6.79929	6.96859	6.90354	7.82852	6.98022
CLCN7	7.98145	8.20445	8.4081	8.39128	8.83875	8.85189	8.57681	8.44434	9.19549	8.09336	7.63112	8.45666	8.12661	8.20011	9.32045	8.08896	8.60142	9.31184	7.17943	7.12889	7.48887	7.4279	8.26232	8.56457	8.33265	8.70655	7.18404	7.95841	8.80448	8.728	7.83377	8.13189	8.5144	8.15814	8.8412	8.37627	8.49043	8.44147	8.18371	8.75201	8.90184	8.48271	8.70708	8.20043	7.76701	8.38905	8.5901	9.51185	8.30848
CLCNKB	6.71652	7.18882	7.23165	6.98091	7.70922	7.44002	7.43124	7.12659	7.87851	6.81918	6.39782	7.34177	6.65419	7.30074	7.92299	6.81963	7.30088	7.99437	6.21846	6.34221	6.52526	6.40569	7.07446	7.41945	6.84864	7.20987	6.25085	6.69282	7.5958	7.26383	6.50705	6.81208	6.96473	7.06055	7.48835	7.0451	7.27881	7.36297	6.91918	7.26125	7.5715	7.10123	7.40821	6.96568	6.65314	7.04573	7.24069	8.05388	7.07051
CLU	6.22688	8.06437	7.81189	6.6066	7.4684	7.78363	7.17045	7.12194	7.36416	7.31468	7.40041	7.58193	6.62656	7.00112	7.63714	6.9556	7.09586	7.94506	6.11319	6.8981	6.49735	6.29996	7.14673	7.18794	6.48021	7.79887	5.81649	7.21729	7.47022	6.97355	8.71738	6.69402	6.96177	6.84341	7.2348	6.87497	7.99821	8.45176	7.33285	7.44144	7.81071	7.15392	7.20359	6.76437	6.82195	6.90239	7.77973	7.91945	7.46689
CLIC1	12.1688	12.3536	11.9233	12.1746	12.4611	12.129	12.5943	12.0406	13.4483	11.6739	11.6786	12.4009	12.0622	12.5758	12.9024	12.1613	12.4618	12.5458	11.4056	11.7332	12.5682	11.9337	11.8833	12.4035	12.0137	11.8093	11.9433	12.2531	12.7538	12.4939	11.3594	12.7156	12.4148	12.0023	12.4394	12.5853	12.5524	12.2532	12.0653	12.2931	12.2023	12.3643	12.5101	12.3688	11.7558	12.2037	12.4757	13.416	12.0542
CLIC2	6.37102	7.67007	7.33092	6.84901	6.82208	6.68944	6.61718	6.9593	7.40121	9.15075	7.11089	6.95525	6.09271	7.0617	7.41998	6.22537	6.90037	7.96073	7.79077	5.86187	5.65919	8.23583	7.0024	7.18574	5.71994	6.9315	6.20816	7.43929	7.47427	7.29646	8.45321	7.29779	6.79634	7.29905	7.49133	7.96397	7.98279	8.60404	6.69708	7.47967	7.61098	6.77579	8.31669	6.66538	6.95741	6.98368	7.12235	8.08338	6.89293
CLK1	8.02705	8.72684	8.96825	9.94742	10.1793	9.23652	9.03123	9.33955	9.26258	8.71886	8.88757	8.95649	9.02661	9.1904	9.68282	8.4719	8.96698	10.2061	7.59736	8.41458	9.25264	8.54379	10.0751	9.62083	9.46338	9.2085	9.08389	9.0292	9.83355	9.04586	9.47113	9.48935	8.57047	9.39415	8.70734	9.39435	9.6928	10.1479	8.98965	9.58833	9.5058	9.34355	9.9723	9.65168	8.31667	8.75329	8.91352	10.3365	8.65211
CLK2	8.03681	8.67706	8.58759	8.95231	9.28763	9.49876	8.93701	9.02156	10.6819	8.45875	8.70358	8.82856	8.23246	8.69761	9.82773	8.99158	9.07965	9.8226	8.03954	8.84149	8.41358	8.79003	9.24513	9.01193	9.25081	8.80286	8.71209	8.90434	9.3923	8.82168	8.53262	8.65438	9.49942	8.6993	9.09748	9.35793	9.19322	9.15223	8.6472	8.92939	9.38228	9.00162	9.48374	9.61652	8.29012	8.44908	9.20296	9.88412	8.75049
CLK3	7.42104	7.83152	7.75802	7.52923	8.62739	7.92327	7.92816	7.81036	8.58251	7.43412	7.18653	7.86746	7.54449	7.94079	8.62397	7.16716	8.14074	8.60641	6.852	7.1904	7.12128	7.23057	7.93756	8.0023	7.45927	7.99396	7.11238	7.56565	8.10288	8.08888	7.33577	7.67397	7.74742	7.72741	8.05053	7.46887	7.84921	7.96688	7.57525	8.14913	8.29443	7.77824	8.0954	7.76964	7.22679	7.67795	7.65689	8.62366	7.64952
TPP1	7.79867	8.75136	8.93755	9.04844	9.13367	9.17694	9.04564	9.04368	10.0258	8.93148	8.89586	8.92755	8.20871	8.10044	9.93011	8.7071	9.13426	9.76046	8.34803	7.93558	8.54021	8.94171	9.16874	9.62145	8.90449	8.83014	8.15975	8.6952	9.38515	9.02383	8.88612	8.81538	8.63244	8.60165	9.4119	9.0791	9.4086	9.23141	8.72216	8.94945	9.66333	9.17954	9.88943	8.79983	8.71109	8.29673	9.29969	10.3084	8.69692
CLN3	8.57375	8.68211	9.05008	8.79731	9.07762	9.13898	9.18297	9.50106	9.92784	8.29412	9.1009	8.5352	9.08818	9.62324	10.6669	9.18241	9.47208	10.4273	8.48539	8.9956	9.35097	9.19491	9.2506	8.87144	9.21523	8.6453	8.04806	8.95536	9.77159	10.1191	8.6464	8.98892	9.8625	8.81126	9.52097	10.1631	8.96082	9.33908	9.09549	9.85019	10.0835	8.99001	11.3557	9.66174	9.03076	8.86638	9.18919	10.6654	9.06089
CLN5	6.90209	8.07346	8.29335	8.83581	9.30085	8.52565	9.06879	8.00545	9.63152	8.3844	7.61803	7.82998	7.81277	7.32547	9.116	8.16849	8.77215	9.17888	6.80304	7.7914	8.91987	7.42931	8.35324	9.32786	7.6084	7.87021	7.84867	8.33552	9.26978	8.26472	8.51715	8.43427	8.98407	7.9657	8.77594	9.0373	9.15532	9.40287	7.84521	8.20351	8.72633	9.58452	9.19251	8.54369	8.39639	7.55794	8.2852	9.76163	8.57154
CLNS1A	8.09362	8.43939	8.14613	8.55715	9.03949	9.07565	9.00807	8.51729	9.43393	7.89295	8.21586	8.75358	8.10082	8.38806	9.95943	8.05495	8.81132	9.50775	7.04284	8.05838	7.79544	7.86757	8.55802	8.6713	8.97075	9.5528	7.9387	8.47981	9.0126	8.88523	7.9402	8.32513	9.26378	8.36892	8.78054	9.05693	8.48469	8.70491	8.25343	8.51331	9.41408	8.63501	8.93846	9.56048	8.07198	8.34789	8.44652	9.72676	8.67477
CLPS	6.0118	6.82068	6.54902	6.57315	6.92251	6.88491	6.86061	6.5212	7.33215	6.12942	5.78156	6.92918	6.27814	6.61371	7.40473	6.17853	6.91227	7.68713	5.69004	5.70159	5.97369	5.90801	6.72922	7.11287	6.09925	6.78693	5.46515	6.25463	6.94489	6.83246	5.80748	6.0396	6.56683	6.61997	7.04877	6.74824	6.36603	7.23493	6.43658	6.70497	7.33495	6.67343	6.70536	6.30444	5.78892	6.32554	6.7768	7.78573	6.5947
CLPTM1	8.30496	9.00916	9.21674	9.05342	8.60297	9.44954	8.98576	9.08917	10.1733	8.8663	8.44166	8.74138	8.56269	8.53871	10.1616	9.17746	9.29712	9.99608	7.9961	8.46307	8.85483	8.77428	9.52114	9.27382	8.95203	9.25113	8.27439	8.61021	9.03933	9.28706	8.62709	8.88844	9.37711	8.44835	9.78315	9.42904	9.21792	8.7731	8.67988	9.38657	9.55126	9.19875	9.48814	9.02118	8.67933	8.3656	9.43962	10.1381	9.10771
CLTA	8.79374	9.36232	9.1579	9.25914	9.77026	9.42496	9.61194	9.33772	10.5132	8.76244	8.94762	9.39819	8.81546	9.44209	10.2727	9.0055	9.77922	10.1363	8.28612	8.63984	9.05141	8.50036	9.23233	9.523	9.19764	9.45777	8.55112	9.19465	9.7288	9.74095	8.66397	9.24273	9.76801	9.17794	9.57738	9.55225	9.46064	9.79235	8.99834	9.5141	9.71315	9.45705	9.69667	9.55969	8.86803	9.11226	9.39297	10.5844	9.27777
CLTB	8.09836	8.51185	8.44331	7.88017	8.49894	7.85974	8.18279	8.02007	9.20808	7.27655	7.53687	8.58766	8.15967	8.89642	9.11581	8.35216	8.43251	8.7646	7.22102	8.09979	7.42999	7.79826	8.52494	8.53315	8.01322	8.09352	8.13507	8.27885	8.41189	8.05944	7.33058	8.59792	8.06188	8.41244	8.56284	8.45785	9.42355	8.42055	8.2693	8.93013	8.09761	7.97324	8.37372	8.43448	7.95377	8.50072	8.81404	9.49405	8.61838
CLTC	6.33659	7.14867	6.8876	6.92617	7.06729	7.0847	6.92404	7.14345	7.92602	6.53082	6.37553	7.65081	6.64901	6.65532	7.57483	6.87395	7.35558	7.51218	6.28602	6.44015	6.82822	6.67585	6.99635	7.02846	6.61942	7.1783	6.16833	6.78562	6.97066	7.04106	6.27022	6.42037	7.11607	6.85758	7.27453	7.23158	6.9649	6.66105	6.5954	6.90201	7.07606	6.79544	6.96806	6.78687	6.51051	6.43545	7.19268	8.34826	6.91899
CMA1	6.35331	6.40241	6.83978	6.3408	7.25696	6.78707	7.11098	6.44617	7.368	6.1858	5.8699	6.57642	6.27987	6.64175	7.22514	6.28629	6.91247	7.56644	5.07932	5.16253	5.73486	5.06975	6.45954	6.8855	6.19671	6.61805	5.52362	6.02557	6.95168	6.97039	5.7443	6.48573	6.34508	6.44572	7.11314	6.28518	6.71496	6.81554	6.22975	7.14197	6.99034	6.46765	6.46734	6.33849	6.14445	6.57952	6.45479	7.32495	6.40384
CCR1	7.22015	8.54233	8.48112	7.36279	8.07688	8.53868	7.50471	7.51383	7.90021	8.03747	7.81099	7.78388	7.0931	7.65583	8.64459	7.0886	7.57625	8.71164	8.31515	5.51776	6.2446	9.03362	7.25687	7.61507	7.00421	8.11113	6.60085	8.26876	7.9858	8.17324	8.00426	8.4531	7.37941	7.43007	8.45489	8.21565	7.6472	8.28662	8.04236	7.96896	7.72311	7.76957	9.14141	7.49444	7.22747	7.57573	7.95271	8.93353	8.19155
CCR3	5.60746	5.74034	5.56031	5.69246	6.80102	5.86049	6.02734	5.72261	6.63379	5.42347	5.25364	6.25208	5.63759	6.11261	6.57931	5.1304	6.1392	6.67106	4.97562	4.81756	5.40994	4.98465	5.81192	6.08052	5.84917	6.0492	5.31132	5.54142	6.19602	6.34945	5.38104	5.79225	5.81295	5.61422	6.45357	5.73958	6.12483	6.42912	5.52856	6.44882	6.12889	6.03992	5.99555	5.612	5.77147	5.47753	5.99722	6.59353	5.66019
CCR4	6.29518	6.6997	6.7164	6.5037	7.37371	6.68495	7.09663	7.13048	7.11518	6.37813	6.45992	6.63257	6.36808	7.08841	7.74288	5.99555	6.9804	7.74781	5.49043	6.01586	5.85979	5.90885	6.8561	6.78182	7.01462	6.73522	6.20041	6.46568	7.0905	7.28153	6.45527	6.74934	6.53389	6.5795	7.10704	6.54143	6.68996	7.53634	6.24832	7.24076	7.4937	6.82153	7.17359	6.70444	6.42295	6.84631	6.50778	7.37408	6.54311
CCR5	8.43441	9.62973	9.51896	8.91803	9.15863	8.87491	8.71571	9.43276	9.69861	9.32991	9.03269	9.87493	8.82892	9.24298	9.77123	8.2159	9.47541	9.66795	9.44543	7.90843	8.2353	9.77086	8.94825	8.62049	9.03858	8.98832	8.31621	9.61435	9.1879	9.57982	9.20325	9.57759	8.74854	9.26313	9.36647	9.35877	8.97825	9.89364	8.90198	9.21317	9.34424	9.10445	9.88956	8.66488	9.22354	9.1831	8.99706	10.1599	9.19952
CCR6	4.72443	5.80153	5.63271	5.275	5.81189	5.79496	5.44974	5.41061	6.65092	4.84925	4.63626	5.75341	5.60944	7.10641	6.46751	5.21488	5.60492	6.66418	4.62653	4.19344	5.03982	4.59838	5.23046	5.99904	5.12305	5.73464	4.40049	5.57612	5.54967	5.82105	6.34438	4.8613	5.38245	5.55083	5.87022	5.65359	5.55637	6.01648	5.73596	5.59587	5.71819	5.0541	6.00015	5.29741	5.22103	5.7566	5.96149	6.82183	5.34655
CCR7	6.85178	8.65086	7.62458	7.49725	7.67889	7.48197	6.84042	7.58984	7.68174	6.74051	7.40168	7.45139	7.02531	8.09531	8.66262	6.18286	7.44946	7.91902	6.52905	6.34309	5.96317	6.87031	7.03983	7.20044	6.74105	8.70868	6.32077	7.52127	7.46896	8.15228	9.2763	8.29342	7.09161	7.56604	8.21978	7.55797	7.93389	7.68073	6.72746	7.8243	7.75039	7.00245	7.71815	7.36732	7.31106	7.98268	7.21535	8.00805	7.64227
CCR8	6.18134	7.00451	6.92195	6.33457	7.11223	7.00941	6.8329	6.73477	7.3169	6.44615	6.09412	6.95	6.53164	6.64897	7.10064	6.22232	6.93448	7.75345	5.52117	5.85796	5.50732	5.96441	6.75777	6.65512	6.43266	6.74458	5.69029	6.54107	7.00426	7.07109	6.09594	6.58524	6.52091	6.82451	7.30643	6.78303	7.23674	7.2219	6.42927	6.75235	7.20327	6.58885	7.0722	6.32755	6.67246	6.58444	6.89428	7.42567	6.96812
ACKR2	6.39776	7.14397	6.68909	6.54798	7.39213	7.14548	6.9691	6.76355	7.31441	6.37169	6.1121	6.86401	6.54398	6.88707	7.51059	6.33594	6.9958	7.65215	5.26749	5.91563	5.77913	5.94968	6.87666	6.88981	6.69961	7.00282	6.03061	6.52707	7.05401	7.10176	6.08713	6.76561	6.82527	6.77793	7.01103	6.69236	6.81112	7.07233	6.44977	7.03788	7.40809	6.81113	7.02896	6.62914	6.48599	6.67392	7.02396	7.63131	6.5615
CMKLR1	6.33685	7.01851	7.04425	6.64477	7.28325	7.10016	6.96533	6.85729	7.40722	6.99471	6.31288	6.81219	6.49407	6.95301	7.57903	6.44636	6.97938	7.90824	6.31292	5.76258	5.84143	6.71026	6.6648	6.81341	6.20275	6.89795	5.90136	6.65294	7.26859	6.88603	7.10396	6.52546	6.63342	6.70851	7.19724	6.85595	6.87489	7.35886	6.64032	7.03459	7.29308	6.88321	7.57363	6.42963	6.86705	6.6468	6.86094	7.49389	6.86539
LTB4R	6.55335	6.74671	6.76563	6.59584	7.51039	7.2242	7.12148	6.82989	7.46895	6.46188	6.39961	6.88632	6.42947	6.88521	7.56862	6.66887	7.0653	7.76228	5.86783	5.79051	6.21656	6.32812	7.01925	6.99178	6.78457	6.79567	6.12138	6.48053	7.25613	7.11731	6.04662	6.4642	6.72036	6.69984	7.16148	7.17703	6.94495	7.18329	6.45776	7.18731	7.39713	6.57156	6.92556	6.81132	6.30363	6.8865	6.70459	7.77986	6.67746
ABCC2	6.46203	6.2311	6.38762	7.04269	7.53502	7.20599	6.73079	6.58429	7.15435	6.56175	6.11293	7.49358	6.25364	6.63385	7.55695	6.09038	6.75484	7.68301	5.32665	5.66107	5.78502	5.73601	6.35414	7.0979	6.27951	6.47344	5.65451	6.04575	6.91292	6.58491	6.22948	6.44492	6.42151	6.3287	6.67474	6.29204	6.60096	6.89687	6.20271	6.78295	7.87136	6.90306	6.78472	6.44225	6.11215	6.84393	6.52298	7.42262	6.9242
CNGB1	5.16983	5.80978	5.88384	5.42681	6.19289	6.25573	5.96252	5.73634	6.64703	5.22652	4.95286	6.34826	5.47735	5.58232	6.23367	5.61085	5.90446	6.71667	4.94803	4.79861	5.10923	5.0351	5.79061	5.98135	5.41673	5.95055	4.77933	5.46164	5.95537	5.82312	4.92066	5.07808	5.8024	5.81653	6.11729	5.60872	5.70021	5.76607	5.52425	5.93039	6.03151	5.56516	5.79602	5.29719	5.34624	5.57012	5.87899	7.03436	5.54918
CNGA1	6.47998	7.38719	6.9048	6.56131	7.84786	7.20886	7.24916	6.92195	8.41876	6.20946	6.81606	7.30596	6.61562	7.39748	7.65111	6.86353	7.87748	7.53212	5.84936	6.83518	7.44677	6.33184	6.48813	7.24383	7.38566	7.10116	7.52881	6.92878	7.99357	7.09526	6.77282	7.6161	7.21917	7.11078	7.67256	7.16387	6.6167	8.23139	6.34806	7.40247	7.25957	7.40178	7.15016	7.10431	6.74644	7.04984	6.88227	7.99845	6.91019
CNGA3	4.2309	4.93403	4.46444	4.3271	5.33495	4.80012	4.45703	4.99181	5.22253	3.89583	3.81198	5.51168	4.17966	4.30068	5.16114	4.18796	4.83043	5.4071	3.27858	3.68605	4.11295	3.76901	4.50752	4.62413	4.54672	4.7324	3.66069	4.42921	4.6993	4.54493	3.9028	4.55461	4.47414	4.66647	4.87491	4.49842	4.22804	5.2308	3.83129	4.77277	4.9766	4.16022	4.14757	4.17065	4.27378	4.51316	4.55966	5.78015	4.19881
CNGA4	5.71509	6.23636	6.13637	5.77462	6.69476	6.39416	6.27522	5.99192	7.14957	5.54274	5.38082	6.52549	5.93136	6.12485	6.50991	5.73183	6.27106	6.8296	5.20623	5.25578	5.58165	5.24986	6.05134	6.28851	5.7508	6.16815	5.47224	5.68553	6.2526	6.18891	5.38531	5.37086	6.13288	6.00131	6.13295	5.98767	5.87507	6.13246	5.77555	6.48324	6.48493	6.1245	6.20829	5.65286	5.5703	5.90798	5.95129	7.19264	5.97323
PLK3	6.80413	7.54816	7.68534	7.10725	7.66766	7.75126	7.58766	7.4156	8.26697	7.3142	6.91669	7.199	6.95653	7.17762	8.25311	7.01193	7.6144	8.34745	6.76792	6.51089	6.47652	7.00415	7.63992	7.42901	7.01208	7.58219	6.72445	7.26715	7.79778	7.63094	7.05054	7.16956	7.36545	7.16647	7.73913	7.38769	7.9177	7.62805	7.13014	7.88331	7.87796	7.40749	7.74459	7.09835	6.97734	7.4079	7.6906	8.45496	7.48107
CNN1	8.47036	10.0387	9.20547	8.42048	9.3617	9.41657	8.29677	8.69984	9.19793	8.29794	10.0318	10.2611	8.08174	8.4281	9.03552	9.00372	9.20045	10.4872	7.6207	8.28857	8.8698	8.43563	8.35388	9.23478	7.73619	9.01645	8.0178	9.50253	9.84044	9.04953	9.08196	8.80191	9.63922	8.89296	9.87647	8.09694	9.3802	11.4991	9.49964	9.65198	9.29981	8.04128	9.24618	8.16567	7.86658	8.94057	10.1092	10.0287	9.77616
CNN2	8.7756	9.69055	9.41087	9.35622	9.60128	9.83148	9.76588	9.50858	10.4805	9.37563	9.0903	9.82582	9.1282	9.59561	10.0341	9.30712	9.82994	10.1015	9.06215	9.52609	9.47146	9.56582	9.57974	9.80219	9.51825	9.2435	8.588	9.35972	10.0096	9.81393	9.64384	9.75375	9.46308	9.45139	9.7597	9.51157	9.96525	9.64914	9.41938	9.83614	9.93015	9.55799	9.60838	9.21686	8.93617	9.49869	10.0836	10.4443	9.3456
CNN3	10.173	10.048	10.5978	9.41433	8.39435	11.1787	10.2612	10.9319	9.68908	9.86385	9.76155	9.65768	8.8197	9.28807	11.8634	9.59171	10.6952	11.0023	8.34898	9.34802	8.81279	8.88785	10.2323	10.2854	9.14125	10.3359	9.28866	10.4145	9.1593	10.7763	10.7227	8.57444	10.0214	9.19787	10.7568	9.9201	10.9018	8.42195	9.70887	10.5389	10.7199	10.0202	10.4857	10.0274	8.75445	8.49784	10.8732	11.513	9.06627
CNP	8.61633	8.81696	8.69938	8.89426	9.23786	8.60369	8.64395	8.81457	9.70885	8.46806	8.07236	9.07489	8.27359	8.61252	9.75726	8.25806	9.0535	9.31729	7.63939	8.09086	8.18704	7.89514	8.68293	8.87372	8.69878	8.78035	7.97562	8.73547	9.04701	8.99922	8.39759	8.95943	8.75629	8.78584	9.01902	8.57919	8.91881	9.15109	8.39728	9.04433	9.18195	8.71431	8.80994	8.49259	8.29217	8.88497	8.71893	9.87125	8.57167
CNR1	4.74957	5.55822	5.49616	5.11523	5.58536	5.66843	5.5101	5.3416	6.12535	4.96427	4.75631	5.96234	4.91482	5.29443	5.97664	5.13995	5.52825	6.1979	4.54706	4.58492	4.76641	4.68709	5.27661	5.35348	5.13436	5.58884	4.47875	5.07068	5.70349	5.47736	5.34938	4.88144	5.28487	5.32108	5.70803	5.36527	5.53166	5.54363	4.94227	5.42556	5.56027	5.10302	5.94328	5.00581	4.91144	5.30898	5.47893	6.51369	5.20748
CNR2	6.8487	7.69442	7.21883	7.3441	8.10466	7.47399	7.51184	7.53168	8.02943	6.72098	6.91826	6.9857	7.199	7.64691	8.36977	6.62073	7.87002	8.4281	5.87861	7.03317	6.8521	6.54965	7.47482	7.55434	7.22607	7.51077	6.70432	7.29463	7.82895	7.84261	6.85054	7.21316	7.4485	7.47738	7.83049	7.37093	7.46488	7.77013	6.82355	7.73274	8.01989	7.49415	7.42794	7.35779	7.29046	7.41534	7.35877	8.40715	7.09497
CNTF	6.12053	6.46383	6.13576	6.14191	6.80405	6.53613	6.65183	6.43173	7.10782	6.06542	5.6024	6.53259	5.97205	6.13765	7.27159	5.9506	6.78639	7.3221	5.21049	5.37618	5.75753	5.5733	6.52399	6.67528	6.0694	6.33619	5.62284	5.84958	6.77274	6.70702	5.7432	6.40417	6.2706	6.35967	6.78501	6.34125	6.2216	7.04474	6.0419	6.6804	7.23811	6.43046	6.57818	6.1723	6.20868	6.096	6.40495	7.3143	6.27221
CNTFR	7.20322	7.80807	7.78594	7.49173	8.19112	8.31326	8.12569	7.83179	8.58299	7.39088	7.02492	7.79816	7.38666	7.72783	8.53718	7.49986	7.90984	8.78385	6.5384	6.91389	7.02787	6.41013	7.61708	7.99909	6.89367	7.84364	6.59931	7.34648	8.15095	7.95848	6.70612	7.06812	7.64834	7.624	7.97923	7.65436	8.00357	7.73991	7.81927	7.72643	8.04303	7.48009	8.00171	7.3539	7.07909	7.30898	7.92796	8.27264	7.71743
CNTN1	4.50924	5.61837	5.36663	5.09647	5.49324	5.65487	5.29505	5.36618	5.98873	4.83221	4.5376	6.15486	5.04528	4.94513	5.57559	5.26018	5.57711	5.97284	4.45204	4.55498	4.79534	4.72983	5.12504	5.37753	5.12835	5.50378	4.67534	4.98672	5.63474	5.27686	6.22621	4.75264	5.32317	5.49251	5.54199	5.34108	5.26991	5.57953	5.21554	5.1224	5.34903	5.9571	6.38706	4.71516	4.89356	4.75853	5.51787	6.50071	5.03985
COL1A1	9.78581	10.7806	10.8129	10.674	10.0505	10.506	10.1211	10.7048	11.2277	10.6667	10.6628	10.6046	10.1691	9.62605	11.1334	11.0354	10.3868	11.9082	10.3519	9.04534	9.83495	10.4012	10.7692	10.0076	9.79564	10.6675	9.61417	10.4773	10.9446	10.6298	10.4966	9.9607	10.0294	10.6724	11.5214	10.4644	11.2056	10.8414	10.7239	10.6178	11.1782	10.2321	10.932	10.053	9.56248	10.1606	11.6463	11.3441	10.7368
COL1A2	11.1332	11.5753	11.5574	11.2082	10.63	10.989	10.4547	11.5789	11.7442	11.5613	11.9165	11.4359	10.7851	10.3394	11.3109	11.8221	11.3575	12.7219	11.1662	9.80653	10.8431	11.6148	11.4062	10.4709	10.7377	11.3271	10.7456	11.4476	11.903	11.239	11.5435	10.6378	10.8618	11.577	12.2304	11.262	11.9649	11.6826	11.5131	11.6653	11.8749	10.7112	11.635	10.9632	10.2246	11.409	12.397	12.2071	11.5038
COL2A1	5.40856	6.00798	5.72788	5.76172	6.35506	6.147	6.04143	5.83795	6.35255	5.60642	5.10407	6.30104	5.50473	5.59735	6.39014	5.47675	6.10008	6.94428	5.01524	4.87307	5.03562	5.16866	5.63398	6.10608	5.57447	6.02323	4.55513	5.53229	6.06237	6.06168	5.1417	5.16427	5.95624	5.80068	6.24071	5.61848	5.93229	5.76555	5.57831	5.9963	6.39345	5.62212	6.15427	5.45855	5.44246	5.88695	5.9201	6.68567	5.79836
COL3A1	11.1016	11.7259	11.7676	11.3014	10.5498	11.338	10.6164	11.6812	11.7438	11.7099	11.9301	11.3718	10.7556	10.5841	11.5358	12.0255	11.4479	12.5585	11.2829	9.91296	10.62	11.7766	11.4953	10.7846	10.6991	11.7726	10.7521	11.632	11.839	11.5836	11.5097	10.8531	11.0846	11.6885	12.3013	11.283	12.0595	11.9165	11.7087	11.577	12.0188	10.933	11.757	11.062	10.242	11.2719	12.2816	12.5716	11.7822
COL4A1	10.7185	11.6221	11.2065	11.878	11.8027	11.4116	10.9162	11.3533	11.8217	10.4022	10.9936	11.3697	10.5187	10.7981	11.9061	11.4853	11.5206	12.5769	11.1372	9.46992	10.2144	11.6786	11.6352	10.8063	9.86231	11.6625	10.2701	11.4618	11.4477	11.7661	11.3294	10.9753	11.568	10.8322	12.7162	12.0965	11.9204	11.9362	11.8275	11.254	12.0701	10.1971	12.3539	10.9705	10.4032	10.1332	12.0006	12.4747	10.5241
COL4A2	9.95763	10.8084	10.4679	11.0446	10.7358	10.4766	9.84904	10.4308	10.8787	9.77114	10.3624	10.6517	9.69464	10.1221	11.1476	10.548	10.8617	11.6169	10.1067	8.97256	9.74054	10.8221	10.7026	10.2081	9.54996	10.6594	9.38358	10.4249	10.8367	10.9827	10.8321	10.4197	10.5988	10.1405	11.8078	11.0574	10.9545	11.1517	10.8473	10.6414	11.3277	9.67316	11.5852	9.93096	9.8279	9.72196	11.2266	11.4245	9.72477
COL4A3	4.76616	5.73717	5.41321	5.17564	6.19992	5.77819	5.61889	5.48607	6.06276	4.84206	4.76096	6.15489	5.33013	5.36071	5.90039	5.09665	5.71569	6.1573	4.69266	4.57246	4.90665	4.88051	5.32398	5.40756	5.31408	5.86023	4.6187	5.17106	5.63704	5.47975	4.98376	5.07913	5.58924	5.46717	5.71617	5.40012	5.36581	5.32736	4.94683	5.4518	5.68195	5.21574	5.49187	5.62373	5.27165	5.18186	5.61064	6.43693	5.30398
COL4A4	4.69851	5.72423	5.53042	5.37175	6.247	5.64272	5.59196	5.46237	6.05735	5.12865	4.89242	6.14444	5.26221	5.51119	6.17723	5.06195	5.76365	6.11315	4.48963	4.76787	4.73324	5.02952	5.4554	5.52639	5.34211	6.11798	4.65473	5.25498	5.79804	5.66766	5.17773	5.18663	5.71814	5.47346	5.8483	5.64838	5.47968	6.05672	5.03349	5.80357	5.81424	5.02494	6.17202	6.1579	5.07339	5.51902	5.41119	6.40452	5.34015
COL4A5	4.87464	5.61334	5.45323	5.0731	5.67589	5.44825	5.32853	5.63995	6.49838	4.72167	4.9033	5.83221	5.70381	5.84293	6.93293	4.88492	6.33365	6.23081	4.39752	5.39202	4.89627	4.37597	5.49889	5.6842	5.54905	5.57555	4.89168	5.50587	5.65403	6.22981	5.34293	4.93195	5.9777	5.71277	6.18744	6.05936	5.36539	5.99911	4.87676	5.85673	6.25089	5.20783	5.18025	6.00009	5.34798	5.37175	5.55198	6.60394	5.10396
COL4A6	4.9445	5.73971	5.44837	5.28219	5.74905	5.72095	5.65866	5.5561	6.35722	4.97419	4.88427	6.03681	5.5277	5.58769	6.53461	5.24879	5.97513	6.2952	4.67753	4.5917	5.05299	4.97464	5.47589	5.46132	5.53243	5.69094	4.82425	5.26	5.74474	5.70724	4.88215	5.30031	5.65426	5.50769	5.88804	5.67992	5.43581	5.67516	4.94198	5.55302	5.9184	5.29304	5.48555	5.56384	5.32949	5.36721	5.5747	6.53906	5.37146
COL5A1	9.23246	10.2446	10.0813	9.55796	8.88022	9.08907	8.48654	9.8504	10.1016	9.92694	10.0536	10.1096	9.16857	8.78874	10.1313	10.0224	9.856	11.4153	9.0291	7.91584	8.78845	9.54618	10.0365	8.90837	8.78282	9.45976	8.66782	9.9881	10.0543	9.83213	9.88951	9.42753	9.31069	10.0955	10.9902	9.53057	10.8238	10.3739	10.1896	10.4472	10.3674	8.85133	10.5664	8.98059	8.48315	9.69141	11.5661	10.5917	9.2531
COL5A2	10.1662	11.2649	11.0282	10.4363	9.90369	10.1583	9.69463	10.8504	11.0785	10.822	10.9009	10.8937	9.87043	9.36133	10.5825	11.35	10.6173	12.1567	10.3523	8.84523	9.69144	10.9883	10.6391	9.78125	9.0358	10.6736	9.65321	11.0217	11.2907	10.6477	10.9726	10.0133	10.1298	11.0628	12.1322	10.9089	11.9614	11.37	11.1474	10.936	11.1189	9.88522	11.3349	9.83436	9.50236	10.1597	12.2526	11.6899	10.598
COL6A1	6.81376	7.34836	7.43012	7.11244	7.33433	7.53686	7.42219	7.22286	8.20722	7.3923	6.77744	7.509	6.95734	6.91373	7.9427	7.48489	7.40655	8.90407	6.64464	6.13024	6.2709	7.13426	7.43695	7.37217	6.75392	7.43225	6.31946	6.97341	7.80835	7.49577	7.0847	6.69389	7.26815	7.06783	8.33226	7.39789	7.77161	7.41259	7.22194	7.74442	7.85087	7.05989	7.61276	6.70116	6.87413	7.12081	8.13945	8.28519	7.4663
COL6A2	8.0325	9.21845	8.89571	8.78422	7.96444	8.75535	8.12477	8.81324	9.134	8.579	9.06883	9.06047	8.12707	8.1211	9.2549	9.12982	8.84254	10.212	8.26922	7.21537	7.625	9.04426	8.98532	8.27656	8.06131	8.70616	7.63128	8.90363	9.13916	9.02938	9.23782	8.60479	8.54124	9.08113	9.97505	8.77464	9.88155	9.48329	9.16426	9.55925	9.35116	8.15333	9.3932	8.09453	7.48566	9.24828	10.2989	9.54624	8.91651
COL6A3	11.3299	12.5452	12.0582	11.5362	10.6011	11.4093	10.4313	11.8968	12.1409	12.206	12.3058	12.3877	11.2813	10.9245	12.0099	12.2005	11.9518	13.162	11.0947	10.301	11.1717	11.605	12.2994	11.0217	10.9624	11.8753	11.046	12.3014	12.1384	12.1149	11.6116	11.436	11.6031	12.1281	12.6681	11.9977	12.8102	12.6779	12.2073	12.4594	12.4388	10.8991	12.1502	11.6318	10.991	11.916	13.0241	12.8493	12.0818
COL7A1	7.29957	7.64986	7.61654	7.02289	7.6818	7.68608	7.5858	7.40556	8.04164	7.58547	6.86016	7.84522	7.23577	7.43375	8.24826	7.55435	7.68312	9.09284	7.06387	6.5449	6.7268	7.44799	7.8913	7.49802	7.20255	8.06218	6.78698	7.50287	7.77063	7.78864	6.52557	7.2538	7.47287	7.5824	8.69348	7.88381	7.55227	7.64278	8.2487	8.48193	8.2484	7.05396	7.39475	7.61897	6.66257	7.75215	8.78084	8.61721	7.625
COL8A1	6.16443	7.2167	7.14914	6.93692	6.2304	6.17161	5.45973	6.91447	7.33905	6.69144	6.82281	7.25058	5.99049	5.64542	6.40506	6.73939	6.89468	7.86781	5.13525	5.21416	6.20951	5.55424	6.69357	6.61736	5.88248	6.47878	5.98565	6.78132	7.42748	6.75302	7.70981	6.25799	6.4557	7.15976	7.24023	6.47944	7.9017	8.08712	7.20324	6.60375	7.60662	6.62803	8.28577	5.59366	6.4925	6.11477	7.71246	7.63596	6.36959
COL8A2	7.03004	7.94772	7.99198	7.47317	7.59296	7.23644	7.53466	7.87778	8.39747	7.26888	7.74736	7.6374	7.12322	7.25032	8.19453	7.57983	7.83515	8.75389	6.13885	6.21209	6.85085	6.35358	7.32887	7.44682	7.06615	7.01167	6.95344	7.48074	8.4027	7.64831	8.42417	7.14787	7.26927	8.16713	7.93408	7.41888	8.31954	9.09423	7.69218	7.65203	8.35886	8.00107	8.75778	6.90983	7.24609	7.58573	8.35352	8.55645	7.20328
COL9A1	5.71459	5.64055	5.50751	5.29605	5.81957	5.75304	5.66977	5.65979	6.56669	5.11935	4.76087	6.2041	5.351	5.47855	6.16049	5.37837	6.04085	6.72415	4.47114	4.92524	5.52978	4.98214	5.30241	5.7173	5.56305	5.69442	4.85833	5.38205	5.96919	5.8353	4.90562	5.10435	5.58683	5.84606	6.01534	5.58834	5.43375	5.80839	5.29523	5.86617	6.12468	5.29619	5.3546	5.24622	5.30716	5.4018	6.00384	7.0082	5.32174
COL9A2	7.01247	7.69004	7.62097	7.41069	8.28064	7.63411	7.84736	7.71264	8.2895	7.01185	7.05016	7.45492	7.29257	7.93321	8.75529	7.03183	8.08184	8.43974	6.53856	7.1032	7.44367	6.64057	7.83097	7.63779	7.61464	7.48132	6.83286	7.6392	8.06417	8.05779	6.90367	7.55003	7.4651	7.92823	7.98295	7.48875	8.04367	8.11312	7.76582	8.12882	8.38307	7.83109	7.72802	7.91731	7.42476	7.69473	7.44398	8.57651	7.27497
COL9A3	6.8013	6.94163	7.75955	8.03704	8.37989	8.01161	8.60815	7.53579	10.192	7.54497	6.69373	8.54681	7.35672	7.75408	8.44725	7.22915	7.68771	8.72762	5.63003	7.63851	6.74636	5.90283	7.6888	9.28718	7.58044	7.88131	5.96156	7.10116	8.99976	8.15929	6.07695	7.89174	9.02228	8.12114	7.51839	7.08005	7.50173	7.48035	7.4597	8.91619	7.93183	9.80917	8.50808	6.65481	6.35657	7.95645	7.33717	9.36144	7.20219
COL10A1	8.59876	10.5251	9.65304	9.50971	7.4118	7.2823	7.02944	9.9114	9.58737	9.61279	9.51599	10.4058	8.16725	6.86222	8.17856	10.08	9.08303	10.7045	7.84677	6.68696	8.06714	8.39704	8.75154	8.72088	7.45493	8.73754	8.9446	10.0429	10.9622	9.11355	11.3379	8.76711	7.02208	10.2194	10.6334	8.57411	11.7805	10.8148	9.8928	10.3837	9.31178	9.77724	10.9473	7.46004	7.98688	9.39874	11.7725	9.41755	8.40986
COL11A1	7.6299	8.90532	8.6628	8.30123	6.85265	6.73079	6.94475	8.76668	8.40979	8.60931	7.83286	8.59151	7.19597	6.24394	8.36931	9.44829	7.9976	10.0461	7.90969	5.51611	7.3892	8.2223	7.35425	6.75915	6.7107	7.2091	7.68598	8.42183	9.5398	8.0779	8.98593	7.55518	6.80745	8.6167	10.0576	7.38591	10.1658	9.25788	8.96263	8.36796	8.3369	8.08048	9.16734	6.0924	7.28718	7.93111	10.4214	8.56138	6.62031
COL11A2	6.95436	7.33972	7.64993	7.32375	8.0319	7.7075	7.87196	7.46078	8.21292	7.2977	6.74365	7.36928	7.04411	7.52507	8.35088	7.05332	7.53772	8.39154	6.55621	6.95333	6.70009	6.77609	7.55378	7.68248	7.23166	7.40996	6.65163	6.99748	7.96176	7.70305	6.86158	7.15863	7.32621	7.25753	7.83693	7.3031	7.61169	7.96014	7.12303	7.81924	7.94391	7.47185	7.60716	7.3629	6.91564	7.44952	7.40465	8.37371	7.33507
COL12A1	7.66397	8.77547	8.61792	7.78316	7.71759	7.82651	7.50337	8.45321	9.11044	8.26533	8.6768	8.54273	8.11014	7.47578	8.91524	8.57716	8.72101	10.107	7.37843	7.07944	7.31336	7.83497	8.67336	7.71601	7.6509	8.49951	7.48178	8.62625	8.73514	8.56045	8.63225	7.44667	8.39406	8.65603	9.59189	8.69869	9.38261	8.77211	8.82325	8.79967	9.36486	8.02501	8.70674	8.17731	7.78211	7.55	9.95456	9.36957	7.97091
COL13A1	6.68272	7.30844	7.31321	7.03741	7.54767	7.64243	7.33417	7.01312	7.75417	6.85156	6.68669	7.61874	6.82721	7.18199	7.82306	6.94208	7.32131	8.33714	6.1629	6.55336	6.25668	6.67074	7.45623	7.19053	6.6601	7.27525	6.25913	7.14542	7.58727	7.44922	6.54672	6.68878	7.11565	7.11709	7.6088	7.21835	7.5258	7.25133	7.28965	7.48501	7.51275	6.79809	7.32296	6.88974	6.54044	6.99259	7.78208	8.31021	7.34094
COL15A1	8.7783	10.6858	10.0276	10.218	10.1601	10.3924	9.07291	10.2619	9.62991	9.52672	10.5979	10.2628	9.13845	9.53645	10.6829	11.116	9.99801	11.8849	10.7867	8.63002	9.35948	11.298	10.2737	9.28898	9.15279	11.1172	8.26964	10.3946	10.2682	10.5084	9.84027	10.2121	10.2619	10.1479	12.0766	10.5283	10.4996	10.9672	10.9324	10.3058	11.1573	9.47505	10.8484	9.36179	8.92303	9.72055	10.993	11.5013	10.1615
COL16A1	7.76698	7.34455	8.02068	7.75491	7.96872	7.5853	7.54204	7.35077	11.2517	7.26387	8.23265	7.50941	6.92313	8.20081	7.70735	9.46328	7.88457	8.74936	6.89586	6.53435	7.41389	7.01654	7.41747	7.34175	7.48283	10.7395	7.00825	7.34401	8.21463	7.42594	8.51641	7.34537	7.92574	7.89767	8.76357	7.71383	8.5376	8.3238	7.56903	8.19355	8.08375	7.77592	8.98612	7.00996	6.88716	8.27219	8.15881	8.45055	7.28467
COL17A1	6.50653	6.34065	7.3956	6.92402	7.15641	7.15602	7.59658	7.13196	7.81362	6.31593	7.99585	7.28978	8.40348	7.5616	7.77997	7.16177	8.31433	8.06546	5.8254	7.92199	7.2883	5.61166	7.03321	7.68442	8.01734	6.77388	7.82921	7.31755	7.938	7.16161	6.84988	6.90719	6.84322	6.99804	8.74119	8.24472	7.24182	9.14342	6.9427	7.9715	7.70351	8.82391	6.92706	7.18769	7.26576	6.87889	8.93751	7.48565	8.71779
COL19A1	5.16145	5.51426	5.48884	5.20323	6.01815	5.86235	5.67342	5.52873	6.4944	4.90058	4.6784	6.24878	5.34588	5.66147	6.382	5.08023	5.70869	6.18458	4.52849	4.69851	5.07318	4.79252	5.52833	5.62068	5.34856	5.69058	4.61081	5.26448	5.9296	5.68809	4.76388	5.25279	5.30867	5.57061	5.78952	5.48207	5.24712	5.97698	5.14812	5.65001	6.11289	5.51759	5.33081	5.5611	5.10817	5.25695	5.34475	6.66975	5.42026
COMP	6.10916	8.38937	9.51313	8.67443	7.7281	8.3812	6.97269	8.74761	8.47781	7.38856	9.2934	8.96652	6.46496	6.10565	7.40289	8.26982	7.89067	8.41877	5.30775	5.76669	6.26855	5.07226	6.77534	7.75734	6.5421	7.53659	7.8229	7.31381	9.11449	7.35798	11.4471	6.40597	6.7289	7.96813	7.7609	6.54563	11.5585	10.7384	8.26549	7.30521	8.08657	8.59264	10.3737	6.50971	6.85519	7.97609	8.16104	8.69841	8.437
COMT	8.18526	8.9344	8.54713	8.8052	9.33598	9.40085	8.91874	8.98359	9.8773	8.0173	8.14307	8.761	8.28863	9.16817	9.77854	8.35948	9.16403	9.72022	7.80285	8.55941	8.65809	8.17686	8.90036	8.78636	8.63808	8.58365	7.71732	8.62887	8.94033	9.05285	8.13336	8.44686	8.75894	8.54357	8.84131	8.97561	8.9804	8.93776	8.55716	8.84921	9.48508	8.97112	8.74667	8.4355	8.27356	8.47964	8.84694	9.76903	8.75664
COPA	5.88567	6.62083	6.8123	6.73316	6.75458	7.20394	6.8439	6.96577	8.5706	6.40107	6.58455	6.97192	6.48892	6.7044	7.77421	6.88176	7.24321	7.84054	6.27742	6.60029	6.3242	6.6926	7.29102	7.28002	6.27669	7.05668	6.10141	6.56285	7.23024	7.02994	6.55558	6.25914	6.99158	6.45323	7.48109	7.11127	7.15084	6.68977	6.47242	6.68849	7.16558	6.8771	7.53967	7.11415	6.76248	5.71726	7.29317	8.40216	6.73103
COPB1	9.58974	10.0379	9.7284	9.95164	10.4205	10.3256	10.3033	10.0011	11.2074	9.53733	9.47745	10.0466	9.56419	9.91881	10.8487	9.76655	10.3131	10.4197	9.02912	9.49715	9.62333	9.62148	10.0822	10.4152	9.80582	10.2058	9.1466	9.98672	10.2217	10.2568	9.27699	9.74934	10.1215	9.80519	10.3636	10.4016	10.1161	10.0134	9.7683	10.1766	10.4076	9.94581	10.6934	10.0931	9.58183	9.6226	10.0895	11.3667	9.81458
KLF6	8.3716	9.77652	9.55374	9.52727	9.72291	10.1985	9.55822	9.74598	9.9904	9.62587	9.72102	10.1645	9.48829	9.31746	10.9391	9.44643	10.3542	10.4661	8.96532	8.94315	9.4702	9.63173	10.0742	9.99193	9.51279	10.1649	9.38306	9.6608	10.1838	9.95331	9.23198	9.70211	9.15332	9.50944	10.2623	10.1931	10.3498	10.0255	9.83057	10.4446	10.6254	9.2058	10.5109	9.91683	8.8876	9.17297	10.6314	10.4636	9.74576
SLC31A1	7.42466	8.16267	7.63966	7.42924	7.72371	8.00347	7.8747	7.79065	8.43264	7.34282	7.10071	7.77345	7.07519	7.61177	8.72773	7.91947	8.74115	8.54487	7.10993	7.03141	7.16058	7.5303	8.02604	8.02665	7.29118	8.22887	6.36619	7.87623	7.80041	8.21211	6.78908	7.8669	7.90325	7.25971	7.94287	7.77085	7.88875	7.48714	7.77614	7.938	7.78859	7.60974	7.784	7.43321	7.42176	7.18136	8.12291	8.97644	8.2562
SLC31A2	7.88534	9.37626	8.88502	8.08326	8.47397	8.70618	8.05726	8.53848	8.05382	8.9637	8.67144	8.89644	8.00888	8.45498	9.05841	7.36848	8.56494	9.21902	8.16988	6.77357	6.90412	8.48638	8.34967	8.66541	7.66727	8.98763	7.44933	8.949	8.85156	8.82798	9.03291	8.96128	8.12536	8.51039	8.83809	8.51857	9.91776	8.94044	8.53117	8.81115	8.45736	8.22801	9.79431	8.22258	8.83682	7.98952	8.72329	9.34089	8.59739
CORT	7.98638	8.48105	8.31503	7.99138	8.66714	8.68235	8.18741	8.19839	8.91591	7.92526	7.53334	8.56208	8.33698	8.27854	8.66427	7.92326	8.2875	8.72828	7.82532	6.84283	7.7118	6.85357	7.97276	8.08953	7.95899	8.48493	7.38244	7.97973	8.51782	8.39253	7.71322	7.65916	8.40223	8.2615	8.62201	8.07886	8.08391	8.11898	7.95428	8.38806	8.36497	8.26006	8.1835	7.88944	8.24024	7.88362	8.36262	8.9134	8.0827
MAP3K8	5.61059	6.68655	7.18829	5.89145	6.40676	7.24012	5.7751	6.8466	6.55188	5.71229	7.02086	6.89491	6.57433	6.81596	7.12831	5.80239	6.63742	7.45765	6.16851	5.25862	4.71911	6.69452	5.69726	6.54668	6.46144	6.73547	5.43925	6.58759	6.96527	7.09519	6.51434	6.86442	6.04511	6.14143	6.79977	6.34743	7.04254	6.36781	6.28143	7.2135	7.20642	5.78057	6.77395	6.48229	5.93413	6.19167	6.33886	7.57763	6.39713
COX4I1	9.02748	9.25258	9.15617	9.13908	9.52701	9.37627	9.64302	9.20768	10.1017	8.63926	8.98233	9.40655	9.13111	9.15944	10.0366	8.88373	9.647	10.1221	8.26033	8.65141	9.0974	8.76751	9.29531	9.593	9.15681	9.28363	8.7298	9.08575	9.50311	9.58913	8.67075	9.04854	9.18428	9.18374	9.44113	9.63025	9.47522	9.40228	9.02753	9.38882	9.75506	9.20522	9.41063	9.59972	8.66591	9.27739	9.16733	10.7293	9.27835
COX5B	11.0371	10.6606	10.3817	10.8584	10.9878	10.6166	11.2639	10.6493	11.6636	10.3401	10.8227	10.4812	10.6483	11.1605	11.6295	10.4368	11.1996	11.4693	9.70532	10.3436	10.7238	10.399	10.8801	10.9899	10.3452	10.5001	10.7103	10.7972	11.0164	10.8875	9.98121	10.9937	10.77	10.7727	10.6617	11.3407	11.0792	10.909	10.6129	11.2604	11.0241	10.9332	10.8886	11.1059	10.5254	11.0219	10.5311	12.1816	10.895
COX6A1	9.08288	9.22431	9.21863	9.10415	9.15862	9.56368	9.62623	9.24028	10.37	9.02868	9.06851	9.44159	8.85396	9.4045	9.99964	8.86796	9.73188	9.88498	8.30021	8.84691	8.97756	8.73374	9.16662	9.56699	8.94253	9.25869	8.86991	9.13299	9.28038	9.40962	8.44997	9.08944	9.38259	9.01379	9.46278	9.50335	9.56575	9.14976	9.11984	9.56585	9.64701	9.44467	9.44443	9.2944	8.84949	9.15811	9.21694	10.4998	9.21726
COX6A2	5.65268	5.94237	6.21673	5.74086	6.47204	6.26423	6.45877	5.93949	7.05736	5.88198	5.44182	6.59762	5.91382	6.00792	6.79823	5.95962	6.19456	7.23559	5.00312	5.05338	5.18923	5.2328	6.06003	6.45768	5.72647	6.07912	5.13877	5.62588	6.4157	6.3278	5.54364	6.08868	6.08662	5.91678	6.19843	5.88907	5.98732	6.47832	5.92805	6.26354	6.48954	5.86752	6.42791	5.78198	5.56684	6.2274	6.0119	7.34168	5.72693
COX6B1	11.2369	11.6376	11.03	11.3382	11.4317	11.3593	11.5402	11.1277	12.6881	10.7508	10.968	11.3005	11.1001	11.513	11.8975	11.4257	11.6268	11.5912	10.2215	10.9163	11.625	10.8953	10.9246	11.5435	10.7448	11.1032	11.0242	11.4191	11.2076	11.315	10.2038	11.362	11.5262	11.3999	11.3522	11.9832	11.4589	11.2705	11.1776	11.445	11.3293	11.1164	11.2019	11.5407	10.6699	11.3595	11.3024	12.6914	11.5512
COX6C	12.5226	12.7028	12.236	12.7993	12.7619	12.9149	12.6798	12.7136	14.271	12.3782	12.7608	12.3403	12.1897	12.7704	13.5187	12.2828	12.9493	13.0165	11.6275	11.7475	12.4359	12.0065	12.3735	13.0721	12.5125	12.5989	12.3191	12.7494	12.9537	12.8587	11.9089	12.843	13.0733	12.472	12.6729	13.205	13.1761	12.4178	12.7806	13.0421	13.1021	13.0806	13.2558	12.8994	12.5083	12.3356	12.6604	14.1328	12.9084
COX7A1	8.03084	8.00465	7.57952	7.69338	8.08689	7.3297	7.21884	7.02699	8.23635	7.41523	7.87879	7.80699	6.95815	7.32111	7.55842	7.69075	7.908	8.30105	6.65637	6.45766	6.70188	7.18689	7.16247	7.75502	6.85693	7.49193	6.73586	7.8827	8.12339	7.44182	8.84728	7.74427	7.70936	8.30872	8.10802	7.92217	8.24079	9.00056	7.82524	8.42751	8.01894	7.19743	8.9903	7.26357	7.049	8.58414	8.5923	8.96287	7.39452
COX7A2	12.1622	12.3394	11.9994	11.9699	12.2956	12.4623	12.648	12.1176	13.1385	12.0301	12.0682	12.1655	11.9746	12.5021	12.8457	12.0437	12.5219	12.5402	11.4773	12.1034	12.2458	11.914	12.1879	12.5915	11.5903	12.1012	11.3641	12.291	12.5634	12.3607	11.5033	12.2718	12.5063	12.1283	11.9909	12.8206	12.6547	12.0722	12.3086	12.3998	12.1897	12.385	12.2044	12.3601	11.6681	12.3097	12.1614	13.5301	12.5714
COX7B	9.99198	9.185	9.10528	9.90994	9.58348	9.18217	9.77075	9.01753	9.99242	8.10362	8.98666	8.8728	9.04007	9.48327	10.7259	8.24209	10.6408	10.4473	7.5371	8.53673	9.88024	8.24131	9.24408	9.88206	8.80054	8.81154	8.39574	9.2194	9.22299	9.3376	8.69086	8.88722	8.82804	9.17334	9.19867	10.1889	10.0003	9.26829	9.32636	9.56524	9.78593	10.0107	9.43231	9.57132	8.28722	9.2498	8.83615	10.4717	9.78859
COX7C	11.6123	11.6591	11.3554	11.485	11.8427	11.0709	12.1117	11.4489	12.4824	11.0745	10.6891	11.0599	11.4167	11.8474	12.5079	11.0744	12.1112	12.005	10.102	11.0104	10.9534	10.8739	11.6296	11.8398	10.5056	11.2063	11.1551	11.6719	11.1632	11.2001	11.1214	11.511	11.5578	11.5003	11.4282	12.3124	11.9794	12.0977	11.604	11.645	11.6734	11.4476	11.8331	11.5404	11.0832	11.6228	11.4338	12.5782	11.794
COX8A	11.836	12.108	11.9555	11.8397	11.6971	12.0604	12.1735	11.9401	12.3444	11.5967	11.8026	11.8838	11.4377	11.6904	12.7084	11.7314	12.3156	12.6208	11.0723	11.6213	11.2749	11.5252	12.0634	11.6576	11.4179	11.2427	11.2595	12.0615	12.1092	12.0154	10.8657	12.301	12.0476	11.7275	11.7338	12.6611	12.3136	11.7197	12.1201	12.0131	12.2478	11.9003	12.1576	12.3294	11.6781	11.8735	12.1203	13.3888	12.213
COX10	8.74862	9.38524	8.73583	8.82301	9.32822	8.91941	9.23069	9.48515	10.3346	8.12252	8.3598	8.84831	8.66342	8.90879	9.92262	8.74978	9.6602	10.0704	8.10596	8.43849	8.43381	8.54268	9.54285	9.57039	8.6119	8.77519	8.19258	9.07657	9.25489	9.60372	8.25347	8.93899	9.33428	9.12039	9.59296	9.67333	9.0147	9.44558	8.87874	9.36346	10.0546	8.76543	8.86265	9.21119	8.93347	8.89763	8.87225	10.0698	9.08283
COX11	7.90266	8.17778	7.75825	8.10961	8.19126	7.68192	7.84431	8.06693	8.24428	7.64984	7.17849	7.5868	7.40198	8.20719	9.22906	7.40606	9.05272	8.82341	7.09972	7.50061	7.31027	7.63451	7.92035	8.01312	6.96681	8.13525	7.09815	8.01956	8.22848	8.33211	7.26549	7.31446	8.43929	7.54236	7.49005	8.84406	8.39686	7.90669	7.77136	8.57021	8.62672	7.85988	8.26248	7.54467	7.34132	7.28302	8.29705	9.27047	8.64142
COX15	7.12982	7.94763	8.00846	7.4454	7.68982	8.26949	8.22303	8.10237	8.52317	7.2833	7.39576	7.2286	7.47135	7.85053	9.3055	7.31377	8.50927	9.01672	7.16149	6.78975	7.053	7.6732	8.09105	8.44029	7.32493	7.75594	7.14691	7.8128	8.06334	8.02395	7.21982	7.23167	8.13568	7.2939	8.4793	8.54269	8.21228	7.99616	8.0811	8.09005	8.70335	8.00953	7.95801	7.91736	7.37171	7.10618	8.3328	8.60497	8.28849
CP	5.29075	5.97078	5.95082	5.66912	6.78667	5.92577	6.05059	5.85347	6.61624	5.738	4.96216	6.28648	5.55094	5.9646	6.34979	5.09656	5.94368	6.76093	4.75023	4.8221	4.97729	5.36222	6.12643	5.89969	5.68071	6.21173	4.82463	7.36767	6.03751	5.95717	6.64969	5.8215	5.62574	5.8376	5.91733	5.73659	6.05414	6.08449	5.4135	5.93984	6.25931	5.66106	6.9332	6.01175	5.44644	5.73391	5.91694	6.86981	5.81935
CPA1	4.08948	4.99243	4.87521	4.23682	5.13825	5.14208	4.87506	4.72494	5.60442	4.10219	3.85383	5.71968	4.37578	4.41216	4.7839	4.64867	4.82193	5.61594	4.0068	3.81373	4.18746	4.15363	4.51933	4.69068	4.45246	4.93759	3.64998	4.37128	4.8798	4.62055	3.95897	3.61239	4.78349	4.62399	5.03398	4.61546	5.00177	4.69437	4.6036	4.59125	4.72095	4.29132	4.81278	4.12451	4.29554	3.61161	4.92123	6.02714	4.5563
CPA2	6.3371	6.76864	6.90391	6.91336	7.69842	7.06428	7.1461	6.77317	7.612	6.63213	6.62479	7.22271	6.39303	6.99573	8.8232	6.38456	7.05919	8.11611	5.54017	5.78081	5.63013	6.45122	6.73901	6.89805	6.52122	7.10998	6.08398	6.64977	7.14515	7.18018	5.91262	6.27031	6.83429	6.59246	6.9609	7.3015	6.98658	7.43755	6.81478	7.40067	7.62325	6.95582	7.28633	7.00867	6.32833	6.78524	6.89789	7.9604	6.73329
CPA3	7.53143	9.34661	9.5667	7.4296	7.8281	10.1226	7.06855	7.89621	8.51378	7.82526	8.74485	8.93792	8.24336	8.40743	7.98961	7.64824	8.73945	9.26529	6.21631	6.95452	7.45576	6.09729	8.77937	9.11787	8.20723	8.38772	7.88426	9.04036	8.38808	8.62357	8.41061	8.09167	7.79912	10.4175	9.51757	7.31157	10.7002	9.26911	8.3791	10.6829	9.21301	7.69828	7.68066	9.08156	8.36984	9.66193	9.04017	9.86024	8.46583
CPB1	6.23899	6.17798	6.25513	6.10364	6.86502	6.63177	6.79552	6.52182	6.79649	5.93391	5.87986	6.30206	5.95867	6.06756	7.1282	5.92142	6.41975	7.30573	5.1647	6.2682	5.75108	5.01051	6.17425	6.32352	6.43478	6.39258	6.1172	5.88913	6.71766	6.46914	5.971	6.37689	6.30391	6.07112	6.43341	6.24988	6.10091	6.76926	6.13639	7.03605	6.93946	6.29718	6.25766	6.14615	6.0997	6.47305	6.39985	6.84194	6.08585
CPB2	4.6248	5.06963	4.76758	4.41665	5.26174	4.9506	4.90087	5.02047	5.49051	4.22722	4.27426	5.71868	4.46987	4.6864	5.44427	4.53317	5.081	5.32499	4.08721	4.2714	4.58563	4.42742	4.94909	4.83031	4.85023	5.05861	4.12384	4.56891	4.77577	5.05835	4.42271	4.96215	5.34234	5.07979	5.14976	4.71391	4.66302	4.8117	4.24587	5.06417	5.43215	4.67806	6.02269	4.65727	4.75264	4.79667	4.91347	6.186	4.61333
CPD	7.14856	7.87031	8.43301	8.4141	8.89868	8.52055	8.90506	8.33582	9.98116	7.83928	7.4431	7.66258	7.77626	7.59648	9.61689	8.9032	9.35804	9.02784	7.40508	7.61467	8.6232	7.91672	8.35291	9.02577	7.49224	9.17799	7.92512	8.15995	8.63418	9.00958	7.61956	7.88122	8.35001	7.79651	9.36808	8.87144	8.68469	8.59953	8.05075	8.22327	8.8967	8.67202	9.127	8.29644	8.26172	7.24033	8.94075	9.6094	8.21508
CPE	8.07026	7.77719	7.96862	8.56841	8.93653	8.05357	7.42483	8.92621	12.4372	6.71299	8.09634	6.99184	9.08353	7.9483	8.54289	9.07475	9.27351	9.06439	6.71904	9.1287	9.10133	7.23725	7.17934	7.93429	6.96121	11.6138	9.33304	8.0728	9.61693	7.55805	10.4216	6.9009	8.75504	8.21055	11.2451	7.53625	9.25624	9.18779	6.56999	9.73112	8.47748	11.6054	10.3708	8.846	8.82041	7.45508	7.67929	9.87312	7.60055
CLDN4	8.3706	9.15402	8.78428	8.88871	9.12437	9.05396	8.96976	8.90326	9.79187	8.26753	8.40703	9.10491	9.00901	8.572	9.69464	8.69892	9.43442	9.58047	7.34233	8.2947	8.76539	8.02064	8.78088	8.98319	8.56673	8.99466	8.49713	8.70305	9.36304	9.50852	8.19921	9.35625	8.92282	8.82083	9.53521	9.07933	8.88738	9.00799	8.36702	9.38321	9.4923	8.81888	8.79896	8.97093	8.09946	8.73491	8.99324	9.71703	8.7801
CLDN3	9.79754	10.0689	8.73874	10.7013	10.0304	9.81867	10.4062	10.5709	12.059	7.03205	10.0672	10.1444	10.9588	9.70984	11.8756	10.5546	11.5653	10.7779	8.43492	10.3327	11.2981	9.20871	10.4412	10.5368	10.2963	10.1247	10.2452	10.0453	10.9963	11.4325	9.54928	11.7587	10.7468	9.76497	11.1421	10.7474	9.36418	10.1719	10.3083	11.5316	11.6689	10.8199	10.062	10.6568	9.44436	10.4625	10.3813	11.3582	9.72439
CLDN7	11.0537	10.9314	10.5917	11.1934	11.3919	10.6481	11.5216	11.1979	12.6912	10.2628	10.9195	10.7693	10.465	11.0572	11.9325	10.7919	11.9828	11.2907	9.99554	11.3008	11.3379	10.5591	11.4844	11.9878	10.7762	11.1528	10.4689	11.0109	11.4043	11.2714	9.29646	10.8497	11.0986	10.5213	11.7196	11.8617	11.5558	10.0905	11.3581	11.5941	11.7783	10.4207	11.7096	11.9131	10.235	10.5489	11.2943	11.8243	11.4207
CPM	5.75536	7.02472	6.66735	6.84223	7.08374	6.80236	6.74339	6.82746	7.06363	6.29462	6.29823	6.9626	6.21668	6.73375	7.07146	6.34497	7.09338	7.76035	6.1587	5.79273	5.75467	6.28825	6.64771	7.09007	6.392	6.98703	5.77835	6.72455	6.85642	6.75299	6.26177	6.35468	6.59621	6.81691	7.46645	7.22494	7.14835	6.97105	6.40173	7.24654	8.70214	6.65102	8.06596	7.00274	6.97618	6.49238	7.12235	7.47237	6.96974
CPN1	6.15903	6.79511	6.33994	7.10837	7.26543	6.93846	6.8518	6.85445	7.39025	6.06129	5.92195	6.81759	6.30265	6.77004	7.97071	6.30378	6.87467	7.42157	5.4978	5.82487	6.18754	5.64121	6.5525	6.8115	6.17733	6.56938	5.72535	6.29738	6.91601	6.96732	6.05888	6.39493	6.60712	6.57976	6.88713	6.24165	6.53966	6.90252	6.09825	6.90114	7.4733	6.59511	6.9608	6.8962	5.92734	6.59958	6.46938	7.70376	6.36498
CPN2	6.13091	6.48483	6.14966	5.92013	6.5025	6.48964	6.01998	6.11431	6.25931	5.20547	5.38867	6.95006	6.19083	6.02423	6.27202	5.42082	6.45823	6.96335	4.8883	5.12362	5.85971	4.94959	5.98667	6.18397	6.29667	6.11236	5.46136	6.01792	6.24089	6.16262	5.66035	6.30498	6.29224	6.23966	6.54316	5.93088	6.03209	6.49777	5.75786	6.18622	6.71732	6.41141	5.85311	5.72123	6.27761	6.05567	6.26794	7.03337	6.01513
CPOX	8.08497	9.00799	9.32968	9.20698	9.11441	9.52771	9.45007	8.99951	10.2592	8.90896	8.03145	8.59674	8.58843	8.56405	9.83067	8.46393	9.37192	9.74769	7.94971	8.86784	8.61578	8.44683	9.06175	8.65424	8.36241	9.10533	8.51775	9.01086	9.63453	9.61664	8.02278	8.35257	9.65808	8.75265	9.84748	10.1419	9.95164	8.73348	8.971	9.05472	9.85907	8.80995	8.91836	9.41598	8.23378	8.1206	9.52471	9.65717	9.37777
CPS1	6.3495	6.28036	5.9829	5.17552	5.88285	5.85988	5.65503	8.72827	7.02347	5.48067	5.37546	7.93364	5.2016	5.32325	6.71529	5.24187	6.8019	6.4701	5.37	9.98666	5.1373	5.4305	5.64091	6.01207	5.22215	7.96528	4.68338	7.02141	5.9046	5.53033	5.1051	4.88869	10.5005	5.5796	9.98213	9.6968	6.23898	5.88928	6.54131	5.82044	5.8323	5.44953	5.88626	5.51075	5.13682	5.11422	5.79251	6.39071	6.55656
CPT1A	6.77305	7.63317	7.33458	7.24423	7.91259	7.97861	8.04584	7.49557	7.67954	6.33358	7.05678	7.46874	7.17917	6.96567	8.72474	6.90926	7.84762	8.34501	6.62683	6.51286	6.76563	6.77567	7.6184	7.64988	7.14291	7.02882	6.30222	7.39381	7.68935	7.94926	6.54059	7.32419	7.48619	7.27818	7.38266	7.95677	7.72826	7.3062	7.95614	7.82962	8.25987	7.50056	8.61068	7.18808	7.25219	7.15774	7.62389	8.36734	7.4275
CPT2	7.58239	8.50216	8.28842	8.40076	8.2991	8.60512	8.89794	8.67603	9.40183	7.98787	7.88923	7.41556	7.99183	8.75113	9.38267	8.27363	9.35274	9.33592	7.68627	8.33396	8.35497	8.17012	8.69717	9.03452	8.29482	8.45201	7.60534	8.44116	8.37527	8.96566	7.46321	8.34627	8.45132	8.23493	8.87323	9.01472	8.29741	8.28285	8.51991	8.75165	9.29423	8.72005	8.60561	8.56845	7.51227	8.18644	8.68883	9.40621	9.1353
CR1	5.36238	6.62472	6.37056	5.9351	6.69368	6.59234	6.13639	6.23828	6.57242	5.63512	6.05209	6.48273	5.64512	6.12869	6.84719	5.57625	6.2012	6.86758	6.02396	4.74315	5.24815	6.33847	5.99951	6.10133	5.78984	6.76177	5.29871	6.03283	6.35241	6.24528	6.53816	5.90236	5.97957	6.16597	6.6621	6.00213	6.61501	6.53322	5.94345	6.60617	6.28662	5.94212	6.67565	5.67076	5.87703	5.68213	6.32874	6.95359	6.03591
CR1L	4.78295	5.68731	5.55561	5.12283	6.4018	5.77355	5.44179	5.49136	5.96812	4.75058	4.73809	6.14224	5.376	5.42741	5.6952	5.32094	5.52923	6.42011	4.48196	4.3295	4.8436	4.5934	5.21796	5.45319	5.16106	5.75279	4.36318	5.51437	5.61912	5.54707	4.79073	4.71036	5.6359	5.49655	5.82326	5.31558	5.32936	5.38139	4.82347	5.34937	5.94131	5.21715	5.35342	5.07982	5.14229	5.2905	5.68762	6.17889	5.39131
CR2	4.55439	5.8745	5.26935	4.67234	5.16227	5.18121	5.0339	5.3397	5.88291	4.60143	4.56578	5.81923	4.83176	5.40046	5.92104	4.54642	5.355	5.93939	4.04379	4.71791	4.3719	4.50344	5.02665	5.17046	5.11722	6.07536	4.323	5.35166	5.20055	5.25011	6.45475	4.56086	5.26866	5.11785	5.27012	5.09656	5.51981	5.21155	4.38267	5.02073	5.57955	4.6257	4.99924	5.01987	4.74894	4.63967	4.98335	6.51397	4.93555
CRABP1	5.9194	6.29938	6.28228	6.18111	6.80238	6.88002	6.97926	6.41852	7.03055	6.0492	5.78761	6.43673	6.17776	6.47424	7.32919	6.20455	6.94227	7.59429	5.42968	5.79742	5.74431	5.74791	6.58188	6.73848	6.20383	6.46164	5.58082	6.03176	6.8153	6.67064	5.84421	6.24053	6.23832	6.28338	6.76519	6.37693	6.4116	6.97095	5.96976	6.62578	7.08125	6.22789	6.53993	6.58947	6.21263	6.53081	6.57333	7.25222	6.45204
CRABP2	7.45558	7.60046	7.57162	7.09469	8.03066	7.99174	7.81861	7.42481	8.23366	7.33152	6.87291	7.26515	6.99308	7.2757	8.03737	7.58463	7.69487	8.47697	6.25441	8.00053	6.71929	6.40261	8.01498	7.90425	7.28671	7.66726	6.61079	7.36119	7.92657	7.42281	6.92214	7.21179	7.22242	7.41638	8.39807	7.32506	7.88413	8.07119	7.48303	7.55745	7.97443	8.45393	8.25392	6.95552	6.72182	7.28265	8.20323	8.79941	7.3713
CRAT	8.10847	8.40488	8.98715	8.58626	9.08709	8.35344	8.35166	8.51172	9.38981	8.52863	8.04915	8.56525	7.78117	8.46038	9.2663	8.31735	8.74354	9.48345	7.25724	7.89887	6.99157	7.5365	8.64039	8.756	8.17151	8.51284	7.22528	8.34481	8.56851	8.42762	7.59334	8.17957	8.27236	8.31971	9.09245	7.85127	8.66001	8.90579	8.39814	9.00031	8.71073	8.26268	8.57762	8.08297	7.81238	8.16907	8.84382	9.35893	8.18806
CREB1	7.24931	7.93927	8.05051	8.59189	8.77524	8.53336	8.67557	8.32225	9.4257	7.76716	7.42828	7.9819	7.97263	8.15016	9.39414	8.21381	8.65652	9.26086	7.51674	7.68646	7.94014	8.00993	8.52779	8.75507	7.4524	8.3762	7.63476	8.29024	8.68199	8.5027	8.15606	8.19776	8.33487	7.92871	8.87326	8.90363	8.89659	8.79325	7.87222	8.12697	8.58734	8.39267	9.14371	8.43915	7.70899	7.24517	8.79962	9.50315	7.96979
ATF2	6.34796	7.08582	7.06457	7.4563	7.54958	7.51637	7.23107	7.2896	8.22643	6.76148	6.86727	7.20336	6.97208	6.65673	7.94473	6.80064	7.45941	8.01077	6.20946	6.38135	6.61521	6.68017	7.99841	7.48399	6.30835	7.35687	6.69695	7.19992	7.49672	7.18957	7.00234	6.71529	7.15319	7.16677	7.62173	7.83955	7.9455	7.59596	6.81855	6.939	7.45392	7.27185	7.6091	7.40914	6.89808	6.16434	7.56059	8.531	6.72786
CREBBP	6.89702	7.32958	7.33524	7.35137	7.84949	7.5278	7.56535	7.44593	8.09686	7.08102	6.74264	7.74925	7.21933	7.48122	8.31887	7.17745	7.81762	8.47017	6.279	6.53486	6.94132	6.42736	7.49482	7.51168	7.30762	7.61917	6.39438	7.25606	7.67646	7.85714	6.98857	6.92816	7.46145	7.29436	7.87652	7.57353	7.5177	7.74972	7.1236	7.75991	8.10182	7.23665	7.73694	7.39267	7.01782	7.32879	7.55487	8.32427	7.07679
ATF6B	6.01121	6.30848	6.43872	6.22241	7.04874	6.96517	6.81584	6.40522	7.24939	5.98764	5.60004	6.57459	6.02215	6.35722	7.38011	6.04773	6.82102	7.44747	5.3956	5.92476	5.90886	5.77718	6.4877	6.52652	6.04226	6.59108	5.50432	6.017	6.96067	6.66332	5.56922	6.06825	6.46413	6.29613	6.85511	6.40884	6.29959	6.44289	6.20712	6.6171	7.0472	6.53583	6.67934	6.58436	6.01036	6.15081	6.63372	7.47752	6.28761
CREBL2	8.08427	9.37967	8.9712	9.95446	10.2158	8.74881	9.22732	9.17062	11.378	8.58094	9.04909	9.25956	8.75893	9.52987	10.4711	8.54477	10.0645	9.26626	8.50383	8.10912	9.79804	8.89069	9.56092	10.4209	8.65736	9.68199	8.24275	9.39302	9.36181	9.42056	9.96217	8.8219	9.17558	9.53399	9.88284	9.73578	10.1392	10.0295	9.27499	9.54616	9.73758	9.83443	10.7656	9.67411	9.16837	8.84967	8.93316	10.5951	8.78975
CREM	6.6999	7.19342	7.09227	6.90275	7.39662	7.54643	7.09707	6.84869	7.42561	6.20693	6.90384	6.86115	6.39467	7.04543	8.26683	6.68173	7.29434	7.88593	6.61821	5.9844	5.54001	7.00716	6.81505	7.28352	6.23932	7.52606	6.38119	7.01776	7.34573	7.51422	7.14836	7.11353	6.59192	6.77217	7.50408	6.93426	8.26946	7.7272	7.0857	7.66033	7.2764	7.04231	7.79147	6.26931	6.32327	6.6907	7.24715	8.1973	7.19058
CRH	5.55563	6.25965	6.0177	5.73811	6.58561	6.21169	6.02311	6.03734	6.77432	5.37163	5.02079	6.34415	5.75225	5.98345	6.65064	5.66967	6.09962	6.86916	5.21669	4.85404	5.19859	4.9492	5.93878	5.93595	5.90727	6.25747	4.94377	5.6445	6.27577	6.05859	5.33413	5.47543	5.99983	6.0551	6.35354	5.83523	6.007	6.25859	5.5533	6.07097	6.2843	5.85548	6.05587	5.33463	5.51545	5.68463	6.16058	7.04013	5.77615
CRHBP	6.35156	6.71519	6.36373	6.29466	7.27234	6.93303	6.78003	6.39423	7.34219	6.39989	5.93723	6.95835	6.10899	6.95187	7.40073	6.22922	6.82306	7.30397	5.71839	5.54751	5.81942	5.82408	6.57538	6.33601	6.52698	7.11407	5.84824	6.17002	6.82015	6.8465	6.63491	6.43308	6.39454	6.52448	6.71462	6.26456	6.46473	6.86553	6.04103	6.75819	6.95365	6.43667	7.14049	6.29942	6.33861	6.59395	6.42927	7.44508	6.37315
CRHR1	5.80484	6.15189	6.10069	5.92341	6.75173	6.34567	6.69664	5.98104	7.13347	6.0251	5.29937	6.33129	5.76489	6.21909	6.99103	5.85053	6.39279	7.28969	5.14954	5.43714	5.58074	5.34939	6.16963	6.41146	5.68091	6.3004	5.27065	5.7994	6.62068	6.48756	5.43568	5.82672	6.16057	6.19363	6.35609	6.05309	6.42268	6.6688	6.1315	6.38853	6.65164	6.14936	6.42239	5.97619	5.76491	6.38228	6.13217	7.24599	6.13384
CRHR2	5.49191	5.94465	5.83019	5.62946	6.34269	6.19327	6.18323	5.89774	6.67071	5.50516	5.26492	6.28388	5.53956	5.87681	6.69101	5.53587	6.13338	6.93552	4.95597	5.04083	5.15557	5.18961	5.83308	5.99672	5.67757	5.95215	5.07274	5.5844	6.2177	6.10485	5.26686	5.64244	5.89087	5.88316	6.17414	5.78229	5.84338	6.44683	5.52472	6.05872	6.43292	5.95181	6.22838	5.4686	5.50119	5.70998	5.81609	6.80594	5.80802
CRIP1	9.51871	9.81168	10.2931	8.09603	8.03071	10.5319	7.76111	10.1994	11.918	8.35233	10.5583	9.34509	8.44278	10.8548	9.35747	10.9511	10.2703	9.09312	9.20422	9.9385	7.7606	9.67632	11.3152	10.3296	9.66867	9.06048	11.7336	10.4013	9.65519	9.46727	9.93667	9.00973	10.8301	9.54557	10.9131	10.5554	11.5812	9.79526	10.6073	10.9829	9.49084	8.91786	9.55237	8.82194	10.3905	9.62	11.4214	9.59055	10.6771
CRIP2	7.17177	7.60224	8.24138	7.88602	7.8425	7.66683	7.5	7.49547	9.76726	7.26763	7.59396	7.41478	7.00527	7.65292	8.38468	7.84738	7.76055	8.61912	8.60392	8.05882	6.75492	8.88058	8.07758	7.86158	6.94205	7.91979	7.82852	7.5115	8.19175	7.96786	8.46496	7.4769	7.76742	7.46084	8.74796	7.81092	8.39411	8.45064	7.89181	8.49503	8.26332	7.5283	8.6267	7.02416	7.23421	7.51837	8.54396	8.52767	8.14456
CRK	8.79203	9.55202	9.3784	9.594	9.6793	9.25879	9.38913	9.50861	10.802	8.96253	8.88102	9.39846	8.73149	9.5383	10.3321	9.23808	9.8648	10.0693	8.62302	8.88613	8.56932	9.13441	9.95183	11.1507	8.72751	9.361	8.39466	9.50093	9.45598	9.63447	9.01296	8.90282	9.92133	9.25907	10.0576	10.2235	10.2014	9.58001	9.53705	9.53725	10.1772	9.11393	10.0111	9.27689	9.76702	8.50766	9.80338	10.143	9.49646
CRKL	7.48942	8.3811	8.06517	8.57944	8.31975	8.44284	8.35648	8.5614	9.55512	7.80217	7.60046	7.94845	7.79184	8.26557	9.52693	8.41681	9.13581	9.4556	7.66174	7.72858	8.04951	7.96314	8.94853	8.55979	8.3276	8.75834	7.81195	8.28418	8.3274	8.81048	8.03488	7.91597	8.52287	7.90637	8.51204	8.85113	9.08157	8.70596	8.10017	8.32852	8.87141	8.55932	8.25919	8.34329	8.30427	7.47973	8.85951	9.2964	8.03694
CRMP1	7.98319	8.30871	8.00796	7.89669	8.81752	8.07888	8.22178	8.39575	8.77588	7.35523	7.6279	8.16093	7.87771	8.22763	9.01656	7.58107	8.43936	9.03632	7.23989	7.79662	7.58636	7.33903	8.44825	8.60872	8.33876	8.32069	7.51029	8.28086	8.56103	8.66108	7.77372	8.27019	8.05179	8.18334	8.52604	8.05523	7.82194	9.03127	7.75877	8.44448	8.83761	8.16639	8.63497	7.87162	7.60336	8.14883	8.2729	9.49888	7.82069
CRP	5.39644	5.95937	5.95819	5.64168	6.55087	6.37821	6.14732	5.93461	6.71291	5.41462	5.11727	6.25263	5.49175	5.88431	6.41556	5.67807	6.14793	6.86605	4.99583	4.90913	5.33045	4.98052	5.89555	5.94172	5.6233	6.17474	5.04045	5.48959	6.24918	5.9506	5.26979	5.31443	6.01521	5.81033	6.18463	5.85766	5.77789	5.85475	5.80933	6.0124	6.29922	5.79379	5.99677	5.41893	5.61284	5.57212	6.10081	6.77051	5.77552
HAPLN1	5.85117	5.70558	5.65297	5.50747	6.19934	6.05387	6.02721	5.79461	6.2778	5.16931	4.7854	6.19361	5.99765	6.78727	6.93269	5.12071	6.15306	6.50226	4.87529	5.07852	5.09123	5.03749	5.61331	6.40801	5.62201	5.91136	4.90163	5.97246	5.84413	6.25712	6.50353	5.2175	6.03935	5.95748	6.30875	5.49036	5.52247	6.15624	5.22928	6.31658	6.14675	6.05715	6.9709	6.46057	5.27707	5.54628	5.89578	6.98418	5.66504
CRX	6.37228	6.84362	6.81436	6.45805	7.41041	6.99633	6.96481	6.71047	7.36775	6.28654	6.00393	7.08469	6.34915	6.71031	7.39713	6.3576	6.86199	7.59541	5.74264	5.56211	6.20905	5.60743	6.77132	6.96284	6.55554	6.91093	6.00382	6.2418	7.16661	6.73545	6.01578	6.3336	6.633	6.50797	6.93674	6.49795	6.78214	6.97496	6.42235	6.87053	7.10709	6.60926	6.87068	6.51131	6.4999	6.72847	6.67732	7.48006	6.4131
CRY1	8.69797	9.01799	8.95332	8.58669	8.18948	9.65266	8.75726	8.60582	9.63901	8.87497	8.19769	8.73684	8.13692	8.52225	10.1808	8.79282	9.61997	9.83626	8.51123	8.5529	8.41087	8.9156	9.30345	9.50059	8.64728	9.21104	7.88735	9.0369	9.1792	10.0191	8.38308	8.32985	9.72729	8.67474	9.51421	9.63906	10.2354	8.67382	9.10477	9.57136	9.31063	8.72392	9.23381	8.75401	8.68908	8.11387	9.62697	10.2808	8.99248
CRY2	7.36162	8.12375	7.92452	8.03395	8.79666	8.44707	8.14039	8.08011	8.83883	7.64707	7.44289	7.88992	7.36598	7.76329	8.86413	7.61072	8.15623	8.91245	6.60204	7.00504	7.21722	7.42407	7.99214	8.37049	7.63236	8.02915	6.83385	7.56581	8.35253	8.35592	7.44941	7.93613	8.07024	7.68458	7.94452	7.73447	8.01377	8.54581	7.67927	8.17587	8.2716	7.79941	8.40868	8.02212	7.32144	7.8171	8.0083	8.78411	7.70877
CRYAA	5.91959	5.62972	6.17691	5.62618	6.40745	6.13205	6.44072	5.7795	6.98071	5.97302	4.8421	6.12769	5.29322	6.26886	7.14656	5.61523	5.97815	7.21967	4.46177	5.4943	4.98332	5.62519	6.08601	6.31712	5.31653	5.87652	5.0149	5.54631	6.5896	6.20533	5.38436	5.77761	5.8644	5.82646	6.37304	5.603	6.25218	6.68783	5.87035	6.33201	6.55954	6.10701	6.4593	5.62792	5.26895	6.35021	5.71419	6.98292	6.05474
CRYAB	7.64311	8.54074	7.94581	7.87011	8.13258	7.95938	7.53558	7.54457	7.93672	7.09475	8.12579	8.06281	7.1472	7.266	8.12919	7.21525	7.93707	8.89681	6.64513	7.09171	6.91023	7.31051	7.57709	7.83743	6.97009	7.42785	6.97047	7.85091	8.3023	8.01098	9.53548	7.58631	7.69672	8.00053	8.28696	7.61962	9.32111	9.4765	7.69699	8.18757	8.1554	7.73052	8.75462	7.32371	7.03112	7.97688	8.98442	8.41892	7.58943
CRYBA1	3.93175	4.88298	4.67174	4.21161	4.97236	4.83017	4.81622	4.68189	5.56527	3.96958	3.74344	5.50019	4.31148	4.42835	5.17865	4.4936	4.84509	5.13772	3.90944	3.9344	4.00229	4.32442	4.53061	4.61932	4.51878	4.695	3.90605	4.33945	4.84968	4.64027	4.12674	4.18213	4.55104	4.64595	4.84546	4.41168	4.46894	4.53814	4.07094	4.53549	4.68431	4.22956	4.09316	4.2397	4.44889	4.32067	4.69199	5.91132	4.37339
CRYBA2	5.03459	5.51589	5.56113	4.84023	6.10434	5.73676	5.59236	5.91416	6.4436	5.09326	4.43415	5.89782	5.31323	5.32136	5.94952	5.24858	5.45026	6.74621	4.73769	4.44175	4.46522	4.91825	7.20933	5.85545	5.03334	5.49417	4.32227	5.047	5.78864	5.47117	4.40102	5.72482	5.2853	5.28556	5.69996	5.52792	5.63973	5.68122	5.89762	5.68423	6.16399	5.35336	6.01458	5.3005	4.81468	5.53781	5.52055	6.47141	5.43584
CRYBA4	5.89555	5.90633	6.16837	5.58524	6.63912	6.38127	6.35033	5.87059	6.65041	6.23017	4.84055	6.21302	5.5687	6.02665	6.69431	5.73532	6.13267	7.14238	5.07601	5.15017	4.95997	4.55965	5.81826	6.23177	5.4552	6.0158	4.98016	5.37884	6.33385	6.11357	5.77302	5.62152	6.12054	5.78242	6.37741	5.89007	6.50957	6.53633	6.38411	6.31278	6.45412	6.16704	6.30695	5.7225	5.71279	6.4001	6.03865	6.85872	5.94169
CRYBB1	5.87997	6.14175	6.38722	6.163	7.16123	6.5834	6.61746	6.39456	6.9195	6.20601	6.0026	6.30129	5.80314	6.4187	7.28477	5.91105	6.47765	7.42302	5.5419	7.14167	5.73217	5.41381	6.40728	6.72852	6.04297	6.30902	5.64194	5.97801	6.83116	6.44603	5.75742	6.3422	6.18087	6.02099	6.62909	6.12921	6.51471	6.94841	5.77397	6.52033	6.94426	6.50677	7.03513	6.10422	5.73102	6.36022	6.33425	7.20843	6.22634
CRYBB2	6.33146	6.29292	6.91248	6.33805	7.0748	6.81502	7.18628	6.52166	7.57333	6.55732	5.6859	6.49434	6.48866	6.61865	7.4405	6.28784	6.69345	7.6869	5.85531	5.55115	5.48867	5.33198	6.47786	6.83201	6.04559	6.46558	5.6134	6.01	7.00968	6.91396	5.84294	6.3071	6.76708	6.31107	7.04659	6.22544	6.59274	6.59382	6.34565	6.87638	6.84285	6.50304	6.94497	6.22909	6.17047	6.35053	6.63323	7.23681	6.23459
CRYBB2P1	5.39762	6.0726	5.92771	5.6983	6.32541	6.38679	5.90036	5.88659	6.8014	5.38634	5.07758	6.0992	5.54861	5.79832	6.48116	5.743	6.2265	6.67322	5.00611	5.05652	5.65957	5.16626	5.89458	6.23868	5.88174	6.09406	4.94901	5.51267	6.10921	6.09764	5.31078	5.11939	6.13052	5.75247	6.14882	5.95053	6.05033	5.97801	5.71459	5.86669	6.11227	5.89399	6.00266	5.67602	5.52297	5.71042	6.14529	6.89436	5.64095
CRYBB3	6.54984	6.44654	6.63663	6.30137	7.41827	6.75432	7.01788	6.35657	7.60331	6.49869	5.56162	6.91407	6.16029	6.60083	7.67686	6.2473	6.94211	7.40513	5.24212	5.81435	5.7759	5.86723	6.58461	6.58705	6.23386	6.73378	5.73041	6.17099	6.87251	6.79973	5.87495	6.42942	6.22188	6.44867	6.84959	6.46524	6.45221	7.00326	6.00762	6.97255	6.9656	6.54453	6.77184	6.32578	6.23582	6.66023	6.57928	7.70704	6.63391
CRYGA	5.96649	6.23849	5.95355	5.84717	6.61603	6.33614	6.31251	6.17753	6.96063	5.62716	5.24029	6.79532	5.63092	6.13269	6.59055	5.77474	6.15565	6.61681	5.07465	5.23689	5.67733	5.36286	6.0295	6.02523	5.79554	6.20085	5.47744	5.70055	6.12893	6.40544	5.62122	5.85402	6.09927	5.95904	6.28746	5.9638	5.88757	6.29368	5.7337	6.23231	6.32725	6.16503	6.09887	5.83162	5.73433	6.1216	6.04193	7.01918	5.9997
CRYGB	5.69118	6.631	6.28846	6.017	7.03867	6.37037	6.29192	6.36202	6.91962	5.60792	5.59582	6.76732	5.80961	5.99199	6.91925	5.79356	6.49875	6.94097	5.45266	5.42491	5.84202	5.97667	6.25907	6.31302	6.12112	6.49064	5.56819	6.10864	6.49945	6.43293	5.73453	6.09267	6.26056	6.01818	6.31361	6.27808	6.2709	6.6784	5.81686	6.38319	6.71334	6.15525	6.60834	5.97467	6.09588	6.35404	6.26778	7.40339	5.9843
CRYGC	6.46541	6.34157	6.52465	6.32363	7.25812	7.27523	6.93937	6.4284	7.49689	6.41074	5.22157	6.6915	6.2357	6.43893	7.36928	6.36738	6.90205	7.61725	5.07408	5.31644	5.8204	5.26631	6.46808	7.12637	5.94062	6.55318	5.33746	6.09402	6.95306	6.63734	5.36622	5.68132	6.44205	6.34079	7.01583	6.40341	6.79258	7.04982	6.37172	6.98634	7.26157	6.70313	6.86477	6.04723	6.21512	6.66468	6.31126	7.51581	6.4617
CRYGD	6.34521	6.65555	6.57353	6.55001	7.32934	6.7611	6.48917	6.76113	7.46878	5.92582	5.68329	6.83976	6.09111	6.60122	7.52617	6.0903	6.95768	7.32332	5.61516	5.65579	5.90595	5.84805	6.54213	6.9288	6.37766	6.68918	5.6067	6.46981	6.78129	6.60073	5.8475	6.52913	6.58236	6.49589	6.94876	6.47373	6.63105	6.7903	6.14666	6.95307	7.02785	6.56474	6.82384	6.20593	5.81728	6.63357	6.71277	7.962	6.34277
CRYGS	5.88054	5.96187	6.02184	6.20735	6.84034	6.45623	6.24938	5.99002	6.88203	5.05279	5.94395	6.60673	5.76111	6.10951	6.80617	5.47555	6.64639	7.23708	4.89014	5.3685	5.77454	5.35119	6.27853	6.11594	6.8327	6.01667	5.54395	5.69499	6.218	6.32712	5.57414	5.87571	6.15233	6.09049	6.44643	6.18791	5.90944	6.53499	5.41271	6.30292	7.08942	5.99925	6.00427	6.98975	5.62463	6.10329	6.04545	7.3208	5.7942
CRYM	7.78413	8.75291	7.8206	8.14786	8.32495	8.27123	8.9929	8.55776	8.65267	7.48865	7.92241	7.73452	7.90301	8.85914	10.0129	8.38832	9.37809	9.00949	7.16487	7.70744	8.34457	7.54286	8.02554	8.31874	8.0005	8.49377	7.45012	8.47756	8.44851	8.42784	7.89969	8.07722	8.30335	8.03879	9.50068	8.43956	8.14975	8.70926	8.05698	8.97021	8.99653	8.15436	8.05357	8.36571	7.74404	8.06464	8.85795	9.28883	7.98798
CRYZ	8.94874	9.46549	9.87961	9.05015	9.21555	10.3792	8.97265	9.71223	9.33822	9.24944	8.93148	9.6791	7.74426	8.94068	9.52157	7.6238	9.86755	9.68863	7.36822	10.2566	9.29832	7.99075	10.5833	10.3997	7.98766	10.3812	8.13196	9.87243	9.7005	8.89954	9.05251	8.49029	9.67876	8.9507	9.90144	6.66779	11.1059	9.97962	9.56553	10.0236	9.57822	8.76603	8.88899	8.753	9.36589	8.23373	9.80949	9.35313	10.4598
CS	10.8304	11.2971	11.0443	11.2887	11.3318	11.0022	11.6002	11.2847	12.2306	10.8034	10.98	11.2792	10.5097	11.0577	12.2387	10.6852	11.8856	12.2549	10.3132	10.507	11.1605	10.6997	11.547	11.7427	11.1171	11.1474	10.3411	11.1579	10.9841	11.8277	10.2888	11.2455	11.546	11.0339	11.6756	12.1239	11.2671	11.052	11.467	11.6114	11.9403	11.2095	10.8591	11.5866	10.4192	10.7712	11.581	12.4723	11.5009
MAPK14	7.34808	7.89632	7.98007	8.72694	8.93429	8.16198	8.85383	8.24154	9.48507	7.59857	7.71524	7.83806	7.64252	7.87983	9.31236	7.80512	8.48947	9.32841	7.15834	7.56108	7.51818	7.59803	8.37762	8.76939	7.51457	8.10015	7.33975	7.77207	8.64802	8.53176	7.78636	7.95425	8.21979	7.71609	8.73662	8.63812	8.69868	8.37694	7.66125	8.11942	8.46244	8.54582	8.76476	8.54658	7.69247	7.28671	8.44312	9.3662	7.89426
CSE1L	9.49841	9.14542	9.09335	9.91413	10.1201	10.2323	9.96197	9.69638	10.7493	8.92097	8.73118	9.76791	9.75402	9.55812	10.3102	9.06664	9.51061	10.9312	8.71545	8.70163	9.36293	9.30643	9.24798	10.0515	9.57666	9.50433	8.9535	9.31524	10.1148	10.2328	8.39371	9.88789	10.3237	9.74114	10.0287	9.95331	9.30226	9.29659	9.14643	9.64565	10.5394	9.8489	9.25607	10.0829	8.9161	9.62779	9.82099	11.0286	9.39151
CSF1	6.72458	7.31101	7.2559	6.95857	7.70675	7.52256	7.41429	7.30619	7.96175	6.87906	6.44467	7.34902	6.90204	7.22932	8.06816	6.78205	7.42891	8.21157	6.17379	6.19969	6.47559	6.44342	7.2391	7.42131	6.88561	7.28431	6.32536	7.00871	7.58603	7.51567	6.99176	6.96205	7.24576	7.25858	7.61569	7.16548	7.35576	7.61097	7.03197	7.39161	7.66006	7.24815	7.60968	6.96134	6.8155	7.19118	7.42162	8.26185	7.06623
CSF1R	7.70598	9.12695	9.056	8.93482	8.89519	8.46393	8.26068	8.91526	9.45116	8.64316	9.33523	8.93426	8.07109	8.42474	9.14725	7.94396	8.6486	9.50822	8.62146	6.71995	7.43983	9.37637	8.41453	8.69745	7.57405	8.36539	8.25141	8.90454	8.80815	8.81394	9.80725	9.04087	8.385	8.80625	9.3377	8.98834	9.74638	9.71755	8.79157	8.7955	8.98846	8.7571	10.3475	8.039	8.39864	8.65105	8.71436	9.57262	8.59033
CSF2	5.97401	6.24756	6.41174	6.07409	6.92105	6.65144	6.53645	6.41879	7.14865	6.2634	5.76686	6.50691	5.97891	6.51178	7.16263	5.99067	6.48043	7.42628	5.53782	5.60698	5.68158	5.80863	6.49921	6.55861	6.35881	6.43053	5.49324	6.20675	6.69423	6.6288	5.88698	6.45718	6.34762	6.28804	6.79958	6.3011	6.45076	6.80048	6.14781	6.81148	6.92628	6.24588	6.48594	6.22446	6.08359	6.21817	6.70362	7.49093	6.30971
CSF2RA	6.56909	6.38958	5.92447	5.80727	6.50676	6.79563	6.22132	5.80643	7.01054	5.92789	5.77441	6.43466	5.64856	6.02306	6.78368	5.39595	5.95862	6.72684	5.68289	5.07056	5.14678	6.30508	5.82673	6.15035	5.36371	5.90035	5.51673	6.07063	6.60845	6.46128	6.64693	6.15961	5.6655	6.08599	6.2588	6.09051	7.08338	6.8996	5.81275	6.64393	6.31639	7.02321	7.49255	5.48022	5.76166	6.33886	6.20568	7.12892	6.20952
CSF2RB	6.98107	9.26261	9.10249	7.1394	7.8727	8.38551	7.29951	8.28641	8.11768	8.23952	8.14581	8.16749	7.63194	8.41247	8.78163	7.55158	7.77027	8.78749	9.88538	6.09161	6.03772	10.5576	7.69355	7.98311	6.97649	8.62575	7.11152	8.68978	7.79927	8.35468	9.0925	8.68661	7.55539	8.27653	9.2546	9.04932	9.10391	8.85632	8.49972	9.00207	8.23908	7.41032	8.40318	8.03878	7.9399	7.86072	8.7831	9.38317	8.37702
CSF3	6.69703	7.0903	6.85472	6.71165	7.54954	7.4481	7.27186	7.29097	7.86973	6.82896	6.21437	6.82004	6.71137	7.05179	7.63532	6.99428	7.15303	7.83798	6.33463	6.38724	6.4646	6.47567	7.16866	7.34816	6.63492	8.07239	6.36408	6.75454	7.34459	7.31583	6.66568	7.27507	6.99019	6.99751	7.68959	6.9027	6.96716	7.36428	7.4754	7.34657	7.58867	7.05058	7.22938	6.59544	6.74425	6.92427	6.93704	8.2222	6.94553
CSF3R	7.12736	7.55184	7.97966	7.04803	7.79129	8.4026	7.65031	7.3392	7.98946	6.94705	7.25137	7.47216	7.04742	7.65344	8.1649	7.53035	7.42716	8.33685	9.3596	6.4962	6.67822	9.95403	7.26723	7.38348	6.98618	8.21974	6.97585	7.54538	7.5984	7.71706	7.16078	7.96693	7.2221	7.26613	8.03226	7.62655	7.87744	7.84989	7.49192	8.7236	7.97485	7.41825	7.87931	7.2335	7.0308	7.64061	7.87372	8.96331	7.27407
CSH1	6.33646	6.51696	6.61087	6.596	6.89708	6.81229	7.12623	6.55219	7.41003	6.48227	5.85309	7.0514	6.31033	6.60784	7.59494	6.33118	6.7669	7.56547	5.96146	5.97081	5.7255	5.73826	6.72974	6.6534	6.2996	6.77181	5.90468	6.45264	6.98711	6.74704	6.39903	6.12909	6.65528	6.33593	6.93699	6.41268	6.76327	6.96497	6.62116	7.00475	7.11943	6.38374	6.93574	6.75938	6.19664	6.72657	6.7119	7.71356	6.58884
CSHL1	6.07982	6.62524	6.43156	6.21752	7.00527	6.70219	6.5685	6.606	7.08892	6.04497	5.55692	6.72255	6.17646	6.53512	7.06589	6.08511	6.71624	7.36494	5.35349	5.70027	5.87314	5.54556	6.32711	6.57879	6.26657	6.672	5.5762	6.16604	6.91737	6.52162	5.86335	5.80741	6.46047	6.49641	6.81272	6.29557	6.29294	6.57446	6.07778	6.68139	6.9608	6.46466	6.3778	6.00435	6.14322	6.2904	6.49265	7.32395	6.18253
CSK	9.59903	10.0197	9.97926	9.85913	9.97316	10.1411	9.56513	10.0479	10.8543	9.20658	9.07427	10.1199	9.37435	10.1312	11.1285	9.20502	10.239	10.7528	9.00605	9.07856	9.11114	9.39839	9.66209	10.0479	10.1427	10.0282	8.50699	10.0115	9.69881	10.2132	9.79244	10.2734	10.0283	9.27275	9.9579	9.83073	9.90949	9.49547	10.1927	10.3284	10.5712	9.40515	9.92626	9.97146	8.87574	9.65497	10.2025	10.7558	10.2606
CSN1S1	5.08302	5.85383	5.49313	5.27622	6.09666	5.94859	5.8936	5.62567	6.28469	4.99761	4.65068	5.89641	5.41138	5.41335	6.30522	5.22468	5.86446	6.40356	4.59176	4.94668	5.20664	4.88661	5.67394	5.89844	5.21678	5.84317	4.59302	5.38072	6.13598	5.5262	5.02462	5.13084	5.72301	5.58258	5.92659	5.59742	5.60638	5.66691	5.24465	5.71424	5.96571	5.43882	7.3449	5.52753	5.23335	5.58137	5.82152	6.48799	5.53075
CSN2	5.02005	5.93265	5.62879	5.363	5.75902	5.9209	5.59839	5.76319	6.40316	4.99073	4.91336	6.40175	5.37599	5.39017	6.20621	5.15116	5.87729	6.31399	4.81799	4.82016	5.24675	5.18824	5.60598	5.55128	5.69052	5.64428	4.72822	5.51282	5.57791	5.62483	5.03558	5.3033	5.43927	5.83108	5.93029	5.58598	5.47529	6.00883	5.10366	5.53358	5.98957	5.30936	5.11592	5.36132	5.26943	5.39971	5.67207	6.53444	5.19208
CSN3	5.34259	6.07196	5.69262	5.61594	6.78726	6.06353	5.84337	5.95381	6.73194	5.28623	5.25425	6.17445	5.6361	5.84352	6.35617	5.40536	6.01547	6.72346	4.88996	4.96637	5.30516	5.12228	6.07308	5.87907	6.04431	5.85227	5.28113	5.42369	5.99214	5.94892	5.07462	5.84314	5.69951	6.0264	6.3138	5.82603	5.63008	6.45348	5.23007	5.71818	6.7472	6.00112	5.68767	5.72514	5.53343	5.73377	5.80243	6.96485	5.34383
CSNK1A1	7.13931	7.84647	7.63407	7.69723	7.81227	8.06805	8.20055	8.06765	8.53559	7.26275	8.02795	7.71861	7.82168	8.00933	8.84676	7.60959	8.44819	8.70966	7.13496	7.52806	7.32098	7.60436	8.32599	8.4812	7.64856	8.3306	7.38046	7.81337	7.85044	8.10257	7.31057	7.38229	8.04432	7.59255	8.46492	8.37066	8.31439	8.14394	7.624	7.79309	8.4771	7.39008	8.11611	8.83283	7.50872	6.98541	8.18511	8.92634	7.917
CSNK1D	7.26867	7.80756	7.45795	8.19227	8.36961	7.51775	7.89538	7.93396	8.85503	7.41099	7.44547	7.77196	7.51274	7.59509	9.13276	7.67956	8.54078	8.73983	6.89837	7.43759	7.63921	7.4655	8.12605	8.19111	8.03455	8.12826	7.1677	7.74007	7.95977	8.11069	7.28749	8.0205	8.10241	7.53461	8.2875	7.93469	8.01006	8.20083	7.79466	8.26359	8.49654	8.07078	7.90359	7.87203	7.27408	7.40694	8.2124	9.34819	7.81896
CSNK1E	8.18381	8.11519	8.50314	7.84757	8.5786	8.76367	8.29352	8.30807	9.46945	7.93689	8.03189	7.98364	7.86125	8.58082	9.35477	8.18225	8.83496	9.01431	7.21361	8.30602	7.81991	7.86035	8.58131	8.38695	8.9803	8.44456	7.69601	8.1456	8.71722	8.51136	7.41372	8.15616	8.43736	7.98174	8.70928	8.7311	8.55476	8.60125	8.53475	8.66724	8.99141	8.15487	8.25458	8.60874	7.63943	8.32223	8.62102	8.7059	8.38675
CSNK1G2	8.38369	8.87386	8.91274	9.11729	9.00661	9.13878	9.09049	8.81868	10.297	8.33286	8.09307	9.07026	8.41463	8.75922	9.86217	8.96193	9.26226	9.76777	8.19715	8.12187	8.49271	8.64796	9.1097	9.33616	8.71698	8.98092	8.06732	8.6626	9.12375	9.2691	8.11462	8.71635	9.15008	8.48959	9.2279	8.97538	9.24793	8.89073	8.68713	9.37883	9.36053	9.07623	9.15974	8.79266	8.05775	9.08255	9.13689	10.2083	8.69303
CSNK1G3	7.57663	8.04772	7.97076	7.2549	7.58831	7.75386	8.57975	8.18506	8.70883	7.56736	7.4203	8.13463	7.85802	8.19018	9.20824	7.65261	8.71665	8.99759	7.04548	7.49965	7.18871	7.43528	8.28706	8.57992	7.31753	8.44644	7.65974	8.00995	8.35278	8.00521	7.72091	7.5328	8.29416	7.98519	8.73879	8.17004	8.70002	8.71294	7.8332	8.2121	8.63065	7.68615	8.94657	8.04763	7.70411	7.74336	8.43939	8.72259	8.1362
CSNK2A1	8.1028	8.5976	8.86442	8.40113	8.55762	9.21907	9.99491	9.17	10.1033	8.68822	8.37086	8.21829	7.91571	8.20663	10.5022	8.86007	9.57622	10.4704	7.92211	8.78871	8.55736	8.39606	9.14506	8.95471	8.13461	8.65432	8.3436	8.92368	9.78255	9.77683	8.78256	8.92821	9.57429	8.41042	8.98434	9.41647	9.44919	9.10076	8.65098	9.18063	9.28581	9.87132	9.57044	9.05977	8.40218	8.0206	8.88203	10.2972	8.89824
CSNK2A2	8.13657	8.74631	8.53404	9.46318	9.87316	9.01985	9.19933	8.80478	9.2578	8.17446	7.98128	8.87044	8.75813	8.10778	9.76315	8.2861	9.10395	9.56699	7.56535	7.84724	8.83494	7.72477	9.15603	9.30731	9.41511	9.01979	8.18113	8.70053	9.25755	9.14611	7.9966	8.60548	9.02196	9.127	9.09364	9.21894	9.1132	9.29534	8.9113	8.63842	9.47624	9.0951	8.68892	8.86189	8.09946	9.04998	8.96453	10.0193	8.78942
CSNK2B	10.7226	11.006	10.72	10.7973	11.0662	11.2835	11.1902	11.1972	11.7331	10.7608	10.3609	11.2346	10.7134	10.7224	12.1827	10.6087	11.3369	11.846	9.91512	10.6378	10.68	10.8884	11.0872	11.0159	10.7274	10.6305	10.3403	10.9509	11.31	11.4505	10.2252	11.4824	11.5432	10.5938	11.1415	11.2761	11.0913	11.2198	10.9305	11.078	11.4077	10.7453	11.4638	11.2377	10.3328	10.7483	11.2623	12.2408	10.8652
VCAN	9.34584	11.0745	10.3892	10.4271	9.5266	9.7313	9.07753	10.5953	10.7754	10.279	10.7873	10.7071	9.51637	9.1005	10.5429	10.7167	10.5162	11.7926	9.61059	8.5545	9.1122	10.0998	9.91521	9.30395	9.03483	10.1396	9.57745	10.609	10.921	10.2789	11.6337	9.89049	9.77604	10.4848	11.34	10.1784	11.9712	10.9985	10.7804	10.31	10.7607	9.50253	12.27	9.50771	9.17544	8.9263	11.7955	11.6967	9.9173
[truncated: 19,005 more rows]
[truncated: 36 more columns]
