# Supplementary material for: A 41-Gene Pair Signature for Predicting the Pathological Response of Locally Advanced Rectal Cancer to Neoadjuvant Chemoradiation
Source: Front Med (Lausanne). 2021 Sep 14;8:744295. doi: 10.3389/fmed.2021.744295 (PMC8476893; doi:10.3389/fmed.2021.744295)
Supplement: Supplementary file 4 [file Data_Sheet_4.XLSX]

## Sheet: gse14333_metadata
	time	status	age	stage	gender
sample1	9.96	1	54	2	1
sample2	17.95	0	38	2	0
sample3	22.02	0	78	2	0
sample4	22.38	1	65	2	0
sample5	22.38	1	65	2	0
sample6	25.21	1	56	2	0
sample7	25.61	0	78	2	1
sample8	27.64	1	51	2	0
sample9	36.75	0	76	2	0
sample10	37.31	1	75	2	0
sample11	39.25	0	59	2	0
sample12	46.71	0	48	2	0
sample13	47.86	0	56	2	1
sample14	63.25	0	76	2	1
sample15	64.86	0	49	2	1
sample16	79.13	0	57	2	0
sample17	88.99	0	74	2	1
sample18	118.58	0	74	2	0
sample19	47.4	0	53	2	1
sample20	58.4	0	53	2	0
sample21	14.3	1	75	2	1
sample22	74.2	0	48	2	0
sample23	1.57	1	71	3	0
sample24	4.24	0	78	3	0
sample25	5.22	0	62	3	0
sample26	8.21	1	38	3	1
sample27	8.31	1	67	3	0
sample28	8.58	1	51	3	0
sample29	9.56	1	75	3	1
sample30	14.72	1	60	3	1
sample31	18.96	0	61	3	0
sample32	19.98	0	81	3	0
sample33	20.44	0	63	3	1
sample34	21.04	1	46	3	1
sample35	21.27	1	53	3	1
sample36	22.25	0	87	3	0
sample37	24.13	1	75	3	0
sample38	24.85	1	66	3	1
sample39	26.92	0	71	3	0
sample40	27.58	1	58	3	1
sample41	29.39	1	26	3	1
sample42	31.92	0	79	3	0
sample43	34.19	1	41	3	1
sample44	36.92	0	67	3	1
sample45	38.07	0	60	3	0
sample46	38.72	0	73	3	0
sample47	41.06	1	69	3	1
sample48	44.74	0	46	3	1
sample49	47.8	0	30	3	1
sample50	49.11	0	71	3	0
sample51	50.43	0	26	3	1
sample52	50.59	0	67	3	0
sample53	52.86	0	72	3	1
sample54	59.07	0	87	3	1
sample55	59.34	0	69	3	1
sample56	64.33	0	63	3	1
sample57	64.93	0	62	3	1
sample58	65.55	0	65	3	0
sample59	72.09	0	55	3	1
sample60	74.36	0	50	3	0
sample61	85.61	0	71	3	0
sample62	85.84	1	74	3	1
sample63	89.62	0	46	3	1
sample64	95.07	0	71	3	0
sample65	99.51	0	48	3	0
sample66	105.17	0	39	3	1
sample67	30.9	0	75	3	1
sample68	24	0	64	3	0
sample69	31.6	0	51	3	1
sample70	49.6	0	69	3	1
sample71	15.2	1	69	3	1
sample72	69.1	0	59	3	1
sample73	68.1	0	74	3	1
sample74	10.3	1	62	3	1
sample75	59.2	0	56	3	0
sample76	57.8	0	60	3	0
sample77	40.4	0	69	3	1
sample78	10.2	0	66	3	1
sample79	84.7	0	75	3	1
sample80	9.5	1	49	3	0
sample81	68.7	0	77	3	0
sample82	18.7	0	59	3	1
sample83	70.8	0	43	3	1
sample84	40	1	51	3	1
sample85	72.9	1	53	3	0
