# Supplementary material for: A 41-Gene Pair Signature for Predicting the Pathological Response of Locally Advanced Rectal Cancer to Neoadjuvant Chemoradiation
Source: Front Med (Lausanne). 2021 Sep 14;8:744295. doi: 10.3389/fmed.2021.744295 (PMC8476893; doi:10.3389/fmed.2021.744295)
Supplement: Supplementary file 6 [file Data_Sheet_6.XLSX]

## Sheet: gse20298_expr
	GSM508827	GSM508828	GSM508829	GSM508830	GSM508831	GSM508832	GSM508833	GSM508834	GSM508835	GSM508836	GSM508837	GSM508838	GSM508839	GSM508840	GSM508841	GSM508842	GSM508843	GSM508844	GSM508845	GSM508846	GSM508847	GSM508848	GSM508849	GSM508850	GSM508851	GSM508852	GSM508853	GSM508854	GSM508855	GSM508856	GSM508857	GSM508858	GSM508859	GSM508860	GSM508861	GSM508862	GSM508863	GSM508864	GSM508865	GSM508866	GSM508867	GSM508868	GSM508869	GSM508870
1	16.4119	17.3492	17.1832	17.0928	17.145	17.02	17.145	18.1363	18.0835	17.7368	17.9326	18.0469	17.7574	18.4749	18.1856	18.3409	17.9869	18.2336	17.8781	18.1998	17.979	17.8023	18.1327	17.7996	18.0977	18.2049	17.4594	17.7304	17.5101	17.6125	17.5934	17.5032	17.3764	17.861	17.9326	17.6235	18.1183	17.9476	17.6738	17.7928	17.9326	18.1262	17.3469	16.9023
2	6.13864	6.73736	6.08357	6.69861	6.29009	6.25509	6.40529	6.19024	6.02587	6.03127	6.00228	6.2083	6.11446	6.06187	6.10686	6.0818	6.0514	6.14917	6.02587	6.06448	6.16454	5.96305	6.033	5.97983	6.295	6.45995	6.10355	6.23221	6.15481	5.99325	6.12574	6.07842	6.24376	5.92314	5.93481	6.00414	6.25589	5.97258	6.11137	5.9026	6.19905	5.92036	5.93981	6.0452
3	6.04832	6.7032	6.05086	6.63744	6.28148	6.31038	6.30961	6.24044	6.17637	6.01008	6.12691	6.30361	6.03345	6.21141	6.15017	6.10391	6.19009	6.25446	6.10915	6.18182	6.17736	6.20929	6.33016	6.07575	6.18867	6.41836	6.15134	6.24806	6.22056	6.22393	6.12574	6.12189	6.12032	5.98377	6.01277	6.04832	6.27271	6.01733	6.26678	6.10051	6.15805	6.0745	5.98521	6.0452
4	6.08829	6.38071	6.00601	6.66672	6.24712	6.24457	6.32867	6.27469	6.10426	6.0745	6.29478	6.22273	6.0473	6.17458	6.12846	6.05194	6.1686	6.18975	6.08925	6.14822	6.17736	6.01827	6.22056	6.08925	6.20929	6.29959	6.23896	6.26354	6.27762	6.10686	6.31335	6.13394	6.17187	5.94867	5.93481	6.10494	6.29894	6.01733	6.28272	6.17047	6.21992	6.00785	6.00657	6.0902
5	6.07896	6.49767	6.23935	6.56423	6.2587	6.22615	6.30961	6.24044	6.22345	6.0745	6.28487	6.30361	6.35424	6.18515	6.20182	6.13385	6.12198	6.21368	6.06936	6.16139	6.21984	6.12674	6.28324	6.15371	6.13058	6.48873	6.25886	6.31038	6.23685	6.15422	6.20929	6.20675	6.22056	6.0084	6.01277	6.10494	6.31517	6.05194	6.28272	6.21318	6.12015	6.0452	6.02805	6.11531
6	6.08829	6.41822	6.14274	6.63744	6.4382	6.19058	6.26521	6.24044	6.12846	6.13889	6.2319	6.16711	6.25075	6.28941	6.24488	6.19431	6.19009	6.23856	6.19448	6.16886	6.19138	6.17031	6.2083	6.16877	6.27386	6.35585	6.21703	6.36615	6.23685	6.22393	6.35469	6.17128	6.17187	6.04511	6.06826	6.04832	6.27271	6.11686	6.31171	6.17047	6.20929	6.06466	6.04832	6.0452
7	6.17063	6.16387	6.21703	6.72775	6.2172	6.38304	6.25652	6.22717	6.12846	6.03127	6.32593	6.25042	6.32912	6.22056	6.18696	6.19431	6.21302	6.22208	6.16793	6.19415	6.24664	6.19598	6.2083	6.2083	6.34172	6.40668	6.19448	6.27069	6.25353	6.20149	6.17391	6.15864	6.24376	6.04511	6.02355	6.23639	6.31517	6.13898	6.26678	6.17047	6.21992	6.00785	5.98521	6.11531
8	6.08829	6.11035	6.25948	6.75788	6.2587	6.19889	6.29138	6.33923	6.19988	6.13889	6.30525	6.2083	6.19399	6.19212	6.2315	6.09145	6.15589	6.2057	6.08925	6.07914	6.2057	6.23592	6.23459	6.08925	6.295	6.43168	6.20667	6.26354	6.26895	6.22393	6.38898	6.05024	6.18598	6.03336	6.03569	6.15538	6.24712	6.1642	6.26678	6.19187	6.08268	5.97326	6.08581	5.96439
9	6.15371	6.13804	6.25948	6.68334	6.2172	6.35871	6.27378	6.24044	6.12846	6.11965	6.30525	6.19334	6.11446	6.24376	6.2315	6.15422	6.19009	6.2057	6.16793	6.07914	6.21984	6.24759	7.4348	6.2209	6.20929	6.36863	6.28072	6.32578	6.26895	6.2479	6.2472	6.13394	6.33479	5.99308	6.03569	6.09586	6.22997	6.2384	6.32728	6.17047	6.06485	6.06466	6.08581	6.0452
10	6.18876	6.18842	6.28148	6.62137	6.32283	6.26498	6.26521	6.33923	6.17637	6.0745	6.32593	6.08047	6.03345	6.17458	6.23904	6.17391	6.19009	6.12565	6.14952	6.16886	6.17736	6.14021	6.033	6.18182	6.25245	6.35585	6.2691	6.31038	6.33045	6.20149	6.20929	6.19483	6.22056	5.95741	6.01277	6.10494	6.26461	6.22567	6.2741	6.19187	6.1782	5.9475	6.04832	6.00647
11	6.33045	6.13804	6.3237	6.74232	6.23692	6.21703	6.37485	6.34889	6.19988	6.22233	6.24235	6.16711	6.00989	6.17458	6.18696	6.15422	6.25245	6.13334	6.05875	6.2131	6.21984	6.23592	6.2083	6.25621	6.25245	6.56916	6.2998	6.28103	6.285	6.10686	6.19777	6.22756	6.26709	5.95741	6.05769	6.16454	6.22997	6.33819	6.29637	6.19187	6.15805	6.0452	6.07575	6.02069
12	12.17	10.9081	12.3723	13.4205	10.9101	12.0066	12.5202	12.3301	10.7815	12.3604	11.0163	12.374	10.1699	11.4292	12.0955	11.0043	10.8866	11.1899	12.9053	13.1124	10.4096	11.7191	12.4162	11.9214	10.2368	11.0175	12.3242	13.168	13.2713	10.7943	12.1933	11.7352	10.696	12.2023	10.3892	12.1095	12.125	11.1468	13.0259	12.364	11.9915	12.7777	11.2545	12.5648
13	8.62989	9.31843	9.21784	8.47255	9.37054	8.54982	9.5143	9.01653	8.8916	8.93142	9.3692	9.02877	9.27194	9.46654	9.59177	9.57148	8.82387	9.49342	8.51889	8.52034	9.62554	8.88456	9.20142	8.88886	9.54681	9.12439	8.45212	8.81204	8.26748	9.64044	9.10614	8.8811	9.73323	9.3056	9.74932	9.89233	8.63273	8.38935	8.25393	8.60596	8.11984	8.88078	9.50182	8.54677
14	10.2673	11.2601	10.964	11.0345	10.0276	10.4956	10.1052	10.471	10.6386	10.9562	9.97321	9.67338	10.8439	10.2983	9.95576	10.8581	10.7293	10.8117	10.9119	10.9768	10.1616	10.5818	10.5205	10.1917	9.90988	10.7821	10.6487	10.9008	11.4548	11.1529	9.70211	10.3395	11.1122	9.23541	10.7808	9.74903	10.2552	10.9326	10.6008	10.6803	10.4823	10.5937	10.4249	10.4703
15	6.7839	7.43985	7.11065	7.21213	7.19755	6.47828	7.23422	6.87772	6.93407	6.85836	6.86767	6.71208	6.96973	6.73536	6.90369	6.66902	6.75693	6.54505	6.87596	6.76937	6.87	6.41967	6.86986	6.79884	6.86646	7.26475	6.82611	6.9039	6.82074	7.04067	7.21872	6.98718	6.95547	6.878	6.82486	7.01597	7.03073	6.61024	6.84166	6.65742	6.44611	6.54979	6.89311	6.62307
16	15.4943	15.2739	15.0331	14.9001	15.4155	14.8933	15.7909	14.7392	14.5799	14.8101	15.4884	15.7566	15.1064	15.3788	15.454	14.8801	14.712	14.988	15.1342	15.0214	15.296	14.9084	14.9712	15.4298	15.5391	14.6223	15.6419	15.2841	14.9803	15.1305	15.6298	15.2094	15.0917	15.5421	14.827	15.2182	15.0184	14.8051	14.874	14.8011	14.4332	15.2452	15.066	15.1904
17	7.07919	7.33331	7.18267	7.25253	7.37502	6.54739	7.40415	7.40813	7.23857	7.19986	7.07928	7.32554	7.32772	7.24922	7.58627	7.06204	7.13444	7.416	7.11954	6.86821	7.47317	7.15368	6.87782	7.02717	7.37218	7.34718	7.07547	6.75918	6.97115	6.72985	6.96496	6.85602	6.92198	6.74652	6.65871	6.94524	6.95307	6.68864	6.6804	6.52893	6.86624	7.0408	6.61147	6.95543
18	9.08023	10.0556	9.46994	9.28043	9.26111	8.90073	9.22208	9.47737	10.0903	9.49677	9.96095	9.83176	9.81051	10.1807	9.06453	10.2246	10.015	9.87296	9.69073	9.58999	9.27378	9.27064	9.37242	10.1225	9.30496	10.0077	9.93639	9.91721	9.5953	10.3875	10.1543	10.1056	10.3716	9.6201	9.72904	8.76588	10.1377	9.61123	9.44851	9.31542	9.02427	9.68811	9.87253	9.78306
19	17.5668	17.9632	17.8113	17.7877	17.5609	17.6058	17.7672	16.5172	17.0329	16.4935	16.9312	16.7515	17.2399	17.0856	16.8293	16.8433	17.0183	17.4121	17.6311	17.6036	17.3946	17.0874	17.1924	17.3825	17.2268	17.617	18.0469	17.9659	18.0774	17.5215	17.2905	17.6083	17.6445	17.5284	18.0469	17.4594	16.8834	16.6191	17.2945	16.9073	16.6589	16.9296	17.4144	17.6468
20	6.54126	6.89311	6.91488	7.05488	6.89444	7.19865	7.068	7.16367	6.92028	6.76583	6.77595	7.13524	7.02143	6.9191	7.24545	7.07503	6.91271	7.40819	6.75529	6.65078	7.04127	7.23222	7.03699	6.85331	6.99899	7.29277	6.86665	6.79816	6.79927	6.98217	7.11963	6.80549	7.14988	6.94863	6.95168	7.06908	7.01837	7.21355	6.59215	8.01363	8.23949	6.70847	6.5427	6.6829
21	7.29202	8.71431	8.24492	8.14675	7.27096	8.25707	7.66749	7.42913	8.36271	7.39811	8.19741	8.04247	8.17659	9.14977	7.5264	8.16748	9.5494	7.78829	7.52256	7.93867	7.32018	7.84241	7.80998	9.04702	7.69638	8.56465	7.39159	7.63607	7.82506	6.79242	7.51768	7.49932	7.04609	9.30103	9.65528	8.03424	7.22573	7.18666	6.7829	7.05634	7.43613	7.10831	7.76133	7.31697
22	15.8243	16.2929	16.2158	15.9619	14.7332	15.9654	14.9481	16.4013	16.7653	16.169	16.0277	16.1345	16.2403	16.2252	15.1659	15.9758	16.6946	16.1905	16.3729	16.2689	15.323	15.8017	16.2352	16.5294	15.1064	17.0235	16.7875	16.6798	16.5489	16.2864	16.4696	16.7635	16.3431	16.1676	16.3688	14.9851	16.65	16.1264	16.3115	16.5133	16.3462	16.5505	16.1806	16.2541
23	6.39701	6.54789	6.70558	6.93136	6.37964	6.40668	6.74092	6.76847	6.71718	6.47453	6.61925	7.18502	6.47291	6.65577	6.44556	6.58791	6.58085	6.52793	6.48008	6.45901	6.46761	6.59548	6.54222	6.53202	6.59537	6.80313	6.63389	6.51044	6.53462	6.56282	6.44236	6.50013	6.62019	6.32522	6.32536	6.3174	6.66106	6.522	6.31845	6.40529	6.57913	6.66106	6.24061	6.56264
24	11.5265	12.6235	13.5376	12.3299	12.4053	12.3503	12.4326	13.3776	12.1454	13.2448	11.2502	12.7156	12.0707	11.7563	12.2624	12.5213	11.8485	12.8559	12.5503	12.3532	12.3604	12.7814	13.0219	11.8954	12.0497	12.2899	11.9395	12.805	12.4168	12.6468	13.1276	12.1839	12.8772	12.9163	12.4063	12.0901	12.09	13.1693	12.447	12.4629	12.686	11.9016	11.9952	12.0253
25	12.918	14.2394	14.2883	15.4701	10.3118	13.9442	11.1381	13.4104	13.1538	13.3914	14.0184	13.6927	13.6459	14.4332	10.4319	11.4855	13.3904	13.149	14.4223	14.9164	10.3421	13.351	13.8534	15.0943	10.1449	13.6682	13.1779	15.2732	15.6134	11.8197	13.8651	15.4126	12.1121	14.364	14.2948	11.1274	14.9376	13.1915	14.3505	13.4682	13.4763	12.2019	14.8325	12.475
26	6.28818	6.33204	7.74202	7.22573	8.14935	7.27606	8.67456	7.68631	7.12622	7.27889	6.89126	6.59525	6.2784	7.07928	8.63273	8.56744	6.893	10.4355	6.85273	7.07008	8.1366	10.5522	8.09047	7.52237	8.04014	7.39514	6.5914	7.12674	7.17216	9.18419	6.52252	7.4717	9.26933	6.49794	6.22233	8.85742	7.50605	10.7859	7.16945	8.10482	7.7687	6.40924	7.07515	6.29894
27	7.099	7.64176	9.15236	8.62328	8.37797	7.72759	9.61123	8.59828	7.69638	8.4971	8.52037	8.69037	7.02143	8.57984	8.60096	8.03968	7.64913	8.81395	10.4067	8.71638	8.00363	9.23099	8.63172	9.08102	8.11472	7.91784	7.41147	9.09132	8.79967	8.56334	9.05652	9.01277	8.47693	8.68823	7.3571	9.07482	9.08686	9.09515	8.74061	7.93963	7.67773	7.09932	8.77338	6.98874
28	6.12363	6.16387	6.132	6.50647	6.2587	6.08995	6.34718	6.38474	6.26866	6.03127	6.20944	6.37312	6.14174	6.34314	6.25886	6.20544	6.21302	6.13334	6.22233	6.09499	6.17736	6.15506	6.25886	6.2209	6.26322	6.38086	6.4859	6.25589	6.22869	6.19017	6.22265	6.15864	6.31363	6.06062	5.93481	6.00971	6.37198	6.09438	6.10391	6.14756	6.08268	6.08304	6.02805	5.96439
29	6.15371	6.34433	6.10301	6.65248	6.2172	5.99816	6.37485	6.27469	6.19988	6.16106	6.28487	6.39414	6.10111	6.34314	6.16877	6.21429	6.23334	6.12565	6.16793	6.14089	6.27209	6.23592	6.13117	6.19431	6.20929	6.38086	6.44262	6.31038	6.285	6.20149	6.39973	6.19483	6.28987	6.14386	6.16313	6.1231	6.53706	6.04501	6.131	6.29879	6.28148	6.25524	6.06672	6.0902
30	12.4277	12.4608	13.6507	12.45	12.6924	13.4311	13.0543	13.501	12.2039	13.1356	13.1451	12.4743	12.1461	13.5454	12.7956	12.2887	12.3946	12.5975	11.947	12.2985	12.4413	13.1253	13.5107	11.3948	12.3524	12.7099	12.3597	12.2586	12.113	12.1871	12.0854	11.4486	12.1973	12.3828	12.2937	12.8292	11.3584	13.0771	11.9131	13.3881	13.3664	12.6035	13.4518	12.4976
31	6.17063	6.7032	6.56498	7.06086	6.50927	6.19058	6.65694	6.72797	6.68052	6.34087	7.37508	6.6308	6.2784	7.40488	6.42646	6.50808	6.60456	6.5996	6.85273	6.78143	6.4945	6.66233	6.74275	7.00765	6.5517	6.80313	6.63389	6.90912	7.01237	6.61283	6.56189	7.16785	6.5082	6.21284	6.20261	6.20553	7.09463	6.4076	7.01357	6.54929	6.47956	6.5582	7.63464	6.47813
32	11.1679	10.4015	10.7647	11.0556	9.80222	11.0254	10.236	9.58642	10.0374	9.43547	10.6294	10.0104	9.70048	10.9961	9.56687	9.56532	10.5584	10.0831	10.2373	10.2878	9.46282	10.6281	10.3021	10.6704	9.75866	10.0359	10.0564	9.97758	10.1874	8.99456	9.31378	10.2667	9.08321	10.5856	10.2625	9.90617	9.59394	9.41814	9.29812	9.65644	9.88685	9.88224	10.615	10.3072
33	9.36203	9.97498	9.51469	9.77849	9.145	8.8499	8.9236	9.50995	9.57003	9.21322	9.61899	9.88064	9.96139	9.32067	9.31885	9.68842	9.22572	9.8176	9.81659	10.0243	9.30412	9.12897	9.2972	9.94594	9.03633	10.2479	9.57715	10.0618	10.2651	10.1281	9.84564	10.474	9.80076	9.68266	9.69755	8.63809	10.1259	8.97323	9.53496	9.47923	9.67585	9.53558	9.46045	9.2521
34	6.23062	6.81079	6.47587	6.65248	6.60582	6.37198	6.60165	6.53449	6.41836	6.16106	6.53644	6.32912	6.11446	6.46648	6.40138	6.32806	6.3522	6.45665	6.3532	6.35645	6.34165	6.44458	6.34087	6.24488	6.4488	6.48873	6.25886	6.43209	6.46933	6.35424	6.31335	6.25933	6.45376	6.16827	6.22233	6.21429	6.48382	6.29848	6.58018	6.4982	6.46264	6.2998	6.46988	6.47813
35	11.1038	12.3869	12.4976	12.0148	11.8656	12.2074	11.8426	11.7412	11.3899	11.749	11.6065	11.3524	11.6575	11.7658	11.2133	11.6151	11.5264	11.9643	11.8199	11.8656	11.6594	11.9203	11.9276	11.9633	11.4228	11.4428	11.0984	12.1046	12.1101	11.7933	11.5727	11.9452	11.5224	11.5878	12.1138	11.4047	11.6171	11.7279	11.1737	11.7203	11.942	10.7568	12.0452	11.1743
36	6.72863	7.28933	7.44777	6.74232	6.99956	6.52473	7.10639	7.0436	6.65042	6.84086	6.35424	6.89351	6.56936	6.36908	6.66955	6.51909	6.50306	6.66499	6.17474	6.2682	6.88441	6.70347	7.06323	6.35091	6.97129	6.81445	6.95437	6.49767	6.54739	6.51883	7.10498	6.35616	6.6914	6.86403	6.86016	7.0331	6.53706	6.66908	6.76766	6.4982	6.47956	6.52238	6.26461	6.59239
37	8.75643	7.8929	7.45712	7.17131	7.3511	7.50875	7.6005	7.4925	8.24857	7.49443	6.89562	7.52183	6.94689	6.84325	7.08748	8.25838	8.09103	7.07472	6.93067	7.0386	7.37748	7.11327	7.5686	6.8394	7.2873	8.31995	9.18811	7.07832	7.10529	8.57612	7.908	6.83171	8.21807	7.6461	7.05239	7.135	6.89969	6.83515	7.34412	7.91276	7.39398	9.16221	6.83581	9.2633
38	12.0933	11.0392	11.5334	11.4345	11.2614	12.2788	11.6463	11.0188	11.0417	10.7045	11.1003	10.5531	10.4037	11.1119	11.159	10.1608	11.0124	12.091	11.8143	11.4674	11.3171	12.2156	11.7624	11.0829	11.3612	11.717	12.2449	12.0023	12.01	10.8232	10.8843	11.2363	10.7677	11.1408	11.2894	11.7772	10.5194	11.6609	10.976	12.1229	11.7514	11.3228	11.579	11.3843
39	6.39701	6.25839	6.11226	6.28949	6.37964	6.10686	6.4354	6.47214	6.33131	6.09711	6.32593	6.28832	6.11446	6.36908	6.30736	6.21429	6.19009	6.25446	6.22233	6.19415	6.24664	6.32522	6.30676	6.31922	6.37986	6.59376	6.42743	6.36615	6.27762	6.33368	6.33438	6.20675	6.24376	6.24265	6.07969	6.1231	6.554	6.36267	6.4022	6.46062	6.30065	6.12556	6.17145	6.20962
40	9.3556	9.44719	9.53003	9.1731	9.57274	9.59197	9.55628	10.1344	10.1073	9.72702	10.2821	10.7485	10.3644	10.7081	10.4589	10.6672	10.6571	10.2248	9.39339	9.89333	10.0145	11.1091	10.2577	10.3531	10.2339	10.1025	9.74816	9.55628	9.51402	9.62892	9.97465	9.27852	9.71923	10.3706	10.3064	9.69843	9.90251	10.6695	9.61498	10.0978	10.3888	10.1111	9.58222	9.36738
41	6.5893	6.45821	6.15236	6.25186	6.34359	6.07236	6.4354	6.38474	6.37213	6.21318	6.36414	6.30361	6.32912	6.30465	6.26552	6.28941	6.30449	6.27022	6.16793	6.18182	6.28574	6.23592	6.31799	6.14274	6.3324	6.59376	6.52135	6.32578	6.37612	6.40458	6.37754	6.22756	6.25589	6.10556	6.1112	6.1231	6.35424	6.39687	6.131	6.3899	6.31815	6.20628	6.17145	6.18696
42	12.8999	12.3839	12.4029	12.1847	13.0066	12.755	13.4648	12.5717	12.5471	12.2253	12.5157	11.8398	12.3878	12.3085	13.1777	12.73	12.4147	12.7715	12.5817	12.2321	12.9971	13.1618	12.4109	12.2498	12.8115	12.6476	12.9121	12.3003	12.2449	12.7298	11.6472	12.0195	12.6572	11.5705	12.3899	13.0614	12.5259	13.316	12.3086	13.1206	13.2114	12.8586	12.3257	12.6893
43	6.522	6.44391	6.5427	6.44201	6.60582	6.50187	6.56535	7.01534	6.89285	6.57925	6.7829	7.16132	6.98762	6.74016	6.62454	7.09583	6.86031	6.25446	6.30509	6.31244	6.4098	6.52381	6.68653	6.61494	6.5665	7.13751	6.5045	6.4847	6.41767	6.57925	6.7896	6.31965	6.472	6.55616	6.32536	6.29553	7.01837	6.85231	6.55793	6.78515	6.81013	6.58282	6.35719	6.28523
44	8.48341	6.03552	6.0273	6.21911	6.20846	6.38304	6.30961	6.21494	6.22345	6.01008	6.40138	6.22273	6.14174	6.20182	6.06252	6.09145	6.21302	6.09316	6.10915	6.10915	6.12337	6.24759	6.2083	6.19431	6.16575	6.24142	8.42932	6.26354	6.14756	6.2479	6.26972	6.17128	6.01249	6.15956	6.1112	6.08537	6.33479	6.18907	6.06583	6.17047	6.21992	7.59632	6.07575	8.10929
45	13.0742	11.3836	12.8761	14.3175	14.5294	12.5438	14.6721	12.9057	12.6726	12.4411	11.9808	13.1996	10.8282	12.2937	14.3442	12.8594	12.493	12.6611	14.3049	14.5626	14.3568	12.8993	13.1329	14.3732	14.1369	12.8141	13.0153	14.4323	14.6794	13.1358	13.239	14.234	12.9496	13.1013	11.1671	14.2552	14.4065	12.7935	14.1948	12.7762	12.9259	12.8795	12.4728	12.8824
46	7.98874	8.10899	8.1464	7.82053	7.75965	7.78138	7.88236	7.70766	7.7705	7.50217	8.23885	7.88817	7.73542	8.18513	7.72575	7.89091	7.89623	7.73504	7.57583	7.7112	7.73603	7.79123	7.94663	7.96236	7.6638	8.60025	7.81162	8.02546	7.75525	7.73064	7.5897	8.00129	7.51658	7.87344	8.04193	7.83182	7.85579	7.69285	7.45737	7.41096	7.67773	7.80425	7.85769	7.63373
47	10.0377	11.1573	10.9408	10.4957	11.4709	10.5192	11.5847	11.5437	11.1338	11.4554	11.4951	11.4726	11.4349	11.3227	11.818	11.2983	10.9185	11.0406	11.5078	11.1812	11.9841	10.8997	11.3777	11.2105	11.8814	10.847	10.9895	11.2848	11.3104	11.4875	11.5867	10.9036	11.1785	11.0534	11.2102	11.383	11.3241	11.2158	11.1302	11.3693	11.6321	11.0028	11.1271	10.1946
48	6.08829	6.25839	5.93224	6.24265	6.00337	6.19058	6.25652	6.28516	6.26866	6.26244	6.24235	6.13573	6.05901	6.27462	6.18696	6.17391	6.19009	6.09316	6.14952	6.07914	6.10915	6.20929	6.33016	6.16877	6.27386	6.33219	6.30991	6.31038	6.33045	6.13033	6.2472	6.15864	6.01249	6.0902	6.05769	6.04832	6.4098	6.13898	6.02235	6.30819	6.10215	6.08304	6.10686	6.13932
49	11.0042	11.2729	10.8211	11.8615	10.7315	10.2702	11.5167	10.7214	9.50355	10.8818	11.8561	11.3288	11.1485	11.6677	11.2201	10.3136	9.39112	10.7643	11.5121	11.7605	10.8685	10.8361	11.0273	11.4564	10.7507	9.73968	11.373	11.8086	12.0887	10.5168	11.5887	11.4542	10.4278	11.5108	11.3288	11.2424	11.2554	10.7216	11.2915	10.1065	10.4747	10.7169	11.881	10.7682
50	6.40668	6.40502	6.05086	6.30676	6.07076	6.26498	6.32867	6.26476	6.15354	6.27077	6.56152	6.64958	6.11446	6.46648	6.18696	6.39486	6.19009	6.18975	6.26925	6.12537	6.19138	6.28606	6.2083	6.81217	6.18867	6.33219	6.63389	6.4847	6.26895	6.68155	6.75315	7.05213	6.52702	6.53644	5.98821	6.06646	6.80301	6.27271	6.13924	6.28164	6.21992	6.28317	6.66466	6.38333
51	8.1632	9.08505	8.58067	8.07581	8.52651	7.99392	8.60392	8.87868	8.40379	8.71089	8.52767	8.167	8.08174	8.38722	8.35443	8.25168	7.95095	8.48813	9.31885	8.22921	8.45993	8.34831	8.57243	8.23758	8.26726	9.22695	8.585	8.37139	8.43396	8.47655	9.18549	8.35551	8.35763	8.45447	8.60109	8.18154	8.10132	8.10956	7.7219	8.04117	8.34178	8.06507	8.77338	8.28679
52	7.42124	8.32654	8.29428	11.1968	7.62302	7.88271	8.02609	8.91683	8.84517	8.63532	10.9195	10.1657	8.13036	11.13	8.33759	8.57927	8.73397	8.53647	11.2003	11.183	8.30833	8.42492	8.42652	9.79337	8.219	8.98372	8.43317	11.1179	11.4051	8.05174	10.3995	9.69062	7.98973	10.2046	8.17099	7.58496	9.7064	8.17748	11.3121	8.24282	8.57073	8.33518	11.3694	8.28008
53	7.90203	8.56948	8.40297	7.84802	8.14027	8.07846	8.49647	9.04095	9.07996	8.78453	8.93714	9.06314	8.70715	9.33	9.12781	9.28721	9.24179	9.23795	8.77643	8.33417	8.96527	9.24051	9.22458	9.00342	9.1753	9.43802	8.90469	8.50124	8.51616	8.69215	9.11415	8.49785	8.58663	8.99627	8.67273	8.57208	8.64307	8.79	8.02957	8.6119	8.9094	8.84239	8.525	8.24864
54	9.25152	7.9823	7.14582	7.31834	8.73255	9.18386	8.41198	7.12596	8.90005	7.46593	6.71346	8.01806	6.99686	6.5013	7.83021	8.82213	9.13081	7.11853	8.10521	7.18553	8.97234	7.60368	7.494	9.59707	8.75205	9.33844	9.51626	8.00121	7.55124	9.34079	8.14689	9.68509	9.07339	8.39443	7.37239	7.82433	9.75811	7.25951	6.97388	9.10907	9.16837	9.13783	6.35719	9.18589
55	6.38771	7.14484	6.83161	6.5494	6.34359	6.66095	6.7888	7.0436	6.92028	6.85172	7.19922	6.75629	6.79004	7.11853	6.81513	6.96973	7.06118	6.79026	6.74788	6.65078	6.71876	6.98043	6.89189	6.98359	6.72056	7.28497	6.74899	6.75918	6.73789	6.72985	6.73526	6.85041	6.62019	6.76948	6.48337	6.59862	7.05714	6.79884	6.56831	6.96589	7.06118	6.73927	6.82839	6.72004
56	7.2071	9.90405	8.60265	9.37873	9.18349	8.95934	9.59113	8.8644	9.7647	8.61849	9.81151	9.76296	9.57928	9.94015	9.64862	8.90507	9.64545	8.93394	9.97861	9.55111	10.2302	9.01171	8.84113	9.45621	9.4138	10.2169	8.20375	10.238	10.1034	9.08203	10.0178	9.39138	8.94776	9.61097	9.52933	9.16976	9.27344	8.40897	9.57033	9.65056	9.55096	7.90391	9.84598	7.89778
57	12.2465	13.204	12.0483	12.527	11.1558	12.9554	11.6602	11.3874	12.8639	11.7614	12.1048	13.0199	12.6535	12.4112	11.1577	11.8616	13.0041	12.2223	12.7127	12.2786	13.6756	12.4041	11.8649	11.2473	11.0327	13.0251	12.647	12.5848	13.046	12.1621	13.1533	11.0897	12.0373	13.2107	13.1555	11.2807	10.8787	12.2951	12.4294	12.8144	12.9846	11.9579	12.6529	12.0608
58	7.28289	8.13072	7.88995	9.44565	10.1209	7.43136	10.9316	8.53944	8.64856	8.19648	8.53274	8.34954	8.27763	9.05629	10.8626	8.60083	8.79177	8.5663	9.69216	9.55111	10.2859	8.49379	8.41249	9.17936	10.0876	8.88313	8.01197	9.76727	9.55685	7.90228	8.00389	8.74746	7.60917	8.25322	8.22645	10.592	8.64759	8.14884	10.4185	8.0244	8.43974	8.21356	8.19231	7.74844
59	10.6916	10.2023	10.642	10.0958	10.9006	9.37686	10.8936	9.59855	9.58267	10.4803	8.99069	9.19463	9.43893	9.1579	10.1159	8.92692	9.99562	8.63399	9.39172	9.26821	10.3612	9.17668	9.57033	10.383	10.1685	9.31218	10.1344	9.45294	10.0019	9.03878	9.24315	10.2406	9.20426	9.3056	9.64044	9.76357	9.83332	9.09515	9.17241	8.72853	8.88939	9.81866	9.43668	10.6104
60	6.77087	7.3654	7.0351	6.88777	7.1233	6.28682	6.5827	6.70163	7.02188	6.77147	6.63353	6.51819	6.6628	6.52401	6.48846	6.53086	6.70775	6.56381	7.05155	6.58569	6.34996	6.82278	6.79242	7.0336	6.66432	7.21101	6.93195	6.70109	6.9377	6.66378	6.66089	7.19269	6.63726	6.4098	6.76563	6.45774	6.86237	6.7338	6.60411	6.4982	6.34552	6.66637	6.53223	6.8399
61	13.6945	15.1997	14.56	14.3225	14.7656	14.3997	14.6259	14.479	15.1406	15.0897	14.5657	14.4897	14.7366	14.8861	14.5095	14.9649	15.3208	14.5529	14.434	14.2728	14.6506	14.5216	14.4729	14.2722	14.4068	15.0804	14.4261	14.516	14.8615	15.2362	14.6574	14.4562	15.0746	14.4707	15.0003	14.2574	14.3363	14.7781	14.2127	14.5409	14.8827	13.8098	15.4408	14.1279
62	10.1156	10.5119	10.6084	11.6635	7.44906	8.38173	8.17077	10.9025	12.9416	10.2717	11.3897	8.21895	10.6589	11.4101	8.27244	11.6186	13.1381	8.54609	9.3758	9.74558	7.48074	9.53856	9.37242	11.2288	7.81515	10.2335	8.02525	8.94317	9.57447	7.91025	7.45166	8.70888	8.19521	8.66703	11.483	8.14664	10.5902	10.4503	12.0259	8.31647	8.2555	10.8693	10.5568	10.0549
63	6.70347	7.31725	6.51909	7.09957	6.15987	6.17263	6.46438	6.63738	6.45672	6.43055	6.56884	6.62212	6.64226	6.71304	6.42646	6.42106	6.5568	6.38008	6.90547	6.92193	6.4543	6.59548	6.522	7.63474	6.50697	6.89371	7.06911	7.04352	7.24565	6.554	6.77162	7.41987	6.62019	6.48171	6.21318	6.21429	7.39525	6.35205	6.7829	6.55787	6.39399	6.63547	6.75283	6.78202
64	10.8074	12.2479	11.1465	11.9346	12.5489	11.8054	13.1446	11.0551	10.4259	10.8439	12.2344	11.11	12.2667	12.1368	12.7995	10.1682	9.75946	11.6509	11.3627	11.9226	12.7543	11.576	11.0529	11.7167	12.6108	10.3655	11.3661	11.8246	12.0657	10.362	11.061	10.887	9.88966	10.6755	11.8443	12.4729	11.7206	11.6205	11.627	12.1506	12.2406	11.3867	11.733	11.2351
65	6.94442	8.21198	7.36041	7.09957	8.29851	7.03412	8.20206	7.85241	7.85545	7.66171	7.715	7.65367	8.29638	8.13856	8.66367	8.46347	7.87742	7.90857	7.80149	7.73611	8.30616	8.08958	7.93489	8.13221	8.40513	8.39776	7.75006	7.53695	7.5106	8.24762	7.78149	7.73227	8.24841	7.83042	8.59626	8.29622	7.76228	7.86958	7.20409	7.60141	7.75707	7.62579	7.63464	7.36066
66	11.9974	10.0742	9.59663	9.74693	10.1481	9.68707	9.73942	9.75779	10.6223	9.84031	10.1892	11.2351	10.0005	10.0693	9.88671	11.1517	10.6338	9.93988	9.98607	9.82986	10.1299	10.0192	9.4648	9.57963	9.95621	10.9958	12.2555	10.1085	9.94743	11.2027	11.2332	9.66169	11.2853	10.9128	9.9613	9.61862	9.52933	10.5003	9.67532	10.1618	10.3287	12.4317	10.2561	12.4115
67	9.25994	9.74435	9.43251	8.86466	9.08048	9.323	9.04688	12.2311	11.5295	12.2105	13.0149	11.6873	11.6935	13.862	12.8882	13.5628	12.8161	11.1534	10.0635	11.1306	10.8085	11.8168	12.5796	11.6087	12.4215	12.0379	10.324	9.34202	9.18864	9.84707	9.69726	9.98864	9.56054	12.4592	12.222	11.3512	10.3194	11.4509	11.131	11.057	11.6332	11.299	10.4687	9.45306
68	7.62171	8.38031	8.08298	7.68159	8.4051	7.69322	8.00182	8.77701	8.29464	8.47284	8.67804	8.27202	8.53868	9.28362	8.7027	8.60353	8.64518	8.73883	8.92015	8.79	8.67707	9.10382	8.97533	8.65643	8.79505	9.00512	8.56909	8.39827	8.35551	8.30797	8.38021	8.13474	7.96168	8.27833	8.75722	7.87651	7.99993	8.40444	7.91259	8.26381	8.3591	8.26357	8.3591	8.00085
69	13.9017	14.0111	14.0331	13.6831	14.1089	13.9667	13.288	12.2704	12.0851	12.5497	12.5066	12.6097	12.0517	12.6214	12.3196	11.733	11.9869	12.2378	12.6188	12.7263	12.7268	12.1763	12.3505	12.5034	12.3754	12.625	13.3642	13.0217	13.2414	12.056	12.84	12.7525	12.1674	12.5075	12.3121	12.0991	12.2709	12.4769	11.9395	12.9766	13.0357	12.3946	12.7367	13.5235
70	6.35091	7.12492	6.40839	6.50647	6.6354	6.29959	6.48415	6.79596	6.8131	6.59935	6.7888	6.69061	6.49552	6.63474	6.52986	6.66902	6.62356	6.27022	6.49962	6.39664	6.47528	6.77595	6.62276	6.59935	6.4886	6.90567	6.6198	6.44654	6.57407	6.6982	6.67953	6.63931	6.53644	6.35719	6.55925	6.34058	6.43014	6.86948	6.45403	6.82288	6.61171	6.43221	6.53223	6.40711
71	16.3002	10.2454	13.4803	16.129	13.719	14.0662	12.2961	12.7614	11.7939	12.6638	9.41594	12.5413	9.12345	9.75545	11.8942	15.2367	11.7768	14.9222	16.1084	16.0135	12.994	14.9967	13.2669	16.1657	12.8511	12.3823	16.2213	16.472	16.4274	15.435	12.9156	16.0925	15.5286	12.4191	9.19575	11.9297	16.019	15.0383	15.8912	13.6932	14.0301	15.5778	9.8202	15.8948
72	6.18876	7.15242	6.19483	6.13318	6.554	5.97601	6.24806	6.32912	6.40909	6.26244	6.28487	6.27641	6.14174	6.31546	6.24488	6.25009	6.23334	6.17263	6.29031	6.16886	6.23379	6.28606	6.28324	6.32979	6.25245	6.56916	6.42743	6.33819	6.33819	6.31303	6.31335	6.27022	6.33479	6.21284	6.12363	6.08537	6.04794	6.29848	6.09534	6.46062	6.10215	6.12556	6.10686	6.27317
73	9.16558	9.69389	10.2206	7.00761	11.3241	8.80282	11.1856	10.4834	6.73102	10.0217	10.1022	9.63967	9.81287	10.6727	11.6578	6.56386	6.50966	7.75321	7.45661	7.05327	11.664	7.89809	10.3747	9.10994	11.4621	6.85331	9.8511	7.84336	7.1311	6.67301	9.75629	9.03601	6.65502	9.6066	9.62931	11.148	8.93714	7.94155	7.08636	8.90699	8.79135	9.92968	10.605	9.78686
74	12.7954	13.222	13.7914	12.4527	13.3652	13.3106	13.369	13.3366	12.8674	13.4574	11.35	12.923	12.5806	11.413	12.6035	12.8731	12.7746	12.6157	12.0441	11.7487	12.5099	12.8704	12.6938	11.7948	12.3153	12.8359	12.3571	11.885	12.0526	12.7982	12.6989	12.0458	12.957	13.0447	12.8161	12.5617	12.155	13.3274	11.9636	13.2129	13.0153	11.9623	11.4897	12.9894
75	6.10652	7.15242	6.11226	6.42541	6.36704	6.15017	6.2209	6.08546	6.34165	6.09711	6.22121	6.27641	6.08581	6.23607	6.20182	6.15422	6.26925	5.98347	6.16793	6.14089	6.17736	6.15506	6.18271	6.14274	6.23094	6.38086	6.28072	6.22376	6.2998	6.20149	6.22265	6.15864	6.22056	6.10556	6.07969	6.10494	6.02862	6.21284	6.14934	6.27147	6.02308	6.10391	6.06672	6.16454
76	5.96841	7.03001	6.07396	6.19399	6.36704	6.17263	6.20165	6.1383	6.35304	6.16106	6.20944	6.27641	5.98521	6.21141	6.10686	6.17391	6.1686	5.95986	6.16793	6.04174	6.16454	6.15506	6.18271	6.2209	6.35979	6.38086	6.3541	6.21703	6.37612	6.22393	6.15069	6.15864	6.39515	6.02587	6.05769	5.98022	6.06378	6.21284	6.07629	6.28926	6.04539	6.0745	6.06672	6.19825
77	6.09937	7.03001	6.05086	6.21141	6.46145	6.03428	6.27378	6.30781	6.35304	6.0745	6.19825	6.19334	5.85471	6.18515	6.20182	6.14514	6.19009	6.00545	6.14952	6.18182	6.12337	6.15506	6.13117	6.2209	6.17507	6.47427	6.24806	6.26354	6.33045	6.31303	6.19777	6.15864	6.31363	6.06062	6.12363	6.06646	6.13538	6.21284	6.09534	6.32593	6.06485	6.0452	6.02805	6.26043
78	5.99475	7.04698	6.15236	6.28949	6.46145	6.25509	6.20165	6.30781	6.33131	6.05194	6.06448	6.37312	6.05901	6.26755	6.18696	6.13385	6.28558	5.98347	6.22233	6.15422	5.99788	6.1848	6.28324	6.24488	6.18867	6.43168	6.33639	6.26354	6.25353	6.2479	6.31335	6.13394	6.31363	5.99308	6.01277	6.04832	6.12708	6.18907	6.07629	6.88736	5.89366	5.9976	6.00657	6.11531
79	6.08829	7.09866	6.08357	6.15506	6.42668	6.24457	6.15456	6.05928	6.3111	6.16106	6.15151	6.30361	5.98521	6.24376	6.1772	6.17391	6.22345	6.02604	6.20487	6.05015	6.01696	6.09955	6.18271	6.18182	6.14274	6.35585	6.31859	6.29568	6.18975	6.2479	6.2472	6.10686	6.31363	5.97468	6.03569	6.13167	6.12708	6.09438	6.09534	7.7729	6.02308	6.02161	6.06672	6.26043
80	6.10652	7.03001	6.09273	6.17555	6.3904	6.28682	6.2209	6.25353	6.24664	6.09711	6.01527	6.30361	5.98521	6.27462	6.15017	6.06233	6.19009	6.00545	6.14952	6.14822	5.9762	6.26087	6.23459	6.19431	6.18867	6.47427	6.31859	6.31038	6.15481	6.15422	6.17391	6.19483	6.19598	6.02587	6.01277	5.9989	5.99437	6.11686	6.13924	6.14756	6.12726	6.10391	6.07575	6.16454
81	6.15371	7.00967	6.09273	6.30676	6.50927	6.28682	6.23935	6.21494	6.28941	6.11965	6.00228	6.37312	5.87598	6.27462	6.15017	6.15422	6.201	6.07806	6.18606	6.05015	6.05006	6.17031	6.19467	6.2083	6.14274	6.48873	6.28072	6.17903	6.11854	6.20149	6.28257	6.20675	6.26709	5.99308	6.05769	6.15538	6.06378	6.106	6.11137	6.21318	6.00247	6.0452	6.00657	6.18696
82	6.12363	6.78913	6.39731	6.30676	6.28148	6.31038	6.17903	5.96841	6.17637	6.01008	6.10355	6.27641	5.91501	6.21141	5.97974	6.13385	6.14481	6.06152	6.12855	6.03373	5.9354	6.1848	6.14429	6.24488	6.12015	6.45995	6.21703	6.24806	6.17128	6.13033	6.2472	6.02513	6.24376	5.95741	6.03569	6.00414	6.02862	6.11686	6.06583	6.20325	5.89366	5.92036	5.97219	6.20962
83	6.12363	6.66555	6.56498	6.45727	6.36704	6.23592	6.2209	5.95236	6.12846	5.94242	6.15151	6.08047	5.93665	6.15772	6.03935	6.05194	6.09816	5.95986	6.02587	6.00247	5.86089	6.003	5.94136	5.96457	5.9896	6.33219	6.10355	6.15456	6.05358	6.08259	6.15069	5.95663	6.15855	5.87253	5.7932	5.94867	5.93481	6.09438	5.98849	6.02805	5.82267	5.85471	5.82267	6.18696
84	16.5582	17.2534	16.9848	16.9212	17.1753	16.9927	16.9412	18.1546	17.6688	17.6969	17.9221	17.5597	17.7326	18.3734	18.0907	18.228	17.9086	18.0907	17.7524	18.0806	17.7391	17.769	18.0645	17.7495	18.0569	18.1611	17.5975	17.6534	17.4517	17.5032	17.5707	17.4686	17.2868	17.8065	17.8486	17.5377	17.9869	17.9283	17.9869	17.8162	17.9305	17.553	17.4214	17.0249
85	16.5543	17.2748	17.0017	16.8608	17.2437	17.0449	16.8865	18.1433	17.9086	17.6763	17.9059	17.5707	17.743	18.3409	18.0977	18.2582	17.9059	18.0944	17.7708	18.1013	17.7672	17.7831	18.087	17.7346	18.0742	18.1647	17.5934	17.6614	17.428	17.5172	17.562	17.484	17.2611	17.8239	17.876	17.5259	17.876	17.9577	18.0014	17.7346	18.0074	16.4696	17.4381	16.9179
86	16.4441	17.2967	17.2514	17.0634	17.0218	16.9891	17.1405	18.1584	18.1814	17.7831	17.871	18.0535	17.866	18.4435	18.1946	18.3347	18.0205	18.217	17.8432	18.1647	17.9756	17.7811	18.1074	17.7977	18.1013	18.1856	17.4494	17.7368	17.5008	17.5707	17.5894	17.5055	17.3884	17.8432	17.9253	17.6217	18.0907	17.9408	17.7928	17.7152	17.776	18.1148	17.3555	16.8718
87	6.06936	6.62875	6.00601	6.63744	6.28148	6.31038	6.38419	6.05928	6.17637	5.91198	5.96209	6.27641	6.05901	6.12399	6.11863	5.99298	6.09816	6.14141	6.13856	6.00247	6.13573	6.12674	5.96581	6.04632	6.13058	6.38086	6.19448	6.23221	6.15481	6.01881	6.05465	6.01008	6.14582	5.81241	5.86944	5.98764	6.29894	5.91501	6.12189	6.00265	6.1782	6.02161	5.96129	5.96439
88	6.0218	6.59253	6.03772	6.66672	6.17903	6.17263	6.23935	6.26476	6.15354	6.11965	6.10355	6.25042	6.0473	6.22764	6.10686	6.05194	6.1686	6.25446	6.06936	6.03373	6.2057	6.01827	6.10635	6.16877	6.09324	6.47427	6.23896	6.28103	6.22056	6.15422	6.15069	6.10686	6.22056	5.92314	5.98821	6.08537	6.33479	6.03336	6.14934	6.17047	6.12015	5.95781	5.93981	5.99362
89	5.96841	6.61661	6.08357	6.59004	6.23692	6.22615	6.27378	6.19024	6.24664	6.0745	6.22121	6.30361	6.05901	6.21141	6.16877	6.03336	6.09816	6.17263	6.18606	6.00247	6.21984	6.15506	6.2083	6.08925	6.14274	6.40668	6.25886	6.24806	6.27762	6.13033	6.19777	6.23935	6.17187	5.94029	6.02355	6.00414	6.35424	6.07272	6.18246	6.21318	6.15805	5.92036	6.04832	6.06753
90	6.08829	6.40502	6.07396	6.59004	6.15987	6.24457	6.27378	6.16592	6.07825	6.11965	6.16337	6.25042	6.22296	6.24376	6.20182	6.21429	6.1686	6.23856	6.18606	6.15422	6.21984	6.28606	6.25886	6.0616	6.14274	6.56916	6.21703	6.31038	6.26895	6.17795	6.17391	6.24935	6.28987	5.95741	5.98821	6.13932	6.31517	6.09438	6.16695	6.25416	6.19905	6.08304	6.10686	6.0452
91	6.16222	6.23428	6.132	6.60569	6.2587	6.26498	6.2209	6.30781	6.17637	6.03127	6.22121	6.22273	6.25075	6.19212	6.2315	6.19431	6.23334	6.15589	6.23856	6.16886	6.17736	6.07184	6.23459	6.12846	6.23094	6.45995	6.28072	6.29568	6.26895	6.15422	6.17391	6.13394	6.23206	5.93224	5.93481	6.0557	6.31517	6.11686	6.29637	6.12372	6.19905	6.05375	6.02805	6.11531
92	6.08829	6.13804	6.14274	6.71359	6.15987	6.15673	6.29138	6.19024	6.15354	6.15035	6.19825	6.22273	6.25075	6.25901	6.20182	6.16508	6.19009	6.22208	6.25446	6.10915	6.34165	6.09955	6.18271	6.14274	6.19889	6.40668	6.1848	6.20149	6.24488	6.21284	6.19777	6.05024	6.17187	6.02587	6.01277	6.06646	6.28203	6.01733	6.23301	6.14756	6.091	6.02161	6.04832	6.11531
93	6.16222	6.08442	6.19483	6.65248	6.2172	6.25509	6.25652	6.30781	6.15354	6.09711	6.16337	6.10686	6.05901	6.25901	6.18696	6.10391	6.19009	6.14917	6.22233	6.18916	6.21984	6.20929	6.08164	6.0616	6.10686	6.43168	6.25886	6.23221	6.2998	6.15422	6.12574	6.07842	6.24376	5.95741	5.9475	6.01799	6.24712	6.2384	6.29637	6.14756	6.06485	5.9976	5.98521	5.99362
94	6.13864	6.08442	6.23935	6.66672	6.29009	6.2083	6.36572	6.24044	6.17637	6.05194	6.24235	6.16711	6.10111	6.27462	6.21703	6.09145	6.1686	6.2057	6.14952	6.10915	6.27209	6.11103	6.23459	6.2209	6.14274	6.38086	6.25886	6.35277	6.20437	6.26972	6.29154	6.07842	6.26709	5.92314	6.02355	6.13932	6.31517	6.18907	6.34704	6.15772	6.15805	6.08304	6.08581	5.96439
95	6.29945	6.16387	6.30135	6.6291	6.30135	6.2083	6.34718	6.26476	6.10426	6.08529	6.15151	6.19334	6.16819	6.22764	6.1772	6.21429	6.21302	6.19647	6.23856	6.15422	6.2057	6.28606	6.23459	6.14274	6.24204	6.38086	6.25886	6.22376	6.285	6.15422	6.26972	6.13394	6.24376	6.06862	6.01277	6.04832	6.20419	6.18907	6.36863	6.18198	6.15805	6.03136	6.02805	5.93303
96	12.577	12.5292	11.477	12.3204	12.3895	13.2262	12.8924	11.3336	11.2679	11.5066	9.89504	12.3764	11.9156	10.2928	12.5658	12.9534	11.2467	13.6507	12.6704	12.4078	12.272	13.5127	11.3514	11.3264	12.0395	11.2695	12.7653	12.8745	12.3044	13.095	12.5904	11.3339	13.1536	12.1107	11.8788	12.4016	11.4047	14.0619	12.9681	13.222	12.9727	12.8957	10.3974	12.7083
97	6.2587	6.40502	6.58542	6.59004	8.82691	8.10455	10.8467	6.86253	6.24664	6.86927	6.18696	6.32912	6.42827	6.22764	10.1914	6.13385	6.15589	6.58152	6.23856	6.11737	8.40444	7.35306	6.76743	6.08925	8.55678	6.47427	6.33639	6.28103	6.285	6.2479	6.35469	6.20675	6.22056	6.04511	6.05769	11.1832	6.2888	6.39687	6.34027	8.30718	7.89046	6.2998	6.06672	6.11531
98	11.0145	9.9584	10.8588	10.117	10.8415	11.6186	11.4754	9.21867	9.30548	10.3836	8.83761	10.2571	9.12579	8.77566	9.97786	9.68406	10.1348	9.5956	9.02646	9.08616	10.0452	10.8661	8.93326	9.45966	9.77462	9.66894	10.0169	9.89289	9.55096	10.054	10.2606	9.81479	10.5428	9.80645	8.90332	9.4296	9.1991	10.4994	8.49685	9.79626	9.90482	9.39388	8.73166	10.468
99	6.71627	7.34179	7.16847	7.05488	7.14218	6.63764	7.17704	7.53617	7.29806	7.1404	7.14052	7.17238	6.92211	7.41457	7.0744	7.02975	7.25598	7.53129	7.05155	6.97093	7.12691	7.25312	6.96044	7.02035	7.06887	7.68622	6.78819	6.80629	7.04748	6.82011	6.96496	6.79346	6.93995	6.67578	6.58441	6.5853	7.16915	6.78913	6.74641	6.73635	7.10916	6.8746	6.70003	6.62307
100	11.6857	12.3702	10.9903	11.4588	12.6345	11.9541	12.5538	11.2522	10.4688	10.9171	11.7443	11.8794	11.9803	11.9407	12.7686	10.4031	10.3002	11.6284	11.3408	11.462	13.0503	11.5017	11.0409	8.56807	12.6875	10.5814	11.7219	11.4748	11.354	10.1374	11.8318	8.35425	10.2635	11.6397	11.8638	12.2887	8.61381	11.8122	11.9852	12.6831	12.2745	12.2629	11.4979	11.8333
101	6.34042	6.53554	6.58542	6.75788	6.53202	6.18164	6.46438	6.66966	6.74607	6.59284	6.64002	6.92674	6.84166	6.69074	6.54979	6.7094	6.72133	6.3904	6.25446	6.19415	6.28103	6.44458	6.4958	6.44502	6.36966	6.48873	6.21703	6.36615	6.3904	6.32446	6.40909	6.33772	6.31363	6.27531	6.20261	6.20553	6.67749	6.91961	6.55793	6.62979	6.49635	6.60324	6.15017	6.19825
102	11.0237	11.0153	11.0533	10.1897	11.2508	10.8914	11.2008	10.7551	10.2673	10.9839	10.3181	11.0647	10.4302	10.5527	10.9037	10.2355	10.3132	10.0379	9.67647	9.78352	11.0082	10.1274	10.2403	9.08905	10.6616	10.4921	10.9828	10.0754	9.912	10.43	11.0732	9.42205	10.7149	11.1018	10.5392	10.7441	9.24972	10.4284	9.93818	10.6388	10.7094	10.8459	10.7766	11.0719
103	12.1522	14.3645	12.8522	13.0663	13.1835	13.1306	13.2574	13.082	14.0237	12.8345	14.013	13.833	14.3008	14.0726	13.4922	13.1886	13.7589	13.311	13.4758	13.23	13.4345	12.9192	12.6399	13.1163	13.1021	14.053	12.5775	13.5243	13.2266	13.1306	13.7744	12.9645	13.2332	13.5891	14.1776	13.0503	13.3654	13.4132	13.3838	13.8323	13.4089	12.8373	13.7016	12.5777
104	15.3667	16.0222	15.9497	16.0227	15.0677	14.919	14.9665	15.387	15.4062	15.1238	15.2443	15.6026	15.648	15.5113	14.8248	15.8403	15.6265	15.5362	15.8228	15.9861	15.224	15.7179	15.5088	16.0122	14.9297	15.7588	15.8061	16.1135	16.1793	15.8147	15.4569	15.8889	15.9654	15.3132	15.9098	14.6691	15.85	15.2515	15.5248	14.8664	14.8211	15.2749	15.2673	15.4034
105	10.4783	12.5292	10.1605	11.9633	10.5995	10.659	10.7565	10.0263	11.6775	9.59719	10.3342	9.23939	11.7191	10.5348	10.5473	11.8571	11.5284	10.1767	11.447	11.8509	10.9634	9.98713	9.76644	11.967	10.738	11.8133	10.6192	11.5216	11.7718	11.7877	9.35595	11.9931	11.9007	9.17656	11.9195	10.2399	12.0126	10.2136	11.3068	10.5729	10.7236	10.353	10.3256	10.721
106	11.9865	11.558	12.703	11.3202	12.2852	11.915	12.475	12.5416	11.9424	12.5648	12.5243	12.4866	11.7652	12.81	12.5674	11.1663	12.0624	11.5617	11.273	11.4834	12.7397	11.5577	12.6872	11.745	12.5018	12.1599	12.6454	11.7885	11.779	11.2863	12.5601	11.9724	11.4045	12.5952	12.0217	12.6588	11.6034	11.6706	11.1344	12.0809	12.0543	12.3828	12.8432	12.1229
107	6.04832	6.13804	6.132	6.60569	6.2172	6.04485	6.29138	6.19024	6.22345	6.03127	6.17391	6.19334	6.03345	6.34314	6.15888	6.18548	6.25245	6.09316	6.18606	6.18182	6.17736	6.33819	6.13117	6.16877	6.16575	6.51677	6.25886	6.39324	6.2998	6.30405	6.23575	6.13394	6.28987	6.09955	6.04832	6.13932	6.31517	6.18907	6.19947	6.21318	6.28987	6.20628	6.08581	6.18696
108	10.2504	6.58146	6.43048	7.31834	8.85097	8.37567	8.46941	6.94576	9.51415	6.57215	9.3607	8.05341	6.6628	9.70342	8.12642	10.0726	9.19934	6.8179	7.505	7.31732	8.66235	6.66233	6.59537	8.21337	8.63387	9.03072	10.8812	7.59368	7.35477	10.315	8.3356	7.7758	10.0324	7.82399	6.34674	7.84322	8.16781	6.63174	7.30589	8.49615	8.62229	10.4061	9.13271	10.5041
109	14.1034	14.114	14.0834	13.715	13.7011	13.6086	13.7803	13.5522	13.9872	13.5283	14.046	14.3109	13.7175	14.1427	13.5466	13.5812	13.9625	13.2143	13.6932	13.8611	13.688	12.9467	13.5287	13.9153	13.4682	14.5562	14.5836	14.1776	14.252	14.0759	14.6186	14.3248	14.3463	14.3913	13.5114	13.1073	13.7178	12.7421	13.1881	13.8098	13.544	13.7976	14.2235	13.7335
110	14.8809	15.6437	15.6074	15.2324	15.2922	15.5333	15.2687	15.5471	16.0989	15.3985	15.0352	15.2821	15.0749	15.4335	14.9214	15.0796	15.8277	15.362	15.5559	15.5104	15.4155	15.0625	15.4478	15.5498	15.3001	16.3975	15.5731	15.5065	15.4874	15.3999	15.6016	15.9689	15.2485	15.4636	15.5286	14.8548	15.7666	15.4209	15.4145	15.789	15.7846	15.4285	15.57	15.5421
111	6.31922	6.7032	6.70558	7.00761	6.80236	7.38512	6.93254	7.41267	7.72597	6.99732	7.06882	7.62195	7.28718	7.1858	7.29165	7.40287	7.83743	7.13958	6.78416	6.68828	7.07445	7.53119	7.09917	6.70581	7.17663	7.78326	6.78819	6.84701	6.77341	7.27031	6.96496	6.75339	7.02255	7.06624	7.1658	6.94524	7.07196	7.81215	7.0613	7.97765	7.83846	7.16362	6.66466	6.31046
112	7.27338	6.61661	7.37927	6.93136	6.75605	6.26498	6.84957	7.48353	6.97652	7.1404	6.742	7.00908	6.72786	6.93598	6.83275	6.95014	6.90349	6.61864	6.93552	6.89771	7.20379	6.87956	7.4254	7.25594	6.97777	7.24759	7.70135	6.89879	6.84987	6.67301	6.94742	7.35759	6.79678	6.37414	6.4356	6.44291	7.36989	6.82497	6.88441	6.54284	6.83898	7.50745	6.46988	7.27035
113	8.85192	8.64908	9.64052	9.18485	8.6283	8.45274	9.00557	9.4397	10.0728	9.13509	7.84575	9.28283	8.51557	8.04136	8.69895	8.85692	9.88117	8.68736	8.81907	8.86259	8.84619	9.26242	9.1445	9.14485	8.60639	10.3281	8.96527	9.06993	8.95555	8.64001	9.07606	9.2972	8.91918	9.23728	8.58067	8.65218	9.15236	9.26006	8.73483	8.49615	8.73823	9.05443	8.11425	8.83933
114	12.5317	12.8916	12.536	12.2548	12.1162	12.0276	12.2462	12.0086	12.1803	11.5744	10.9462	11.7317	11.859	11.2416	11.6626	12.1249	12.1209	12.3072	12.0774	12.0732	11.4579	11.5427	12.0575	11.866	11.343	12.7093	12.4785	12.2229	12.097	12.1983	11.7832	11.8485	12.1722	11.8446	12.0903	11.6349	11.9397	11.8688	11.9185	12.1768	11.9368	12.3692	11.603	12.7069
115	6.97576	7.83786	8.61931	7.4038	8.15285	7.71051	8.10525	7.83322	7.48779	7.86985	7.1099	8.23338	7.23591	7.21225	7.65823	7.40287	7.31651	7.55235	6.69364	6.86821	7.77812	7.19124	7.78405	7.35871	7.70748	7.55416	7.09255	6.98909	7.06927	7.49076	8.16045	7.40626	7.17734	8.18991	7.30369	7.89983	7.51988	7.66607	6.82226	7.50419	7.67373	7.07863	7.2158	7.37723
116	6.17063	6.4847	6.16337	6.48977	6.3904	6.08995	6.40529	6.31852	6.28941	6.05194	6.16337	6.32912	6.10111	6.27462	6.18696	6.13385	6.14481	6.23856	6.20487	6.16886	6.10355	6.23592	6.30676	6.11564	6.23094	6.38086	6.28072	6.28103	6.20437	6.22393	6.18696	6.22756	6.43247	6.04511	6.18198	6.04832	6.37198	6.06197	6.35424	6.35719	6.13761	6.16793	6.06672	6.31046
117	6.23062	7.04698	6.49649	6.72775	6.58441	6.2083	6.70786	6.65336	6.70336	6.43055	6.64614	6.66555	6.37915	6.77364	6.51909	6.54195	6.59779	6.68264	6.49332	6.45241	6.45995	6.6934	6.53202	6.51446	6.50697	6.9264	6.4859	6.54739	6.46933	6.54499	6.55083	6.43621	6.84987	6.36615	6.30465	6.25199	6.554	6.66908	6.4958	6.48415	6.49635	6.52238	6.4922	6.49807
118	6.18876	6.85426	6.58542	6.69861	6.74754	6.24457	6.69084	6.86253	6.8665	6.64425	6.63353	6.68259	6.5368	6.80743	6.57013	6.58791	6.76177	6.89481	6.49962	6.43827	6.60083	6.66233	6.62276	6.62803	6.53692	6.94717	6.46807	6.45349	6.52174	6.4899	6.6022	6.40138	6.53644	6.30894	6.28378	6.18975	6.52056	6.66908	6.53293	6.57152	6.61171	6.50808	6.40349	6.59239
119	7.98874	8.69451	9.09088	8.14469	8.6579	8.94917	8.63566	9.60092	9.24051	9.36751	8.66083	9.10221	8.82571	8.95948	9.08505	9.4125	9.2534	9.36762	8.3276	8.36646	8.79372	9.68024	9.35542	8.49623	8.77025	9.14647	8.49201	8.16603	8.40841	8.75605	8.55961	7.91449	8.60429	8.67449	8.83128	8.46606	8.12276	9.53368	8.27028	9.44829	9.67221	8.84953	8.25598	8.34461
120	8.44755	9.18526	8.77455	8.37576	8.7722	8.50641	8.74187	9.08289	8.27244	8.82811	8.13691	8.52459	8.83147	8.18258	8.71276	8.59287	8.16199	9.10019	8.63085	8.60545	9.01196	9.21076	9.05522	7.52646	8.73322	8.51412	8.85083	8.9317	8.47499	8.74195	8.65977	7.31881	8.69861	8.7562	9.10139	8.67197	7.33901	9.28058	8.79811	8.50064	8.86906	8.77438	8.23703	8.6931
121	6.99533	7.64698	7.40833	7.47939	7.60827	7.50388	7.57221	7.54479	7.62554	7.39383	7.38612	7.89072	7.32772	7.60781	7.51887	7.73302	7.71042	7.55852	7.26153	7.16594	7.25023	7.68324	7.29878	7.51774	7.21085	7.561	7.38175	7.08871	7.22482	7.29125	7.29456	7.19269	7.05299	7.786	7.58249	7.22668	7.244	7.42988	7.12243	7.43043	7.56812	7.33435	7.2158	7.37723
122	8.18611	13.2233	11.1319	11.1225	11.4681	13.7011	11.0401	10.6975	12.287	10.65	11.1297	13.689	12.7226	11.5493	10.8244	14.3452	12.5865	13.628	10.0214	10.7182	13.5053	13.7697	10.7435	8.69736	13.0705	12.7937	8.13414	10.7714	11.4539	14.4992	13.5172	9.18979	14.5004	14.1882	13.5366	11.1432	8.6533	13.502	10.2025	13.3098	13.2582	7.77249	12.1504	7.96623
123	6.30894	6.39237	6.132	6.25886	6.47521	6.132	6.56535	6.38474	6.35304	6.20325	6.40138	6.39414	6.20913	6.38113	6.25886	6.28317	6.32867	6.2977	6.28457	6.20717	6.2057	6.24759	6.25886	6.31922	6.23094	6.64473	6.4859	6.47175	6.285	6.30405	6.4629	6.3111	6.35541	6.39272	6.18198	6.1231	6.39154	6.21284	6.56831	6.48415	6.20929	6.26414	6.26461	6.27317
124	7.61072	6.57063	6.66499	7.0428	8.12493	6.63764	8.15611	6.76106	6.90606	6.71428	7.24305	6.79959	6.5368	7.41457	7.59143	8.51284	6.84325	6.5996	6.83182	6.94762	7.82302	6.7672	6.71985	6.85331	7.69371	7.13751	7.56609	7.05842	7.10044	9.2087	6.7896	6.78148	9.44185	6.46264	6.45982	7.91038	6.73014	6.56608	7.30589	6.72289	6.69396	7.2909	7.84486	7.68556
125	6.7839	6.4847	6.5078	6.47283	6.82052	6.33396	6.75745	6.87772	6.83791	6.59935	6.64614	6.81606	6.54821	6.82759	6.68816	6.75788	6.74549	6.87946	6.83182	6.63895	6.60083	7.07827	6.83264	6.74641	6.75496	7.28497	6.89251	6.72138	6.67644	6.79242	6.85967	6.63931	6.66455	6.59118	6.42404	6.26628	6.69061	6.95348	6.56831	6.87535	6.85331	6.67926	6.57293	6.60324
126	14.013	13.7522	13.8361	13.8406	13.4946	13.2466	13.6027	14.2841	14.3584	13.8625	13.8022	13.7771	13.7427	13.9679	13.9148	14.642	14.4148	14.1315	13.7209	13.9988	13.5476	14.1717	13.9869	13.4493	13.6155	14.3068	14.0336	13.7456	13.7578	13.9762	13.3703	12.9488	13.9768	13.6109	13.8374	13.532	13.5344	14.3872	14.1396	13.8929	13.8083	14.1845	13.0901	14.0512
127	10.8809	11.3109	10.9539	11.9547	11.3986	11.0614	11.4534	11.2222	11.5239	10.6419	11.0096	11.7964	11.0718	11.1258	11.4448	11.8781	11.1803	11.419	11.8636	12.2547	11.7055	11.2271	11.2788	11.4162	11.6767	11.2527	11.1609	11.9661	12.1146	11.6171	11.6014	10.7472	11.3906	11.4832	11.0401	11.1902	11.0957	11.2766	11.6964	11.6664	11.5872	11.1988	10.6566	10.9321
128	8.05728	8.37431	7.79001	7.95025	8.39397	8.71006	8.54677	7.96004	8.03349	7.91583	7.96287	7.6111	8.596	7.89411	8.71609	7.95676	7.9818	8.13545	7.89966	7.94415	8.35855	8.3938	8.08504	8.3902	8.26726	8.75501	7.98907	8.04209	8.03872	8.03043	7.61038	8.68329	8.04511	7.87344	8.7251	8.73338	8.59865	8.39284	7.54137	8.93239	9.24891	8.00829	7.86414	7.83092
129	9.78406	10.1985	9.95379	9.63161	10.2157	9.78787	9.99532	10.5136	10.3431	9.83164	9.64689	9.88793	10.1906	9.59197	10.2354	10.0662	9.90086	9.50216	9.97917	10.0133	10.4689	9.31369	10.2151	10.3863	10.3772	10.2559	10.0625	10.3666	9.80729	10.1789	9.95576	10.2606	10.2194	10.0672	10.179	10.0271	10.3853	9.66212	9.96791	10.3714	10.2374	10.2556	9.74624	9.86228
130	6.81013	6.23428	6.15236	6.28331	6.85602	6.32363	7.14069	6.42	6.39154	6.15035	6.48297	6.23793	6.08581	6.46648	6.95786	6.30525	6.41047	6.2977	6.3714	6.25621	7.09128	6.28606	6.41596	6.42702	7.02448	6.59376	6.82611	6.39324	6.36908	6.30405	6.39973	6.41946	6.17187	6.16827	6.22233	6.90349	6.61649	6.28516	6.19947	6.3899	6.39399	6.73331	6.46988	6.7567
131	7.22374	6.25839	6.34314	6.75788	6.36704	6.27578	6.7888	6.51909	6.39154	6.3501	6.63353	6.30361	6.10111	6.66779	6.40617	6.32806	6.39628	6.66499	9.2207	6.50529	6.4543	6.72606	6.45685	6.53202	6.35234	6.7386	7.05686	6.88887	6.80931	6.43423	6.42013	6.51702	6.33479	6.10556	6.16313	6.26628	6.72289	6.33819	6.64473	6.39746	6.21992	6.86346	6.67452	7.06025
132	6.2587	8.77716	7.99094	7.00761	9.12596	9.64412	9.55534	7.73831	7.07871	8.10159	7.31689	8.02364	8.23982	7.1858	8.74555	8.23642	6.78451	9.17558	6.63764	6.65078	9.29909	9.5929	8.114	6.25621	9.10794	7.33331	6.40839	6.94493	7.05886	9.2074	8.86707	6.30271	8.84897	8.46663	8.48982	8.7492	6.39154	8.84576	6.52676	8.85561	9.39061	6.14797	7.83216	6.12691
133	6.55873	6.16387	6.00601	6.12223	5.93077	6.17263	6.32867	6.15202	6.07825	6.0745	6.26354	6.0523	5.85471	6.25901	6.10686	6.01918	6.06342	6.07806	6.06936	5.97039	6.10355	5.96305	6.10635	6.14274	6.12015	6.25245	6.87389	6.16337	6.18018	6.20149	6.17391	6.07842	6.0423	5.94029	5.96266	6.06646	6.36327	6.11686	5.89975	6.18198	6.01156	6.61638	6.11669	6.62307
134	9.48693	9.55451	9.60727	6.62137	9.26299	8.57341	9.06055	9.49995	9.70234	9.9191	8.30833	9.38116	9.11018	8.01265	8.50862	9.95206	9.73564	10.0148	6.31186	6.2682	9.04872	9.70153	9.48493	7.62579	8.91074	9.79363	9.35381	6.54739	6.5848	10.315	9.77389	7.4717	10.0866	9.57358	9.20286	8.51106	7.60307	9.77266	6.39515	8.49094	8.5671	9.0867	8.41769	9.50935
135	6.23062	6.85426	6.19483	6.36414	6.15987	6.62655	6.44502	6.42	6.45672	6.31486	6.476	6.19334	6.40432	6.5013	6.37343	6.36937	6.41047	6.40029	6.31186	6.23856	6.36924	6.31163	6.35337	6.36952	6.295	6.70412	6.40839	6.47175	6.44262	6.45524	6.44236	6.29138	6.31363	6.27531	6.25321	6.18975	6.52056	6.522	6.10391	6.48415	6.28148	6.31697	6.31125	6.34844
136	6.29945	6.89311	6.47587	6.5979	6.15086	6.54739	6.47521	6.48885	6.34165	6.41541	6.59186	6.27641	6.11446	6.44859	6.38001	6.36937	6.26925	6.32698	6.31186	6.21911	6.34165	6.41967	6.50543	6.93301	6.38871	6.43168	6.4859	6.47857	6.38375	6.43423	6.53253	6.66555	6.25589	6.55616	6.24265	6.21429	7.03073	6.53318	6.26678	6.48415	6.39399	6.2998	6.38001	6.28523
137	6.22136	7.11615	6.51909	7.60349	6.15987	6.51315	6.48415	6.42	6.42813	6.25292	6.38375	6.19334	6.05901	6.43026	6.35105	6.35571	6.38086	6.28756	6.35864	6.10915	6.24664	6.47175	6.37448	6.38742	6.38871	6.64473	6.4859	6.38001	6.33045	6.44502	6.31335	6.25933	6.26709	6.10556	6.16313	6.13932	6.48382	6.50082	6.04065	6.3899	6.35455	6.24472	6.35719	6.33566
138	15.5425	16.1431	16.4849	15.8875	16.0222	15.671	16.0333	15.8147	15.2434	16.0869	15.5313	15.5753	15.3358	15.5693	15.4266	16.2476	15.2434	15.0836	15.7415	15.3905	15.6171	15.1578	15.8611	15.8889	15.4742	15.454	15.483	15.9425	15.7817	16.3688	15.7644	15.8953	16.3848	15.5641	15.5194	15.0777	15.8655	15.3694	15.376	15.5004	15.7134	15.333	15.878	15.8361
139	12.7412	13.8789	13.4104	13.6676	13.0351	12.892	13.2852	13.2616	13.2836	13.2852	14.1548	13.7873	13.9351	14.0638	13.1842	13.0705	13.2381	14.1592	13.9943	13.5317	13.4962	14.0495	13.2008	13.6101	13.1871	13.5975	13.2574	14.0008	14.1935	13.2553	13.9685	13.8336	13.276	13.9963	14.1906	13.1098	13.6424	14.0308	13.3942	13.2017	13.4558	12.9367	14.3258	12.8519
140	6.17063	6.78913	6.47587	6.25886	6.07076	6.12399	6.34718	6.46271	6.41836	6.55974	6.76212	6.22273	5.98521	6.64406	6.28949	6.40214	6.38086	6.15589	6.37922	6.10915	6.28574	6.23592	6.34087	6.19431	6.20929	6.58225	6.28072	6.23221	6.49082	6.33368	6.48337	6.39217	6.35541	6.30135	6.12363	6.1231	6.5893	6.33819	6.28272	6.51303	6.37414	6.28317	6.73635	6.35908
141	12.4284	13.725	13.2928	12.7569	12.5358	12.5912	12.7905	13.0566	13.0323	12.9967	12.7146	12.697	12.9577	13.2315	12.6046	12.9892	13.0648	13.4679	13.4195	12.7448	14.2657	13.2168	12.8896	13.2015	12.9184	12.8017	12.8312	13.1296	12.669	12.9099	12.8366	13.0361	13.0172	13.4155	13.6824	13.2431	12.8929	13.576	13.072	13.0358	13.1898	13.0228	13.4271	13.0722
142	11.4324	11.3152	11.5105	11.11	10.3444	11.1628	10.523	11.077	11.0423	11.2228	11.0419	10.6416	10.7015	11.1697	9.94695	10.5458	11.2161	11.6478	11.1848	10.7218	10.4378	11.7332	11.1554	10.9343	10.2579	11.4431	11.4269	11.0997	11.3317	10.6587	10.7491	11.0154	10.6862	11.2258	11.4358	10.2604	10.8232	11.7309	10.7204	10.8765	11.1517	11.1299	11.3587	11.2448
143	9.78862	9.15811	9.63568	9.6011	9.37054	9.0177	9.28759	8.86745	8.75631	9.18189	9.01957	8.50336	8.16199	9.22811	8.63514	9.05455	8.89494	9.46919	8.81434	9.03805	8.93158	9.24346	9.27091	9.36751	8.85252	9.49266	9.67965	9.33827	9.79557	9.70365	8.9317	9.66611	9.61174	8.90053	8.76164	8.99069	9.13799	9.23519	8.82372	8.49317	8.74957	9.24724	9.92464	9.71211
144	16.0277	16.4776	16.4048	16.2915	15.9724	15.5362	15.9	16.243	16.0289	16.3639	15.8733	15.8815	16.0969	16.0289	15.9355	15.6006	15.9011	16.4209	16.7501	16.2959	16.0585	16.4055	16.2015	15.928	15.8875	16.61	16.2754	16.8684	16.5008	15.9861	16.4922	16.1806	15.9539	16.2109	16.3273	15.8017	16.0634	16.5023	16.5994	16.0098	16.0385	16.1722	16.2567	16.2659
145	13.8236	13.5572	13.7709	12.8934	13.8072	13.0191	13.9164	13.8333	13.6843	13.6497	13.5547	13.9734	13.4377	13.8661	13.8786	13.4761	13.4885	13.1633	13.5005	13.0988	14.0619	13.1972	13.8396	12.8551	13.8417	14.1416	14.2212	13.7885	13.2682	13.6607	14.2244	12.8174	13.7071	14.1047	13.6309	13.8666	12.7529	13.532	13.5209	13.3183	13.5145	14.0383	14.0436	13.9185
146	10.9273	12.8551	11.4034	11.897	12.2031	11.689	11.8333	11.3707	12.5311	11.0518	12.4921	12.0983	12.2019	12.8032	11.4899	11.2291	12.0826	11.776	12.0153	11.9697	12.1241	11.3265	11.1399	12.6201	11.9212	12.208	11.7428	12.3248	12.0544	11.5273	12.3745	11.8796	11.255	11.9504	12.0332	11.2333	12.4217	11.6685	12.1729	12.1118	11.866	11.3117	12.7536	11.5374
147	9.76105	9.98385	9.69298	9.9386	10.6074	10.2204	10.3871	9.83323	10.1019	9.50174	9.42575	9.87583	9.83854	9.57396	10.2494	10.1833	9.76886	9.75934	10.0262	10.0277	10.6829	9.44394	9.44239	10.2056	10.4253	10.4035	10.1635	10.3293	10.0462	10.0124	10.077	10.122	10.0491	9.99545	9.88307	10.0728	10.5012	9.65731	10.1346	10.5644	10.7885	10.2851	9.57014	10.3573
148	6.37929	7.09866	6.4541	6.42541	6.32283	6.79805	6.59253	6.72289	7.00112	6.55296	6.61925	6.53656	6.60107	6.71304	6.46701	6.47175	6.76177	6.70064	6.72254	6.57318	6.50845	6.8039	6.63236	7.04758	6.4886	7.26475	6.72143	6.66802	6.72525	6.54499	6.66089	7.22204	6.5082	6.37414	6.23142	6.37994	7.10795	6.81584	6.4958	7.06866	7.08264	6.40152	6.80231	6.55188
149	10.4914	10.6742	10.8865	10.4585	12.3316	10.7898	13.1073	10.9168	10.8073	10.6411	10.5127	10.7037	10.5466	11.0043	12.9121	11.413	11.1622	11.2706	10.9892	11.0894	12.4016	12.0164	11.3054	11.3371	12.4699	10.9539	10.6886	10.4658	10.4582	10.5157	10.2919	10.2511	10.3827	10.7217	10.7829	12.7441	10.3627	10.7759	10.2606	10.567	10.7525	10.6148	10.0618	10.3678
150	6.08829	6.85426	6.23935	6.15506	6.36704	6.01881	6.29138	6.47214	6.34165	6.28187	6.19825	6.28832	5.98521	6.34314	6.20913	6.13385	6.201	6.00545	6.25446	6.21911	6.23379	6.12674	6.33016	6.2209	6.23094	6.48873	6.36414	6.31038	6.23685	6.16827	6.35469	6.24935	6.12032	6.15184	5.98821	6.03045	6.02862	6.21284	6.02235	6.29879	6.12726	6.06466	9.22572	6.26043
151	6.22136	6.78913	6.25948	6.47283	6.48684	6.05194	6.33743	6.47214	6.39154	6.36719	6.335	6.41671	6.11446	6.28941	6.3626	6.34102	6.25245	6.03428	6.48603	6.41767	6.25901	6.31163	6.36484	6.51446	6.42365	6.48873	6.5296	6.65847	6.7494	6.374	6.39973	6.32912	6.31363	6.12155	6.16313	6.23639	6.14446	6.28516	6.35424	6.46947	6.24061	6.40924	6.28756	6.45539
152	6.13864	6.65434	6.19483	6.37257	6.61552	6.06261	6.40529	6.24044	6.47228	6.13889	7.18267	6.4373	6.19399	7.44777	6.32883	6.18548	6.36704	6.06152	6.39094	6.31244	6.19138	6.1848	6.23459	6.79884	6.35234	6.69246	6.5827	6.57728	6.57407	6.21284	6.52252	7.12961	6.26709	6.35719	6.16313	6.3714	6.44898	6.28516	6.28272	6.45363	6.26118	6.26414	8.0625	6.38333
153	6.08829	6.66555	6.09273	6.22679	6.14021	5.99816	6.25652	6.37626	6.41836	6.28187	6.38375	6.40488	6.22296	6.33016	6.30736	6.28317	6.3522	6.09316	6.23856	6.10915	6.21984	6.07184	6.13117	6.19431	6.25245	6.43168	6.40839	6.36615	6.2998	6.20149	6.30376	6.20675	6.18598	6.37414	6.05769	6.10494	6.14446	6.4076	6.05696	6.53644	6.31815	6.22631	6.24061	6.22185
154	6.27895	9.32042	8.71217	7.74894	7.63744	8.58309	9.21276	8.49804	6.54789	8.47048	8.0871	6.45685	9.30573	7.9536	9.04158	6.34102	6.3433	9.32032	7.02627	7.46938	7.42798	10.4365	9.19674	8.51616	7.41356	6.69246	6.61198	7.31834	7.86151	6.374	6.38898	8.70285	6.3757	6.46264	9.20782	9.13725	8.00263	9.81735	6.92834	8.23253	8.39693	6.50808	8.09158	6.38333
155	8.96315	10.1672	9.87649	10.2376	10.2386	10.6943	10.0923	10.616	9.04967	10.5145	10.3987	9.54379	10.2696	10.8173	10.551	8.86914	8.88939	9.10019	10.3477	10.7045	10.7922	9.66421	10.2211	9.41056	10.5843	9.32155	9.68943	10.5822	10.8966	8.88892	9.7132	9.07758	8.69037	9.28467	9.98326	10.2007	9.04524	9.72868	10.8743	11.4881	11.6952	9.99373	10.6371	9.52756
156	9.54183	9.3405	10.3614	9.73267	10.0031	9.45897	9.96593	10.0716	9.72064	10.4339	9.20442	9.89825	9.12781	9.42731	9.83343	9.13654	9.64545	9.94278	9.97522	10.0898	9.99494	9.69287	10.2178	9.29421	9.73996	10.2047	9.93518	10.4534	10.3716	9.83396	10.514	9.6183	9.64761	10.6232	9.49366	9.83202	9.17952	9.53168	9.47246	9.32648	9.56712	8.3415	9.88262	9.49935
157	11.4482	12.6031	12.5334	11.8688	12.6608	12.1864	12.6584	12.1362	12.0541	12.5255	11.5287	11.9401	11.8616	12.0039	12.3632	12.7063	12.21	12.8028	11.9015	12.0706	12.3701	13.0483	12.4886	12.2545	12.2965	12.4716	11.9164	12.2148	12.4417	13.0059	12.4111	11.9523	12.8228	12.046	12.2564	12.4746	11.8081	12.8768	11.7252	12.0464	12.044	11.2926	11.9177	11.3502
158	8.61868	12.3942	8.26105	8.56756	9.59601	9.29296	9.93978	10.274	10.3859	9.82684	9.54869	7.87205	10.9218	9.97626	10.9291	9.41885	10.0965	10.854	11.7279	11.1769	11.6566	9.54517	10.3344	10.4661	11.356	10.4625	9.36181	9.99714	10.4378	9.18561	7.62597	9.42719	8.93423	7.69867	11.6815	9.52968	9.32042	8.74374	9.27303	10.1609	9.61757	8.82944	8.628	9.23225
159	6.5893	7.47786	6.38622	6.28949	9.37253	8.80282	8.74965	6.65336	6.42813	6.68259	6.36414	6.39414	6.49552	6.36908	8.48248	7.83919	6.43154	6.23856	6.35864	6.23237	8.47211	6.39338	6.59537	6.36952	8.48899	6.66896	6.89251	6.39324	6.44262	8.40923	6.44236	6.36549	8.23773	6.13555	6.4958	8.58991	6.08021	6.38531	6.23301	8.69098	8.39043	6.2998	6.11669	6.90806
160	6.04832	7.03826	6.0273	6.32299	6.2172	6.14071	6.17903	6.21494	6.35304	6.05194	6.10355	6.28832	5.95711	6.21141	6.24488	6.12399	6.14481	6.00545	6.23856	6.06448	6.16454	6.20929	6.10635	6.16877	6.12015	6.30991	6.36414	6.20149	6.285	6.17795	6.2472	6.1848	6.19598	5.98377	6.03569	6.06646	5.99437	6.33819	6.09534	6.48415	5.95761	6.06466	6.01789	6.13932
161	6.04832	6.95257	6.07396	6.19399	6.22679	6.03428	6.12973	6.1383	6.22345	6.0745	6.05194	6.27641	5.98521	6.25192	6.12846	6.13385	6.10915	5.95986	6.19448	6.06448	6.12337	6.1848	5.98652	6.07575	6.06771	6.24142	6.2998	6.16337	6.23685	6.15422	6.2472	6.13394	6.26709	5.96629	6.00135	6.07485	6.07184	6.06197	6.02235	6.30819	6.08268	6.02161	6.06672	6.18696
162	6.06936	6.95257	6.08357	6.20387	6.2587	6.14071	6.07878	6.20198	6.37213	6.0745	6.00228	6.37312	5.98521	6.11548	6.10686	6.11377	6.1686	6.00545	6.19448	6.08581	6.05006	6.20929	6.05588	6.18182	6.13058	6.51677	6.22772	6.32578	6.23685	6.20149	6.13812	6.13394	6.28987	6.07611	6.03569	6.06646	6.06378	6.15151	6.07629	6.35719	6.04539	6.02161	5.96129	6.18696
163	6.05892	7.04698	6.09273	6.25886	6.26925	6.22615	6.17903	6.16592	6.19988	6.08529	6.06448	6.27641	5.95711	6.30465	6.12846	6.13385	6.1686	6.02604	6.25446	6.10915	6.03209	6.08529	6.13117	6.16877	6.09324	6.35585	6.28072	6.21703	6.18975	6.15422	6.2472	6.20675	6.26709	6.02587	6.10215	6.08537	6.08021	6.08232	6.02235	7.481	5.95761	5.9475	6.04832	6.15202
164	6.12363	7.00967	6.07396	6.24265	6.3904	6.28682	6.10426	5.99816	6.33131	6.01008	6.02824	6.35284	5.98521	6.27462	6.20182	6.11377	6.22345	6.04557	6.12855	6.10301	5.99788	6.1848	5.99646	6.0062	6.18867	6.40668	6.3925	6.26354	6.13693	6.22393	6.1624	6.10686	6.22056	6.07611	5.98821	6.03045	6.10391	6.11686	6.11137	7.75229	6.00247	6.02161	6.02805	6.18696
165	6.06936	6.99082	6.05086	6.25186	6.23692	6.08995	6.16793	6.11085	6.15354	6.03127	6.00228	6.41671	5.98521	6.27462	6.12846	6.09145	6.09816	6.04557	6.16793	6.05696	5.95421	6.09955	6.28324	6.07575	6.16575	6.33219	6.3925	6.13932	6.20437	6.22393	6.29154	6.09127	6.24376	6.04511	5.96266	6.00414	6.06378	6.11686	6.12189	6.28926	6.05358	6.0452	5.89975	6.16454
166	6.05892	7.16928	6.25948	6.21141	6.30135	6.26498	6.12973	5.98473	6.3111	6.0745	6.12691	6.25042	5.95711	6.15772	6.16877	6.01918	6.1686	6.12565	6.16793	6.05015	6.05696	6.20929	6.10635	6.2209	6.09324	6.35585	6.2691	6.20149	6.22056	6.15422	6.29154	6.22756	6.28987	5.95741	6.05769	6.08537	6.03734	6.17474	6.11137	6.35048	6.08268	6.0452	6.05696	6.20962
167	5.92593	6.8752	6.47587	6.35571	6.23692	6.2083	6.15456	5.95236	6.24664	5.99834	6.31486	6.27641	5.91501	6.14038	6.20913	6.13385	6.24281	6.02604	6.31186	6.12537	6.01696	6.0452	6.05588	6.0616	6.0273	6.35585	6.23896	6.17903	6.15481	6.20149	6.20929	6.10686	6.24376	5.99308	6.06826	6.01799	6.02862	6.13898	6.09534	6.22345	6.00247	5.9976	5.94897	6.20962
168	6.06936	6.85426	6.59561	6.48977	6.3904	6.24457	6.20165	6.11085	6.21204	5.93481	5.97412	6.25042	5.9026	6.14038	6.16877	6.06233	6.19009	6.02604	6.15772	6.01993	5.96457	6.07184	6.05588	6.23459	6.06771	6.26354	6.21703	6.18744	6.07629	6.20149	6.10301	6.13394	6.26709	6.06062	5.98821	6.04832	5.99437	6.1642	6.07629	6.27147	6.02308	5.9026	5.96129	6.26043
169	6.04832	6.81079	6.60527	6.54106	6.32283	6.31038	6.12973	5.98473	6.05086	5.87426	5.77399	5.97087	5.77399	6.00265	5.89508	5.98299	6.0514	5.98347	6.06936	6.06448	5.86089	5.94596	5.85471	5.92812	6.0423	6.10721	5.99909	6.132	6.02954	6.09569	5.97219	5.99909	5.98764	5.87253	5.83961	5.93481	5.97687	6.01733	6.04065	6.10051	5.91778	6.02161	5.82267	6.23575
170	16.5294	17.269	16.9755	16.8157	17.2184	16.9265	16.8342	18.087	18.0205	17.6422	17.8884	17.5687	17.7112	18.3601	18.0774	18.2397	17.861	18.0335	17.6969	18.0369	17.7574	17.7112	18.0335	17.7179	18.0014	18.1225	17.553	17.5777	17.3884	17.4403	17.4482	17.4033	17.1924	17.8023	17.8224	17.5055	17.8379	17.8737	17.9686	17.6738	17.9721	16.2208	17.4055	16.892
171	6.13134	7.00967	6.1231	6.62137	6.34359	6.31038	6.38419	6.28516	6.28941	6.03127	6.24235	6.47666	6.08581	6.25192	6.2315	6.11377	6.26925	6.15589	6.18606	6.20717	6.35541	6.38001	6.2083	6.26731	6.16575	6.54361	6.05393	6.18744	6.35908	6.29215	6.20929	6.14662	6.24376	6.10556	6.04832	6.06646	6.4098	6.106	6.34704	6.10051	6.24061	6.05375	5.98521	6.06753
172	6.10652	6.80019	6.15236	6.63744	6.22679	6.22615	6.23935	6.24044	6.22345	6.13889	6.11479	6.28832	6.47291	6.14986	6.11863	6.10391	6.14481	6.22208	6.10915	6.18182	6.2057	6.17031	6.13117	6.07575	6.20929	6.53062	6.12691	6.35277	6.2998	6.15422	6.23575	6.13394	6.22056	6.06062	6.01277	6.0557	6.39154	6.02587	6.03118	5.94577	6.26118	6.0452	6.04832	6.05465
173	6.0218	6.62875	6.132	6.70581	6.17903	6.29959	6.36572	6.21494	6.16711	6.0627	6.17391	6.30361	6.08581	6.22764	6.18696	6.13385	6.17869	6.2057	6.21334	6.14822	6.24664	6.15506	5.98652	6.14274	6.16575	6.56916	6.1848	6.23221	6.22869	6.20149	6.2472	5.99909	6.15855	5.99308	5.98821	6.08537	6.3255	6.07272	6.23301	6.19187	6.15805	5.9976	6.02805	6.0902
174	6.00647	6.56	6.09273	6.65248	6.23692	6.17263	6.32867	6.24044	6.17637	6.03127	6.12691	6.19334	6.22296	6.21141	6.10686	6.13385	6.1686	6.23856	6.15772	6.16886	6.21984	6.1848	6.14429	6.14274	6.01463	6.45995	6.21703	6.28756	6.33045	6.17795	6.13812	6.10686	6.19598	5.94867	5.98821	6.04832	6.33479	5.94672	6.10391	6.13471	6.13761	6.00785	6.08581	6.0452
175	6.03336	6.60456	6.132	6.61235	6.17903	6.17263	6.29138	6.26476	6.07825	6.09711	6.19825	6.27641	6.49552	6.24376	6.10686	6.07202	6.0514	6.15589	6.17474	6.14822	6.34996	6.12674	6.08164	6.24488	6.09324	6.48873	6.25886	6.31799	6.26895	6.22393	6.17391	6.15864	6.19598	6.03336	5.96266	6.08537	6.31517	6.09438	6.23301	6.17047	6.19905	6.02161	6.06672	6.06753
176	5.9401	6.20929	6.05086	6.63744	6.12015	6.21703	6.29138	6.24044	6.19988	6.11965	6.15151	6.35284	6.19399	6.23607	6.20182	6.10391	6.1686	6.2057	6.16793	6.08581	6.19889	6.09955	6.13117	6.14274	6.09324	6.45995	6.24806	6.28103	6.2998	6.26972	6.2472	6.09127	6.19598	6.07611	6.04832	6.13932	6.22997	6.03336	6.21703	6.17047	6.12015	6.02161	5.9955	6.0452
177	6.09937	6.13804	6.08357	6.65248	6.15987	6.19889	6.23935	6.22717	6.10426	6.16106	6.19825	6.32912	6.25075	6.21141	6.12846	6.17391	6.1686	6.12565	6.12855	6.20115	6.21984	6.0452	6.11931	6.19431	6.01463	6.54361	6.21703	6.23221	6.285	6.17795	6.15069	6.20675	6.14582	6.02587	5.9475	6.03781	6.21318	6.03336	6.29637	6.21318	6.04539	6.0452	5.9955	6.0902
178	6.09937	6.08442	6.19483	6.5979	6.2587	6.12399	6.32867	6.32912	6.05086	6.10721	6.22121	6.30361	6.32912	6.25901	6.20182	6.17391	6.14481	6.15589	6.16793	6.09499	6.24664	6.26087	6.033	6.14274	6.18867	6.43168	6.1848	6.32578	6.24488	6.17795	6.17391	6.15864	6.06899	5.99308	6.01277	5.98406	6.2888	6.07272	6.19947	6.12372	6.02308	5.9976	6.00657	5.99362
179	6.13134	6.08442	6.16337	6.64514	6.19825	6.2083	6.29138	6.07184	6.07825	6.0745	6.06448	6.30361	6.16819	6.25901	6.15017	6.13385	6.12198	6.15589	6.26925	6.06448	6.22679	6.15506	6.33016	6.19431	6.14274	6.45995	6.19448	6.21703	6.31439	6.08259	6.05465	6.10686	6.3255	5.99308	6.08995	6.04832	6.26461	6.21284	6.21703	6.20325	6.12015	5.9976	6.08581	6.02069
180	6.20419	6.13804	6.132	6.78767	6.19825	6.26498	6.38419	6.16592	6.16711	6.13889	6.19825	6.19334	6.08581	6.18515	6.11863	6.13385	6.07575	6.22208	6.12855	6.15422	6.2057	6.14021	6.15623	6.19431	6.0423	6.38086	6.16337	6.21703	6.2998	6.11863	6.12574	6.20675	6.22056	5.95741	6.01277	6.04832	6.22997	6.19956	6.31845	6.13471	6.10215	6.08304	6.00657	6.02069
181	7.71607	6.45821	6.43048	8.08082	6.50927	8.56517	6.55756	6.32912	6.26866	6.28187	6.85602	6.30361	6.19399	6.86041	6.28457	6.20544	6.38086	6.27022	7.42813	7.6527	6.29988	6.3663	6.30676	8.36497	6.23094	6.69246	7.60361	7.84336	7.79616	6.26972	6.26972	8.76251	6.39515	6.02587	6.12363	6.18164	8.47668	6.18907	7.21	7.56849	7.64321	7.18662	7.06895	7.39096
182	6.48711	6.59253	6.5427	6.82577	6.59537	6.97799	6.66477	6.43744	6.68828	6.50529	6.468	6.71208	6.55974	6.52401	6.48846	6.56386	6.64129	6.5205	6.43055	6.30019	6.4945	6.58465	6.31799	6.35091	6.42365	6.86395	6.38361	6.49767	6.46933	6.50852	6.67953	6.38267	6.84086	6.44334	6.18198	6.28148	6.44898	6.522	6.42064	7.44777	7.25244	6.36924	6.28756	6.23575
183	6.71627	7.41591	7.95025	7.35287	6.96749	7.09278	7.08081	7.08992	7.81037	7.35738	6.85602	6.85908	6.70309	6.99293	6.772	6.94062	7.55664	7.44651	6.97757	7.12871	6.79273	7.08716	7.20416	7.39058	6.69288	7.86614	6.8131	7.16016	7.43558	7.4417	6.99943	7.23451	7.34787	6.54701	6.53202	6.59862	7.33901	6.904	6.92343	7.11164	6.83898	6.46431	7.11202	6.28523
184	12.1073	11.9174	12.8459	12.1616	12.1241	11.9785	12.113	12.5975	12.2593	12.5355	12.7696	13.5721	11.9769	12.982	12.3601	12.4634	12.2987	12.612	12.4949	12.4493	12.424	12.7444	12.8522	12.8245	12.1599	12.7316	12.5163	12.8139	12.6917	12.582	13.5712	12.8828	12.7728	13.4058	12.2438	12.2682	12.4876	12.3464	12.2412	11.8378	11.8316	12.2571	12.8302	11.6699
185	6.13864	6.22136	6.34314	6.44201	6.2587	6.05194	6.32867	6.21494	6.116	6.11965	6.12691	6.32912	6.05901	6.25901	6.16877	6.14514	6.1686	6.13334	6.20487	6.05696	6.17736	6.12674	6.05588	6.11564	5.9896	6.26354	6.19448	6.24806	6.23685	6.10686	6.26972	6.02513	6.14582	6.27531	6.04832	5.99513	6.52056	6.07272	6.21703	6.17047	6.13761	6.00785	5.98521	5.99362
186	6.26804	6.35616	6.35424	6.66672	6.4133	5.97601	6.44502	6.48028	6.3111	6.39901	6.24235	6.40488	6.16819	6.35674	6.32883	6.32806	6.3522	6.28756	6.26925	6.2131	6.32026	6.3663	6.23459	6.19431	6.31379	6.54361	6.28072	6.33819	6.35234	6.28302	6.29154	6.29138	6.26709	6.21284	6.12363	6.06646	6.60717	6.36267	6.31171	6.29879	6.10941	6.22631	5.96129	6.13932
187	6.522	7.86333	7.49926	7.22573	7.03009	6.83562	7.50512	6.93855	6.92028	7.35327	6.60638	7.05088	7.26421	6.6797	6.90369	6.76871	6.74549	6.68264	7.49502	6.80118	6.87535	6.59548	7.08871	6.9198	6.89854	7.36347	6.5914	6.97652	7.00213	7.09017	7.08618	7.05882	7.22284	6.878	7.46172	7.10804	7.09463	6.70812	6.84166	6.83078	6.55335	6.43221	6.51138	6.38333
188	10.2644	10.365	10.5731	9.90482	10.0388	10.458	10.1179	10.0013	10.4599	10.3612	9.59419	10.1849	10.0552	9.44368	9.60268	10.3962	10.471	10.0618	9.20237	9.85438	10.0226	10.0497	9.91289	9.49451	9.66289	10.8269	10.367	9.99426	9.95791	10.718	10.2587	9.79943	10.8523	10.0741	9.95817	9.46465	9.49119	10.0027	9.6958	10.2224	10.006	9.93304	9.59314	10.3516
189	6.80419	8.79387	8.64931	10.5937	7.07508	9.96373	7.42014	9.08289	7.11606	9.31885	9.35022	9.12948	8.84776	9.5797	7.19926	6.70268	6.98209	7.16773	10.4339	10.9674	7.10704	8.05987	9.10689	7.64321	6.97777	7.20098	7.02429	10.6554	11.2027	6.71439	9.09254	7.85814	6.65502	8.74466	8.93176	7.04758	7.25685	7.12752	10.9436	10.0306	9.83779	6.67926	9.33711	6.80694
190	8.70198	7.39016	8.2831	8.94984	7.79836	7.87097	8.30478	7.47401	7.38242	8.031	7.16282	8.7027	7.18641	7.31524	7.68925	7.2368	7.71042	7.97149	8.13008	8.44938	7.52226	8.55704	7.69228	8.02724	7.45928	7.75931	8.47481	8.65745	8.88832	7.64556	8.75678	8.39311	7.92137	8.63032	7.32969	7.5627	7.76635	8.31849	7.97207	7.46543	7.51634	7.86726	7.51118	8.44453
191	6.22136	6.30765	9.52944	9.22184	6.22679	6.2083	6.37485	8.96749	6.44706	8.78846	6.22121	6.38419	6.16819	6.33016	6.33368	6.25009	6.28558	11.3077	9.12451	9.10622	6.29988	11.4904	9.40055	10.3093	6.23094	6.64473	6.2998	9.28624	9.42414	6.23623	6.2472	10.4566	6.24376	6.25901	6.22233	6.04832	10.1616	11.19	8.84517	6.35719	6.28148	6.33698	6.06672	6.29894
192	13.2827	13.2313	13.0702	12.9123	12.5101	12.6655	12.8398	12.8226	13.1154	12.5606	13.0934	13.1426	13.1019	13.1649	12.6028	13.1599	13.1799	12.8473	12.7588	12.9448	12.9876	13.1975	12.9114	13.4241	12.6201	13.5764	13.824	13.0738	13.2534	13.4756	13.454	13.3672	13.4962	13.0965	13.3914	12.6398	13.4311	13.1661	12.4909	12.9256	12.8622	13.6271	12.9876	13.5044
193	10.8164	10.4085	10.3094	10.5399	10.8361	10.978	10.9206	10.2553	9.82648	9.98362	9.76384	10.0926	10.3145	9.73651	10.5932	9.81999	9.77049	9.79738	10.5095	10.3513	11.1011	10.1003	10.1902	10.3575	10.7897	9.94042	11.0948	10.8489	10.6553	9.89722	10.1485	10.1897	9.92217	9.91176	10.2656	10.5384	10.3152	9.84173	10.4617	11.047	11.1885	11.024	9.47803	10.9343
194	7.98565	10.0761	10.3664	10.0829	9.4891	9.80093	9.60248	10.848	10.9297	10.2903	9.54506	10.4671	10.1889	9.84564	9.83164	11.2585	10.6733	10.4016	10.5368	10.7236	9.90561	10.0192	10.7398	10.1344	9.76545	10.5663	8.86539	10.6763	10.7901	11.274	10.7903	9.64227	11.2212	10.3694	10.1722	9.60288	10.2604	10.0762	10.51	10.6166	10.746	8.9354	9.34242	8.39284
195	9.90095	10.1604	12.2921	9.21329	12.9707	11.2466	12.3902	12.5619	12.0195	12.3975	10.2135	11.4338	10.4284	10.3631	12.8312	13.9949	11.8847	11.4029	10.0665	9.69858	13.5451	11.1991	12.0851	12.2061	13.189	12.0568	10.1751	10.0649	9.37152	13.8438	11.3872	12.1822	13.9647	11.2643	10.3431	12.5046	12.708	11.8928	10.857	12.1237	12.3342	10.5398	10.107	9.95993
196	8.84355	6.33204	6.53145	6.72775	6.54374	7.24107	6.65694	6.77511	6.85202	6.6628	6.76926	6.88715	6.25075	6.78451	6.48846	10.4874	6.83749	6.25446	6.55025	6.34314	6.48791	6.6291	6.53202	7.01458	6.38871	7.19101	9.14732	6.53605	6.53462	10.2225	6.83601	7.03834	10.4185	6.46264	6.16313	6.34058	7.18297	6.50082	6.60411	7.57191	7.39058	9.35022	6.62869	9.04412
197	11.582	11.8524	12.0096	11.8722	11.2978	11.6918	11.7673	11.6232	12.3411	11.5561	10.9815	11.2472	11.9424	11.3001	11.5119	11.6675	12.4323	11.9596	11.5612	11.9099	11.5731	12.0729	11.9292	11.7912	11.4849	12.8368	12.266	12.1261	12.3096	11.8489	11.2541	11.9161	11.8859	11.603	12.3144	11.7856	11.4806	11.9006	11.3516	11.4701	11.6357	11.5041	11.3711	11.3168
198	6.15371	9.1088	6.51909	6.65248	6.74754	6.75874	6.94482	6.66966	6.61456	6.43751	6.38375	6.80795	7.83949	6.56745	6.60095	6.47733	6.54354	6.23856	6.49962	6.30676	6.4945	6.52381	6.47685	6.3593	6.44045	6.82342	6.49552	6.41215	6.50306	6.47228	6.6022	6.38267	6.54563	6.25901	8.12954	6.40056	6.48382	6.36267	6.39515	6.62979	6.54461	6.34524	6.15017	6.13932
199	8.64442	6.33204	6.38622	6.57305	6.59537	7.91461	6.48415	6.71622	7.17258	6.56572	7.11963	6.95399	6.19399	7.01256	6.42646	6.43361	6.92237	6.89481	6.29031	6.2131	6.48091	7.12085	6.5668	6.28756	6.42365	7.17279	6.42743	6.41879	6.285	6.49794	6.58231	6.3111	6.35541	6.6905	6.24265	6.1231	6.43014	6.72577	6.43275	8.12992	8.71528	6.20628	6.94276	6.13932
200	8.44881	10.2379	11.1836	9.74693	10.9033	10.3115	11.0781	10.6251	8.25894	11.1857	8.27522	9.30662	10.1215	8.20432	10.6203	8.88151	8.4608	10.5411	9.71961	9.31044	10.4263	10.7955	10.5335	8.3589	10.2592	8.33216	8.83419	9.6545	9.9714	9.30301	9.06276	8.98704	9.08644	9.25022	10.4713	10.5057	8.59323	10.8906	9.10248	10.0298	10.5181	8.46396	8.71303	8.81329
201	6.35908	6.35616	6.14274	6.39894	6.2587	6.12399	6.30961	6.16592	6.49794	6.01008	6.02824	6.40488	6.08581	6.25901	6.16877	6.13385	6.39628	6.22208	6.12855	6.06448	6.21984	6.23592	6.033	6.18182	6.01463	6.62056	6.66408	6.20149	6.13693	6.2479	6.2472	6.20675	6.12032	6.12795	6.08995	6.0557	6.37198	6.04501	6.32728	6.33396	6.12015	6.31697	6.01789	6.65325
202	10.3948	10.5043	11.0174	10.5411	10.1297	10.2931	9.95877	11.3796	11.137	11.0732	11.2433	11.1946	10.332	11.2762	10.2237	10.8686	10.8256	11.4114	10.9537	10.7599	10.2085	11.0875	11.014	10.6821	10.038	11.7034	10.7629	10.7558	10.5471	10.9227	11.3129	10.8787	10.664	10.8541	10.1542	9.4694	11.443	11.1317	10.9054	10.9737	11.1402	11.1287	11.0605	11.1915
203	8.37995	11.5254	6.85826	6.69861	6.96749	7.86271	7.4506	6.95672	6.73102	6.70153	6.57728	10.15	11.6019	6.77938	7.10749	8.22392	6.6927	8.48813	6.54499	6.57318	6.88441	7.98334	6.76743	6.59935	6.74819	7.11963	8.73938	6.4847	6.68225	8.56334	10.1182	6.45396	8.345	9.97208	11.5374	7.06086	6.53706	8.19648	6.6804	7.95692	8.4616	8.95822	6.51138	8.89655
204	10.5863	10.7705	10.464	10.3707	11.1093	11.5529	11.2923	9.99783	10.0348	9.93749	10.1178	11.2952	10.4946	10.2928	10.8496	10.5537	10.1002	10.5861	10.0102	10.2917	11.4316	10.5554	10.2164	10.8495	11.3105	10.426	10.7006	10.5881	10.6728	10.6311	11.3406	11.103	10.4803	11.4707	10.8003	11.208	10.5392	10.1827	9.76003	11.0547	11.3666	10.1739	10.6692	10.2879
205	6.62234	6.61661	8.47103	8.30134	8.06106	10.7135	8.39043	7.80959	8.30679	8.18849	8.10103	8.75319	6.16819	8.18774	7.97913	8.76164	8.3902	9.79899	8.21976	8.13072	7.48906	9.81119	8.14582	8.27302	7.67913	8.50757	6.63389	8.61921	8.3618	9.31859	8.61691	8.58278	8.99456	8.67945	6.10215	8.03424	8.14507	9.67634	8.31231	10.0833	10.6529	6.45692	8.61381	6.60324
206	10.5529	9.04811	10.1648	7.35287	8.78575	11.2888	9.62462	9.35441	7.68056	9.12925	7.5985	9.63967	8.78702	7.43412	8.6456	9.44565	7.28283	10.2388	6.87596	6.90733	8.41027	11.1341	9.76422	7.86817	8.27864	8.17953	10.1249	7.34147	7.23427	10.0733	9.72012	8.00641	9.92217	10.0672	9.35013	9.47416	7.68096	10.0151	7.40652	10.3654	10.4501	10.2193	7.9322	10.3735
207	6.17918	6.65434	6.10301	6.28331	6.26925	6.22615	6.34718	6.19024	6.37213	6.01008	6.17391	6.35284	6.00989	6.36908	6.16877	6.14514	6.23334	6.28088	6.28457	6.24376	6.27209	6.24759	6.2083	6.28756	6.23094	6.51677	6.4859	6.38001	6.2998	6.15422	6.25918	6.3111	6.15855	6.15184	6.10215	6.02495	6.39154	6.09438	6.73145	6.33396	6.20929	6.10391	6.02805	6.18696
208	10.6471	11.5798	11.2581	11.1834	11.9937	11.0317	12.1065	11.2588	11.068	10.9442	11.9636	11.7943	11.0471	12.3243	12.0935	10.6177	11.0254	11.233	11.6403	11.3108	11.6938	11.4084	11.2403	11.1024	11.6447	11.2729	10.6176	11.7939	11.463	10.7631	11.7967	11.1306	10.6727	11.5958	11.1134	11.867	11.0593	11.505	11.5776	11.2125	11.0136	10.5734	12.3032	10.6356
210	7.78346	7.65353	8.49724	7.78106	7.75539	7.72183	7.68983	8.28816	7.62052	8.40135	7.96704	7.7162	7.44322	7.79289	7.3066	9.0303	7.65307	8.26533	7.77631	7.78584	7.51854	8.00148	8.13103	8.34454	7.24863	7.98584	7.75804	7.98218	7.7653	9.25058	7.95627	8.4578	9.10163	7.66064	7.66267	7.35243	8.71563	8.50941	7.54806	7.79695	8.08305	7.78038	7.98682	7.97284
211	6.65571	6.7032	6.56498	6.57305	6.88706	6.26498	6.96973	6.56338	6.68052	6.45953	6.73615	7.26757	6.7819	6.99293	6.87772	6.57642	6.66499	6.41928	6.47325	6.43827	6.58704	6.57268	6.66955	7.07415	6.75496	6.7823	6.62602	6.57049	6.52174	6.43423	6.67953	6.5635	6.36572	7.57917	7.27613	6.98072	6.44898	6.60046	6.40839	6.55787	6.44611	6.47989	6.31125	6.49807
212	7.14995	7.02041	7.11065	7.63964	7.67709	6.82517	7.78363	7.03108	6.70336	6.86927	6.69375	7.2784	6.85005	6.81758	7.37618	7.73788	6.67802	7.24759	7.36148	7.54114	7.64913	7.41134	7.01897	7.24675	7.69955	6.94717	7.11413	7.80471	7.81318	7.73455	7.24369	7.41609	7.77963	7.38542	6.76563	7.57561	7.2624	7.17365	7.27598	6.85046	6.98283	6.75087	6.84983	6.6829
213	11.274	11.1628	10.6036	11.5755	11.3287	11.8825	11.3499	10.1699	10.673	9.96062	10.847	11.4251	10.842	10.7534	10.5676	10.3312	10.454	10.745	11.2017	10.9303	10.7688	10.8414	9.91956	10.659	10.6386	10.6961	10.666	11.3331	11.1691	10.5786	11.2517	10.7059	10.4841	11.201	10.7607	10.3055	10.6638	10.7959	10.8833	11.4923	11.4683	10.6827	10.8643	11.2359
214	12.3238	12.6552	12.1003	12.0784	12.9007	12.45	12.5501	12.6967	12.9872	12.1312	12.914	12.8683	12.6002	12.895	12.8678	12.1855	12.6881	12.5533	12.2909	12.4391	13.0634	12.2944	12.3909	12.0998	12.8924	12.9433	12.782	12.4277	12.5337	12.069	12.8719	11.7718	11.9206	12.4706	12.5727	12.4417	12.3673	12.6522	12.4667	13.3593	13.2268	12.8024	12.7562	12.4709
215	6.54126	6.00804	6.08357	6.24265	6.15987	6.24457	6.29138	6.05928	6.26866	6.0745	6.16337	6.08047	6.00989	6.10712	6.09711	6.04448	6.03082	6.12565	6.06936	6.14822	6.17736	6.09955	6.22056	6.11564	6.12015	6.40668	6.3925	6.24806	6.285	6.15422	6.18696	6.10686	6.0557	6.01725	5.93481	6.06646	6.35424	6.21284	6.01212	6.26354	6.00247	6.14797	6.06672	6.18696
216	13.3711	14.7742	14.4962	14.2382	13.7771	14.1499	13.9234	16.5162	16.2134	15.7609	16.6681	15.945	16.0645	16.8592	16.5078	16.7719	16.2567	16.2604	15.5184	15.9956	15.7677	15.8157	16.3903	15.8633	16.263	16.4	14.7422	14.9649	14.5867	14.7144	14.8	15.32	14.3709	15.928	16.1178	15.4866	16.1084	16.0704	15.9212	15.9682	16.0799	15.9226	15.2434	13.7849
217	6.54126	6.67825	6.38622	6.40711	6.32283	6.31038	6.65694	6.84914	6.73102	6.58542	6.5292	6.49753	6.35424	6.56275	6.6345	6.48879	6.58085	6.68264	6.48603	6.39664	6.56115	6.6291	6.54959	6.60849	6.67832	6.7823	6.73553	6.49767	6.59215	6.4899	6.4748	6.40138	6.38531	6.30894	6.35776	6.3714	6.5893	6.45613	6.2741	6.46947	6.52793	6.43221	6.38001	6.47813
218	6.23952	6.74788	6.35424	6.45727	6.30135	6.46648	6.62803	6.58569	6.61456	6.58542	6.56152	6.32912	6.37915	6.55756	6.42646	6.42106	6.51702	6.3904	6.43737	6.38898	6.46761	6.57268	6.4958	6.46431	6.40668	6.84335	6.56668	6.59681	6.43026	6.45524	6.64095	6.49268	6.43247	6.55616	6.24265	6.26628	6.61649	6.522	6.31171	6.51303	6.46264	6.44906	6.51138	6.49807
219	11.4858	10.5663	10.0252	10.4318	10.4605	9.99494	10.3596	10.4024	10.4399	10.3476	10.1615	9.71875	10.4356	10.1404	10.3024	10.2149	10.3918	10.0034	10.7666	10.7545	10.8762	9.80041	10.1932	10.7407	10.648	10.5022	11.7498	10.8332	10.7091	10.2245	9.86602	10.4031	9.9826	9.63838	10.3431	9.83396	10.6443	9.97196	10.3576	10.2594	10.5334	11.6665	10.1321	11.501
220	13.9891	14.5546	14.1268	14.3439	14.7268	14.0278	15.3067	14.0371	14.0008	13.9966	14.4022	14.2473	14.5077	14.3929	14.9304	14.02	13.9206	14.4623	14.3001	14.4204	15.0836	14.8318	14.2971	14.2942	15.04	14.3661	14.2352	14.5261	14.6839	13.962	14.306	14.1472	14.0524	14.5192	14.6757	15.1145	14.0125	14.4909	14.0627	14.0495	14.219	13.93	14.4862	13.7669
221	6.2587	6.93234	6.30135	6.45727	6.30135	6.35871	6.52433	6.74092	6.59051	6.55974	6.59881	6.32912	6.22296	6.59204	6.39047	6.44085	6.43827	6.51071	6.33967	6.21911	6.39671	6.41967	6.35337	10.0121	6.295	6.66896	6.55944	6.35277	6.51548	6.45524	6.35469	10.1823	6.472	6.15184	6.23142	6.30465	10.2492	6.54461	6.12189	6.58765	6.32852	6.35366	6.36892	6.31046
222	9.25152	9.42628	9.86167	9.19745	8.88971	8.99026	8.7706	9.67833	9.4571	9.33381	10.0775	8.69401	9.57124	9.63786	9.39629	9.15449	8.95738	9.79221	9.77049	9.50295	9.26358	8.99765	9.30631	9.05339	8.88832	10.1333	9.69556	9.6728	9.58947	9.55405	8.83495	9.51211	9.44185	8.64788	9.19319	8.59933	9.51833	9.23162	9.42346	9.73599	9.98776	9.56408	9.58697	9.40055
223	12.0423	12.3431	11.461	12.0575	11.0479	10.9293	11.2757	11.0502	12.1752	10.9054	11.8098	11.0224	11.6699	11.4356	10.643	11.5798	11.7587	11.246	11.7012	11.3935	10.714	10.7394	10.6148	11.2422	10.5885	12.6829	11.9538	12.3	11.8441	11.8474	11.2939	11.8734	12.222	11.8304	12.133	10.9475	11.4455	11.021	11.5792	10.6407	10.9258	11.7492	12.2131	12.1925
224	7.42124	7.81995	8.24492	6.06035	8.12493	8.03293	8.88369	8.39933	8.24857	8.2826	8.23652	7.17844	7.83949	8.31508	8.79617	7.64961	8.05607	7.99094	6.08925	5.89085	8.74617	8.24107	8.56072	6.08925	8.76122	8.76835	7.84379	6.13932	6.25353	8.29129	7.56849	6.13394	8.29756	7.26421	8.02292	8.93516	6.37198	8.33299	5.98849	8.62466	8.60691	7.75707	8.51412	7.54063
225	8.05514	8.6992	6.79601	6.89332	9.145	7.60464	9.00813	7.00183	8.73413	6.96921	9.38538	9.24891	8.64748	9.14265	9.45621	6.72559	8.28679	8.13945	7.65707	7.15098	9.71524	7.67084	6.70297	8.34918	9.43812	9.05357	8.35392	7.62168	7.35477	6.73817	9.19674	8.35927	6.6914	8.94673	8.48506	8.87026	8.67065	7.99184	7.83031	8.42998	8.52551	8.66651	8.80569	8.15232
226	6.16222	6.97288	6.46472	6.11	6.07076	6.01881	6.34718	6.32912	6.28024	6.19138	6.85602	6.10686	6.03345	6.35674	6.25886	6.17391	6.21302	6.14141	6.26925	6.18182	12.4173	6.20929	6.25886	6.16877	6.18867	6.47427	6.2998	6.20149	6.26895	6.374	6.31335	6.1848	6.24376	6.15184	6.10215	6.17196	6.39154	6.374	6.09534	6.35719	6.22972	6.16793	6.13812	6.18696
227	6.18876	7.80094	6.3237	6.40711	7.51107	6.54739	7.14069	6.30781	6.22345	6.28187	6.56152	6.60398	6.7819	6.61552	6.66466	6.28317	6.25245	6.12565	6.39094	6.21911	7.12174	6.11103	6.23459	6.24488	7.12313	6.30991	6.38361	6.28103	6.52873	6.33368	6.80658	6.34738	6.90563	6.84987	6.87121	6.71674	6.48382	6.3111	6.28272	6.71582	6.57913	6.33698	6.40349	6.45539
228	6.71627	7.50261	7.33945	6.75788	7.48187	6.59314	7.26565	7.30208	7.39811	7.24817	7.18267	6.92674	6.84166	7.38818	7.08314	7.18297	7.40287	7.19368	7.22284	6.58569	7.25023	7.08716	7.03081	7.09794	6.989	7.67043	7.08132	6.83749	7.0408	7.14675	6.99186	7.15074	7.06624	6.90597	6.79059	6.76466	6.99284	7.07379	6.72111	7.01102	7.10137	6.97288	7.16859	7.31036
229	6.12363	6.67825	6.132	6.06035	7.54837	5.99816	7.56343	6.24044	6.28941	6.15035	6.22121	6.25042	6.20913	6.28941	7.29894	6.25886	6.30449	8.47716	6.23856	5.97039	7.20379	8.44755	6.2083	6.2083	7.14709	6.40668	6.32867	6.08829	6.22056	6.21284	6.29154	6.14662	6.22056	6.25901	6.05769	7.32123	6.33479	8.88151	6.29637	6.42237	6.06485	6.12556	6.12708	6.28523
230	6.11479	6.74788	6.1231	6.17555	6.65676	6.10686	6.46438	6.34889	6.24664	6.28187	6.40138	6.35284	6.20913	6.40696	6.31636	6.31244	6.41047	6.18975	6.23856	6.08581	6.28574	6.20929	6.23459	6.32979	6.295	6.59376	6.45933	6.33819	6.19582	6.33368	6.39973	6.3111	6.33479	6.9624	6.22233	6.2871	6.4098	6.35205	6.35424	6.35719	6.49635	6.18696	6.26461	6.20962
231	6.20419	7.03001	6.43048	6.37257	6.42668	6.24457	6.54641	6.68664	6.62996	6.55974	6.468	6.48697	6.5368	6.64406	6.56058	6.61209	6.65953	6.4847	6.89013	6.54714	6.60083	6.52381	6.59537	6.64473	6.58067	6.81445	6.5045	6.93975	6.61044	6.56282	6.58231	6.5635	6.39515	6.65054	6.41159	6.37994	6.59807	6.80641	6.91503	6.65742	6.61171	6.22631	6.4922	6.33566
232	6.5893	7.53893	6.82231	6.98307	6.67578	6.66095	7.08081	6.96845	7.16475	6.85836	7.14052	7.15565	7.31669	7.07928	6.96458	6.90395	7.17587	6.30721	6.93067	6.61991	6.61429	6.68322	6.86253	7.02035	6.82611	7.29277	6.5296	6.63514	6.41767	6.50852	6.71707	6.49268	6.472	6.55616	6.75294	6.5	7.09463	7.08927	7.1729	7.03355	6.87836	6.66637	6.70003	6.70297
233	9.15278	7.23736	6.19483	8.09654	6.73066	6.22615	6.50543	6.21494	6.12846	6.20325	6.11479	6.35284	6.59058	6.15772	6.31186	6.05194	6.12198	6.02604	7.35226	7.19523	6.70533	6.003	6.05588	6.26731	6.67832	6.20862	9.15811	7.98218	7.8276	6.15422	6.28257	6.25933	6.13134	6.16827	6.34674	6.38553	6.16098	6.11686	7.50277	6.50615	6.12015	8.55319	6.12708	9.22542
234	10.5346	10.7984	10.6807	11.5124	10.0468	10.5446	10.0196	11.8784	11.7127	11.5497	12.274	11.8358	11.7912	12.605	10.9604	11.3185	12.0681	12.2924	12.0537	11.9331	10.5527	12.0381	12.0587	11.6997	10.7095	12.0854	11.3481	11.7769	11.5754	10.3171	11.096	11.3036	10.1836	11.9016	11.9491	10.3486	11.8602	12.2169	12.025	11.718	11.9582	11.9023	11.2988	10.8324
235	6.09937	6.62875	6.28148	6.22679	6.28148	6.01881	6.2209	6.19024	6.26866	6.25292	6.12691	6.26322	6.11446	6.31546	6.2315	6.15422	6.21302	6.09316	6.28457	6.15422	6.21269	6.20929	6.14429	6.24488	6.14274	6.64473	6.25886	6.30361	6.23685	6.30405	6.30376	6.20675	6.28987	6.13555	6.14378	6.10494	6.01129	6.35205	6.05696	6.4982	6.13761	6.00785	13.1894	6.18696
236	11.3669	10.8552	11.205	11.3491	11.7035	11.2534	11.9812	10.7888	11.1279	10.9487	10.8516	10.6016	10.4115	11.0262	11.392	10.646	11.0478	10.543	10.8353	11.0256	11.4114	10.4816	11.0025	11.8409	11.365	11.6491	11.6942	11.3138	11.5551	11.1031	11.0581	12.135	11.0168	11.1522	11.0213	11.8457	11.7095	10.5275	10.5864	11.064	11.1592	11.0124	11.6193	11.2553
237	9.19473	10.1052	10.1221	9.98674	10.2782	9.8937	10.0428	10.1316	9.72064	10.5145	9.37225	10.0557	9.95696	9.61568	10.2058	9.77277	9.72244	9.19946	9.57946	9.98733	10.4534	9.66907	10.1474	8.97631	10.2648	9.95817	9.80041	10.1446	10.4529	9.88898	10.3982	9.28873	9.88966	10.218	10.2342	10.082	8.90105	9.65731	9.75791	10.0829	10.3556	9.51866	9.93789	9.4261
238	10.949	10.5979	11.0174	11.6086	10.3974	10.6068	9.95658	11.4749	11.6635	11.3102	11.6624	11.4045	10.2856	11.8584	10.2902	11.0704	11.4396	11.3942	11.7756	11.7881	10.4924	11.606	11.0547	11.2666	10.315	11.8883	11.1666	11.8135	11.57	10.8852	11.6512	11.0652	10.8994	11.3283	10.2505	9.79843	11.3986	12.0044	11.9058	11.3012	11.4237	11.6349	11.6854	11.3998
239	6.08829	6.58146	8.70415	9.29692	7.235	6.12399	6.4354	9.10221	6.40125	9.18662	10.2628	7.6657	6.23685	10.4211	6.56058	9.86314	6.3522	7.63708	9.76567	9.88078	6.85172	7.70195	9.00651	11.6997	6.8871	6.51677	6.44262	10.2669	10.1898	9.95684	7.85048	11.5096	9.67833	7.45617	6.19138	6.38553	11.587	7.94908	10.2314	6.60126	6.4286	6.24472	10.2577	6.31046
240	9.55941	8.89942	6.09273	8.99109	9.92389	8.13545	10.0047	6.21494	8.77286	6.13889	6.40138	8.76866	7.52047	6.22764	9.40888	6.76347	8.86176	6.00545	8.51889	8.83562	9.43668	6.20929	6.13117	6.91387	9.22033	9.27758	10.1814	9.13554	9.43266	7.04792	9.25045	7.2873	7.12871	9.14929	8.34872	9.82277	6.44898	6.26118	8.55235	8.13537	7.8816	9.30084	6.09748	9.74713
241	13.2779	13.3984	13.4985	12.9914	12.6976	12.6283	12.395	13.6284	13.6275	13.4558	12.7768	13.2322	13.1027	12.8391	12.4128	12.8828	13.3456	13.2001	13.616	13.3355	12.73	13.172	13.6027	13.6262	12.5317	13.8453	13.7818	13.718	13.3326	13.1657	13.8569	13.1439	12.96	13.3357	13.1149	12.1542	13.7771	13.3857	13.3434	13.2248	13.1876	13.9011	12.8083	13.8491
242	13.2705	12.8473	13.0835	12.918	13.4149	12.0894	13.3703	13.1094	12.7588	13.1183	13.2775	12.426	13.007	13.5909	13.453	12.8139	12.8183	12.278	13.0112	13.2723	13.6536	12.7237	13.254	13.9031	13.5247	13.4071	13.862	13.7427	13.6352	13.0489	12.6546	13.9933	13.1406	12.594	13.2343	13.4701	13.6536	12.7536	13.0439	12.2378	12.2755	13.4	13.6695	13.1287
243	8.13081	9.10071	8.43418	9.11677	8.63463	8.09795	8.30814	8.30826	8.91994	8.50316	7.87776	8.30069	8.7854	7.83686	8.25322	8.27587	8.64232	8.45314	10.0665	9.28749	8.38339	8.3683	8.24938	8.65886	8.25245	9.14203	8.2888	9.34361	9.35474	8.5658	8.60855	8.77444	8.42191	8.31729	8.87723	8.0663	9.09458	8.6611	9.21653	8.4061	8.02046	8.24539	7.81886	8.27595
244	11.8032	12.5009	12.7081	11.7566	12.5917	12.4463	12.7274	12.6046	12.9099	12.5297	12.079	12.7051	12.4147	12.0233	12.5738	11.3494	12.9544	12.075	12.0593	11.8534	12.5199	12.3971	12.5801	12.4355	12.4099	13.3735	12.2494	12.1735	12.0616	11.5578	12.906	12.3977	11.4329	12.8674	12.5143	12.5016	12.4498	12.2691	11.7484	12.7731	12.6832	11.1296	11.9926	11.8598
245	7.18889	7.48398	6.64534	7.95631	7.17061	6.54739	7.37179	7.21603	7.34344	6.91833	8.46423	7.59452	6.79004	8.56546	7.47028	7.39899	7.23064	7.20156	8.03136	8.05484	7.31376	7.26874	7.18545	7.69186	7.20189	8.04665	7.80816	8.27329	8.15514	7.61952	7.97983	7.86463	7.62236	7.57077	6.65871	7.40094	7.49663	7.26931	7.95068	7.15312	6.81013	6.9834	8.54197	7.36066
246	8.87846	9.92052	9.42357	9.49629	10.1552	8.73452	9.79575	9.10478	8.79409	9.24292	9.06419	9.71875	9.64634	9.04102	9.44767	9.0808	8.66199	8.6508	10.104	9.78961	10.0721	8.58238	9.23192	9.62775	9.95684	8.76528	9.90911	9.84555	10.4611	9.60705	9.93449	9.11236	9.28952	9.22268	9.68994	9.17298	9.45131	8.69597	9.28557	8.79085	8.60691	9.2275	8.61825	9.23909
247	5.96841	6.99082	6.08357	6.19399	6.29009	6.01881	6.17903	6.01008	6.24664	6.03127	6.15151	6.36327	5.81241	6.19212	6.20182	6.0818	6.17869	5.97039	6.18606	6.08581	6.05006	6.1848	6.08164	6.03189	6.16575	6.30991	6.2998	6.17079	6.25353	6.2479	6.10301	6.15864	6.24376	6.10556	6.01277	6.08537	5.99437	6.21284	6.02235	6.50615	5.94643	6.02161	5.93981	6.20962
248	5.99475	6.96419	6.0273	6.24265	6.30135	6.16592	6.2209	6.11085	6.32221	6.13889	6.05194	6.36327	5.95711	6.14038	6.12846	6.11377	6.14481	6.02604	6.20487	6.00247	5.99788	6.12674	6.10635	6.08925	6.09324	6.35585	6.31859	6.21703	6.19582	6.10686	6.2472	6.19483	6.17187	6.0902	6.00135	6.08537	6.04794	6.13898	6.07629	6.42237	6.00247	5.9976	5.97219	6.16454
249	5.99475	6.97288	5.99513	6.22679	6.3111	6.17263	6.20165	6.1383	6.15354	6.0745	6.00228	6.30361	5.98521	6.27462	6.12846	6.15422	6.17869	5.98347	6.18606	6.07914	6.01696	6.15506	6.08164	6.10301	6.12015	6.33219	6.3541	6.24806	6.14756	6.15422	6.17391	6.13394	6.17187	6.0084	6.05769	6.10494	6.02069	6.21284	6.02235	8.35109	5.95761	6.02161	6.00657	6.20962
250	6.06936	6.83285	6.0273	6.21141	6.28148	6.19058	6.17903	6.01008	6.23592	6.03127	6.12691	6.28832	5.9026	6.19212	6.10686	6.15422	6.1686	6.00545	6.22233	6.10915	6.01696	6.09955	6.033	6.12846	6.01463	6.33219	6.33639	6.21703	6.09798	6.13033	6.19777	6.06252	6.24376	5.94029	6.01277	6.1231	6.02862	6.13898	6.09534	7.06866	5.95761	6.06466	5.98521	6.17391
251	6.06936	6.88461	5.98377	6.24265	6.2587	6.26498	6.2209	6.0473	6.35304	6.0745	6.02824	6.32912	5.99769	6.27462	6.12846	6.19431	6.09816	6.12565	6.22233	6.07914	5.96457	6.12674	6.0084	6.14274	6.0423	6.43168	6.2998	6.20149	6.17128	6.10686	6.10301	6.15864	6.31363	6.06062	6.00135	5.9989	6.04794	6.21284	6.09534	6.45363	6.03327	6.02161	6.04832	6.16454
252	6.06936	7.09866	6.25948	6.25886	6.35424	6.31038	6.17903	5.95236	6.35304	6.05194	6.12691	6.13573	5.95711	6.14038	6.0852	6.07202	6.23334	6.06152	6.18606	6.12537	5.99788	6.09955	5.98652	6.11564	6.0423	6.43168	6.30991	6.23221	6.17128	6.20149	6.12574	6.10686	6.19598	6.02587	6.03569	6.03045	6.01129	6.17474	6.131	6.28926	6.08268	6.02161	6.02805	6.0902
253	5.96841	6.85426	6.4541	6.40711	6.36704	6.22615	6.12973	6.26476	6.28941	6.10721	7.73573	6.39414	5.98521	6.17458	6.18696	6.0818	6.19009	6.06152	6.15772	6.12537	5.9762	6.07184	6.05588	6.0616	5.9896	6.40668	6.2998	6.21703	6.10686	6.08259	6.05465	6.02513	6.33479	6.06062	6.05769	6.10494	6.06378	6.18907	6.06583	6.30819	5.98022	6.02161	6.02805	6.20962
254	6.0218	6.8752	6.60527	6.48977	6.3904	6.31038	6.12973	5.95236	5.99816	5.95196	5.97412	6.39414	5.92593	6.24376	6.21703	6.14514	6.28558	6.02604	6.22233	6.21911	6.06539	6.19598	6.10635	5.99158	6.09324	6.38086	6.2998	6.28103	6.26895	6.2479	6.2472	6.1848	6.33479	6.07611	6.20261	6.10494	6.07184	6.1642	6.05696	6.20325	5.95761	6.0745	6.04832	6.12691
255	6.04832	6.99082	6.6862	6.63744	6.46145	6.23592	6.15456	5.95236	6.21204	6.0627	6.19825	6.32912	5.95711	6.19212	6.18696	6.13385	6.25245	6.10915	6.20487	6.07914	6.05006	6.12674	6.10635	6.2209	6.17507	6.44693	6.31859	6.26354	6.17128	6.17795	6.11394	6.10686	6.17187	6.0084	6.05769	6.07485	6.04794	6.18907	6.16695	6.17047	5.95761	6.0745	6.04832	6.20962
256	6.06936	7.23736	6.11226	6.66672	6.2172	6.26498	6.23935	6.31852	6.10426	6.16106	6.40138	6.32912	6.51614	6.30465	6.15017	6.17391	6.29478	6.22964	6.23856	6.21911	6.4098	6.20929	6.25886	6.08925	6.18867	6.51677	6.10355	6.31038	6.2998	6.29215	6.20929	6.21703	6.30376	6.0902	6.16313	6.10494	6.43014	6.07272	6.26678	6.06361	6.22972	6.06466	6.04832	6.0452
257	6.0218	6.96419	6.23935	6.95654	6.17903	6.25509	6.31799	6.21494	6.12846	6.11965	6.16337	6.35284	6.42827	6.12399	6.16877	6.07202	6.14481	6.22964	6.14952	6.18182	6.23379	6.09955	6.13117	6.10301	6.14274	6.51677	6.28072	6.23221	6.2998	6.10686	6.2472	6.24935	6.14582	6.07611	6.06826	6.08537	6.44898	6.05194	6.131	6.19187	6.28148	6.08304	5.91649	6.05465
258	6.04832	6.60456	6.21703	6.63744	6.20846	6.22615	6.25652	6.19024	6.28024	6.16106	6.26354	6.30361	6.08581	6.19212	6.15888	6.09145	6.1686	6.2057	6.22233	6.12537	6.25901	6.12674	6.05588	6.03189	6.0542	6.54361	6.23896	6.17903	6.26895	6.20149	6.18696	6.15864	6.15855	6.03336	6.01277	6.03045	6.36327	6.08232	6.1905	6.17047	6.24061	6.02161	6.08581	5.99362
259	5.95146	6.65434	6.07396	6.71359	6.12015	6.19058	6.29138	6.11085	6.07825	6.05194	6.17391	6.35284	6.11446	6.27462	6.15017	6.01918	6.1686	6.15589	6.14952	6.14089	6.23379	6.1848	6.05588	6.14274	6.0796	6.38086	6.23896	6.33819	6.23685	6.15422	6.12574	6.20675	6.09412	5.99308	6.01277	6.13932	6.26461	6.15151	6.21703	6.15772	6.10941	5.97326	6.04832	6.0452
260	6.04832	6.30765	6.07396	6.66672	6.19825	6.19058	6.27378	6.24044	6.05086	6.09711	6.22121	6.32912	6.49552	6.17458	6.20182	6.11377	6.06342	6.22208	6.18606	6.10915	6.24028	6.15506	6.05588	6.16877	6.09324	6.43168	6.21703	6.23221	6.35908	6.22393	6.10301	6.15864	6.26709	6.01725	6.01277	6.13167	6.22997	6.11686	6.18246	6.17047	6.15805	6.0452	6.04832	5.99362
261	6.08829	6.16387	6.15236	6.50647	6.20846	6.2083	6.28378	6.15202	6.05086	6.11965	6.28487	6.13573	6.16819	6.15772	6.20913	6.01918	6.1686	6.14141	6.21334	6.10915	6.24664	6.11103	6.0084	6.19431	6.06771	6.45995	6.25886	6.28103	6.285	6.16827	6.12574	6.10686	6.28987	6.04511	6.03569	6.00414	6.3255	6.05194	6.26678	6.17047	6.02308	5.92036	6.02805	6.0452
262	6.10652	6.13804	7.11747	6.63744	6.23692	6.23592	6.27378	6.24044	6.10426	6.13889	6.26354	6.22273	6.35424	6.17458	6.19342	6.07202	6.14481	6.14917	6.18606	6.06448	6.29988	6.20929	6.033	6.08925	6.09324	6.43168	6.19448	6.29568	6.34463	6.21284	6.2472	6.05024	6.14582	6.04511	6.05769	6.13932	6.24712	6.04501	6.24959	6.17047	6.02308	5.9475	5.96129	5.99362
263	6.13864	6.23428	6.19483	6.65248	6.17903	6.17263	6.30961	6.1383	6.12846	6.0627	6.17391	6.22273	6.32912	6.19212	6.10686	6.09145	6.09816	6.1188	6.19448	6.08581	6.21984	6.01827	6.02134	5.99158	6.09324	6.38086	6.19448	6.26354	6.26895	6.08259	6.15069	6.13394	6.26709	6.0084	6.05769	6.03045	6.23935	6.13898	6.28272	6.14756	6.04539	5.95781	6.02805	5.96439
264	6.06936	6.17482	6.17319	6.58121	6.15987	6.24457	6.36572	6.16592	6.22345	6.16106	6.13864	6.02748	6.08581	6.20182	6.19342	6.13385	6.09816	6.12565	6.23094	6.13334	6.21984	6.1848	6.06809	6.0062	6.09324	6.48873	6.19448	6.26354	6.26103	6.13033	6.19777	6.17128	6.19598	6.06062	5.88924	6.04832	6.29894	6.18907	6.26678	6.05176	6.06485	6.02161	6.06672	5.99362
265	8.20307	6.66555	6.85826	11.324	6.80236	6.79805	7.03155	7.29061	7.27832	7.10125	7.0528	7.02169	7.29323	7.34147	7.07849	6.98068	7.13444	7.31452	10.9311	11.0701	7.04127	7.01731	6.86253	6.87946	6.92139	7.53453	8.33507	10.9207	11.3581	6.68155	6.9561	6.66555	6.92198	6.93524	6.65871	6.59862	7.00064	6.78913	11.3418	6.57937	7.04895	8.23982	6.61147	8.3373
266	6.18876	6.20929	6.21703	7.20695	6.17903	6.22615	6.32867	6.22717	6.15354	6.12777	6.05194	6.17967	6.14174	6.22764	6.10686	6.17391	6.19009	6.18975	6.49962	6.69487	6.30698	6.33819	6.10635	6.24488	6.12015	6.55713	6.23896	6.93049	7.02941	6.17795	6.22265	6.10686	6.31363	5.93224	6.01277	6.03781	6.21318	6.17474	7.19333	6.26354	6.10941	6.0452	6.04832	5.96439
267	14.6794	14.64	14.7739	15.0567	14.6982	14.5589	14.6259	14.0181	14.1399	13.9611	14.3913	14.6291	13.965	14.5742	14.0289	14.0542	14.0693	14.7535	15.2112	14.8134	14.3965	14.7888	14.2497	14.9425	14.012	14.3622	15.0947	15.3158	15.2841	14.7588	15.0363	15.0483	14.8101	14.5122	14.2988	14.1376	14.7925	14.6975	14.6862	14.2207	14.0214	14.3408	14.9226	14.7063
268	6.5742	6.74788	6.94786	6.91168	6.80236	6.49096	6.8414	6.93195	6.87927	6.69453	6.86767	7.04044	6.68461	7.06994	6.64847	6.89849	6.86996	6.87946	6.5394	6.58569	6.57502	6.86157	6.5668	6.93301	6.52226	6.88446	6.52135	6.63514	6.6642	6.51883	6.64095	6.46049	6.56529	6.29215	6.28378	6.3714	6.8763	6.53318	6.66555	6.61552	6.67009	6.58282	6.51138	6.43098
269	7.27338	7.99563	8.5663	7.64797	7.62835	7.41879	7.81473	8.1224	7.95061	7.8934	7.64892	7.88142	7.82391	7.93605	7.97913	7.94663	7.93357	8.3204	7.8625	7.7036	7.93335	8.1686	7.88222	7.66635	7.7902	8.48182	7.39159	7.48765	7.91849	7.55641	7.71839	7.44215	7.74746	7.27463	7.7055	7.31039	7.6853	7.70344	7.35477	7.45745	7.52446	7.65905	7.28504	7.33515
270	10.3622	11.3605	11.4403	11.2502	11.7943	10.9756	11.8218	10.9224	10.2073	11.0942	9.66543	9.90662	11.0549	9.49208	11.5826	11.044	10.3223	10.6471	11.6347	11.3171	11.9735	10.3224	11.0891	10.7271	11.8142	10.3633	10.7197	11.4593	11.591	11.1663	9.93449	10.6181	10.9385	10.0099	11.3499	11.656	10.4024	10.3329	11.2055	10.8684	10.7358	10.365	9.45913	10.1598
271	10.4292	10.0486	10.5748	9.69022	10.7619	11.2204	11.4263	10.3258	9.03214	10.5165	9.35856	11.2654	9.7863	9.40538	11.3236	8.49101	8.96181	8.95896	9.64729	9.67856	10.8455	9.73917	10.6299	9.98463	10.495	9.58932	10.6955	10.4312	9.89103	8.91876	11.4873	10.5867	9.36762	11.6216	10.1852	11.471	9.84517	9.40521	9.76615	10.9694	11.1837	10.3147	9.69547	10.4576
272	6.74983	6.24592	6.33345	6.91168	6.23692	5.94964	6.32867	6.21494	6.22345	6.13889	7.46804	6.17967	6.35424	7.29202	6.2315	6.10391	6.09816	6.15589	6.65589	6.56	6.27209	6.23592	6.08164	6.11564	6.16575	6.33219	6.80608	6.84701	6.53462	6.13033	6.07934	6.19483	6.17187	6.15184	6.05769	6.15538	6.28203	6.07272	6.7607	6.23363	6.04539	6.44906	7.75456	6.58183
273	11.4706	12.3673	12.5841	12.0055	12.1226	11.7128	11.9653	12.448	12.3869	12.5503	12.4934	12.3773	12.2597	12.5608	11.7742	12.0366	12.3143	12.2795	12.2778	12.1656	12.3204	11.8784	12.3202	12.3372	11.9959	12.6097	12.2833	12.4966	12.3583	12.401	12.7927	12.6011	12.4891	12.5108	12.5355	11.862	12.3823	12.1841	12.1362	12.0549	12.0024	11.8464	12.7161	11.9329
274	6.45201	6.33204	6.84987	7.30464	6.46145	6.24457	6.98303	6.74777	6.56529	6.57215	6.468	6.7205	6.19399	6.78451	6.67914	6.72559	6.47842	6.68264	6.72254	6.86821	6.79916	6.9411	6.63956	6.42702	6.52226	6.71582	6.6198	6.99352	7.1311	6.86629	6.4629	6.46807	6.97148	6.26771	6.20261	6.55756	6.45802	6.7338	7.00116	6.43827	6.95515	6.38488	6.79422	6.52068
275	11.6545	11.6466	11.0994	11.403	11.9344	11.3648	12.2811	10.2547	11.4419	10.1403	11.8938	10.3861	11.0363	11.96	11.8194	11.2682	11.5573	10.8262	10.8668	11.1401	11.9198	10.5597	10.3513	12.0826	11.5997	12.03	11.9524	11.4801	11.5544	11.6587	10.724	12.2265	11.8968	10.8323	11.7573	12.1776	11.6249	10.4449	10.4054	10.7152	10.8094	11.4018	12.1566	12.0157
276	6.18876	6.30765	7.12968	6.90048	6.60582	6.93452	6.77205	7.0843	6.68052	6.76583	6.4354	6.49753	6.2784	6.57937	6.45672	8.38352	6.56226	7.26248	6.37922	6.30676	6.48091	7.38121	6.98516	6.43512	6.47325	6.7823	6.44262	6.44654	6.49677	8.27877	6.39973	6.34738	8.40736	6.34058	6.17145	6.56504	6.5893	7.53073	6.31171	7.52628	7.53256	6.33698	6.28756	6.33566
277	14.6218	15.1353	15.1794	15.1449	14.7465	15.1921	14.8318	15.2975	15.8108	14.9484	15.0559	14.9763	15.0139	15.3136	14.8079	15.0788	15.5741	15.1613	15.445	15.4346	15.2756	14.663	14.8234	15.2018	14.9455	16.0669	15.4335	15.7853	15.9355	15.3001	15.5421	15.3543	15.5164	15.3293	15.3801	15.0066	15.5223	15.4471	15.7349	15.7644	15.7292	15.3897	15.4782	15.2045
278	6.13864	6.18842	6.28148	6.75788	6.34359	6.14071	6.38419	6.36733	6.22345	6.13889	6.10355	6.39414	6.16819	6.33016	6.28457	6.21429	6.31936	6.25446	6.29802	6.36924	6.27209	6.44458	6.13117	6.19431	6.20929	6.54361	6.33639	6.57728	6.37612	6.26972	6.33438	6.34738	6.33479	6.72311	6.12363	6.1231	6.57114	6.21284	6.62405	6.382	6.21992	6.33698	6.08581	6.17391
279	10.549	10.01	11.3097	13.86	11.3326	11.0118	11.5131	10.436	8.36271	10.3959	11.8418	10.2881	9.6406	11.7374	10.7018	8.8406	8.28679	9.75934	12.58	13.3202	10.894	9.63322	10.6579	10.3285	10.6141	8.37258	11.0913	12.8908	13.9978	9.25525	9.99298	10.0623	9.1192	9.8872	9.4046	10.4503	9.78862	9.33581	12.7599	10.2408	10.398	10.2428	11.2575	10.835
280	11.2845	11.3773	12.0042	11.3554	12.6605	11.9486	12.4692	12.3551	11.9684	12.1077	11.5257	12.5383	11.9185	11.7296	12.8809	12.3246	11.8798	11.6742	11.7552	11.7386	12.799	12.0195	12.1393	11.4822	12.6232	12.1595	12.1893	12.1487	12.0772	12.3495	12.5323	11.5427	12.4633	12.2394	11.7166	12.5503	11.4758	12.2173	11.7509	12.2304	12.6304	12.0183	11.5521	11.4835
281	13.9949	13.3085	13.6831	14.6262	14.3126	13.881	14.2357	13.2496	13.5366	13.316	13.1106	14.112	12.8347	13.3811	13.8396	14.1964	13.6502	13.7328	14.1964	14.5746	14.2706	13.8466	13.462	13.5667	13.9926	14.0362	14.655	14.8083	15.003	14.5183	14.4116	13.7873	14.7063	14.2824	13.5134	14.1698	13.4732	13.7335	14.2266	13.7128	13.898	14.0731	13.9127	14.0283
282	9.39112	9.53329	10.7305	9.99977	9.52401	9.54171	9.07124	11.2858	11.0251	10.8769	11.0334	10.67	10.0102	11.0944	9.53062	10.5953	10.7538	10.5116	10.681	10.3518	9.99931	10.5742	10.8959	10.4821	9.67049	11.1433	10.0931	10.5504	10.1734	10.2775	10.6385	10.443	10.3333	10.383	9.86431	9.14355	10.9644	11.1182	10.3643	10.5157	10.9073	10.5295	10.7611	9.8549
283	13.2686	14.0919	14.4831	13.0273	13.988	13.4027	13.6275	14.3869	13.1395	14.2367	13.9741	14.6802	14.0958	14.084	13.5773	14.2476	13.0398	13.7744	13.2693	13.2112	14.022	13.6413	14.206	13.9001	13.8473	13.3357	13.7458	13.5528	13.0099	14.1964	14.6448	13.7565	14.3342	14.6893	14.2405	13.5847	13.8656	13.7452	12.9652	13.6037	13.8491	13.8351	14.0553	13.6091
284	7.466	8.23204	7.99094	7.89778	8.01654	7.42563	8.0399	8.3859	8.38705	7.91963	8.11519	8.36979	8.45905	8.50936	8.34635	8.22998	8.42881	8.27146	8.27658	8.2533	8.32035	8.28324	8.23949	8.47704	8.32226	8.64908	7.83698	7.85649	7.9965	7.73064	7.9186	7.94957	7.63208	8.24317	8.60429	7.88069	7.91658	7.76131	7.87076	7.58281	8.08983	7.72075	7.86414	7.71402
285	13.6546	14.4644	13.8453	13.9217	14.0862	13.7873	14.2232	12.918	13.7032	13.1753	13.6327	13.5866	13.56	14.105	13.4841	13.2474	14.1517	14.4159	13.7391	13.9468	14.0499	13.7914	13.3252	14.3296	13.9041	14.163	14.1529	14.1387	14.374	13.5112	13.7185	14.5223	13.5192	14.5593	14.978	14.5283	13.5964	14.0058	13.2608	13.1948	13.1711	13.1789	14.7155	13.645
286	6.34042	7.67732	6.58542	6.90048	6.66555	6.27578	6.65694	6.66151	6.83791	6.3501	7.69051	6.92674	7.32772	7.51768	6.4982	7.12163	6.73967	7.31996	6.5582	6.62597	6.4945	7.12085	6.40543	7.06847	6.4886	6.85331	6.40839	6.72606	6.65125	6.95311	6.64095	6.92866	7.22284	6.55616	7.00232	6.25886	7.47299	7.86958	6.77205	6.73635	6.72334	6.52238	6.96534	6.46648
287	6.2587	6.92202	6.61505	6.69061	6.70399	6.31038	6.72352	6.65336	6.79927	6.41541	6.54461	6.84373	6.41678	6.71304	6.5914	6.5691	6.65325	6.8344	6.61876	6.46582	6.7113	6.7672	6.51303	6.64473	6.52226	6.94717	6.47692	6.47175	6.48337	6.57049	6.58231	6.43621	6.67441	6.26771	6.30465	6.26628	6.51044	6.6503	6.47228	6.7422	6.67856	6.50808	6.40349	6.56264
288	9.94621	10.1565	10.463	9.73665	9.10737	10.2112	9.3556	9.36724	9.06717	9.72089	9.31885	9.93118	9.50227	9.38729	8.55978	9.65924	9.24849	9.74854	8.56733	9.12489	8.79986	10.4762	9.44341	9.5283	8.61381	9.00046	9.2793	9.22533	9.40262	9.42673	9.48943	9.62642	9.50336	9.72547	9.59964	8.65662	9.13333	10.2561	8.32851	9.47317	9.60529	9.05755	9.52436	9.60458
289	7.40191	8.68398	8.45833	8.5591	7.75539	8.55871	7.78363	7.81618	7.72597	7.7739	7.33976	8.39269	8.03759	7.26153	7.00623	7.87273	7.79014	8.34085	8.70844	8.54952	7.27753	7.90766	8.03759	7.25071	7.23135	8.22502	7.61477	8.33866	8.48421	8.23867	8.585	7.3278	7.98128	8.71239	8.71462	7.50394	7.244	8.095	7.76425	8.05412	8.14815	7.24358	7.57206	7.69771
290	9.95906	10.6499	11.2903	10.9665	11.2508	9.39997	11.0416	11.2071	11.061	10.9981	9.3363	10.4728	10.1537	9.45888	11.0421	10.8493	10.8717	11.1821	10.8704	11.1876	11.2441	10.8063	11.2303	10.243	10.9515	10.8873	10.1713	11.1057	11.3533	10.7744	10.5787	10.1976	10.6109	10.1085	10.4249	10.79	10.7075	11.406	11.308	9.89945	9.99169	10.0784	9.53624	10.0227
291	8.14797	8.38734	7.41858	7.4038	7.79836	7.87097	8.30814	7.91331	9.58078	7.65804	8.17448	7.42378	8.8155	8.11748	9.03214	9.58211	9.45519	6.57342	8.0379	8.13381	8.74971	6.7672	7.70667	8.43987	8.77375	9.80588	8.9948	8.16847	8.03284	9.02886	7.61038	8.09338	8.58263	7.72278	8.91755	8.95806	8.53833	6.85231	8.28119	8.95203	8.88433	9.4364	8.04707	8.41371
292	6.45201	7.06423	6.64534	6.61235	6.88706	6.61649	6.8344	6.86253	6.85202	6.64425	6.80313	7.1099	6.56936	7.05474	6.72072	6.78446	6.86031	6.99806	6.94638	6.82839	6.88441	7.01731	6.87782	6.77595	6.7607	7.24759	6.8798	6.70591	6.79927	6.74573	6.80658	6.68086	6.5082	6.56524	6.28378	6.3714	6.58011	6.65958	6.93234	6.89311	6.54461	6.54979	6.68259	6.62307
293	11.9149	11.692	12.1813	11.8735	12.0048	11.6107	11.7217	12.0783	11.9138	11.8345	11.6342	11.9425	11.589	11.6399	11.248	11.8304	11.8776	11.6911	11.5929	12.0761	12.0404	11.4186	11.9559	11.6791	11.7807	11.6921	12.5294	11.9702	12.2823	11.991	11.8981	11.2646	11.9395	11.7947	11.7761	11.3056	11.4486	11.6629	11.1997	11.7144	12.0568	12.1751	11.6208	12.3248
294	7.51798	7.13516	7.26927	8.15516	8.045	7.14406	7.94908	6.99038	7.131	6.83093	8.16997	7.95991	6.87504	8.53462	7.32488	6.89849	6.79107	6.59118	7.74633	7.86735	7.74403	6.87956	6.97247	7.67081	7.49465	7.24759	7.54564	8.404	8.25894	6.98874	8.1206	8.07866	7.42238	8.27833	7.14914	7.86614	7.65284	6.85231	7.90547	6.9549	7.18341	7.0408	9.13874	7.30436
295	10.5428	10.3344	9.62319	10.1006	9.65056	9.86841	9.68655	9.25697	9.32737	9.10817	10.0967	9.78837	10.1879	10.0714	9.38087	9.30165	9.12398	9.37594	9.73917	10.0066	9.27716	9.34827	9.24026	10.3437	9.20224	9.49521	10.3011	9.97254	10.1	9.42586	9.79655	10.0174	9.17558	9.61269	10.2728	9.1954	10.2315	9.37676	9.69246	9.78494	10.0683	10.1048	9.93247	10.2101
296	6.63037	6.67825	6.85826	6.65248	7.07508	6.64947	6.99635	7.27567	7.29806	6.98689	6.99271	7.12261	7.05155	7.05838	6.99713	7.07906	7.13444	7.36581	6.92452	6.93263	6.98154	7.2005	7.0436	6.94544	6.89854	7.37997	7.21307	6.86232	6.92571	6.92211	6.80658	6.79988	6.90563	6.7067	6.91364	6.67832	6.73014	6.88767	6.53976	6.86253	7.02235	6.88634	6.70946	6.82288
297	7.55965	7.65353	7.54362	7.51346	7.77736	7.54895	7.84075	7.83719	7.84345	7.38356	8.43888	8.15603	8.08923	8.49972	7.88703	7.88807	7.86611	7.21993	7.36941	7.42568	7.6538	7.55155	7.50838	7.76147	7.64244	8.1102	7.21777	7.23668	7.15458	7.23591	7.47285	7.30304	7.18456	7.55317	7.52538	7.31039	8.07909	8.13117	7.40652	7.79302	8.02843	7.96648	7.66037	7.52216
298	11.836	10.4396	10.8899	10.7466	11.8007	9.96373	11.8053	10.705	9.31406	10.3383	11.5787	11.0134	10.6063	11.5002	11.597	10.5684	9.49637	10.1883	10.3596	10.7771	12.0277	10.4488	11.0159	11.9136	11.7573	9.96765	11.9948	10.7476	11.0913	10.5654	11.0432	11.9142	10.5722	11.434	11.2602	11.9399	11.4253	9.76545	9.53689	9.46772	10.0099	11.3801	11.5524	11.2635
299	8.1101	8.06553	6.62525	10.3954	6.53202	9.29489	6.80521	6.82147	9.73564	6.50529	8.03544	6.64958	7.73134	7.99154	6.54979	6.69558	9.32315	7.0239	10.489	10.3425	6.54082	6.9604	6.45685	9.04554	6.50697	10.5392	7.88276	10.7309	10.6319	6.39399	6.42013	9.67948	6.4133	6.44334	7.96168	6.26628	9.28702	7.2283	9.86562	9.50336	9.42078	8.12622	8.58151	8.25399
300	6.5742	6.78913	6.40839	6.74232	6.53202	6.31038	7.09364	6.57814	6.67386	6.57215	6.35424	6.81606	6.37915	6.25901	6.37343	6.34973	6.45114	6.14141	8.26513	6.60502	6.27209	6.33819	6.37448	6.40668	6.23094	7.00567	6.53668	6.81737	6.68847	6.42473	6.903	6.47548	6.28987	6.94863	6.91364	6.47963	6.6685	6.45613	6.58018	6.54284	6.37414	6.44906	6.39138	6.35908
301	7.49543	7.6843	7.24522	7.16034	6.97585	7.29559	7.35477	7.8763	8.17726	7.6599	7.60437	7.63523	7.88746	7.54082	7.40503	7.74666	7.94391	7.68578	7.61624	7.44954	7.40085	7.91255	7.86463	7.50847	7.3887	9.02219	7.78561	7.53367	7.46465	7.91784	7.646	7.72075	7.72152	7.73363	8.25691	7.61078	7.65284	7.96521	7.26368	7.75567	8.08983	7.80425	7.5073	7.40232
302	6.45201	7.26248	6.49649	6.55762	6.61552	6.9039	6.85602	6.74092	6.89285	6.71428	6.742	6.55687	6.59058	6.59204	6.58575	6.63614	6.72133	6.92571	7.47888	6.61198	6.72536	6.9029	6.75087	6.73066	6.65036	7.17279	6.89251	6.94493	6.72525	6.82011	6.762	6.68864	6.63726	7.0408	6.65871	6.44291	6.62531	6.81584	6.44706	6.93301	6.83285	6.47989	6.76847	6.58183
303	10.1075	10.3988	10.5927	10.1469	10.1451	9.54379	10.4273	10.8588	10.4495	11.0067	10.9388	9.50134	10.2686	10.9236	10.3612	9.85172	10.3397	10.3041	10.5275	10.4206	10.5005	10.2048	10.5278	10.1291	10.1594	10.7492	10.6463	10.4376	10.612	10.0133	9.64941	10.2548	9.77244	9.5579	10.5413	10.1549	10.4315	10.5156	10.0172	9.96484	10.1842	10.7317	11.1505	10.4866
304	7.50036	7.23736	6.85826	9.46063	6.79231	6.85293	7.02465	7.33129	7.20983	7.11693	7.08927	6.87912	6.92211	7.09949	6.92309	7.2412	7.18944	7.33444	9.0765	9.87253	7.32018	7.36669	7.32047	7.09794	7.24863	7.60848	8.29303	9.3091	10.2294	7.21314	7.00641	6.89285	7.06624	6.89148	6.9694	6.70441	6.9072	7.17365	9.31776	7.17242	7.04895	7.81279	6.88634	7.55195
305	6.72289	8.16168	8.22227	7.63591	7.88935	8.02356	8.19418	8.54774	8.86734	8.6	8.42554	7.77382	7.93972	8.73078	8.12954	8.16961	8.5663	9.1954	7.88685	7.7036	8.14626	8.6824	8.47136	8.00757	8.22656	9.1687	7.19692	8.20276	8.01863	8.42002	8.01347	8.12481	8.26459	7.83715	7.96882	8.0995	8.08756	9.25323	7.71138	8.39049	8.43329	7.25958	8.97732	7.12256
306	7.46129	8.57327	9.1731	8.62629	7.93884	8.11145	8.20883	8.996	8.79589	8.79823	8.56546	8.11603	8.38526	8.94964	8.4453	8.70966	8.71838	8.77079	9.46017	9.28749	8.58535	8.61315	8.66298	8.48761	8.34822	9.01854	8.44355	9.11476	9.10495	8.4065	8.2067	8.09918	8.32226	8.03713	8.4802	7.8928	7.91658	8.34481	9.4167	8.29007	8.63342	8.29144	8.42042	8.32613
307	6.75693	9.21053	10.6107	10.6888	9.88451	12.8296	9.93365	9.98776	7.82146	10.0837	6.54461	6.57711	9.22217	6.47842	9.54022	8.31738	7.47802	9.65868	11.1296	10.3459	10.3794	10.7145	10.7071	10.1672	10.0307	8.35979	7.23857	11.2009	10.6274	8.71963	6.50422	10.2811	8.75925	6.55616	9.7814	9.75802	9.66051	9.67908	10.2993	11.9915	12.8568	6.93136	6.17145	7.17016
308	6.04832	6.93234	6.11226	6.22679	6.01975	6.12399	6.30961	6.29568	6.33131	6.22233	6.4354	6.10686	5.95711	6.33016	6.20182	6.23252	6.25245	6.09316	6.22233	5.97039	6.24028	6.12674	6.10635	6.25621	6.14274	6.33219	6.33639	6.28756	6.25353	6.22393	6.32522	6.15864	6.12032	6.19631	6.1112	6.06646	6.4098	6.24976	5.96991	6.4982	6.19905	6.03136	6.15017	6.06753
309	9.10221	8.76224	8.51602	8.49984	8.12493	9.05309	8.73819	8.84979	8.36815	8.90518	9.42864	9.15704	8.79732	9.76345	8.76548	8.5971	8.36068	8.62844	8.52121	8.23837	8.39324	8.88456	8.42191	7.97617	8.27864	8.56465	9.28702	8.57651	8.79967	8.47408	9.01004	7.87508	8.47083	9.00945	8.52319	8.38913	7.97291	8.79	8.59947	9.60976	9.64227	9.64464	9.62516	9.39669
310	6.0218	6.80019	6.34314	6.14481	5.96014	5.99816	6.28378	6.05928	6.12846	6.04266	6.36414	6.0523	5.92593	6.22056	6.11863	6.13385	6.0098	6.09316	6.23856	5.97039	6.15017	6.09955	6.05588	6.03189	6.09324	6.38086	6.25886	6.08829	6.22056	6.15422	6.15069	6.05024	6.19598	6.02587	6.03569	6.03045	6.31517	6.21284	6.05696	6.30819	6.00247	6.12556	6.11669	6.11531
311	7.49543	6.94145	6.5427	7.67831	6.09569	6.01881	6.27378	6.54864	6.60626	6.47453	7.89402	6.13573	6.2784	7.96554	6.32883	6.32806	6.43827	6.12565	7.95683	7.71677	6.32867	6.23592	6.54959	7.8928	6.35234	6.75087	7.82517	7.93444	7.86516	6.36491	6.2472	7.67744	6.39515	6.14386	6.10215	6.08537	7.96608	6.09438	7.96176	6.3899	6.20929	7.52747	8.05661	7.57574
312	7.58341	8.70588	8.02343	7.97404	8.18038	7.80084	8.08916	8.43888	8.43765	8.16705	8.2061	8.15378	8.48046	8.39097	8.2068	8.37365	8.39563	8.20912	8.24732	7.923	8.19655	7.95205	7.893	8.43251	8.045	8.63102	8.15646	8.00121	8.38554	7.98618	8.05126	8.00641	7.84253	7.97678	8.24934	7.73479	8.31908	8.08456	7.93104	8.18903	8.45204	8.20307	7.9322	7.98557
313	13.9762	13.695	13.8136	13.8866	13.453	13.2766	13.3508	13.2172	13.7145	13.4372	13.1571	12.4457	13.1366	13.1792	12.9641	13.9613	13.746	13.9484	13.8165	13.7387	13.4406	13.774	13.2845	13.499	13.1684	14.2988	14.3959	14.1329	14.28	14.4638	12.9514	13.7316	14.45	12.8889	13.8227	13.2074	13.4083	13.7396	13.8051	13.2677	13.4368	13.8027	13.7709	14.1969
314	9.14835	9.35666	9.0586	9.34641	9.91378	9.47283	9.65042	9.29585	9.36296	9.60063	9.09502	9.64464	9.54277	9.07286	9.72415	10.2552	9.07137	9.19946	9.64729	9.51705	10.1638	8.5629	9.05522	10.4201	9.91147	9.32431	9.86262	9.7618	10.0468	10.6433	9.81019	10.6014	10.8316	9.37761	9.13415	9.21492	10.4939	9.03937	9.49221	9.94646	10.1552	9.51966	9.24095	9.35548
315	12.1095	13.5205	12.5553	12.6191	12.2232	11.4775	12.7016	12.5376	14.4604	12.2386	11.8131	12.4577	12.6318	12.2173	12.5294	14.0181	14.2299	12.2911	12.9309	12.9072	12.7678	12.2214	12.2685	12.5277	12.5221	14.4457	12.5633	12.8304	12.8777	13.9484	12.6325	12.1295	13.9561	12.4347	12.7836	12.3656	12.4279	11.9805	13.0253	11.7723	11.9252	12.4831	12.0704	12.4809
316	10.1562	10.2445	8.93855	9.6725	8.66261	9.07436	9.34666	8.76086	10.85	8.97039	10.7736	9.92488	9.85547	10.8669	8.88687	10.949	10.9215	10.758	10.0147	9.61899	8.92649	11.0718	8.55852	10.1684	8.72426	11.2052	10.4744	10.0185	9.94815	11.1314	10.1134	10.4083	11.1743	10.1371	10.0582	9.0218	10.2069	11.3217	9.9408	9.27771	9.38471	10.0653	11.5725	10.0617
317	6.12363	6.73736	6.60527	6.24265	6.19825	6.03428	6.32867	6.51909	6.62276	6.48951	6.17391	6.22273	6.25075	6.34314	6.33923	6.21429	6.45795	6.17263	6.49962	6.14089	6.31335	6.26087	6.45685	6.27856	6.31379	6.72686	6.44262	6.52354	6.37612	6.374	6.28257	6.27022	6.28987	6.06062	6.08995	6.17196	6.1935	6.36267	6.32728	6.4133	6.16894	6.06466	6.22972	6.18696
318	10.3452	10.2072	10.6673	9.72304	10.0919	9.9505	10.0532	10.0369	9.76357	10.3589	9.6066	9.56283	9.63886	9.84811	9.63248	10.1657	9.77622	9.78574	9.32363	9.48534	9.77798	10.2863	10.209	9.60778	9.71923	10.169	10.5393	9.97656	9.82812	10.613	9.71725	9.78104	10.5596	9.36056	9.78339	9.43979	9.47456	10.1727	9.35704	9.41613	9.75062	9.89734	10.204	10.3956
319	6.71627	7.71839	7.68937	7.01458	7.42913	7.19865	7.59508	7.54818	7.78478	7.50914	7.11963	9.38986	7.39957	7.49279	7.49638	7.61024	7.89337	6.92571	6.82621	6.73646	7.27753	7.08716	7.18029	6.90088	7.18184	7.88236	6.93195	6.97652	6.85602	7.21989	9.36946	6.97029	7.31019	9.71373	7.44072	7.33072	6.66106	7.4543	6.75087	7.16322	7.36178	6.80825	10.8545	6.98874
320	7.44765	8.24317	8.20542	7.59687	8.14027	7.71709	7.92308	8.85252	8.78262	8.52148	8.43612	8.32666	8.33158	9.32811	8.7905	9.14769	9.19483	8.53034	8.44103	8.46591	8.38924	8.9025	8.83985	8.95669	8.43952	9.10007	8.23283	8.15097	8.33172	8.3666	8.19482	8.27693	8.50064	8.25882	8.45164	7.90536	8.14507	8.57984	7.78057	8.37753	8.50547	8.34454	12.239	8.14948
321	9.24081	10.4539	10.5163	10.0186	10.356	9.884	9.96855	11.421	10.9864	11.2396	10.1714	10.6066	10.6523	10.3503	10.4099	10.2009	10.7794	10.1854	10.4758	10.2933	10.5782	10.3068	10.7754	10.536	10.3476	11.2458	9.6684	10.4137	10.1473	9.88135	10.5713	10.3525	9.91119	10.3576	10.5097	9.80064	10.9457	11.0419	10.525	10.6335	10.9157	10.3633	10.0223	9.82797
322	6.29945	6.95257	6.51909	6.42541	6.74754	6.28682	6.60165	6.80795	6.76645	6.63738	6.85602	6.55687	6.3048	6.76423	6.70533	6.71439	6.76837	6.4941	6.76091	6.71772	6.60083	6.83339	6.63956	6.66151	6.5665	7.06308	6.77394	6.64718	6.92571	6.64767	6.69855	6.57925	6.6022	6.46264	6.41159	6.40056	6.25589	6.67926	6.28272	6.90395	6.52068	6.44906	6.53223	6.58183
323	6.72863	7.55986	7.23379	7.10949	7.14218	6.99293	7.08081	7.97852	7.71477	7.5666	7.37927	7.45697	7.42088	7.72117	7.47299	7.65292	7.68723	7.66665	7.63166	7.561	7.53998	7.7743	7.55479	7.35408	7.27765	8.10196	7.43985	7.43587	7.57408	7.50893	7.5338	7.19269	7.47745	7.29738	7.28326	6.86842	7.16915	7.70344	6.97874	7.54134	7.66245	7.35435	7.3888	7.22791
324	10.1149	8.33741	10.4277	8.32927	8.64894	8.9317	8.38114	10.6388	9.35612	10.563	7.9248	9.28572	8.14288	8.07991	8.66023	9.17053	9.19373	8.26783	8.50425	8.50351	8.61921	8.93294	10.4047	8.67129	8.4334	9.54102	10.4728	8.69427	8.58411	9.13234	9.15692	8.59152	9.15475	9.17813	8.14035	8.3209	8.74997	9.02867	8.3808	9.31406	9.74986	10.7233	7.85769	10.5208
325	6.35908	7.09866	6.57606	6.53202	6.81298	6.22615	6.53528	6.63738	6.61456	6.57215	8.46761	6.6308	6.35424	6.57937	6.54979	6.51342	6.56811	6.27022	6.55025	6.49326	6.54739	6.47175	6.53202	6.53202	6.45748	6.84335	6.66408	6.64106	6.67644	6.70581	6.62234	6.54126	6.6022	6.47325	6.35776	6.40711	6.4098	6.55496	6.29637	6.80862	6.4286	6.54979	6.31125	6.50901
326	6.23952	7.0894	8.71846	6.25886	6.58441	6.12399	6.36572	6.45539	6.46418	6.36719	6.31486	6.50887	6.37915	6.52401	6.38474	6.45887	6.45114	6.28088	6.45201	6.45241	6.34165	6.41967	6.41596	6.41678	6.45748	6.86395	6.57507	6.45349	6.39701	6.39399	6.4629	6.35616	6.43247	6.08232	6.22233	6.31082	6.08021	6.33819	6.14934	6.40529	6.13761	6.14797	6.15017	6.24806
327	8.81808	9.17241	9.21784	8.06902	9.81029	9.21847	10.0428	8.80866	9.80739	9.26653	8.19244	8.50336	8.09534	8.54922	9.53742	9.11018	9.79747	10.0811	8.09891	8.02583	9.15028	9.78663	8.97533	9.66255	9.14208	9.88966	8.82068	8.30818	8.13569	9.31476	8.9331	9.81989	9.45472	8.83974	8.35207	9.61148	9.42085	10.3294	7.98111	9.06408	8.64759	8.67934	8.97302	9.06361
328	8.1632	8.8215	8.82213	8.52422	8.95304	8.53565	8.65163	9.21076	9.0264	8.94654	9.03709	8.91596	8.67103	9.74168	9.22507	9.43747	9.5564	8.96723	8.78559	8.77999	8.99126	9.19889	9.28477	9.13956	9.00776	9.51997	8.54609	8.47136	8.54967	8.74417	8.71563	8.50963	8.79998	9.2053	8.93442	8.67945	8.2533	8.93152	8.2279	8.94867	8.58982	8.41241	8.6741	8.525
329	6.9815	7.92159	7.7205	12.8678	8.63739	7.11853	8.16631	8.06097	7.6728	7.73788	8.15008	7.57985	7.60676	8.76007	8.48248	8.06331	7.82399	7.51107	7.80471	7.79068	8.47431	7.80166	7.97229	7.77979	8.36165	7.93478	7.40642	7.73463	7.77473	8.24762	7.51118	7.40197	8.35147	7.69012	7.54955	8.16506	7.1441	7.76959	7.56141	7.79302	7.34454	7.25567	8.48066	7.27035
330	12.8563	13.3834	12.9309	13.4446	12.2867	13.6317	12.4686	12.0354	12.2954	11.668	11.3653	10.978	12.4743	10.9618	11.4735	11.7747	12.0339	12.9786	11.7341	12.5794	11.1374	12.2238	12.2909	12.9323	11.1281	13.6961	12.3774	12.4542	13.189	13.2621	11.3909	14.0136	13.2885	11.603	13.0887	11.9274	13.4625	12.5349	12.1962	12.7952	13.0265	11.5999	11.7924	12.4571
331	14.2343	14.837	14.3787	14.3956	14.4038	13.3258	13.9994	14.6051	13.7456	14.585	14.647	14.3145	14.6378	14.8204	14.1472	13.4909	13.7227	13.2151	14.7702	14.6488	14.2902	13.4827	14.1783	14.163	14.2349	13.7604	14.1268	14.7901	14.3568	12.9577	14.361	13.6871	13.0778	14.2636	14.5847	13.7209	14.3793	14.1674	14.8503	13.8478	13.8044	14.6037	14.4707	14.6989
332	5.96841	6.93234	6.08357	6.17555	6.30135	6.19058	6.15456	5.96841	6.40909	6.01008	6.00228	6.31605	5.93665	6.21141	6.12846	6.11377	6.1686	5.98347	6.20487	6.05015	6.04174	6.09955	5.94136	6.07575	6.12015	6.40668	6.33639	6.26354	6.20437	6.15422	6.12574	6.13394	6.24376	6.04511	6.01277	6.03045	6.01129	6.18907	6.07629	6.4133	5.9352	5.97326	6.08581	6.24806
333	6.06936	6.99082	6.07396	6.24265	6.32283	6.22615	6.11728	6.08546	6.34165	6.13889	5.93009	6.45685	5.91501	6.18515	6.12846	6.06233	6.1686	5.98347	6.23856	6.0713	6.01696	6.07184	6.033	6.07575	6.14274	6.26354	6.3541	6.26354	6.11854	6.13033	6.31335	6.1848	6.19598	5.97468	6.10215	6.1231	6.06378	6.106	6.05696	7.26662	5.95761	5.97326	6.02805	6.16454
334	6.08829	6.93234	6.05086	6.19399	6.28148	6.2083	6.17903	6.11085	6.40125	6.13889	6.07842	6.41671	5.89085	6.20182	6.06252	6.13385	6.09816	5.98347	6.20487	6.07914	6.05006	6.01827	5.98652	6.08925	6.10686	6.35585	6.3541	6.20149	6.04293	6.13033	6.22265	6.05024	6.19598	6.02587	6.07969	6.01799	6.09586	6.12691	6.00414	7.50419	5.98022	5.9976	5.92812	6.20962
335	6.0218	6.85426	6.11226	6.21141	6.28148	6.24457	6.20165	6.05928	6.26866	6.05194	6.05194	6.30361	6.00989	6.19212	6.10686	6.09145	6.09816	6.03428	6.15772	6.09499	6.0062	6.0452	6.08164	6.04632	6.09324	6.33219	6.23896	6.15456	6.02954	6.15422	6.07934	6.05024	6.14582	5.99308	6.01277	6.04832	5.99437	6.08232	6.05696	6.23363	6.05358	5.9976	5.98521	6.0902
336	6.00647	7.03826	6.07396	6.33967	6.46145	6.17263	6.23935	5.95236	6.44706	6.11965	6.00228	6.31605	5.92593	6.12399	6.1772	6.07202	6.10915	6.07806	6.23856	6.15422	5.91421	6.01827	6.02134	6.04632	6.16575	6.26354	6.28072	6.22376	6.15481	6.15422	6.15069	6.15864	6.18598	6.07611	6.01277	6.18975	6.02862	6.21284	6.09534	6.28164	6.12726	5.9475	6.02805	6.11531
337	6.03336	6.88461	6.41921	6.28949	6.32283	6.26498	6.17903	6.08546	6.42813	6.13889	6.27378	6.30361	5.89085	6.18515	6.10686	6.13385	6.23334	5.98347	6.20487	6.16139	5.9354	6.0452	5.96581	6.18182	6.09324	6.26354	6.31859	6.20149	6.20437	6.22393	6.13812	6.17128	6.31363	6.0084	6.07969	6.04832	5.99437	6.11686	6.11137	6.35719	5.95761	6.10391	6.00657	6.13932
338	6.00647	6.78913	6.57606	6.42541	6.3111	6.22615	6.12973	6.03336	6.38245	6.0745	6.19825	6.25042	6.14174	6.24376	6.0852	6.13385	6.17869	6.08529	6.20487	6.13334	6.01696	6.07184	6.0084	6.16877	6.0423	6.28667	6.31859	6.21703	6.11854	6.15422	6.05465	6.10686	6.23206	5.99308	5.96266	6.08537	6.04794	6.13898	6.11137	6.21318	5.99072	5.97326	6.04832	6.18696
339	6.03336	6.97288	6.60527	6.66672	6.29009	6.24457	6.11728	5.92213	6.15354	5.95196	6.15151	6.37312	5.87598	6.10712	6.06252	6.10391	6.14481	6.00545	6.20487	6.15422	5.9762	6.0452	6.10635	6.19431	6.00154	6.26354	6.25886	6.16337	6.13693	6.14292	6.12574	6.10686	6.24376	5.99308	5.98821	6.03045	6.01129	6.21284	6.11137	6.17047	6.00247	5.9976	6.00657	6.20962
340	6.04832	6.99997	6.79601	6.52341	6.37964	6.31038	6.15456	6.07184	6.41836	6.13889	6.15151	6.34072	6.00989	6.25901	6.23904	6.11377	6.36704	6.06152	6.18606	6.20115	6.05006	6.28606	6.15623	6.26731	6.12015	6.33219	6.33639	6.33819	6.23685	6.29215	6.2472	6.20675	6.31363	6.11085	6.15236	6.16454	6.09586	6.3111	6.29637	6.27147	6.10215	6.11377	6.06672	6.28523
341	6.06936	7.17876	6.05086	6.63744	6.2587	6.28682	6.36572	6.30781	6.18907	6.18173	6.34478	6.38419	6.08581	6.28941	6.24488	6.21429	6.27856	6.18975	6.26244	6.14822	6.25901	6.15506	6.10635	6.08925	6.20929	6.58225	6.15134	6.17079	6.33045	6.29215	6.25918	6.22756	6.31363	6.07611	6.07969	6.17196	6.50137	6.106	6.26678	6.07575	6.24061	6.0452	6.08581	6.11531
342	5.99475	8.59738	6.132	8.22717	6.23692	6.22615	6.30961	6.11085	6.07825	6.29887	6.17391	6.25042	6.40432	6.24376	6.20182	6.10391	6.25245	6.22964	6.21334	6.16886	6.29988	6.14021	6.11931	6.16877	6.14274	6.54361	6.17272	6.29568	6.30781	6.15422	6.07934	6.17128	6.26709	6.04511	5.98821	6.04832	6.33479	6.07272	6.07629	6.07575	6.24061	6.08304	6.04832	5.99362
343	6.0218	6.77942	6.21703	6.72101	6.20846	6.22615	6.33743	6.24044	6.28941	6.09711	6.15151	6.27641	6.12691	6.21141	6.20182	6.17391	6.1686	6.18975	6.20487	6.07914	6.21984	6.07184	6.06809	6.14274	6.01463	6.51677	6.20667	6.21703	6.23685	6.13033	6.05465	6.15864	6.19598	6.04511	5.98821	6.01799	6.35424	6.18907	6.22439	6.12372	6.24061	6.0745	5.98521	6.06753
344	6.05892	6.65434	6.10301	6.63744	6.17903	6.12399	6.29138	6.19024	6.10426	6.11965	6.18696	6.35284	6.22296	6.19212	6.15017	6.05194	6.08546	6.27022	6.22233	6.14089	6.27209	6.09955	6.02134	5.99158	6.0542	6.56916	6.23896	6.27069	6.22056	6.20149	6.07934	6.10686	6.22056	5.94867	6.03569	6.08537	6.35424	6.06197	6.23301	6.11017	6.08268	5.97326	6.02805	6.0452
345	6.08829	6.47299	6.09273	6.66672	6.2172	6.25509	6.31799	6.21494	6.18907	6.18173	6.26354	6.39414	6.39094	6.27462	6.12846	6.09145	6.201	6.22208	6.25446	6.14089	6.2057	6.0452	6.08164	6.03189	5.9896	6.43168	6.22772	6.24806	6.285	6.20149	6.19777	6.15864	6.17187	5.96629	5.9743	6.15538	6.33479	6.19956	6.24959	6.19187	6.19905	6.02161	6.06672	6.02069
346	6.0218	6.20929	6.132	6.63744	6.22679	6.24457	6.23935	6.1383	6.02587	6.13889	6.17391	6.30361	6.26384	6.24376	6.19342	6.13385	6.1686	6.18975	6.16793	6.15422	6.30698	6.15506	6.033	6.07575	6.0423	6.45995	6.28072	6.21703	6.22869	6.10686	6.13812	6.15864	6.14582	6.0514	6.03569	6.10494	6.33479	6.09438	6.23301	6.21318	6.08268	5.9976	6.0368	5.96439
347	6.13864	6.13804	6.24959	6.62137	6.12965	6.23592	6.2209	6.22717	6.03707	6.13889	6.17391	6.22273	6.2784	6.25901	6.15017	6.07202	6.12198	6.22208	6.18606	6.15422	6.24664	6.15506	6.033	6.16877	6.06771	6.43168	6.17272	6.35277	6.23685	6.22393	6.17391	6.07842	6.31363	6.12155	6.10215	6.10494	6.2888	6.03336	6.23301	6.15772	6.00247	5.9976	6.02805	6.02069
348	6.09937	6.20929	8.58067	6.68334	6.2587	6.19889	6.27378	6.1383	6.12846	6.11965	6.17391	6.13573	6.05901	6.21141	6.15017	6.07202	6.07575	6.14141	6.12855	6.12537	6.17736	6.28606	6.05588	6.07575	6.16575	6.40668	6.25886	6.26354	6.23685	6.16827	6.23575	6.20675	6.26709	6.02587	6.02355	6.02495	6.31517	6.03336	6.28272	6.07575	6.06485	5.88763	6.05696	5.99362
349	6.10652	6.13804	6.25948	6.72775	6.24712	6.24457	6.38419	6.11085	6.19988	6.16106	6.01527	6.15151	6.25075	6.27462	6.20182	6.09145	6.19009	6.17263	6.14952	6.18182	6.19138	6.28606	6.05588	6.11564	6.01463	6.43168	6.23896	6.22376	6.285	6.15422	6.17391	6.03552	6.17187	6.04511	5.93481	6.09586	6.29894	6.04501	6.24173	6.21318	6.04539	5.97326	5.98521	5.96439
350	6.73615	6.58146	7.26927	6.93766	6.82867	6.68137	6.78123	7.43423	6.79242	7.12213	6.64614	6.66555	6.63353	6.65577	6.56058	6.59935	6.62356	6.8881	6.51278	6.38245	6.58091	6.9029	7.47939	6.49677	6.5517	6.90567	6.80078	6.45887	6.70031	6.47228	6.62234	6.51702	6.70114	6.29215	6.34674	6.27317	6.8763	6.81584	6.56831	6.42237	6.93669	6.65526	6.46988	6.33566
351	8.49101	9.72584	11.214	10.6661	11.5265	10.1661	11.1057	10.9717	7.20366	11.2571	8.37824	8.782	10.0644	8.29303	11.3722	10.1224	7.14582	9.35521	10.3306	10.8229	11.7499	9.36083	11.2177	8.9427	11.4495	7.48433	9.35131	10.7373	11.3131	10.5676	8.94797	9.07758	10.5829	8.61001	9.97964	10.9181	8.72394	9.25152	10.575	10.1125	10.2364	8.88224	8.3591	8.5554
352	10.7103	11.901	10.9199	10.991	11.6175	11.8239	11.9109	10.3771	10.5375	10.2727	10.5883	10.9018	11.0498	10.9164	11.5962	10.6195	10.5851	9.89385	10.7647	10.6227	11.432	10.2392	10.4346	10.3379	11.1751	10.4147	10.7351	10.6653	10.7054	10.2337	10.6334	10.0696	10.4946	10.7607	11.4151	11.4742	10.0021	10.0197	10.5919	11.5816	11.4373	10.6392	10.5222	10.6039
353	11.7082	12.1829	11.7847	12.3888	13.2452	11.3319	13.4535	11.0174	11.6288	11.1564	11.2103	10.7389	11.5686	11.5226	13.0341	11.1255	11.8873	11.1521	12.1009	12.1681	13.149	11.0383	11.2354	12.1754	12.8143	12.1889	11.9592	12.4701	12.5831	11.3072	10.9245	12.5159	11.645	10.9921	12.3435	13.2997	11.7722	10.9299	11.9128	10.6613	10.5969	11.462	11.9496	11.3971
354	8.61381	8.93226	11.449	10.0405	9.48572	9.23971	9.65311	10.5235	9.85995	10.3928	7.94718	8.7009	8.25265	8.20211	9.24901	11.1674	9.86841	10.2939	9.55285	9.84141	9.5283	10.6148	10.6994	8.52282	9.17878	10.3726	8.73397	9.83343	10.0822	11.3564	8.65576	8.74217	11.5022	8.78453	8.71203	9.61356	8.39532	10.0935	9.49221	8.98544	8.66587	8.46587	8.44229	8.45953
355	12.2184	12.8349	8.09891	8.8766	11.146	11.2296	11.1615	7.73831	12.2678	7.82475	10.9691	12.1687	12.042	11.2199	10.8412	12.3372	12.4462	10.8989	8.69042	8.8948	11.9759	10.9934	8.16204	7.57181	11.6788	12.4952	11.9952	9.46666	8.93919	12.3088	11.8865	7.61317	12.5704	12.0556	12.3648	10.876	7.35099	11.1786	9.81019	11.0624	10.4507	12.0349	10.9326	11.904
356	8.60894	8.9376	10.1199	9.31994	10.0962	9.34321	10.0782	9.46723	9.40996	9.54761	9.03398	9.16332	8.20586	9.48838	9.64204	9.05238	9.38841	9.38911	8.94906	9.02094	10.0597	9.44212	9.59601	9.03332	9.6728	9.77696	8.69642	9.60705	9.45421	9.32363	9.45472	9.40494	9.53624	9.28297	8.70915	9.85353	9.00149	9.63657	9.23302	9.34641	9.19564	8.51802	9.78651	8.60135
357	6.68828	6.4847	6.63547	7.28289	6.59537	6.14071	6.84957	6.66151	6.39154	7.65594	6.36414	6.46648	6.98762	6.40696	6.61997	6.28317	6.28558	6.46614	6.76091	6.99186	6.44001	6.28606	6.65343	6.49677	6.34172	6.7386	6.742	7.02683	6.97115	6.39399	6.4748	6.47548	6.45376	6.46264	6.18198	6.61888	6.64343	6.2384	7.22081	6.3737	6.25186	6.57717	6.12708	6.33566
358	11.1115	13.1077	12.7263	12.1226	12.4621	12.0632	12.6981	12.7995	11.9742	12.6506	11.6885	12.3819	12.7106	11.9821	12.7858	12.3314	11.8534	12.5506	12.1798	12.24	12.7332	12.7836	12.5453	12.3725	12.4403	12.111	11.6011	12.4592	12.3466	12.1707	12.4272	12.4456	12.3853	12.2551	12.8143	12.5584	12.6371	13.0901	12.4711	12.4473	12.1491	11.6317	11.8952	11.3366
359	14.0754	14.9316	14.4936	14.7332	14.769	14.0715	14.7509	14.4544	15.0532	14.3126	15.1486	15.3931	14.7223	15.0439	14.7298	14.2682	14.867	14.6218	15.0846	14.8202	15.0237	14.3898	14.2412	15.2544	14.7624	14.9161	14.5623	15.1093	14.8484	14.3327	15.4664	14.9175	14.4265	15.036	14.5566	14.2744	15.3532	14.675	14.7298	14.5323	14.4454	14.64	14.7915	14.5886
360	10.8024	6.45821	6.40839	9.4879	9.65056	9.79021	10.4137	6.33923	6.37213	6.13889	8.3808	6.34072	6.3048	8.35071	9.75091	6.38771	6.33551	6.36137	8.7636	9.2207	9.97439	6.26087	6.23459	6.68322	9.5823	6.55713	11.2216	9.35255	9.72317	6.41386	6.22265	6.99211	6.5082	6.11085	6.05769	10.3728	6.48382	6.21284	8.39953	8.98544	9.47844	10.0382	8.92732	10.7385
361	14.0136	14.4207	14.4385	13.5871	14.4298	14.725	14.5025	14.5457	14.536	14.2312	14.3371	15.0483	14.5593	14.5015	14.8116	14.6869	14.5386	14.6896	14.1983	14.0043	14.8204	14.6816	14.6903	13.5466	14.5623	15.2367	14.5855	14.6201	14.2184	15.17	15.4377	13.8631	15.3497	15.2305	14.9123	15.0025	13.5394	14.7209	13.8523	15.0337	14.9995	14.5367	14.5648	14.2217
362	6.68828	6.50966	7.26406	7.10949	6.65676	6.22615	6.67414	7.09618	6.62996	6.89531	6.51227	6.61235	6.55974	6.65577	6.57013	7.99139	6.60456	7.13265	6.6797	6.80118	6.56115	7.15368	6.95533	6.67701	6.5665	6.99652	7.21777	6.89332	6.94233	7.87092	6.67953	6.58632	8.09683	6.59118	6.36952	6.41471	6.5893	6.78913	6.70946	6.57152	6.67856	6.77495	6.24061	6.87485
363	6.50435	6.28317	6.60527	7.11963	11.1102	6.61649	12.309	7.05502	6.98909	6.59935	7.63406	7.44789	6.56936	7.54846	11.841	6.65289	6.83749	6.8179	6.75529	6.74731	11.4221	6.8039	6.68653	6.81217	11.2705	7.13751	6.7557	6.78035	6.82074	6.54499	6.74385	6.62502	6.65502	6.73893	6.34674	12.0428	7.01837	6.79884	6.96589	6.7593	6.94215	6.76324	7.62551	6.7282
364	16.9102	18.087	17.1867	16.5148	17.2945	16.967	17.3082	16.6589	17.5032	16.3928	17.1308	17.0576	17.7179	17.3396	16.9086	17.3764	17.4757	16.7683	16.6782	16.5183	17.3825	16.8133	16.7546	16.7244	17.1107	17.9659	17.1641	17.0498	16.6427	17.6969	17.3884	17.043	17.916	17.4576	18.1225	16.9722	16.6478	16.7174	16.3441	16.6239	16.7653	16.8937	17.3884	16.9279
365	10.167	10.8265	10.9063	10.3039	10.4983	10.9306	10.5632	11.0108	10.7682	10.6201	9.81672	10.515	10.6236	9.98093	10.4347	10.8172	10.5062	10.9669	10.4404	10.6297	10.6453	11.166	10.8428	10.8472	10.3887	10.7152	10.7418	10.8187	10.6383	10.9993	10.5931	10.5875	11.0129	10.0923	10.4665	10.0627	10.7725	11.0561	10.6485	11.4293	11.2138	10.5301	9.54664	10.4655
366	8.56254	8.81899	8.49483	8.38062	8.76122	8.20446	8.66411	8.6992	8.29907	8.13545	9.32585	9.16724	9.3007	9.41209	9.19015	9.09372	8.11511	8.1549	8.49592	8.53553	8.87671	8.44073	8.556	8.39755	8.73322	7.95515	8.28546	7.9415	8.20973	8.10196	8.26694	7.73227	8.16717	8.5427	8.5662	8.3477	8.15285	8.11744	8.07658	8.39431	8.58755	8.47918	8.12771	7.97284
367	10.4186	8.66549	7.25764	10.442	10.1926	7.22619	11.0603	6.98068	6.73849	7.01761	12.313	8.77885	8.04368	12.8375	10.7677	9.99911	6.75208	6.76905	10.2175	10.6181	9.64761	6.70347	7.36543	8.73922	9.5342	6.94717	11.1067	10.9605	10.8411	10.1111	8.67229	8.94867	10.3234	9.02381	8.4582	11.2283	8.5489	7.08106	11.1267	7.69311	7.01008	10.5211	13.0582	10.5335
368	6.10652	6.28317	6.15236	6.47283	6.36704	6.05194	6.25652	6.21494	6.24664	6.11965	6.19825	6.4282	6.10111	6.35091	6.18696	6.23252	6.25245	6.06881	6.20487	6.23237	6.23379	6.41967	6.2083	6.19431	6.06771	6.38086	6.3925	6.33819	6.20437	6.2479	6.12574	6.1848	6.31363	6.30894	6.06826	6.10494	6.48382	6.09438	6.37455	6.33396	6.13761	6.08304	6.05696	6.13932
369	10.082	7.03001	6.94786	7.29447	7.13532	6.59314	7.17704	7.46678	7.45762	7.15082	7.53288	7.57161	7.26421	7.80235	7.36844	7.24884	7.2999	7.15376	7.2133	7.28504	7.17119	7.10596	7.06927	7.11024	7.06887	7.59519	7.20815	7.30376	7.31732	7.04792	7.06589	6.97642	6.88995	7.09303	7.18233	6.90737	7.244	7.21355	7.33709	7.02784	7.35642	7.36208	7.48939	7.02484
370	7.68523	7.03001	7.06624	7.17131	6.98398	6.52473	6.96973	7.23492	7.13516	6.85836	6.83043	7.78442	6.79004	7.17684	6.9684	7.09583	7.1816	7.3407	6.97757	7.05714	7.00567	7.38121	6.97892	6.85331	6.96649	7.22066	8.50836	7.04352	7.17216	7.02452	7.89983	6.8815	6.74427	7.76905	6.63533	6.45068	6.93701	6.93606	7.25719	6.86253	6.94817	7.5417	6.70003	7.56403
371	6.06936	6.33204	6.31171	6.32299	6.4382	6.19889	6.34718	6.30781	6.15354	6.16106	6.40138	6.74126	6.08581	6.69074	6.28457	6.19431	6.24281	6.38008	6.30509	6.2682	6.36211	6.38001	6.33016	6.16877	6.3324	6.54361	6.34433	6.39324	6.2998	6.21284	6.31335	6.25933	6.57513	6.25901	6.08995	6.09586	6.37198	6.2384	6.36863	6.40529	6.28148	5.97326	6.81984	6.16454
372	8.90531	10.629	8.68009	11.588	12.092	11.7739	12.8989	8.65827	7.62917	8.66309	16.1905	10.8007	10.5045	16.2066	12.3757	7.57203	7.66582	7.78253	10.3021	11.2911	11.6362	7.97556	8.87426	12.7973	11.5004	7.8092	9.20208	10.4912	11.8809	7.09017	9.8565	13.0499	7.44393	10.6782	10.9416	12.3856	12.7246	7.42988	9.95188	11.556	11.6293	8.68876	16.6668	9.10268
373	10.0155	10.8718	10.463	10.6176	10.8269	10.5949	10.9448	10.3867	10.694	10.5321	10.2065	10.5283	10.6673	10.2936	10.8332	10.3411	10.7954	10.4994	10.6564	10.6804	10.7308	10.4864	10.2658	10.0817	10.5285	11.0203	10.3454	11.0465	11.1517	10.5875	10.61	10.3912	10.3267	10.3582	10.8393	10.635	10.0494	10.5383	10.2025	10.5085	10.6121	9.98864	10.5551	10.1586
374	6.2587	6.76926	6.33345	6.54106	6.76478	6.33396	6.74092	6.32912	6.42813	6.22233	6.40952	6.61235	6.3048	6.80743	6.4354	6.35571	6.43827	6.38008	6.3532	6.31747	6.42541	6.31163	6.35337	6.35091	6.35234	6.64473	6.34433	6.52354	6.50927	6.35424	6.37754	6.15864	6.34552	6.37414	6.16313	6.34058	6.554	6.38531	6.77205	6.52893	6.35455	6.20628	6.35719	6.33566
375	6.22136	6.47299	6.16337	8.12086	7.14218	6.24457	8.0647	6.09955	6.22345	6.09711	6.38375	6.30361	6.11446	6.45539	7.24843	6.19431	6.14481	6.15589	7.32398	7.86735	6.63895	6.11103	6.033	6.08925	6.67027	6.38086	6.28941	8.13008	8.29978	6.2479	6.00804	6.10686	6.13134	6.29215	5.90695	7.71693	6.48382	6.21284	7.72546	6.28164	6.00247	6.11377	6.66466	6.16454
376	11.47	11.3189	11.5035	11.6372	11.7531	11.4451	11.6588	11.041	11.4528	10.9015	11.324	11.5733	11.1646	11.1013	11.605	11.2801	11.2408	10.783	11.8483	11.6027	11.8569	10.8558	11.3648	11.7197	11.6232	11.5897	11.9659	12.0857	12.1304	11.7062	11.7909	11.8755	11.4861	11.5614	11.5063	11.5738	11.5723	10.546	11.4536	11.703	11.5463	11.5087	11.6047	11.5286
377	9.62737	7.50261	7.47758	8.02675	8.56302	7.15638	8.84239	7.77219	7.43446	7.39811	8.54392	7.95387	7.27045	8.67047	8.47984	7.39136	7.3946	7.69677	8.37901	8.20831	8.34954	7.642	7.4348	8.42206	8.10919	7.59519	9.68278	8.53469	8.3618	7.20075	7.77611	8.41457	7.02255	7.6238	7.13154	8.64345	8.04002	7.30219	8.75477	7.3528	7.23363	9.89627	8.73397	9.89123
378	6.46049	6.80019	6.40839	6.42541	6.6354	6.32363	6.67414	6.79596	6.81943	6.59935	6.63353	6.88715	6.44065	6.74508	6.56058	6.62454	6.75693	6.82676	6.60849	6.43827	6.54739	6.68322	6.62276	6.62803	6.50697	6.9264	6.79571	6.52354	6.54739	6.58667	6.67953	6.55719	6.51819	6.68285	6.36952	6.3714	6.64343	6.63174	6.83677	6.60126	6.59537	6.40924	6.4922	6.58183
379	6.77087	6.4847	6.47587	7.96892	6.73066	6.26498	6.71627	6.79596	6.81943	6.48193	6.87902	6.8727	6.49552	6.87105	6.63931	6.68524	6.7332	6.8344	7.39398	7.96628	6.62631	6.84171	6.71985	6.62186	6.65036	7.04468	6.8131	7.62168	8.12017	6.68155	6.73526	6.66555	6.59314	6.7067	6.36952	6.42974	6.67749	6.85231	7.57395	6.83771	6.75339	6.61638	6.78477	6.58183
380	6.42722	6.18842	6.19483	6.5494	6.32283	6.24457	6.36572	6.40305	6.42813	6.22233	6.22121	6.39414	6.14174	6.38113	6.28457	6.19431	6.3433	6.15589	6.40349	6.48549	6.21984	6.14021	6.08164	6.2083	6.0796	6.45995	6.5045	6.64106	6.73789	6.26972	6.19777	6.25933	6.28987	6.30894	6.14378	6.08537	6.34524	6.26118	6.82226	6.3899	6.19905	6.14797	6.06672	6.16454
381	6.20419	6.03552	5.97145	5.9743	6.09569	5.99816	6.17903	6.08546	6.17637	5.92384	6.15151	6.27641	6.0473	6.1681	6.15017	6.07202	6.03082	5.98347	6.03552	6.03373	6.15554	6.01827	5.9158	5.95146	5.93784	6.28667	6.24806	6.10618	6.14756	6.08259	6.03189	6.05024	6.01249	5.99308	5.91995	5.98022	6.27271	6.17474	6.29637	6.25416	6.01156	5.9475	6.0368	6.16454
382	13.1395	12.7346	12.4281	12.7479	12.9514	12.7847	12.9921	12.1126	12.7591	11.8714	12.7065	12.0334	12.5145	12.6893	12.7749	12.492	12.6677	13.0753	12.9053	12.8008	12.6838	12.6669	12.2688	13.5362	12.5594	13.342	13.2317	13.0682	12.8963	12.8509	12.2003	13.6599	12.7894	12.1841	12.8132	12.9172	13.4673	12.942	12.319	12.834	13.016	12.8127	12.9127	13.0327
383	13.3317	13.3022	13.1505	13.3602	13.8104	13.3703	13.9474	13.1449	13.5437	12.9053	12.8674	13.7512	12.7308	13.0564	13.8606	13.1158	13.4265	13.5667	13.7098	13.5642	13.6808	13.5371	13.2281	13.2549	13.5992	13.7941	13.5707	13.8077	13.6686	13.1133	14.0547	13.1876	13.0973	13.7482	13.0934	13.8066	13.1455	13.4411	13.2796	13.7087	13.7084	13.311	13.2067	13.2442
384	9.4294	6.38071	6.34314	6.37257	6.554	6.49096	6.6381	6.57814	6.61456	6.39901	6.4899	6.6308	6.46131	6.59204	6.51471	6.5937	6.53644	6.4847	6.45907	6.50529	6.48091	6.44458	6.46714	6.48885	6.45748	6.7823	6.78819	6.5827	6.52873	6.50852	6.54234	6.40138	6.52702	6.35719	6.28378	6.28148	6.50137	6.50082	6.26678	6.51303	6.53618	6.44906	6.35719	6.49807
385	8.58948	7.49629	8.09891	7.89778	7.78213	7.44178	7.76689	8.20412	7.79845	8.04789	7.7427	7.53923	7.27904	7.58003	7.51634	7.24884	7.63309	7.97149	8.14373	8.35855	7.76484	7.31481	8.32193	7.96845	7.61141	7.68622	8.9833	8.34348	8.57792	7.27651	7.76654	7.67173	7.08771	7.4386	7.33786	7.51602	7.923	7.50027	8.09222	7.71412	7.5929	8.73064	7.51608	8.63987
386	6.48711	6.33204	8.53954	6.42541	6.24712	6.32363	6.40529	7.94407	7.41185	8.07783	6.38375	6.56668	6.19399	6.62549	6.39628	8.39776	7.13444	6.28756	6.40349	6.48549	6.38245	6.49753	8.35313	6.7608	6.31379	7.51188	6.49552	6.56517	6.57407	8.52866	6.48337	6.9048	8.59919	6.4098	6.18198	6.20553	6.89121	6.6208	6.55793	6.35719	6.31815	6.41836	6.45975	6.35908
387	6.31922	6.25839	6.05086	6.33045	6.05761	6.08995	6.2209	6.34889	6.46418	6.26244	7.10511	6.19334	6.00989	7.18944	6.21703	6.24189	6.14481	6.14141	6.31186	6.29338	6.21984	6.11103	6.30676	6.27856	6.09324	6.40668	6.44262	6.4847	6.37612	6.15422	6.29154	6.43621	6.15855	6.24265	6.05769	6.00414	6.52056	6.18907	6.24959	6.32593	6.13761	6.13624	7.4376	6.13932
388	14.517	14.428	13.5753	14.4242	14.4031	14.5476	14.6192	13.6721	13.9054	13.5847	13.4306	14.103	14.205	13.3848	14.6051	14.4422	13.8303	13.8588	14.4657	14.4846	14.5943	14.1303	13.5253	14.531	14.4559	13.8661	14.8189	14.5613	14.6724	14.3847	13.9266	14.3806	14.2676	13.7892	14.2525	14.312	14.5431	14.158	14.3575	14.5555	14.8506	14.6192	13.306	14.4743
389	10.7381	11.0001	10.8478	11.7921	11.1824	10.1046	11.5763	10.4408	9.5949	10.5724	12.7327	11.0525	10.6177	12.6101	10.9332	10.3156	9.33979	10.4894	11.4137	11.5169	11.0454	10.64	10.6638	11.0889	10.9709	9.91289	11.0682	11.6724	11.9887	10.7596	11.3117	11.5414	10.8171	11.5835	11.165	11.1532	11.0667	10.5254	11.1701	9.66225	10.0116	10.3854	13.2192	10.8838
390	6.46988	7.47105	6.5427	7.47939	6.36704	6.87791	6.8344	6.70812	7.59074	6.6503	6.66022	7.09794	7.15738	6.63474	6.61494	6.84745	7.23525	7.23431	7.51779	7.17119	6.58704	7.50683	6.73641	7.38512	6.45748	7.93478	6.74899	7.50683	7.66053	6.99504	7.34182	7.56257	7.12871	7.34292	7.49865	6.67832	7.31898	7.41995	7.08636	6.96589	6.99533	6.41836	6.65614	6.34844
391	9.30984	9.31172	9.97465	8.96315	8.99515	8.64184	9.40638	8.53537	7.59407	8.76497	7.34388	8.08305	8.00757	7.3183	7.6657	8.59287	7.71042	9.72743	8.16215	9.47627	8.62418	9.0031	9.35131	8.37105	8.70888	8.32807	10.0052	8.91957	9.12936	9.22092	8.55961	8.30906	9.30851	9.0031	8.59154	8.0663	7.68988	9.01641	7.76425	7.57191	7.65893	9.11745	7.94678	9.40243
392	6.16222	6.78913	8.34715	6.26592	6.04695	6.38304	6.31799	6.19024	6.42813	6.18173	6.28487	6.22273	6.03345	6.7198	6.24488	6.33396	6.19009	6.10915	6.23856	6.03373	6.16454	6.09955	6.18271	6.19431	6.12015	6.40668	6.42743	6.45887	6.18975	6.31303	6.2472	6.30271	6.17187	6.32522	6.05769	6.14814	6.43014	6.28516	6.00414	6.3899	6.28148	6.19566	6.28756	6.24806
393	9.98397	10.0247	10.4335	9.11048	9.86654	9.93603	10.3115	10.3874	9.47105	10.5361	9.77559	9.91894	9.75779	9.50961	9.83396	10.5458	9.55497	10.674	9.2207	8.96047	10.3125	10.9697	10.489	9.73882	9.98289	10.3739	10.272	9.80993	9.36281	10.8423	10.2445	10.1061	10.8598	10.4345	10.4345	10.1807	9.67865	10.957	8.60691	9.62425	10.006	9.96055	9.85931	9.9408
394	6.90558	7.74772	7.5929	7.05488	7.30633	7.09278	7.43398	7.87994	7.44311	7.73144	7.60437	7.30391	7.22088	7.7325	7.5264	7.6004	7.43398	8.21244	7.53129	7.17119	7.59779	7.89141	7.59186	7.7583	7.47686	7.8092	7.54564	7.33683	7.73699	7.64556	7.41147	7.64088	7.34787	7.22791	7.13154	7.0559	7.77446	8.09062	7.02762	7.42231	7.33528	7.21603	7.57633	7.42287
395	10.6786	11.0028	11.1477	10.0053	10.818	10.2729	11.1984	10.7476	9.43668	10.3784	11.1223	11.2705	10.1969	11.2642	10.9695	9.64052	9.49787	9.63455	9.69345	9.69496	10.9017	10.1709	11.0005	10.3728	10.7453	9.69345	10.3631	9.90175	9.87561	9.43589	11.111	10.2486	9.63248	11.7401	10.952	11.0766	9.91635	9.72402	9.25994	9.79161	10.0845	10.2245	11.145	10.3884
396	13.1333	13.5228	13.481	12.075	12.7332	12.1844	13.1013	13.7185	12.6253	13.8092	12.4083	13.4867	13.3405	12.6135	13.152	12.8798	12.5829	12.7109	12.1748	12.0613	12.9344	12.8908	13.2273	12.8093	12.838	12.923	13.1481	12.3365	12.2586	12.6507	13.5514	12.6798	12.7468	13.1575	12.989	12.6057	12.9734	13.0203	12.4478	12.5493	12.7351	13.2172	12.5369	13.1222
397	9.63352	10.1441	10.4386	10.329	10.2473	9.51595	10.1025	10.8695	11.1429	10.6193	10.025	10.2257	10.3736	10.0601	10.5138	10.3429	10.8166	10.7325	11.2976	10.4764	10.8056	10.8882	10.7124	10.5727	10.6031	11.1255	10.1048	11.1147	10.7925	10.349	10.3955	10.0517	10.0523	9.98823	10.0919	10.0986	10.485	11.0453	10.7302	10.0846	10.3341	10.3185	9.68994	9.8549
398	6.07896	6.67825	6.16337	6.19399	6.48684	5.98764	6.42729	6.42986	8.24136	6.22233	6.26354	6.27641	6.10111	6.41879	6.3626	6.31244	8.17313	6.51071	6.59166	6.06448	6.25353	6.32522	6.0084	6.25621	6.12015	8.7976	6.21703	6.53605	6.42431	6.31303	6.31335	6.34738	6.28987	6.03336	6.08995	6.22216	6.2888	6.50082	6.42064	6.40529	6.21992	6.10391	6.21863	6.22185
399	6.05892	6.7588	6.17319	6.03282	6.86512	6.01881	6.17903	6.21494	6.42813	6.11965	6.19825	6.10686	5.98521	6.25901	6.18696	6.11377	6.1686	6.08529	6.26925	5.9616	6.16454	6.01827	6.09393	6.08925	6.0796	6.43168	6.13821	6.15456	6.15481	6.29215	6.2472	6.23935	6.08146	6.32522	6.01277	6.14814	6.39154	6.28516	6.26678	6.28926	6.15805	6.0452	6.06672	6.13932
400	9.99213	10.4039	10.2222	9.44829	10.1552	10.0689	10.349	10.7115	10.9153	10.3114	10.5499	10.4795	10.6733	11.0935	11.2162	11.1787	11.4815	10.7091	10.4311	10.2072	10.7163	11.1023	10.8855	10.8523	10.884	10.9158	10.3285	9.78235	9.94875	10.0347	9.93672	9.8234	9.99977	10.4142	10.9585	10.4758	10.0975	10.4449	10.0909	10.3749	10.5846	10.6931	10.0011	10.0963
401	6.04832	6.56	6.14274	6.00394	6.12015	6.01881	6.17903	6.1383	6.46418	6.05194	6.17391	6.0523	6.11446	6.22764	6.12846	6.03336	6.19009	6.09316	6.26925	6.00247	6.17736	6.0452	6.13117	6.16877	6.06771	6.45995	6.2998	6.08829	6.25353	6.22393	6.26972	6.17128	6.06899	6.03336	6.1112	6.01799	6.22997	6.2384	6.34027	6.30819	6.71718	6.0452	6.19475	6.23575
402	6.65571	7.03826	6.43048	6.47283	6.32283	6.26498	6.52433	6.51909	6.55756	6.36719	6.51227	6.51819	6.45201	6.75524	6.52986	6.36327	6.57496	6.32698	6.51278	6.19415	6.42541	6.49753	6.45685	6.59935	6.49677	6.7823	6.66408	6.28103	6.40474	6.41386	6.40909	6.38267	6.28987	6.4098	6.40165	6.40056	6.24712	6.47956	6.52676	6.52893	6.26118	6.61638	6.33479	6.79026
403	7.1347	7.50261	7.12378	7.8712	7.11663	6.72242	7.1962	6.78892	6.82548	6.73253	6.81904	6.98128	6.95524	7.089	6.82396	7.21883	6.97616	6.63426	6.63764	6.45241	6.71876	6.86157	7.01205	7.45048	6.8871	6.84335	6.77394	6.51844	6.49677	6.61283	6.64095	6.80549	6.6914	7.12885	7.18233	6.84914	6.96693	6.66908	6.39515	6.72863	6.61171	6.76324	6.70003	6.79949
404	10.7948	10.8398	10.7269	9.80222	10.7941	10.505	10.6975	11.0072	10.6084	10.6269	10.6909	11.2714	10.4255	10.8	10.6389	10.5811	10.2383	11.2488	10.1312	10.1065	10.9345	11.1182	10.919	10.5015	10.7639	10.7169	11.1556	10.1633	9.912	10.3999	11.4829	9.99813	10.2396	11.3437	10.5743	10.4337	10.508	11.3149	9.76535	11.038	11.1286	11.4521	15.3879	11.3126
405	10.0911	9.38233	9.63657	8.95334	9.59018	9.73564	9.29956	8.95971	8.86606	9.12925	7.66411	8.88078	8.33428	8.02908	8.86382	9.97626	8.95948	8.57385	8.01963	8.60135	8.9929	8.57271	9.09119	9.39026	8.73322	9.61356	10.5675	8.77731	9.2518	10.5913	9.55357	10.0834	10.8112	9.71579	9.33581	9.1681	8.98913	8.35411	7.83031	9.23604	9.57551	9.46364	14.265	10.1255
406	6.12363	8.42095	7.41392	9.85855	9.38827	9.24558	9.42969	7.36264	6.79927	7.45182	8.69388	7.99469	7.81015	9.07874	9.39234	7.99139	6.75693	8.26783	9.26944	9.77157	9.38391	8.64088	7.6556	8.02724	9.2903	6.97777	6.33639	9.58238	10.0318	8.1907	8.2528	7.81207	8.03674	8.28855	8.18702	9.23087	7.55423	8.2563	9.03764	9.27022	9.28219	6.22631	9.17187	6.23575
407	9.72963	10.8446	10.3637	10.7519	10.3772	10.1584	10.2135	9.68655	10.177	10.2646	10.5177	9.99298	10.1294	10.7627	9.42598	9.32863	10.4439	10.2019	10.2712	10.3634	10.0305	10.1225	10.1091	10.5919	9.882	10.7714	10.4303	10.9656	11.2698	10.3522	10.8019	11.2971	10.3716	11.0716	11.2351	10.2783	10.1347	9.98607	9.87322	9.70523	9.86784	9.2074	11.9911	9.7269
408	8.95432	9.27372	9.28907	8.62844	9.48572	9.54698	9.26287	9.40968	8.67894	9.44622	8.42042	9.82986	8.94464	8.58797	9.05782	8.65774	8.49615	8.28687	8.77433	8.67911	9.07411	8.60583	9.55685	8.9787	9.01416	8.85173	9.56453	9.01345	8.95886	8.97179	10.1786	8.99092	8.94957	9.86975	8.87455	8.95571	8.75397	8.8341	8.52696	9.66605	9.56648	9.21672	8.78656	9.25938
409	6.65571	7.4028	6.93226	6.74232	7.12927	6.50187	6.8133	7.14573	7.16894	7.01761	6.7888	6.8727	6.7727	7.05838	6.99713	6.96534	7.1816	7.08062	7.12871	7.13435	7.09673	7.07827	7.02452	6.98359	6.89854	7.63753	7.17196	7.06753	7.11484	7.17572	7.05289	6.91544	6.95547	6.62571	6.60972	6.54222	6.60717	6.95348	6.65005	7.25015	6.96825	6.86346	7.00502	6.96534
410	12.7376	12.9608	13.1395	13.0402	13.469	12.9558	13.1587	13.0827	13.0901	12.888	13.87	13.3256	13.0844	13.8636	13.1716	12.5645	12.979	12.7457	13.0802	13.0558	13.6551	12.8735	13.2493	13.3946	13.576	13.5672	13.234	13.3143	13.2991	12.5637	13.5495	13.2101	12.5986	13.7247	13.2705	13.2519	13.1516	12.8968	12.6724	12.9149	13.1961	12.9009	13.6783	12.6842
411	9.19956	8.51289	9.67368	9.87253	10.8663	9.04109	11.0367	9.4985	9.87957	9.38204	10.1052	9.52271	8.18154	10.3518	10.9626	9.59948	9.75802	10.0472	9.75959	9.90604	11.1706	10.5421	9.75167	10.1449	10.9978	10.2069	9.4128	10.0557	10.1473	9.78166	9.5565	9.98252	9.79045	9.58344	8.16382	10.954	9.84031	10.3698	9.50899	9.06408	8.98865	9.28632	10.0667	9.09938
412	6.10652	6.8752	8.27177	6.22679	6.32283	6.07236	6.15456	6.42	6.52381	6.30736	6.30525	6.30361	6.32912	6.48376	6.30173	6.29802	6.36704	6.01527	6.31186	6.23856	6.24664	6.1848	6.18271	6.28756	6.27386	6.43168	6.3737	6.30361	6.44262	6.33368	6.22265	6.25933	6.31363	6.12795	6.14378	6.15538	6.08021	6.45613	6.131	6.49295	6.19905	6.21688	6.15017	6.28523
413	13.0289	13.7878	13.5454	13.1428	14.1954	13.6226	13.8841	13.6213	13.7433	13.4634	13.4732	13.7066	13.6113	13.7976	13.9966	13.141	13.6368	13.3496	13.2582	13.3756	14.097	13.5876	13.6194	13.0992	13.9954	13.8813	13.5533	13.314	13.4547	13.051	13.776	12.7978	13.0934	13.5949	13.6032	13.7351	13.051	13.5508	13.2335	14.0314	13.7487	13.4184	13.3478	13.2056
414	11.7632	12.1245	14.5935	13.2608	14.2717	13.5886	13.9517	14.2429	13.6676	14.1882	12.092	11.9676	11.3519	12.4229	13.7962	14.6519	13.618	12.0126	13.1851	13.3451	13.9582	12.5881	14.432	12.6603	13.7309	14.026	11.375	13.131	13.3764	14.8162	12.4757	12.6306	14.8794	12.372	11.8803	13.7529	12.3662	11.9168	13.4228	13.5806	13.4395	9.2874	12.4955	11.319
415	6.20419	7.28933	6.28148	7.92312	6.4382	6.2083	6.33743	6.40305	6.65042	6.30736	6.4185	6.45685	6.25075	6.53578	6.33923	6.68986	6.42528	6.28088	6.39701	6.38245	6.36924	6.3663	6.28324	6.44502	6.31379	6.62056	6.47692	6.5827	6.43026	6.76091	6.4629	6.38267	6.82497	6.41829	6.14378	6.22884	6.12708	6.49082	6.31171	6.65042	6.21992	6.26414	6.1609	6.54222
416	10.4315	10.5811	10.9421	10.2752	10.9224	10.6471	10.9286	10.7484	11.241	11.2259	10.8187	11.0335	10.5398	10.918	10.882	10.5702	11.3941	10.6555	10.4283	10.3288	10.8798	10.7408	10.8811	11.1508	10.6321	11.7479	11.2504	10.7335	10.8953	11.0978	11.3647	11.4709	11.0782	11.2759	10.9068	10.9576	11.3569	10.8386	10.0445	10.8989	10.7753	10.6946	11.1862	10.641
417	6.63776	7.5264	6.51909	6.71359	7.09548	7.01863	6.7888	7.08992	7.61034	6.98293	7.49227	8.06416	7.71533	7.65129	7.47299	7.79718	7.45843	6.47587	6.82621	6.76937	6.89371	6.9029	6.84791	7.17638	7.13309	7.78326	6.80078	6.74474	6.62368	6.74573	7.10498	6.6957	6.82497	6.83414	6.63533	6.74103	7.55423	7.79972	7.29205	7.60477	7.44057	7.43985	6.44804	6.82288
418	6.05892	6.81079	6.132	6.27386	6.24712	6.14071	6.20165	5.99816	6.33131	6.13889	6.07842	6.35284	5.9026	6.22764	6.06252	6.03336	6.12198	6.06152	6.23094	6.12537	5.9444	6.07184	6.05588	6.10301	6.06771	6.34433	6.2691	6.20862	6.18018	6.15422	6.15069	6.19483	6.26709	5.99308	6.10215	6.03045	6.01129	6.1642	6.02235	6.3737	6.02308	6.02161	5.91649	6.0902
419	6.0218	6.95257	6.09273	6.22679	6.30135	6.18164	6.25652	5.95236	6.35304	6.04266	6.00228	6.22273	6.00989	6.07167	6.06252	6.11377	6.1686	6.02604	6.29802	6.10915	5.9762	6.09955	6.06809	6.19431	6.0423	6.35585	6.28072	6.21703	6.09798	6.15422	6.17391	6.15864	6.28987	6.00172	5.93481	6.1231	6.06378	6.13898	6.00414	7.45745	5.82267	5.9976	6.04832	6.11531
420	6.04832	6.95257	6.10301	6.22679	6.18984	6.2083	6.10426	6.03336	6.48047	6.01008	5.97412	6.32912	5.95711	6.14038	6.01583	6.15422	6.12198	6.04557	6.16793	6.09499	5.9762	6.07184	6.05588	6.0616	6.01463	6.38086	6.30991	6.21703	6.17128	6.13033	6.03189	6.13394	6.17187	5.99308	6.03569	6.03781	6.06378	6.13898	6.08546	6.31546	5.99072	5.9976	6.04832	6.11531
421	6.04832	6.89311	6.03772	6.21141	6.28148	6.19889	6.20165	5.92213	6.42813	6.0745	6.02824	6.32912	5.97039	6.24376	6.20913	6.13385	6.19009	6.04557	6.18606	6.02805	6.01696	6.19598	6.0084	6.08925	6.0273	6.24142	6.23896	6.20149	6.21236	6.17795	6.17391	6.07842	6.26709	6.01725	5.9475	6.00971	6.04794	6.2384	6.09534	6.42237	6.21992	6.06466	6.0368	6.23575
422	6.06936	7.20463	6.23935	6.19399	6.36704	6.19058	6.17903	6.01008	6.3111	6.10721	5.97412	6.27641	5.95711	6.18515	6.1772	6.0818	6.12198	6.06152	6.13856	6.10301	5.99788	6.15506	5.98652	6.11564	6.12015	6.33219	6.31859	6.20149	6.15481	6.10686	6.07934	6.19483	6.28987	6.12155	6.10215	6.08537	6.01129	6.2384	6.09534	6.3899	6.01156	6.02161	6.00657	6.18696
423	6.04832	6.83285	6.38622	6.3904	6.3904	6.28682	6.21141	6.03336	6.48047	5.98774	6.49677	6.37312	6.22296	6.19212	6.10686	6.06233	6.25245	6.06152	6.17474	6.12537	6.02587	5.96305	6.10635	6.19431	6.06771	6.28667	6.2998	6.17079	6.13693	6.10686	6.10301	6.48324	6.26709	5.96629	6.03569	6.01799	5.95586	6.15151	6.02235	6.35719	5.89366	6.0452	6.00657	6.16454
424	6.0218	6.97288	6.55375	6.59004	6.26925	6.26498	6.05034	6.03336	6.10426	6.0627	6.07842	6.27641	5.98521	6.1681	6.16877	6.10391	6.21302	6.12565	6.20487	6.15422	5.9868	6.14021	5.96581	6.11564	6.0423	6.26354	6.2691	6.20862	6.13693	6.08259	6.12574	6.19483	6.24376	6.04511	6.05769	6.06646	6.04794	6.13898	5.98849	6.25416	5.95761	6.02161	6.04832	6.18696
425	6.04832	6.82122	6.70558	6.59004	6.32283	6.15673	6.2209	6.03336	6.24664	6.08529	6.00228	6.41671	6.00989	6.24376	6.07341	6.17391	6.28558	6.10915	6.30509	6.16886	6.08172	6.07184	6.0084	6.19431	6.01463	6.30991	6.31859	6.24806	6.17128	6.26972	6.29154	6.15864	6.26709	6.0084	6.03569	6.04832	6.15219	6.19956	6.06583	6.28926	6.00247	6.09255	6.00657	6.19825
426	6.04832	8.99343	6.05086	6.5979	6.24712	6.19058	6.38419	6.32912	6.18907	6.16106	6.38375	6.32912	6.11446	6.21141	6.15017	6.11377	6.6291	6.25446	6.25446	6.14089	6.29988	6.14021	6.11931	6.08925	6.16575	6.64473	6.05393	6.27069	6.285	6.26972	6.28257	6.27022	6.24376	5.99308	6.06826	6.08537	6.37198	6.18907	6.18246	6.05176	6.26118	6.08304	5.98521	6.0902
427	6.04832	7.67084	6.23935	8.13288	6.2172	6.23592	6.31799	6.21494	6.12846	6.18173	6.0902	6.23793	6.14174	6.22764	6.15017	6.01918	6.23334	6.19647	6.08925	6.09499	6.23379	6.20929	6.10635	6.01975	6.06771	6.54361	6.17272	6.21703	6.23685	6.17795	6.17391	6.13394	6.28987	6.02587	5.9743	6.1231	6.28203	6.03336	6.16695	6.11017	6.15805	6.0452	6.00657	6.0902
428	6.10652	6.72629	6.132	6.66672	6.17903	6.21703	6.27378	6.1383	6.40125	6.15035	6.19825	6.22273	6.14174	6.22764	6.18696	6.17391	6.14481	6.15589	6.17474	6.17474	6.17736	6.15506	6.13117	6.0616	5.9896	6.45995	6.25886	6.27069	6.22056	6.11863	6.1624	6.15864	6.14582	6.00172	5.93481	6.06646	6.39154	6.08232	6.25839	6.23363	6.10215	6.0452	6.00657	5.97859
429	6.03336	6.53554	6.07396	6.55762	6.12015	6.18164	6.27378	6.20198	6.07825	6.10721	6.26354	6.30361	6.22296	6.22764	6.21703	6.05194	6.03082	6.17263	6.08925	6.14822	6.21984	6.09955	6.05588	6.16877	6.09324	6.40668	6.2691	6.23221	6.2998	6.08259	6.17391	6.12189	6.14582	5.97468	6.07969	6.07485	6.31517	6.09438	6.28272	6.14756	6.06485	5.93264	6.05696	6.0452
430	6.04832	6.30765	6.05086	6.66672	6.14021	6.15673	6.29138	6.25353	6.03707	6.12777	6.17391	6.37312	6.3048	6.24376	6.19342	6.03336	6.03082	6.23856	6.22233	6.10915	6.21269	6.15506	6.22056	6.08925	6.06771	6.62056	6.11479	6.35277	6.23685	6.10686	6.17391	6.10686	6.17187	6.06062	5.90695	6.06646	6.27271	6.07272	6.23301	6.25416	6.10215	6.06466	6.08581	6.00647
431	5.96841	6.18842	6.11226	6.60569	6.14021	6.31038	6.29138	6.03336	6.17637	6.0745	6.24235	6.39414	6.35424	6.29786	6.06252	6.13385	6.14481	6.23856	6.20487	6.08581	6.24664	6.02971	6.13117	6.23459	6.12015	6.39399	6.21703	6.24806	6.20437	6.13033	6.2472	6.12189	6.17187	6.0084	6.01277	6.06646	6.29894	6.1642	6.25839	6.24328	5.99072	5.9976	6.04832	5.96439
432	6.10652	6.13804	8.85546	6.55762	6.2172	6.26498	6.39399	6.19024	6.07825	6.09711	6.17391	6.34072	6.22296	6.23607	6.21703	6.07202	6.1686	6.14141	6.1212	6.09499	6.27209	6.15506	6.05588	6.11564	6.06771	6.48873	6.23896	6.34493	6.25353	6.20149	6.10301	6.10686	6.12032	6.0902	6.04832	5.9989	6.24712	5.99195	6.20862	6.05176	6.02308	5.97326	5.98521	5.96439
433	6.08829	6.28317	6.25948	6.63744	6.2172	6.24457	6.30961	6.15202	6.15354	6.20325	6.17391	6.30361	6.22296	6.24376	6.18696	6.18548	6.12198	6.17263	6.15772	6.12537	6.29338	6.1848	6.06809	6.14274	6.0796	6.35585	6.15134	6.23221	6.22869	6.2479	6.10301	6.03552	6.22056	6.06062	5.96266	6.11217	6.28203	6.04501	6.23301	6.12372	6.08268	6.02161	6.00657	5.96439
434	7.02596	6.03552	6.21703	7.68897	6.14021	8.08467	6.30088	6.11085	6.16711	6.11965	6.64002	6.08047	6.2784	6.72972	6.07341	6.11377	6.19009	6.14141	7.19629	7.38664	6.13573	6.12674	5.99646	8.28192	6.01463	6.39399	7.32637	7.55423	7.46465	6.17795	6.17391	8.62281	6.22056	6.02587	6.01277	6.03045	8.29332	6.13898	7.19333	7.41433	7.66245	6.96369	6.78477	7.10223
435	6.88073	7.20463	7.44777	7.31834	7.20818	7.31689	7.37636	7.68631	7.46227	7.41995	7.33976	7.23925	7.31669	7.58857	7.31826	7.42788	7.41752	7.8561	7.27865	7.19911	7.22216	7.55693	7.2769	7.19368	7.13857	7.72176	6.94364	6.90912	7.32571	7.09694	7.20463	7.03834	7.23628	6.7067	6.84796	6.81748	7.46396	7.1583	6.86996	6.82288	7.31746	7.07258	6.99871	6.65325
436	9.53569	9.35776	9.07996	10.0039	8.76122	8.72083	8.79532	8.82571	9.25514	8.77805	9.56984	9.64634	8.5542	9.93427	8.49615	9.31945	9.26403	9.03277	9.65471	9.99067	8.47625	8.60306	8.87127	9.35269	8.25758	9.53368	10.0648	10.2052	10.2039	9.68621	10.2028	9.45257	9.71164	9.63935	8.9651	8.81834	9.37594	9.18632	10.197	8.549	8.23056	9.64947	10.1952	9.55231
437	10.8003	11.2835	11.2716	11.841	11.828	11.2801	11.684	11.1737	12.0003	11.1006	11.4331	10.945	10.9948	11.9343	11.8227	11.7395	11.9638	11.1497	11.7104	12.013	11.9966	11.2699	11.0757	11.7085	11.7274	12.369	11.2073	12.1811	11.9147	11.69	11.1201	11.6752	11.978	10.6835	10.982	11.5898	11.5522	11.4928	12.1347	11.4581	11.29	11.2788	11.7114	11.0241
439	6.22136	6.31965	10.0383	6.56423	6.34359	6.09946	6.40529	6.39414	6.5319	6.29887	6.38375	6.45685	6.32912	6.56745	6.38001	6.40839	6.36704	6.61864	6.31186	6.3303	6.47528	6.39338	6.22056	6.38742	6.3324	6.81445	6.2998	6.41879	6.41767	6.32446	6.33438	6.29138	6.35541	6.27531	6.18198	6.1231	6.38245	6.26118	6.32728	6.32593	6.28148	6.30871	6.21863	6.18696
440	12.369	12.8202	12.5918	11.836	12.6714	11.9092	12.4643	12.3051	11.9308	12.0697	12.678	12.2364	12.2393	12.8284	12.2396	11.2145	11.9224	11.9485	11.9925	11.9819	12.5861	11.7092	12.4909	12.3676	12.4466	12.6163	12.4893	12.2214	11.853	11.1381	12.5812	12.4692	11.3744	12.7372	12.8679	12.5161	12.1843	11.8485	11.9371	11.9068	11.8385	12.5475	12.7577	12.4901
441	6.53202	6.56	6.58542	6.88777	9.9517	6.56897	8.72253	6.86253	7.33508	6.67689	6.742	6.81606	6.6628	6.92357	8.03146	6.84745	7.31651	6.8179	6.52588	6.61198	9.3433	6.7672	6.63236	6.58231	9.00976	7.73455	6.6198	6.67902	6.5848	6.64767	6.73526	6.7386	6.63726	6.60849	6.45982	7.95339	6.85441	6.72577	6.64473	6.7422	6.81013	6.7274	6.33479	6.3709
442	14.9387	15.5541	15.7034	15.3815	15.4913	15.8563	15.4584	15.3268	15.7677	15.4889	15.2102	14.875	14.932	15.4034	15.1292	15.3268	15.7536	16.1084	15.6145	15.5055	15.4408	15.4135	15.5257	16.0147	15.1536	16.3142	15.721	15.7631	16.0277	16.1332	15.5617	16.3568	15.9368	15.435	15.6631	15.5313	15.9956	15.3667	15.3258	15.848	15.7021	14.9957	15.9331	15.2975
443	6.20419	6.28317	6.23935	6.68334	6.19825	6.01881	6.35616	6.26476	6.12846	6.18173	6.19825	6.15151	6.37915	6.25901	6.21703	6.17391	6.23334	6.22208	6.23856	6.16886	6.19138	6.0452	6.15623	6.24488	6.20929	6.40668	6.3925	6.31038	6.40474	6.32446	6.19777	6.23935	6.24376	6.13555	6.10215	6.13932	6.37198	6.01733	6.26678	6.07575	6.10215	6.10391	5.96129	6.24806
444	11.47	11.3813	12.2542	11.626	10.3621	12.0704	10.6254	12.1962	12.7203	12.1649	11.0775	12.3561	11.4117	11.2717	10.7173	11.6575	12.7682	12.2265	11.7138	11.8938	10.9416	11.9226	12.4112	10.6319	10.7051	13.0614	12.2271	12.2502	12.3375	11.9306	12.3888	10.8718	12.01	12.3798	11.7242	10.8924	10.5352	11.9744	11.7145	12.5108	12.5685	11.7203	11.3357	11.5692
446	7.16056	7.3654	7.20226	7.25253	7.43942	6.56897	7.63011	7.05502	7.3941	7.05634	7.08927	7.32554	6.92211	7.11853	7.36507	6.93543	7.06571	6.71876	7.40191	7.00129	7.32018	6.66233	6.80007	7.10409	7.22066	7.68622	7.43985	7.14856	7.10044	7.11484	7.45166	7.19269	7.31019	7.16187	6.96019	7.3785	7.20793	6.91961	7.01874	6.99514	7.03644	7.10831	6.90737	7.19515
447	11.5428	11.9233	11.9377	11.4849	11.9516	10.6649	11.8618	11.827	11.7568	11.9099	11.6279	11.465	11.6589	11.781	11.7258	12.5433	11.7284	12.0872	11.3914	11.3438	11.9449	11.9183	11.617	11.5694	11.7692	11.7183	11.8559	11.4089	11.3653	12.4382	11.559	11.3339	12.2846	11.2988	11.4408	11.3417	11.8873	12.3442	11.7975	10.9254	10.9193	11.8894	11.3231	11.9476
448	8.06331	9.73917	9.30768	8.52018	11.1264	10.2156	10.902	9.22566	9.06881	9.15123	8.91417	9.29881	9.67774	9.13446	10.5454	9.14525	9.11707	9.47882	8.10163	8.29182	10.8806	9.40756	8.84658	8.05302	10.5939	8.76224	8.40444	8.54667	8.80563	9.31476	9.32137	7.91963	9.18255	8.96133	9.31926	9.99314	8.14079	9.57518	8.62403	10.3551	10.359	8.47668	8.74712	8.37518
449	9.04979	9.91451	10.7647	10.0662	9.56091	7.97927	9.54241	9.86589	9.0264	9.95284	9.57723	8.41261	9.52978	9.52944	9.09173	7.70647	8.84916	9.0955	10.6177	9.96756	8.88395	8.66288	10.1663	10.008	8.87295	8.89713	9.32737	10.0284	10.3517	7.89833	8.55227	9.79249	7.89091	8.85966	9.86033	9.36098	9.32042	8.16429	9.70966	7.41433	6.94215	8.86503	9.68079	9.04116
450	7.45255	7.37711	7.79272	8.10263	7.76825	7.3654	7.96796	7.63131	8.6456	7.4808	7.35124	7.34676	7.43113	7.2456	7.92506	8.33487	8.56787	7.3785	7.57181	7.50286	7.83524	7.75581	7.50838	7.53518	7.54641	9.15585	7.86018	7.96984	7.79616	8.50887	7.24369	7.87125	8.82363	7.23245	7.57103	7.86614	7.86629	7.99184	7.86456	7.20922	7.84599	7.63486	7.30921	7.52216
451	6.23062	7.00967	6.51909	6.86297	6.83771	6.31038	7.08743	6.66966	6.71718	6.57215	6.84281	6.7638	6.98762	6.76423	6.61997	6.62454	6.75208	6.43648	8.11723	6.5985	6.60083	6.72606	6.60387	6.86041	6.52226	6.96749	6.5914	6.80629	6.85602	6.54499	6.69855	6.97029	6.58404	6.7067	6.91364	6.45774	7.25685	6.79884	9.18979	6.83771	6.74549	6.57717	6.46988	6.35908
452	6.91838	6.28317	6.30135	7.10949	7.19755	6.05194	8.00182	6.40305	6.3111	6.24265	7.39006	6.41671	6.22296	7.65953	7.3066	6.23252	6.26103	6.40029	6.88472	6.9033	7.02945	6.82278	6.17031	6.56619	6.8871	6.64473	7.2447	7.42202	7.19764	6.374	6.37754	6.79346	6.33479	6.53644	6.05769	7.86049	6.62531	7.24394	7.51902	6.31546	6.15805	6.8314	8.04308	6.8399
453	11.9533	12.7591	13.4271	12.5734	13.7727	13.2705	14.2605	13.2616	12.2032	13.1716	11.8492	12.1489	12.2633	12.2135	13.8859	13.1826	12.0997	12.6163	12.3055	12.2755	13.3766	13.1536	13.0582	12.5616	13.1543	12.1874	12.1687	12.5039	12.6446	13.2304	11.9664	12.8719	13.4004	11.9651	12.4314	13.8216	12.6634	13.0419	12.0893	13.6068	13.3867	12.1133	12.3107	12.1329
454	6.81013	7.0894	6.7779	6.82577	6.95158	6.49096	6.93254	6.71622	6.71718	6.70153	6.85602	6.78579	6.80925	6.94554	6.77742	6.71439	6.63573	6.63426	6.6022	6.58569	6.80419	6.82278	6.78385	6.66908	6.79591	7.04468	6.94852	6.77033	7.00722	6.93837	6.77162	6.63931	6.7272	6.49794	6.87121	6.7951	6.67749	6.72577	6.73145	6.79733	6.81013	6.59101	6.97247	6.62307
455	6.49552	7.35008	7.89344	7.2779	7.30044	7.01863	7.18914	7.92942	7.4068	7.57002	7.20871	7.54672	7.03644	7.50611	7.0994	7.21285	7.50277	7.71607	7.32398	7.06624	7.10233	7.35306	7.31533	7.16016	6.99899	7.57574	6.98984	6.87257	7.25522	6.82011	7.14976	6.86937	6.83285	6.96949	7.00232	6.61198	6.67749	7.09694	10.3285	6.67464	6.96825	6.86852	7.0331	6.97359
456	6.35908	6.89311	6.72311	6.74232	6.69453	6.40668	6.66477	6.68664	6.58134	6.48193	6.468	6.7205	6.48376	6.64406	6.57692	6.62454	6.64129	6.82676	6.59166	6.46582	6.81673	6.7672	6.54959	6.48054	6.58067	6.84335	6.55158	6.57728	6.62368	6.62283	6.52252	6.51702	7.03834	6.51793	6.28378	6.26628	6.5893	6.522	6.48388	6.58765	6.52068	6.44906	6.31125	6.45539
457	6.67364	7.16016	6.90715	6.87535	6.95158	6.50187	6.8727	7.26542	7.3488	7.02683	7.36276	8.167	7.46678	7.36568	7.34439	7.34589	7.19911	6.86403	6.8653	6.9033	7.05252	7.15368	6.89189	7.21245	6.93306	7.46921	6.91938	6.98909	7.10529	6.96785	7.56849	7.18456	7.11611	7.42913	6.96019	6.89781	7.61277	7.34454	7.01357	7.18391	7.47384	7.53462	6.81984	6.90806
458	8.24678	6.65434	6.3237	6.44921	6.22679	6.22615	6.30961	6.27469	6.30103	6.16106	6.26354	6.35284	6.07245	6.33016	6.2315	6.23252	6.40458	6.19647	6.23094	6.16886	6.15554	6.1848	6.08164	6.08925	6.09324	6.54361	8.09395	6.31038	6.31439	6.29215	6.17391	6.1848	6.31363	6.15184	6.12363	6.08537	6.39154	6.28516	6.7829	6.35719	6.19905	7.90921	6.04832	8.21853
459	6.15371	6.35616	6.23935	6.85056	6.3111	6.38304	6.32867	6.1383	6.21204	6.05194	6.10355	6.49753	6.05901	6.33016	6.25886	6.23252	6.19009	6.17263	6.41678	6.51071	6.27209	6.09955	6.08164	6.16877	6.18867	6.38086	6.15134	6.5827	6.69494	6.2479	6.17391	6.24935	6.0423	6.24265	6.08995	6.26628	6.40111	6.18907	6.81742	6.3899	6.12015	6.05375	6.13812	6.13932
460	9.15994	9.57473	9.31349	9.0568	9.32326	8.62328	9.0439	9.32321	9.66101	9.36413	9.00945	8.81683	9.39484	9.0626	8.83175	8.97476	9.56517	8.83621	9.32663	9.32224	9.21641	8.4039	9.29378	9.27651	9.18409	9.58506	9.86858	9.62052	9.66773	9.39398	9.12799	9.22695	9.05357	8.65648	9.26186	8.85167	9.47456	8.73823	9.26863	8.97039	9.1219	9.64384	9.06709	9.84937
461	9.10847	6.83285	6.37612	6.3904	6.48684	6.28682	6.48415	6.56338	6.44706	6.34087	6.40138	6.59525	6.18	6.5013	6.45672	6.50808	6.42528	6.40029	6.41678	6.36924	6.4098	6.47175	6.29393	9.85533	6.35234	6.54361	9.26456	6.46444	6.47627	6.41386	6.40909	10.1395	6.30376	6.27531	6.20261	6.17196	9.76105	6.36267	7.02762	6.60126	6.47175	9.01968	6.31125	9.04116
462	6.23952	6.50966	6.17319	6.03282	6.2587	6.10686	6.24806	6.05928	6.14274	5.96209	6.05194	6.59525	6.05901	6.22764	6.12846	6.05194	6.09816	6.10233	6.08925	6.16139	6.12337	6.1848	6.10635	6.11564	6.06771	6.35585	6.40138	6.17079	6.11854	6.21284	6.13812	5.97228	6.12032	6.07611	6.05769	6.04832	6.42	6.09438	6.81742	6.30819	6.00247	6.06466	6.01789	6.16454
463	13.8646	13.2578	12.2503	13.0913	13.2147	12.6408	13.4446	11.9426	12.3072	11.72	13.8448	12.9475	12.8115	13.8616	12.9652	11.9239	12.3127	12.8779	12.6198	13.0773	13.3474	13.0228	12.3075	12.58	13.0379	12.9719	13.9807	13.452	13.6327	12.5678	13.2689	12.9279	12.4754	13.3053	13.4	13.4099	12.414	12.7363	12.7056	12.3291	12.6394	13.0303	14.3304	13.3806
464	13.1406	13.3625	13.4437	12.6736	13.181	12.2766	13.0756	13.3376	13.3555	13.2603	13.3942	13.7744	13.3194	13.5344	12.982	13.7	13.3155	13.815	13.0885	13.061	13.2924	13.7165	13.2642	13.0267	13.0025	13.725	13.596	13.2352	13.044	13.7844	13.7568	13.0856	13.6721	13.6565	13.6027	13.0176	12.982	13.7316	12.8195	12.5063	12.8176	13.0942	13.6876	12.9825
465	6.35908	6.13804	6.08357	6.07414	6.46145	5.98764	6.40529	6.08546	6.25839	6.09711	6.28487	6.55687	6.11446	6.33016	6.28457	6.13385	6.14481	6.17263	6.26925	6.18182	6.17736	6.28606	6.25886	6.11564	6.15277	6.45995	6.41706	6.35277	6.2998	6.17795	6.31335	6.20675	6.12032	6.29215	6.01277	6.23639	6.46648	6.26118	6.54499	6.29879	6.15805	6.10391	6.28756	6.11531
466	6.39701	6.23428	6.132	6.19399	6.33298	6.01881	6.34718	6.19024	6.21204	6.01008	6.12691	6.36327	6.19399	6.27462	6.21703	6.23252	6.26925	6.15589	6.53202	6.31244	6.24664	6.1848	6.033	6.14274	6.23094	6.36863	6.41706	6.71102	6.35908	6.26972	6.22265	6.25933	6.19598	6.0084	6.05769	6.08537	6.35424	6.36267	6.61944	6.33396	6.05358	6.14797	6.00657	6.24806
467	7.57544	6.16387	6.14274	6.37257	6.50927	6.07236	6.50543	6.47214	6.35304	6.11965	6.72775	6.50887	6.35424	6.72461	6.3626	6.39486	6.50306	6.22964	6.3714	6.45241	6.39671	6.20929	6.31799	6.28756	6.31379	6.45995	7.52906	6.51044	6.45665	6.43423	6.49398	6.27022	6.13134	6.19631	6.05769	6.3174	6.39154	6.44277	6.7032	6.31546	6.20929	7.48493	6.64695	7.51346
468	8.21749	7.03001	6.98368	6.77369	7.15541	6.862	7.13007	7.15717	7.33508	6.83677	7.22551	7.25082	7.3379	7.3183	7.1152	7.12163	7.34859	6.8344	6.93552	6.84551	7.40085	7.18366	6.99899	7.09794	7.22066	7.27567	6.97859	6.90912	6.89164	6.71439	6.903	6.7386	6.73646	7.18545	7.24893	6.8385	6.77121	7.04098	6.77205	7.01102	7.10916	6.80825	6.92163	6.77249
469	12.9993	13.3555	13.0515	13.0929	12.8715	12.4463	12.5688	13.1992	13.4572	12.9241	12.1804	12.4376	13.113	12.07	12.4828	13.5063	13.2022	12.1323	13.1841	13.1979	12.8296	12.0581	12.8604	12.7293	12.7156	13.2328	13.1633	13.3085	13.1051	13.2241	12.4664	12.4335	13.1472	12.2331	13.0666	12.2283	12.8626	12.5724	13.2489	13.113	13.1004	13.4178	11.9288	13.2897
470	7.15565	7.35008	9.62232	7.55534	9.54134	8.71386	10.2664	10.1067	7.38242	9.56439	8.83338	9.07781	7.64525	9.19898	10.2972	7.83919	7.34454	9.01918	8.21976	8.16131	9.71211	9.1076	10.3801	7.97169	9.50822	7.75259	7.76905	8.80484	8.27538	8.19613	9.32499	7.95754	7.89838	9.21209	7.57623	10.7293	7.38383	8.97706	8.15559	9.24179	9.40901	7.56266	9.49946	7.47028
471	12.1428	10.9584	8.85334	11.2154	11.4104	10.5627	11.7279	9.3947	9.1686	9.19703	10.7052	9.65455	10.6212	10.5259	11.7648	8.92384	8.91178	9.18349	11.4869	11.306	11.3357	9.54855	8.99751	9.24258	11.1126	9.35506	12.182	11.2526	11.2834	9.08571	9.56868	9.16546	8.91918	9.34524	10.6476	11.367	9.79971	9.90238	11.7421	11.5666	11.246	12.591	10.5007	12.3507
472	7.48273	8.08017	9.16477	8.22392	9.2657	9.13026	8.97476	9.08633	7.86121	9.13108	7.65658	8.75045	8.23289	7.68683	8.71276	8.64246	7.73487	8.87837	7.71869	7.87432	9.56122	9.55484	9.06392	6.96983	9.22374	7.88236	7.23273	8.10623	8.1309	8.67664	8.41627	7.07626	8.64104	8.55235	8.20359	8.47918	7.0636	9.24341	7.46465	8.50064	9.48179	7.47806	7.79026	7.50249
473	11.9725	11.7319	11.644	11.2661	11.0344	11.1889	11.4123	11.9292	12.3177	11.9852	12.4306	12.4762	11.8934	12.3204	11.5977	11.6449	11.9456	11.1361	11.4226	11.7278	11.5038	10.9916	11.3426	11.823	11.3248	12.7497	12.5982	12.1886	12.1535	11.9593	12.6379	12.3902	12.3277	12.3029	11.5698	10.9267	12.0641	11.2454	11.5628	12.0386	11.9765	12.0813	12.6097	11.8636
474	7.91133	8.31529	8.2535	9.6798	9.04626	9.22047	9.13783	7.63951	8.48114	8.11228	8.89134	6.81606	7.18062	8.96071	8.12954	7.84988	8.58167	6.12565	9.34614	9.24672	8.56679	6.26087	8.114	9.48802	8.46889	9.08546	8.12518	9.45483	9.73139	8.6181	7.03761	9.51715	8.37853	7.14032	7.65871	8.56546	9.24179	6.24976	8.629	8.48712	8.82509	7.57382	9.49946	8.27081
475	8.11651	10.2592	8.51846	8.09654	7.95515	7.30304	7.82673	9.02061	7.84345	9.10614	12.235	7.0456	6.58011	12.2414	7.58627	6.98068	7.64636	6.65718	8.70588	8.20632	7.93877	6.74698	8.08504	8.31529	7.65211	7.95515	8.23965	9.0964	8.04956	7.00795	7.21872	8.59152	6.97148	7.10484	6.62257	7.42508	9.13333	6.77179	9.16611	7.6638	7.36178	9.00283	12.436	9.05578
476	6.12363	6.76926	6.09273	6.27386	6.14021	6.26498	6.2209	6.24044	6.33131	6.21318	6.36414	6.35284	6.0473	6.34314	6.26552	6.23252	6.12198	6.12565	6.10915	6.03373	6.12337	6.1848	6.06809	6.0616	6.14274	6.38086	6.47692	6.34493	6.2998	6.25918	6.15069	6.24935	6.22056	6.02587	6.14378	6.25199	6.43014	6.36267	5.98849	6.35719	6.12015	6.20628	6.22972	6.28523
477	6.22136	7.03001	6.36572	6.42541	6.20846	6.62655	6.4952	6.59363	6.51586	6.50529	6.51227	6.45685	6.3048	6.59204	6.48846	6.49526	6.48415	6.43648	6.48603	6.2682	6.48791	6.51044	6.43607	6.51446	6.47325	6.71582	6.55944	6.57049	6.47627	6.56282	6.42013	6.45396	6.3757	6.30135	6.2629	6.26628	6.57114	6.4076	6.11137	6.49295	6.44611	6.26414	6.40349	6.3709
478	7.32207	8.31529	8.02926	7.20695	7.58847	7.59564	7.83386	8.33883	8.20114	8.23642	8.06507	7.79819	7.91238	8.16569	8.0049	8.09162	8.18147	8.55852	8.05747	7.61378	8.18174	8.41769	8.14027	8.10301	7.95897	8.55531	8.3096	7.87871	8.00346	8.0373	8.01347	7.86463	8.00138	7.82399	7.94347	7.50116	7.74785	8.1023	7.11793	7.86545	8.02843	7.81279	7.9322	7.822
479	6.63776	6.78913	6.34314	6.15506	6.4382	6.2083	6.78123	6.31852	6.32221	6.28187	6.4185	6.39414	6.00989	6.36908	6.54979	6.15422	6.25245	6.14141	6.31867	6.07914	6.34165	6.23592	6.24728	6.39687	6.40668	6.63307	6.82611	6.23221	6.38375	6.33368	6.31335	6.32912	6.26709	6.15184	6.10215	6.52601	6.59807	6.28516	6.131	6.46947	6.12015	6.63547	6.19475	6.60324
480	6.08829	6.73736	6.36572	6.15506	6.04695	5.83961	6.30961	6.28516	6.15354	6.20325	6.24235	6.08047	5.99769	6.25901	6.20182	6.07202	6.1686	6.00545	6.31186	6.03373	6.14327	6.1848	6.10635	6.08925	6.06771	6.47427	6.2998	6.15456	6.21236	6.29215	6.15069	6.07842	6.19598	6.0902	6.12363	6.07485	6.35424	6.13898	6.131	6.34118	6.00247	6.06466	6.13812	6.20962
481	6.08829	6.76926	6.30135	6.00394	6.04695	6.07236	6.25652	6.25353	6.32221	6.13889	6.19825	6.09367	6.19399	6.15772	6.16877	6.19431	6.201	6.01527	6.22233	6.10915	6.16454	6.09955	6.08164	6.19431	6.16575	6.41836	6.25886	6.19286	6.18975	6.20149	6.22265	6.23935	6.22056	6.24265	6.03569	6.0557	6.4098	6.1642	6.10391	6.36615	6.1782	6.12556	6.04832	6.11531
482	15.652	15.8583	15.711	13.8159	14.0619	14.5767	14.3005	15.456	15.9689	15.409	14.1292	15.2773	15.2937	14.5142	14.047	16.1532	15.8346	15.6026	13.9814	13.8909	14.1393	15.1399	15.3132	15.0469	13.9409	16.3323	16.0351	14.3234	14.4654	16.5354	15.6091	15.2182	16.5532	15.3951	15.4975	14.1162	15.0625	15.5645	14.4034	14.867	14.8354	15.6432	14.8461	15.7546
483	9.79866	10.6726	10.5328	10.2906	10.6544	10.4874	10.9229	11.2398	11.2488	10.7169	11.4686	11.1391	11.4048	12.3467	11.9385	12.0283	11.7986	11.8368	11.4465	11.0145	11.1234	11.8977	11.828	11.3758	11.7191	11.4975	10.557	10.5993	10.8637	10.6566	10.4609	10.2923	10.3843	10.9656	11.3613	11.3601	10.6146	10.8939	10.7553	10.9806	11.1517	10.7209	10.6416	10.1306
484	12.0393	11.8368	11.9883	11.1203	11.8499	11.338	12.1607	11.2496	11.4033	11.1539	10.8299	11.4593	11.2047	10.9654	11.594	11.4224	11.3335	11.8664	11.251	10.7904	11.835	12.0593	11.7924	10.2493	11.7177	11.5803	11.9863	11.123	11.2034	11.7983	11.89	10.1631	11.5857	11.7433	11.538	11.6292	9.9373	11.3128	10.3276	10.9462	11.2994	11.5318	10.966	11.8423
485	14.995	16.2181	16.1666	15.9164	15.7822	15.745	15.8845	17.1526	16.9999	16.5489	17.4443	16.8374	17.1153	17.6905	17.3122	17.5573	17.1072	16.9946	16.3076	16.8293	16.7345	16.7978	17.1072	16.9228	17.2101	16.9212	15.5974	16.0303	15.8621	15.5896	15.8923	16.0514	15.5589	16.9684	16.9768	16.6629	16.671	16.8879	16.6115	16.6946	16.8359	16.8447	16.3877	15.2896
486	6.46988	6.67825	6.15236	6.21141	5.98932	6.01881	6.23935	6.24044	6.22345	6.16106	6.18696	6.49753	5.85471	6.30465	6.0273	6.49526	6.0514	6.17263	6.0485	5.89085	6.09604	6.2998	6.08164	6.08925	5.96409	6.35585	6.65689	6.15456	6.20437	6.44502	6.4629	6.23935	6.39515	6.49096	6.02355	6.00414	6.26461	6.21284	6.44706	6.32593	5.91778	6.36924	6.43574	6.54222
487	6.17063	6.80019	6.11226	6.19399	6.2587	6.08995	6.34718	6.35719	6.48047	6.12777	6.07842	6.23793	6.11446	6.39399	6.21703	6.25009	6.30449	6.17263	6.35864	6.13334	6.26584	6.20929	6.10635	6.29965	6.20929	6.54361	6.43499	6.24806	6.31439	6.29215	6.31335	6.24935	6.24376	6.07611	6.10215	6.03045	6.23935	6.22567	6.21703	6.32593	6.18958	6.02161	6.15017	6.16454
488	6.41596	6.83285	6.09273	8.04887	6.32283	6.05194	6.39399	6.26476	6.5319	6.22233	6.22121	6.39414	6.37915	6.37407	6.41541	6.42106	6.21302	6.18975	6.34552	6.14089	6.29988	6.23592	6.10635	6.36952	6.31379	6.43168	6.5296	6.25589	6.25353	6.39399	6.22265	6.36549	6.39515	6.0902	6.16313	6.29553	6.24712	6.28516	6.21703	6.3737	6.1782	6.41836	14.089	6.50901
489	13.6932	13.9622	13.282	13.1745	14.0946	13.601	13.9875	13.3625	13.306	13.3875	14.0598	13.5612	13.524	14.2133	13.8711	13.5406	13.162	12.8606	13.0162	12.9324	13.7105	13.1434	12.8084	13.4042	13.5633	13.3975	13.6773	13.1509	13.0848	13.5159	13.734	13.459	13.4786	13.596	13.567	13.6927	13.5174	13.3483	13.0877	13.6868	14.0512	13.6297	15.3132	13.8227
490	11.7154	11.8957	12.5248	12.2593	12.4369	12.5536	12.3626	11.9524	12.999	12.0084	11.1872	11.9592	11.1881	11.5767	11.8432	11.5303	13.0341	12.4864	12.1205	11.8984	12.0052	12.6544	12.1301	11.9024	11.8485	13.2358	11.8024	12.1613	12.2148	11.835	12.3132	11.9544	11.8137	12.1997	11.729	11.8444	11.6459	12.6571	11.5869	12.331	12.239	11.3723	11.9005	11.746
491	7.38341	7.97196	8.04688	7.37443	8.2831	7.44178	7.90528	7.83719	7.84345	8.11502	7.48415	7.58707	7.54338	7.82464	7.62536	7.44298	7.87213	7.4845	7.28718	7.43377	7.83524	7.65421	7.677	7.41359	7.69371	8.18541	7.59296	7.50934	7.64863	7.46791	7.7561	7.66842	7.45401	7.53617	7.82799	7.50394	7.13257	7.85467	7.07827	7.47384	7.51634	7.34182	7.93947	7.52658
492	7.84516	6.93234	6.66499	6.50647	6.88706	6.47828	6.5827	7.0436	7.18029	6.91128	7.0528	6.92674	6.69494	7.09385	6.74549	6.89371	6.96496	6.5205	6.92004	6.74184	6.70533	6.78483	6.78385	6.73849	6.74819	7.22967	7.91792	6.90912	6.78651	6.95311	7.03761	6.68086	6.90563	7.04758	6.60972	6.51163	6.64343	6.83515	6.43275	6.88073	6.83898	7.86064	6.92933	7.91784
493	11.4873	10.1704	10.7472	10.4219	10.0999	9.9526	9.99911	10.3552	7.49115	10.7679	9.90898	10.113	9.95137	10.1799	9.74133	7.53695	7.51104	9.15499	9.50525	10.0567	9.8204	10.2503	10.3356	8.9554	9.57894	7.73455	11.3914	10.3861	10.4912	8.04487	10.3001	9.33844	8.07935	10.1857	10.0564	9.49925	8.76155	10.3363	9.61498	9.44579	9.578	11.1103	10.418	11.3524
494	6.62234	7.27156	6.88371	6.68334	7.04504	6.78725	6.89204	7.51774	7.65027	7.41314	7.33007	7.55423	7.43753	7.62111	7.05327	7.42788	7.5338	7.11083	7.12871	7.23351	6.98154	7.65421	7.32047	7.2368	6.93846	7.59519	7.10374	7.20115	7.26341	7.10233	7.12682	6.92866	7.03174	7.38012	7.41837	6.80658	7.07196	7.66171	6.88441	7.32387	7.51634	7.19124	7.36657	7.13003
495	10.6121	11.434	10.4888	10.1304	11.9702	10.0984	11.7471	10.9184	10.7551	10.6517	11.0968	11.598	11.5429	11.2645	11.9353	10.0678	10.3957	10.7606	10.8133	10.5581	12.0259	10.4913	10.6906	11.4665	11.8158	10.804	11.0276	10.8727	10.4394	10.1453	11.8064	10.9264	10.042	11.2854	11.1896	11.5563	11.4787	10.978	10.7511	10.7788	10.4643	11.2013	10.9236	10.759
496	6.20419	7.00967	8.29114	6.25886	6.47521	6.07236	6.23935	6.29568	6.54041	6.19138	6.13864	6.32912	6.11446	6.28941	6.18696	6.25009	6.201	6.01527	6.33967	6.21911	6.25901	6.23592	6.2083	6.16877	6.14274	6.54361	6.40839	6.29568	6.31439	6.22393	6.26972	6.15864	6.24376	6.13555	6.14378	6.08537	6.01129	6.28516	5.99722	6.35719	6.10215	6.18696	6.19475	6.39542
497	6.97576	7.5316	7.99435	6.82577	7.10189	6.86981	6.89204	7.90147	7.5174	8.01602	7.17864	7.52183	6.90737	7.41457	6.82396	7.28883	7.21805	7.21993	6.79591	6.80118	6.80419	7.81304	7.75965	7.04154	6.80231	7.74673	7.29209	7.03492	6.97723	7.23591	7.68955	7.03834	7.45401	7.52545	6.72808	6.66499	6.81801	7.95387	6.67056	7.24011	7.01008	7.1552	7.27904	7.26437
498	11.1245	7.0894	6.47587	6.55762	6.48684	6.03428	6.42729	6.48028	6.5319	6.39901	6.00228	6.32912	6.05901	6.21141	6.25886	6.13385	6.07575	6.02604	6.246	6.10915	6.2057	6.14021	6.57717	6.11564	6.16575	6.39399	11.1863	6.31038	6.285	6.20149	6.15069	6.21703	6.24376	6.07611	6.00135	6.24376	5.99437	6.12691	6.04065	6.35719	6.00247	10.3873	5.98521	11.3033
499	8.47862	8.9783	7.79641	10.5824	9.2157	8.55871	8.80396	6.91199	7.5106	7.1829	7.32207	7.8167	7.85496	7.68119	8.08518	7.93739	7.40603	7.31452	7.31834	7.41837	8.5546	7.35306	7.22624	7.72428	8.29428	7.83435	8.84953	7.88732	8.01545	8.6543	8.2469	8.185	8.71089	8.36466	8.71462	8.58715	7.56266	7.36468	7.15582	8.01111	8.21144	7.4523	8.26677	8.77643
500	7.58341	8.70138	8.3224	8.47716	8.93357	8.10455	8.95399	7.82254	8.29045	7.94551	6.80825	7.81068	8.31823	7.01256	8.80366	7.8336	8.11511	7.15376	8.50636	8.64856	8.87671	7.44206	8.09047	8.76301	8.71462	8.76224	7.75006	9.02504	8.62173	8.09615	8.00671	8.84557	8.2797	8.05354	8.60109	8.89701	8.5694	7.4813	8.06553	8.04117	7.79804	7.35794	7.01237	7.49132
501	6.04832	6.91205	6.10301	6.15506	6.2172	5.99816	6.17903	6.1383	6.34165	6.13889	6.0902	6.35284	6.07245	6.33016	6.09711	6.03336	6.19009	6.03428	6.20487	6.09499	5.9762	6.07184	6.05588	6.26731	6.12015	6.33219	6.33639	6.21703	6.23685	6.13033	6.13812	6.03552	6.22056	6.11085	6.05769	6.03045	6.04794	6.18907	6.0485	6.3737	6.06485	5.97326	5.98521	6.20962
502	5.96841	6.85426	7.65789	6.11	6.19825	8.06507	6.05034	7.07871	6.37213	7.39811	5.96209	6.27641	5.95711	6.14986	6.0852	6.05194	6.0514	6.78337	6.12855	6.10301	6.01696	6.8039	7.35477	6.0062	5.93784	6.32131	6.1848	6.13932	6.17128	6.13033	6.19777	5.98595	6.19598	6.0084	6.01277	6.10494	5.9855	6.95348	5.98849	7.24011	6.52793	5.81241	6.00657	6.0902
503	6.08829	6.97288	6.07396	6.19399	6.28148	6.26498	6.15456	6.1383	6.33131	6.11965	6.04065	6.17967	5.93665	6.24376	6.18696	6.10391	6.12198	5.95986	6.26925	6.12537	5.95421	6.11103	6.033	6.0616	6.09324	6.29959	6.21703	6.21703	6.17128	6.16827	6.08987	6.10686	6.19598	6.08232	6.01277	6.0557	6.02862	6.18907	6.02235	6.34118	6.00247	5.97326	6.04832	6.13932
504	6.12363	6.97288	6.05086	6.21141	6.34359	6.32363	6.17903	5.95236	6.41836	6.03127	6.12691	6.37312	5.93665	6.22056	6.19342	6.13385	6.12198	5.95986	6.14952	6.10915	6.01696	6.07184	6.033	6.16877	6.09324	6.26354	6.28072	6.28103	6.15481	6.20149	6.12574	6.06252	6.26709	6.12155	6.00135	6.08537	6.06378	6.09438	6.02235	6.35719	6.06485	5.9976	6.02805	6.10301
505	6.17063	6.84453	6.11226	6.15506	6.33298	6.2083	6.12973	6.03336	6.33131	6.0627	6.02824	6.25042	5.93665	6.21141	6.18696	6.0818	6.12198	6.09316	6.22233	6.10301	5.99788	6.07184	6.0084	6.2083	6.06771	6.28667	6.23896	6.26354	6.05358	6.15422	6.10301	6.10686	6.24376	6.0902	6.01277	5.9989	6.13538	6.21284	6.09534	6.34118	6.24061	6.02161	6.00657	6.20962
506	6.03336	8.02153	6.09273	6.19399	6.28148	6.15673	6.16793	6.0473	6.35304	6.09711	6.00228	6.16711	6.10111	6.19212	6.20182	6.10391	6.23334	6.08529	6.22233	6.10915	5.91421	6.23592	6.08164	6.08925	5.97601	6.28667	6.3925	6.20149	6.09798	6.13033	6.05465	6.02513	6.22056	6.07611	5.98821	6.04832	6.03734	6.13898	6.00414	6.40529	6.10215	5.95781	6.09748	6.0902
507	5.9401	6.8752	6.30135	6.32299	6.35424	6.17263	6.10426	6.01008	6.28024	6.09711	6.12691	6.32912	6.11446	6.20182	6.21703	6.03336	6.17869	6.07806	6.20487	6.11737	6.01696	6.0452	6.0084	6.08925	5.9896	6.33219	6.31859	6.17079	6.13693	6.15422	6.07934	6.09127	6.26709	6.04511	6.03569	6.03781	6.04794	6.21284	6.05696	6.40529	6.00247	6.0452	5.96129	6.07896
508	6.08829	6.94145	6.66499	6.48977	6.23692	6.22615	6.10426	5.98473	5.98406	5.98774	6.19825	6.39414	6.11446	6.23607	6.0852	6.05194	6.21302	6.08529	6.29802	6.19415	5.95421	6.09955	6.04575	6.0616	6.0423	6.26354	6.33639	6.20862	6.13693	6.15422	6.12574	6.57925	6.15855	6.02587	6.00135	6.0557	6.09586	6.15151	6.12189	6.27147	6.03327	6.02161	6.13812	6.18696
509	6.04832	6.8752	6.656	6.60569	6.30135	6.19058	6.09056	6.01008	6.17637	6.0745	6.10355	6.37312	5.95711	6.21141	6.12846	6.09145	6.27856	6.09316	6.26925	6.14822	6.05006	6.01827	6.0084	6.2209	6.01463	6.26354	6.33639	6.18744	6.20437	6.20149	6.31335	6.07842	6.23206	6.0902	6.03569	6.01799	6.02862	6.21284	6.05696	6.26354	6.00247	6.0452	5.94897	6.16454
510	6.08829	7.05511	6.90715	6.54106	6.37964	6.26498	6.15456	6.01008	6.37213	6.13889	6.0902	6.37312	6.00989	6.21141	6.16877	6.10391	6.28558	6.07806	6.22233	6.13334	6.01696	6.07184	5.98652	6.19431	6.12015	6.40668	6.20667	6.29568	6.22056	6.22393	6.22265	6.10686	6.31363	6.06062	6.01277	6.03045	6.11068	6.21284	6.14934	6.24328	6.03327	6.10391	6.00657	6.23575
511	6.04832	7.06423	6.17319	6.60569	6.20846	6.19058	6.42729	6.29568	6.22345	6.19138	6.38375	6.39414	6.32912	6.21141	6.18696	6.19431	6.19009	6.28756	6.22233	6.13334	6.24664	6.20929	6.15623	6.2083	6.23094	6.65764	6.12691	6.18744	6.34463	6.22393	6.19777	6.23935	6.33479	6.04511	6.16313	6.13167	6.48382	6.13898	6.29637	6.05176	6.22972	5.97326	6.02805	6.11531
512	6.06936	8.78358	6.23935	8.5591	6.20846	6.25509	6.27378	6.24044	6.14274	6.13889	6.12691	6.27641	6.22296	6.14038	6.0852	6.13385	6.21302	6.23856	6.20487	6.16886	6.32867	6.1848	6.14429	6.11564	6.19889	6.45995	6.15134	6.24806	6.23685	6.2479	6.07934	6.07842	6.14582	6.0902	6.03569	6.02495	6.35424	6.08232	6.07629	6.07575	6.18958	5.9976	6.00657	6.0902
513	6.06936	6.64191	6.1231	6.69861	6.2172	6.31038	6.30961	6.1383	6.33131	6.18173	6.05194	6.23793	6.22296	6.24376	6.12846	6.13385	6.15589	6.17263	6.07878	6.19415	6.21984	6.15506	6.17031	6.15371	6.01463	6.66896	6.23896	6.28103	6.16387	6.17795	6.10301	6.07842	6.24376	6.06062	6.05769	6.13167	6.30856	6.08232	6.23301	6.15772	6.20929	5.95781	5.98521	6.06753
514	6.04832	6.50966	6.17319	6.65248	6.2172	6.15017	6.27378	6.11085	6.24664	6.22233	6.15151	6.31605	6.22296	6.17458	6.18696	6.19431	6.14481	6.18107	6.20487	6.16886	6.19889	6.12674	6.04575	6.14274	6.06771	6.48873	6.21703	6.23221	6.17128	6.20149	6.12574	6.15864	6.28987	5.97468	6.03569	6.10494	6.37198	6.11686	6.21703	6.19187	6.13761	5.97326	6.01789	6.11531
515	6.08829	6.33204	6.132	6.5979	6.2587	6.22615	6.20165	6.22717	6.02587	6.24265	6.19825	6.25042	6.45201	6.30465	6.16877	6.10391	6.09816	6.28756	6.08925	6.16886	6.28103	6.31163	6.13117	6.08925	6.14274	6.48873	6.28072	6.28103	6.27762	6.13033	6.12574	6.10686	6.17187	5.97468	6.01277	6.06646	6.29894	6.12691	6.13924	6.24328	6.1782	6.09255	6.04832	6.0452
516	6.06936	6.16387	6.09273	6.62137	6.23692	6.15673	6.27378	6.32912	6.10426	6.18173	6.19825	6.25042	6.36673	6.25901	6.18696	6.16508	6.03082	6.27022	6.12855	6.15422	6.17736	6.1848	6.15623	6.03189	6.10686	6.59376	6.21703	6.24806	6.285	6.14292	6.17391	6.02513	6.34552	6.04511	6.03569	6.01799	6.3255	6.01733	6.24173	6.21318	6.10941	6.05375	5.96129	5.96439
517	6.12363	6.24592	6.19483	6.59004	6.19825	6.2083	6.26521	6.26476	6.14274	6.19138	6.22121	6.30361	7.02143	6.21141	6.12846	6.15422	6.14481	6.23856	6.26925	6.09499	6.26584	6.09955	6.08164	6.08925	6.06771	6.43168	6.2998	6.24806	6.23685	6.13033	6.15069	6.09127	6.20913	6.00172	5.9475	6.04832	6.4098	6.04501	6.19947	6.17047	6.02308	6.0452	5.98521	6.0452
518	6.06936	9.40681	9.36666	6.52341	6.2172	6.22615	6.30088	6.09955	6.07825	6.18173	6.05194	6.10686	6.22296	6.21141	6.12846	6.15422	6.12198	6.23856	6.14952	6.13334	6.28574	6.11103	6.033	6.08925	6.01463	6.41836	6.19448	6.24806	6.26895	6.15422	6.10301	6.07842	6.17187	6.0902	5.9743	6.02495	6.28203	6.07272	6.19947	6.17047	6.12015	5.9026	5.8505	5.93303
519	8.36917	8.41457	8.41328	8.57468	8.53565	8.65859	8.73679	8.00253	8.37477	8.29883	9.17643	8.51928	8.45905	9.29851	8.68237	8.64667	8.73695	8.19342	8.47835	8.5847	8.79986	8.14704	8.27497	8.58616	8.62121	8.58167	9.00252	8.87795	8.8507	8.60957	8.46029	8.6933	8.75925	8.78587	8.80891	8.82583	8.47668	8.41371	8.55552	8.24532	8.27293	8.86503	9.15942	8.33299
520	10.8887	11.6188	11.3601	10.9335	11.8264	10.7695	11.9134	11.4691	11.5898	11.3705	11.6719	11.5093	11.795	11.8273	12.2419	11.2338	11.4512	11.5828	11.5521	11.3167	11.9134	11.1957	11.2831	11.6313	11.8372	11.4562	11.4416	11.2989	11.1554	11.1514	11.6846	11.3878	11.0705	11.4697	11.6965	11.8781	11.8179	11.5074	11.4817	11.2951	11.0433	11.5678	11.2358	11.0336
521	12.8436	13.2992	12.6371	13.0532	13.5182	13.0738	13.5955	12.401	12.7169	12.4987	12.9211	12.6611	12.8908	13.0351	13.4027	12.4253	12.7196	12.8655	13.1898	13.1267	13.5542	12.9654	12.3792	12.9003	13.1616	12.8757	13.1686	13.4202	13.4215	12.6584	12.8484	13.0172	12.8062	12.4032	13.0435	13.3405	12.9155	13.1154	13.1163	12.8274	12.9778	12.9363	13.1151	12.6142
522	10.5962	11.4176	11.1119	10.781	11.2853	11.6216	11.5784	10.6661	11.4316	10.906	11.3759	10.8332	11.3381	11.4657	11.2547	10.7015	11.5749	10.9689	10.6292	10.6993	11.3039	10.663	10.9243	10.8899	11.1905	11.7271	11.4101	11.1448	11.4012	11.2105	11.1806	11.2867	11.3431	11.1339	11.8564	11.6393	10.6732	10.6121	10.5627	11.4185	11.1872	10.5277	11.9766	10.5921
523	6.18876	6.23428	6.43048	6.64514	6.29009	6.08995	6.44502	6.29568	6.12846	6.13889	6.19825	6.35284	6.08581	6.33016	6.25886	6.19431	6.22345	6.30721	6.25446	6.22615	6.2057	6.09955	6.23459	6.16877	6.09324	6.38086	6.28072	6.36615	6.46933	6.17795	6.22265	6.15864	6.23206	6.11085	6.12363	6.14814	6.33479	6.13898	6.32728	6.34118	6.35455	6.20628	6.17145	5.99362
524	13.0402	12.2088	11.8015	11.4946	12.1915	11.5319	12.3233	10.2509	10.5838	9.95621	10.107	9.94719	10.7568	10.0472	11.5444	10.7785	10.3885	10.108	11.0004	10.9043	11.4818	9.84003	10.2258	10.3161	11.1263	11.7047	12.5666	11.557	11.3555	11.4289	10.2565	11.0878	12.0165	10.463	11.7539	12.0621	10.3476	9.60126	10.9014	10.7152	10.5308	11.8058	10.5973	12.5307
525	6.34042	6.59253	7.71202	7.12915	7.5073	7.05208	6.77205	6.54144	6.37213	6.47453	6.32593	6.6308	6.2784	6.38749	6.6345	6.34102	6.45114	7.24759	6.79591	6.73646	8.84619	7.09749	6.30676	6.42702	8.60418	6.82342	6.54435	6.99352	7.14211	6.29215	6.58231	6.29138	6.3757	6.62571	6.28378	6.39324	6.4098	7.46801	6.86051	6.3899	6.44611	6.24472	6.21863	6.18696
526	12.8636	11.2236	13.3862	12.236	11.982	12.5228	12.4323	13.204	13.1472	13.0178	10.9666	12.3949	11.2565	11.0631	12.4899	13.5925	13.1999	12.0393	12.2477	12.3362	12.1942	12.2505	13.2693	12.8991	11.9846	13.3066	13.2414	12.5161	12.393	13.5726	12.087	12.9524	13.6982	12.2466	11.4038	12.3788	12.9914	12.4403	12.6934	12.9168	12.794	13.6531	10.9949	13.2268
527	8.48341	10.0522	9.3775	9.47844	9.5443	9.54171	9.49417	9.15272	9.50538	9.0167	9.53724	9.5564	9.53534	9.45306	9.10478	8.95717	9.27958	8.95432	9.15069	9.29619	9.46119	8.98305	8.68317	9.32415	9.17014	9.68778	8.83419	9.50682	9.57641	9.2534	9.71008	9.1384	9.27428	9.25544	9.42777	8.57538	9.39026	9.15201	9.34313	9.50695	9.51488	8.73769	9.37265	8.86671
528	7.66887	8.04506	7.75889	7.68159	7.88229	7.53008	8.02609	7.965	7.67016	7.93466	7.83328	7.7561	8.10593	7.89177	8.06307	7.66221	7.60662	7.84748	7.49057	7.3755	7.93877	7.7831	7.75965	7.68526	7.80635	7.88236	7.91138	7.57877	7.57103	7.33709	7.38397	7.50377	7.51658	7.61589	8.0571	7.75456	7.4523	7.5193	7.28194	7.5496	7.57886	7.92506	7.67373	7.72278
529	10.3413	9.06501	7.82268	9.12984	11.1227	10.1914	10.4596	7.39939	9.26541	7.44057	8.64582	9.8511	7.79661	8.86671	10.3678	10.3751	8.87575	9.02631	9.10399	8.99369	10.5025	9.19889	7.36543	8.22241	10.2989	9.30673	10.1448	9.11214	8.9376	10.3171	10.0978	8.40705	10.4039	9.91769	8.2533	10.4053	8.58738	9.47619	9.51311	10.7122	10.4408	10.3737	8.9015	10.4015
530	7.22374	7.74772	8.31468	7.64286	7.62835	7.30304	7.88236	8.63263	7.93648	7.86717	7.93891	8.09764	7.83202	8.30849	8.18584	8.02546	8.06914	8.65379	7.9381	7.81114	7.97512	8.37947	8.14582	7.68882	7.83669	8.33553	7.5015	7.50092	7.678	7.37203	7.80466	7.28326	7.63208	7.41919	7.38814	7.35986	7.40663	7.96955	7.03228	7.33383	7.96845	7.44335	7.41743	7.27035
531	6.63776	6.59253	7.0502	6.71359	7.01534	6.17263	7.14606	6.78892	6.54789	6.50529	6.32593	6.71208	6.39094	6.43026	6.70081	6.48297	6.41047	7.06086	6.3532	6.35127	6.85172	7.16945	6.63956	6.32979	6.83791	6.55713	6.8131	6.51044	6.43621	6.66378	6.7067	6.27022	6.76188	6.72311	6.36952	6.9121	6.39154	7.03302	6.45995	6.43827	6.50543	6.47989	6.24061	6.79026
532	7.64321	7.84599	8.5345	8.03275	8.34867	7.09278	8.0725	8.21303	7.24992	8.06623	7.45278	7.44789	7.7821	7.4981	7.96537	7.12163	7.05084	7.7112	7.82475	8.00498	8.89058	7.84241	8.20091	8.13977	8.45463	7.48433	8.36711	8.34729	8.23099	7.18252	7.54958	8.32531	7.23628	7.48765	7.85434	8.04651	8.01685	7.4543	8.86156	7.42231	7.57886	7.93533	7.4376	7.79512
533	7.50036	7.15242	7.54362	7.92312	7.91133	7.98257	8.11528	7.61298	7.15851	7.19986	7.25756	7.88142	7.16594	7.5338	7.9335	7.75648	7.09364	8.11172	8.0379	7.7729	8.11188	7.93328	7.77419	8.18154	7.94601	7.76665	7.71138	8.17603	8.06106	8.0373	8.06036	8.53049	8.185	7.74593	7.08106	7.84322	8.2555	7.36468	7.75642	7.58281	7.83008	7.30175	7.38423	7.4348
534	10.7802	11.6736	10.8999	11.666	10.6255	10.391	10.6898	10.4151	11.5199	9.98516	11.1737	10.552	11.1737	11.0104	10.1722	11.1611	11.3081	11.0226	11.2995	11.2549	10.3956	10.3683	10.2388	10.8201	10.2437	12.0622	11.106	11.7694	11.406	11.3675	10.7921	11.3404	11.8369	11.2154	11.6399	10.4265	10.7358	10.3337	11.5061	9.98639	10.1777	10.625	11.3371	10.8588
535	6.63776	8.85192	9.16058	9.29431	8.88719	8.51187	9.79133	9.0003	9.81856	8.77961	6.66022	7.62579	8.14288	7.01256	8.96853	11.5063	9.90662	9.57091	8.34192	9.23259	8.16739	9.12113	8.59919	10.6292	7.98519	10.0323	6.94364	9.04967	9.318	11.5719	7.66296	10.8095	11.5741	7.45617	8.51898	9.69443	10.8528	9.55811	9.5429	8.85097	9.07698	6.97288	6.44804	6.92452
536	8.78745	9.2207	9.64821	9.75615	9.3128	9.63935	9.31349	9.95526	10.4267	9.6231	8.87828	9.13354	9.1961	9.25552	9.51923	9.86187	10.3733	9.56091	10.1232	9.86363	9.36333	9.50768	9.68291	9.5726	9.21508	10.4395	9.39724	9.77815	9.95946	9.78961	9.08749	9.53302	9.82491	8.80269	9.36817	9.07482	9.70742	9.72402	9.74799	10.0035	10.0506	9.31695	8.93442	9.17867
537	7.57544	8.14469	8.78973	8.04332	9.18954	8.55183	8.9272	8.47284	8.72636	8.18246	7.40642	7.89904	7.47633	7.67403	8.59305	8.51284	8.57313	8.37742	7.81269	7.99184	8.99126	8.31258	8.27497	7.31755	8.60418	9.27051	7.77266	8.02546	7.9965	8.67664	8.08156	7.41609	8.93423	8.06802	7.79184	8.68215	7.37522	8.63487	8.04411	8.73343	8.83683	7.69647	7.79026	7.74844
538	14.047	14.0324	13.9728	13.3012	14.3548	12.9778	14.2997	12.8323	12.9455	13.0225	12.6602	12.2727	13.0442	12.9652	13.2587	13.52	12.9951	13.6125	12.9034	12.7557	13.8523	13.5842	12.922	13.1262	13.4995	13.3238	14.3779	13.3357	13.4699	14.2217	12.7736	13.6876	14.3041	12.8292	13.8611	13.7066	12.9564	13.629	12.4065	12.5395	12.5467	13.2686	13.6487	14.0925
539	6.70347	7.65882	8.42785	8.22548	8.67499	8.01176	8.89874	8.01083	7.66239	8.29085	8.16569	8.07999	7.27904	8.20211	8.32487	8.43025	7.58286	8.53944	7.79788	8.00816	8.50879	8.36313	8.23371	7.46376	8.44453	7.96578	7.05686	8.23904	8.38108	8.95304	8.01699	8.01209	8.8025	8.31508	7.56074	8.78526	7.47815	8.61073	7.78439	7.91276	8.01301	6.70399	8.95304	6.7567
540	8.17737	9.63926	8.80528	8.97276	9.65056	8.91334	9.54579	8.8021	8.75631	8.47668	9.81968	9.03903	9.52611	10.1034	9.50355	9.15028	9.01684	8.92883	8.68317	8.72112	9.1285	8.86422	8.53723	9.67338	9.23986	8.76224	8.30602	8.50963	8.64738	8.20432	8.26986	8.44229	8.17911	8.98305	9.69233	9.28015	9.08686	8.64246	8.56608	8.72853	9.01854	8.64184	9.21713	8.42946
541	6.46988	6.30765	6.26972	8.64152	7.12927	6.22615	8.21853	6.19024	6.26866	6.09711	8.30589	6.95399	6.11446	8.45714	7.70626	6.26693	6.3585	6.2057	7.69357	8.47955	6.63895	6.1848	6.18271	6.44502	6.72056	6.54361	6.70664	8.51412	8.85519	6.31303	6.6022	6.48324	6.77942	6.85661	6.17145	8.04789	6.52056	6.07272	8.18684	6.42237	6.13761	6.57717	8.53472	6.54222
542	6.44277	7.39016	6.83161	7.00761	6.554	6.45553	6.4354	6.60171	6.92028	6.57215	6.71346	6.75629	6.85928	6.69074	6.39628	6.75283	6.8881	6.66499	6.76091	6.71168	6.39671	7.05199	6.37448	6.70581	6.36966	7.15445	6.67832	6.81737	6.99732	6.68155	6.61209	6.76766	7.05299	6.65054	6.69152	6.22216	6.97323	6.63174	7.12243	6.58765	6.54461	6.49475	6.57293	6.60324
543	11.0461	11.1209	11.7428	10.569	10.1984	10.5373	9.9407	11.6021	11.871	11.2323	10.7227	11.6231	11.0978	10.4945	9.83586	11.5955	11.4588	11.4768	10.6374	10.5542	10.1212	10.9501	11.4561	11.1437	9.85424	12.3479	10.9145	10.5931	10.4574	11.5388	11.3852	11.2452	11.3883	11.7031	11.0095	9.84074	11.2736	11.1167	10.241	10.6965	10.8094	11.0456	10.6378	11.0874
544	14.1273	13.7401	14.4533	13.4281	12.989	12.9619	13.1503	13.6589	13.5461	13.9652	12.738	12.8659	12.8879	13.1698	12.5681	13.5716	13.7452	13.4786	13.0092	13.3412	12.7624	13.2154	13.9316	13.933	12.5667	13.8786	14.1362	13.4241	13.7087	14.1246	13.1879	14.2974	13.7883	13.0872	13.3324	12.8062	13.6511	13.1965	12.9904	12.5306	12.6598	13.5698	13.7594	14.1404
545	6.99533	7.65882	7.60187	7.33598	7.54837	7.45278	7.54641	7.965	7.74871	7.63315	7.79173	7.92157	7.58413	7.96554	7.79344	7.84988	7.75309	7.70606	7.44709	7.51836	7.72893	7.67732	7.59666	7.89946	7.60775	8.00629	7.40642	7.34752	7.57408	7.61952	7.63576	7.7758	7.34787	7.53617	7.59314	7.29746	7.95683	7.55608	7.41425	7.45745	7.75296	7.79131	7.59086	7.49666
546	7.17799	7.16928	7.88567	7.25741	7.85141	6.52473	8.39043	7.08992	6.66555	7.64238	6.0902	6.31605	6.48376	6.31546	7.40503	6.36937	6.73967	7.30688	6.48603	6.73646	7.02945	7.52563	7.3264	6.14274	7.06415	6.94717	7.44789	6.80629	7.22482	6.52721	6.15069	6.15864	6.46145	6.0902	6.51909	8.05826	6.39154	7.53714	7.52856	6.3899	6.39399	6.88634	6.1609	7.29266
547	11.4765	10.819	11.2858	10.9557	11.2716	10.8056	11.5336	10.5314	10.4382	10.5545	10.4432	10.8485	10.3918	10.6701	11.2091	11.6812	10.9708	10.296	10.8324	10.9645	11.4558	10.4324	11.2223	11.0482	11.3325	10.9448	11.5499	11.0022	11.0177	11.3922	10.8881	11.0435	11.4739	11.6286	11.4185	11.7908	10.0752	9.65731	9.79694	10.1087	10.2053	10.6088	10.8565	10.9279
548	6.82497	7.25444	6.88371	6.77369	7.22668	6.7494	7.37179	7.28581	7.31541	6.90093	8.34583	7.19172	6.72045	8.71629	7.35603	7.23324	7.356	8.46038	7.59963	7.4091	7.61169	8.18301	7.41425	7.35871	7.45928	7.84771	7.53772	6.99806	7.27954	7.17572	7.30476	7.16785	7.11611	6.73893	6.55925	6.88819	6.95307	7.66171	7.2982	7.02784	6.86624	6.7274	8.69338	6.87485
549	10.7577	12.1533	8.56215	6.81445	14.5586	12.482	14.3099	9.4693	10.409	8.99562	7.06882	10.2493	12.1568	7.07523	14.6183	10.4099	10.1091	13.0675	6.69364	6.84551	14.2579	13.5097	9.78364	11.3315	14.219	11.0504	11.1266	7.02683	7.11011	10.6744	9.97026	11.6285	10.8384	10.5658	12.6243	14.8224	11.1878	12.9577	7.45459	13.1154	13.4451	11.2141	7.34093	10.6421
550	10.4513	9.48032	11.7011	11.2322	10.5821	11.92	11.1809	11.6681	11.5	11.3404	11.1992	11.5939	10.7244	11.3525	11.2311	11.3892	11.6891	10.6613	11.0908	10.6486	10.4957	11.459	11.0547	11.0482	10.5134	11.6164	9.86768	10.5881	10.4352	10.2214	10.2319	10.2828	10.1509	10.0759	9.94339	10.1103	11.4288	11.8543	10.9372	11.4803	11.7102	11.1988	10.214	10.5223
551	7.07284	7.18674	7.16847	6.93136	7.33202	6.74054	7.38527	7.17456	7.33508	6.93883	7.30066	7.27256	7.12979	7.26437	7.3066	7.26519	7.29583	7.2547	7.91963	7.21482	7.09673	7.2005	7.11065	7.20723	7.1565	7.68622	7.23273	6.92114	7.15458	6.95311	6.9561	6.98718	6.94795	6.9624	7.59314	7.09264	6.96693	6.904	6.90996	7.01102	7.00221	6.86852	6.9357	7.07366
552	6.46988	6.36916	6.09273	6.72775	6.48684	6.17263	6.39399	6.42	6.49794	6.24265	6.36414	6.57711	6.46131	6.43026	6.29568	6.61209	6.36704	6.22208	6.56486	6.51896	6.34165	6.33819	6.33016	6.38742	6.25245	6.68076	6.47692	6.71627	6.61044	6.73817	6.33438	6.46807	6.6022	6.25901	6.2629	6.18975	6.43988	6.4076	6.61319	6.42237	6.27069	6.21688	6.19475	6.23575
553	7.56839	7.74202	7.6537	7.36125	8.18038	7.19172	8.02609	8.18611	7.49115	7.81168	7.89402	7.7026	7.81499	7.54846	7.9335	7.43613	7.14582	7.21307	7.505	7.44142	8.27507	7.09749	8.03759	7.41837	8.22656	7.44097	7.88276	7.31309	7.5106	7.59093	7.32929	7.18456	7.17734	7.0408	7.31354	7.50394	7.70763	7.11207	7.2982	7.83325	7.83008	7.81886	7.16314	7.50249
554	14.7254	15.2511	14.899	14.1923	14.5757	14.9491	14.5326	15.13	13.9106	14.7513	14.7332	15.1459	15.1037	14.8763	14.6563	14.363	13.645	14.4909	14.5774	14.6204	14.7285	14.2929	15.3441	14.7791	14.663	14.225	14.9925	14.7777	14.597	14.3893	15.2213	14.588	14.2514	15.1794	15.3258	14.7345	14.6478	14.3126	14.4166	15.347	15.5248	14.9258	14.8679	14.5294
555	9.85061	9.27105	10.7253	10.118	9.44254	8.91334	9.6222	10.9786	9.86841	10.735	10.0069	9.81803	8.62314	10.1949	9.25629	10.2287	9.58608	9.9856	10.0029	10.1271	9.52326	9.85717	10.8274	9.91044	9.21672	10.0527	9.66169	10.2988	10.0291	10.2312	10.0113	10.0807	10.2386	9.9039	8.88125	9.17688	10.1237	10.5429	10.1305	9.16487	9.18561	9.65368	10.4351	9.76105
556	6.522	6.16387	6.16337	6.20387	6.09569	6.2083	6.26521	6.19024	6.12846	6.03127	6.24235	6.22273	5.98521	6.28362	6.22486	6.13385	6.19009	6.07806	6.12855	6.15422	6.15017	6.01827	6.13117	6.0616	6.09324	6.38086	6.31859	6.27069	6.20437	6.20149	6.12574	6.12189	6.13134	6.09955	6.01277	6.10494	6.25589	6.1642	6.17391	6.23363	6.12726	6.11377	6.21863	6.11531
557	6.35908	6.33204	6.07396	8.76617	6.14021	6.15673	6.36572	6.47214	6.61456	6.33262	6.4185	6.30361	6.16819	6.5013	6.3563	6.36937	6.39628	6.47587	9.19879	8.7832	6.36924	6.3663	6.43607	9.49606	6.32453	6.62056	6.55944	9.27867	9.04365	6.39399	6.36572	9.69062	6.31363	6.16827	6.14378	6.10494	9.35819	6.2384	8.68749	6.3899	6.28148	6.32852	6.21863	6.28523
558	10.0878	10.4024	10.1939	9.97841	9.19575	10.3958	9.45814	10.7698	11.293	10.7563	8.94326	8.73679	10.7329	9.00124	9.48158	9.35595	10.939	10.1485	10.07	10.132	9.31542	9.9893	10.2378	11.6378	9.09458	11.1063	10.7372	10.6734	10.3683	9.28164	8.89601	12.0751	9.47495	8.66703	10.641	9.32315	12.2659	10.8807	10.878	11.3451	11.2982	10.9618	9.88368	10.6278
559	6.07896	6.25839	5.98377	6.15506	5.93077	6.10686	6.2209	6.11085	6.12846	6.18173	6.24235	6.35284	6.02189	6.30465	6.1772	5.98299	6.17869	6.2057	6.08925	6.03373	6.15554	6.07184	6.033	6.04632	5.96409	6.55713	6.3925	6.19286	6.17128	6.2479	6.12574	6.09127	6.12032	6.07611	5.96266	6.08537	6.37198	6.19956	6.02235	6.22345	6.49635	6.15623	6.12708	6.31046
560	12.6157	12.8589	11.8131	12.577	11.9841	11.5892	12.3986	11.6243	11.8329	11.7658	13.1785	11.7055	12.3032	13.1575	11.8338	12.208	11.8404	13.1623	12.6563	12.3831	12.1136	13.3258	11.8189	12.7034	11.9233	12.2056	12.8685	12.5959	12.7643	12.6261	11.7742	12.8028	12.4733	11.9291	12.776	12.0452	12.7965	13.1799	12.293	11.5732	11.6772	12.4593	13.4382	12.5221
561	6.0218	6.44391	5.93224	6.03282	5.902	6.07236	6.07878	6.05928	5.99816	6.03127	6.26354	6.06539	6.05901	6.21141	6.01583	5.9616	6.09816	6.02604	6.02587	5.92036	6.06539	5.96305	6.06809	5.97983	5.95012	6.131	6.23896	6.17079	6.09798	6.10686	6.05465	6.02513	6.01249	5.87253	5.83961	6.01799	6.26461	6.07272	5.94964	6.21318	5.9352	6.05375	6.08581	6.0902
562	6.89311	7.55986	7.11065	7.14847	7.05208	7.13771	7.27176	7.70358	7.82911	7.59983	7.85844	7.95387	7.62421	7.96554	7.62835	7.58609	7.83427	6.95659	7.00348	6.8872	7.15984	7.55693	7.40287	7.26446	7.33521	7.96578	7.32167	7.11508	7.03449	7.08236	7.34182	7.06415	7.17734	7.44703	7.40366	7.156	7.53034	7.92016	7.03662	7.69972	7.81791	7.67347	7.4376	7.17016
563	6.28818	7.13516	6.47587	6.5979	6.28148	6.35871	6.44502	6.50422	6.51586	6.48951	6.4899	6.47666	6.19399	6.57937	6.40138	6.34102	6.33551	6.16541	6.32714	6.10915	6.32867	6.28606	6.40543	6.35091	6.3324	6.71582	6.49552	6.43209	6.43026	6.47228	6.37754	6.32912	6.33479	6.21284	6.2629	6.26628	6.5893	6.45613	6.18246	6.43085	6.27069	6.26414	6.24061	6.40711
564	11.7377	12.188	11.4927	11.6801	12.1287	11.4266	12.28	11.4498	10.8522	11.5516	12.5294	11.6151	12.2224	12.4675	12.2967	11.0798	10.856	11.1237	12.0666	11.8871	12.5122	11.7254	11.4709	11.7719	12.1884	11.5155	11.8606	12.3371	12.2979	11.2756	11.6133	11.8227	11.4045	11.5087	12.293	11.8991	11.658	11.3271	11.3496	11.3398	11.8079	11.5667	12.1262	11.3329
565	16.5008	15.9394	16.5183	16.0669	16.5436	16.0704	16.7329	16.157	16.3063	16.0489	15.8827	16.1431	15.5852	15.9394	16.4603	15.6031	16.1769	16.1278	16.2194	15.9837	16.703	16.2541	16.4108	16.4261	16.5684	16.8462	16.7561	16.5023	16.3209	15.8253	16.5648	16.3729	15.8391	16.3625	15.8448	16.4412	16.2815	16.0385	15.97	16.0373	16.2593	16.4031	16.1109	16.3863
566	11.7455	12.1979	10.9539	11.6599	12.3733	10.6811	12.3677	10.6823	10.6888	11.0585	12.3576	12.1133	11.8887	12.444	12.2655	11.3682	10.9501	11.2442	11.8496	11.68	12.4191	11.2413	10.5684	11.0402	12.2443	11.111	12.5996	12.0461	12.3571	11.49	12.4409	11.1054	11.5269	12.1029	12.031	12.0277	10.8345	11.158	11.3054	10.8966	11.089	12.128	12.784	12.2276
567	8.99343	7.60159	9.97547	10.4902	6.93021	7.97624	7.11693	10.119	8.36271	10.3598	7.29591	8.22184	7.62421	7.52174	7.12398	8.42503	8.32943	8.01991	10.6057	10.3938	7.19896	8.13577	10.0257	7.18801	6.94462	8.587	9.5215	10.3472	11.2002	8.58616	8.73262	7.18456	8.45916	8.39882	6.91364	6.85836	6.97951	8.22456	10.083	8.19353	8.31498	9.20114	7.52374	9.2305
568	6.22136	7.15242	6.74049	6.24265	6.82052	6.132	6.77205	6.75524	6.58134	6.47453	6.51227	6.47666	6.22296	6.55756	6.56058	6.54764	6.58085	6.5996	6.45907	6.13334	6.48091	6.63956	6.47685	6.58231	6.42365	7.10004	6.5045	6.34493	6.46933	6.57925	6.51388	6.66555	6.39515	6.2517	6.30465	6.41471	6.65289	6.65958	6.2741	6.58765	6.4286	6.2998	6.46988	6.45539
569	6.0218	6.74788	6.21703	6.0999	6.83771	5.9352	6.27378	6.87772	6.15354	6.28187	6.18696	6.16711	6.08581	6.34314	6.15017	6.23252	6.23334	6.15589	6.25446	5.95012	6.31335	6.12674	6.24728	6.16877	6.09324	6.38086	6.19448	6.08829	6.16387	6.25918	6.13812	6.27022	6.17187	6.06062	6.05769	6.13932	6.22997	6.2384	6.23301	6.32593	6.08268	6.06466	6.08581	6.11531
570	6.12363	6.77942	6.22756	6.11	6.46145	6.00657	6.52433	6.21494	6.25839	6.17128	6.31486	6.19334	6.11446	6.31546	6.27132	6.29802	6.26925	6.15589	6.22233	6.01993	6.35541	6.15506	6.10635	6.23459	6.25245	6.41836	6.25886	6.17079	6.285	6.26972	6.29154	6.20675	6.33479	6.25901	6.02355	6.19566	6.31517	6.2384	6.40839	6.35719	6.21992	6.0452	6.06672	6.0902
571	6.15371	7.12492	6.49649	6.22679	6.53202	6.19058	6.68201	6.46271	6.62276	6.45953	6.38375	6.49753	6.3048	6.55031	6.45127	6.50155	6.47842	6.28088	6.29802	6.06448	6.48091	6.39338	6.33016	6.26731	6.44045	6.62056	6.3737	6.31038	6.37612	6.6308	6.51388	6.36549	6.4804	6.30894	6.20261	6.47207	6.2888	6.44277	6.58018	6.53644	6.35455	6.20628	6.51138	6.28523
572	6.23952	7.30327	6.70558	6.59004	6.34359	6.05194	6.41706	6.57814	6.26866	6.68828	6.4354	6.53656	6.51614	6.52401	6.41541	6.43361	6.26103	6.2057	6.37922	6.10915	6.52715	6.24759	6.42764	6.37943	6.36966	6.7386	6.6198	6.36615	6.31439	6.57049	6.48337	6.36549	6.43247	6.37414	6.63533	6.35585	6.31517	6.50082	6.65005	6.3899	6.15805	6.36924	6.40349	6.53184
573	10.5893	10.1381	9.91836	10.2932	11.2527	9.32155	11.5751	9.98776	9.62565	9.75308	9.3531	9.05274	9.79056	9.59064	11.6528	9.47317	9.41582	8.85656	10.655	10.323	11.2973	9.06116	9.8406	9.9286	11.0937	9.91162	10.5644	10.5166	10.2551	9.49417	9.26252	9.9421	9.5392	9.08169	9.7881	11.3342	9.98939	9.26371	10.7372	9.57078	9.65763	10.6525	9.68237	10.5349
574	11.4561	11.5887	11.8336	11.8158	11.637	11.4498	11.3602	11.9581	11.9747	11.8501	11.5164	11.8104	11.3344	11.5335	11.1608	11.2609	11.6948	11.1501	11.6654	11.5389	11.3302	10.9972	11.4224	11.8727	11.1059	12.1063	11.4531	11.7836	11.5582	11.0262	11.9595	11.9387	11.2472	11.9105	11.435	10.9467	12.2171	11.7501	11.5731	11.7985	11.9101	11.7383	16.1283	11.7787
575	8.14516	8.63308	9.30103	9.22268	8.54774	8.64684	8.39456	8.3236	8.51913	8.72879	7.50018	7.63523	7.69802	7.85756	7.7189	7.69861	8.45601	8.62844	8.65238	9.02094	8.14626	8.25852	8.85663	8.59696	8.2067	8.97262	8.67359	9.31885	9.67292	8.517	8.12879	8.69682	8.35447	8.21535	8.41521	8.30276	7.81678	8.35411	8.30602	8.00435	7.85241	7.66594	8.65695	8.20649
576	8.39755	9.31762	8.94712	8.84074	9.74816	8.82551	9.90337	8.54208	8.38705	8.62778	9.38349	8.91312	8.83707	9.31739	9.54329	8.95822	8.34005	9.97485	8.3206	8.57083	9.47289	10.5008	8.70354	8.70698	9.32489	9.01854	8.52607	8.87443	8.79967	9.22938	9.19052	9.00003	9.43212	9.41425	9.34654	9.90069	8.57416	10.2929	8.34831	8.52237	8.74738	8.25314	9.84996	8.41371
577	11.1057	9.76674	10.5213	10.0594	10.8675	11.5247	11.254	9.02581	9.17688	10.2617	8.71167	10.0089	8.97104	8.68649	9.75357	9.54033	9.90427	9.34107	8.95781	8.94254	9.89662	10.7851	8.81217	9.52586	9.63513	9.70727	9.98639	9.81077	9.46303	9.94859	10.1854	9.77903	10.3701	9.82008	8.76617	8.92989	8.96148	10.4652	8.24453	9.75779	10.0252	9.27958	8.87455	10.575
578	9.82144	10.131	10.2781	9.54832	10.1639	9.28362	9.80348	9.76448	9.16369	9.91614	9.86673	9.56773	9.34093	10.2479	9.14147	9.33867	9.08061	9.38561	8.94906	9.48009	9.86858	9.20843	9.99235	10.0594	9.58381	9.09152	10.538	9.57428	9.98157	9.75423	10.0807	9.37064	9.51134	9.22062	9.19934	8.99958	9.49647	9.42379	8.89859	9.147	9.10382	9.70223	10.163	10.0981
579	8.13914	7.50261	6.64534	8.50357	8.08183	7.10588	8.03424	6.99038	6.98909	6.8796	7.1099	6.91312	7.37625	7.23676	8.30466	7.25951	6.9434	6.70064	8.48391	8.94957	8.19364	7.12085	6.87782	8.56807	8.16813	7.65255	8.45631	8.79589	8.81301	7.11484	6.59314	8.79589	7.17119	6.53644	7.28326	8.43612	8.62818	7.5146	8.48002	7.84336	7.81101	9.19815	6.94276	8.31334
580	6.75693	7.71255	7.33945	6.75788	7.45866	7.22619	7.01991	7.64832	7.39058	7.52489	7.06882	7.30391	7.22088	7.40144	7.1152	7.07008	7.4117	7.15376	7.35226	7.21857	7.27753	7.16945	7.35477	7.30829	7.09957	7.71503	7.27379	7.37403	7.41482	7.12121	7.48826	7.17262	7.12871	7.34787	7.24893	6.72841	6.93701	7.27651	6.7032	7.56849	7.5929	6.86852	7.24394	7.18797
581	5.9401	6.62875	6.0273	6.03282	6.15987	5.94964	6.12973	6.05928	6.26866	6.04266	6.05194	6.39414	5.98521	6.17458	6.20913	6.05194	6.02069	5.902	6.26925	6.11737	6.09604	5.94596	6.033	5.99158	6.01463	6.21992	6.22772	6.21703	6.26895	6.09569	6.05465	6.23935	6.14582	5.87253	5.96266	6.04832	5.90747	6.09438	5.94964	6.39746	5.89366	5.97326	6.00657	6.13932
582	6.0218	6.95257	6.132	6.11	6.2172	5.99816	6.12973	6.26476	6.35304	6.13889	6.12691	6.30361	6.03345	6.27462	6.1772	6.01918	6.19009	5.92593	6.18606	6.06448	6.07414	6.12674	6.033	6.03189	6.0423	6.38086	6.2691	6.23221	6.20437	6.03127	6.12574	6.20675	6.19598	6.12155	6.01277	6.1231	5.93481	6.11686	5.92314	6.28926	5.98022	6.08304	5.94897	6.10301
583	6.22136	7.06423	6.15236	6.3904	6.32283	6.10686	6.41706	6.03336	6.54789	6.17128	6.05194	6.35284	6.08581	6.33016	6.33368	6.21429	6.21302	6.04557	6.26925	6.28134	6.21984	6.19598	6.13117	6.29965	6.12015	6.38086	6.3541	6.32578	6.35908	6.26972	6.33438	6.13394	6.31363	6.12155	6.08995	6.20553	6.06378	6.2384	6.18246	6.3899	5.94643	6.13624	6.04832	6.20962
584	8.37556	10.5902	7.68168	10.6763	8.69198	9.12082	9.48598	8.28133	11.545	8.08745	10.3256	12.2924	10.1139	10.5939	9.75592	10.8068	11.4127	11.8761	8.87438	9.18475	8.65871	11.8873	7.86896	7.80791	8.45274	11.577	8.87041	9.20813	9.2973	10.7958	12.2465	7.4948	10.6623	12.1165	10.2897	9.62709	7.39525	12.1837	9.43893	10.2011	9.67501	7.62229	10.2429	8.59369
585	13.4827	15.0034	14.2845	14.2605	16.5568	13.9954	16.1833	14.4378	13.4896	14.3371	13.5211	14.2676	14.7151	13.6682	16.2561	14.7227	13.3968	13.9657	14.7416	14.6553	16.5461	14.0408	14.4716	14.1146	16.4078	13.6073	13.9926	14.6786	14.4925	14.485	14.4508	13.5399	14.4562	14.2022	14.6466	15.9473	14.0645	14.0575	14.428	14.3476	14.3578	14.0717	13.2435	13.7608
586	6.13864	7.13516	6.2057	6.14481	6.57438	6.132	6.32867	6.42	6.54789	6.39901	6.27378	6.51819	6.25075	6.39399	6.37343	6.34102	6.42528	6.24585	6.3532	6.23237	6.31335	6.1848	6.31799	6.35091	6.35234	6.64473	6.42743	6.38545	6.41767	6.33368	6.43168	6.34738	6.35541	6.25901	6.22233	6.20553	6.10391	6.28516	6.19947	6.51303	6.04539	6.26414	6.10686	6.26043
587	10.4496	10.4602	10.7278	10.0617	11.5191	11.9296	11.8682	10.4346	10.6653	10.4602	10.0693	10.4602	9.89195	10.4015	11.6323	11.7916	10.7903	10.8097	9.81434	10.0307	11.2479	11.4572	10.9352	10.4729	11.307	11.4004	10.7149	10.3992	10.2892	11.8803	10.6152	10.323	12.0056	10.7736	10.3899	11.9501	10.0524	10.9919	9.59823	11.793	11.5366	10.3759	10.3415	10.4179
588	15.078	14.4487	14.8208	14.9175	14.9044	14.0192	14.5589	14.3351	14.0935	14.6195	14.9745	14.8241	14.1848	15.0784	14.219	14.349	14.1551	14.5326	15.1904	14.757	14.3282	14.6794	14.3719	14.8832	14.3429	14.4471	15.5294	15.3376	15.2765	14.8479	15.1127	15.0396	14.8123	14.7488	14.4298	14.3185	14.9676	14.8551	14.4154	13.6711	13.8827	14.831	15.2808	15.1238
589	6.04832	6.91205	6.09273	6.21141	6.30135	6.12399	5.99344	6.0473	6.21204	5.99834	6.05194	6.30361	5.98521	6.22764	6.18696	6.07202	6.1686	5.95986	6.14952	6.03373	5.83294	6.14021	5.98652	6.0616	6.09324	6.26354	6.3737	6.28103	6.11854	6.2479	6.19777	6.17128	6.20913	5.97468	6.07969	6.06646	6.08021	6.1642	5.98849	6.28164	6.06485	5.9976	6.0368	6.20962
590	6.12363	6.92202	6.00601	6.15506	6.28148	6.17263	6.05034	6.08546	6.3111	6.04266	6.00228	6.36327	5.92593	6.1681	6.0852	6.05194	6.09816	6.00545	6.22233	6.0713	6.03209	6.07184	5.94136	6.08925	6.17507	6.275	6.31859	6.23221	6.07629	6.17795	6.03189	6.05024	6.12032	6.07611	6.05769	6.03045	6.01129	6.13898	6.04065	6.34118	5.95761	6.03136	6.02805	6.11531
591	6.08829	6.93234	6.17319	6.16711	6.2587	6.24457	6.09056	6.01008	6.15354	6.09711	5.97412	6.35284	7.34439	6.14038	6.15017	6.03336	6.28558	6.07806	6.22233	6.07914	5.99788	6.0452	5.96581	6.16877	5.9896	6.26354	6.25886	6.24806	6.20437	6.2479	6.08987	6.12189	6.19598	6.08232	6.10215	6.10494	6.05465	6.106	6.07629	6.3899	6.08268	6.0452	6.02805	6.15202
592	6.04832	8.24864	6.23935	6.21141	6.30135	6.26498	6.10426	5.98473	6.28941	6.10721	6.07842	6.27641	6.03345	6.17458	6.20913	6.13385	6.1686	6.06152	6.23856	6.06448	5.95421	6.15506	6.033	6.24488	6.01463	6.24142	6.30991	6.0811	6.13693	6.17795	6.08987	6.07842	6.28987	6.06062	6.07969	6.08537	6.02862	6.1642	6.04065	6.42237	6.15805	5.97326	6.00657	6.17391
593	5.96841	6.76926	7.26927	6.33967	6.36704	6.31038	6.11728	6.0473	6.25839	6.0745	6.15151	6.4373	6.08581	6.21141	6.10686	6.03336	6.21302	6.10915	6.16793	6.13334	5.9762	6.12674	6.0084	6.19431	6.01463	6.35585	6.31859	6.12399	6.23685	6.14292	6.19777	7.08697	6.14582	6.0514	6.14378	6.1231	6.09586	6.11686	6.07629	6.18198	5.9352	6.08304	6.06672	6.24806
594	6.04832	6.97288	6.63547	6.48054	7.38638	6.26498	6.17903	5.95236	6.15354	6.0745	6.06448	6.30361	6.00989	6.21141	6.01583	6.17391	6.22345	6.06152	6.26925	6.25621	6.05006	6.02971	6.02134	6.11564	6.00154	6.48873	6.2998	6.23221	6.15481	6.26972	6.18696	6.22756	6.28987	6.0514	6.10215	6.03045	6.02862	6.15151	6.05696	6.19187	6.00247	5.97326	6.10686	6.26043
595	6.0218	7.14484	6.75805	6.55762	6.37964	6.31038	6.15456	6.01008	6.12846	6.03127	6.10355	6.30361	5.93665	6.21141	6.10686	6.18548	6.31936	6.09316	6.20487	6.12537	5.99788	6.08529	6.05588	5.97983	6.06771	6.35585	6.36414	6.28756	6.20437	6.22393	6.15069	6.17128	6.28987	5.97468	6.05769	6.15538	6.09586	6.13898	6.18246	6.27147	5.94643	6.06466	6.04832	6.20962
596	6.06936	6.99082	6.18598	6.65248	6.19825	6.2083	6.34718	6.19024	6.02587	6.0745	6.26354	7.17238	6.14174	6.25901	6.26552	6.15422	6.33551	6.18975	6.16793	6.07914	6.34165	6.1848	6.08164	6.08925	6.14274	6.60672	6.05393	6.24806	6.26895	6.14292	6.11394	6.13394	6.24376	5.99308	6.05769	6.18975	6.39154	6.18907	6.07629	5.96476	6.15805	5.88763	6.02805	6.06753
597	6.04832	6.7032	6.16337	6.69861	6.17903	6.24457	6.22997	6.21494	6.02587	6.09711	6.15151	6.30361	6.25075	6.22056	6.12846	6.11377	6.09816	6.22964	6.20487	6.12537	6.2057	6.12674	6.02134	6.11564	6.09324	6.38086	6.15134	6.30361	6.23685	6.10686	6.12574	6.20675	6.22056	6.04511	6.03569	6.10494	6.34524	6.05194	6.18246	6.0151	6.12015	6.0452	5.98521	6.02069
598	6.0218	6.60456	6.09273	6.52341	6.22679	6.15673	6.34718	6.16592	6.16711	6.11965	6.25321	6.22273	6.18	6.17458	6.21703	6.09145	6.14481	6.17263	6.25446	6.10915	6.24664	6.17031	6.14429	6.0616	6.09324	6.59376	6.25886	6.28103	6.24488	6.08259	6.08987	6.09127	6.19598	6.02587	5.98821	6.09586	6.22997	6.01733	6.23301	6.14756	6.1782	6.02161	6.02805	6.0452
599	6.06936	6.45821	6.11226	6.61235	6.17903	6.2083	6.32867	6.16592	5.97219	6.24265	6.12691	6.30361	6.14174	6.21141	6.12846	6.11377	6.21302	6.17263	6.10915	6.08581	6.27209	6.12674	6.033	6.14274	5.9896	6.51677	6.25886	6.24061	6.23685	6.11863	6.1624	6.09127	6.17187	6.02587	6.12363	6.14814	6.31517	6.18907	6.21703	6.12372	6.01156	5.93264	6.04832	6.02069
600	6.08829	6.12493	6.15236	6.63744	6.22679	6.33396	6.29138	6.21494	6.19988	6.13889	6.12691	6.22273	6.55974	6.17458	6.16877	6.07202	6.0514	6.23856	6.18606	6.12537	6.21984	6.12674	6.33016	6.08925	6.06771	6.54361	6.2998	6.29568	6.22056	6.20149	6.10301	6.05024	6.19598	5.95741	6.07969	6.06646	6.28203	6.05194	6.24959	6.27147	6.08268	6.03136	6.02805	5.93303
601	5.99475	6.13804	6.14274	6.66672	6.17903	6.33396	6.29138	6.20198	6.12846	6.15035	6.19825	6.12155	6.5368	6.21141	6.18696	6.11377	6.09816	6.15589	6.20487	6.08581	6.27209	6.08529	6.10635	6.11564	6.09324	6.38086	6.2998	6.24806	6.25353	6.22393	6.2472	6.15864	6.22056	5.98377	6.06826	6.03045	6.29894	6.13898	6.21703	6.21318	6.04539	6.06466	6.00657	6.00647
602	6.06936	6.15052	6.47587	6.56423	6.14021	6.28682	6.36572	6.15202	6.02587	6.24265	6.22121	6.2083	6.35424	6.22764	6.12846	6.10391	6.12198	6.18975	6.15772	6.12537	6.24664	6.15506	6.04575	6.11564	6.14274	6.56916	6.22772	6.28103	6.26895	6.25918	6.22265	6.10686	6.22056	5.97468	6.05769	6.09586	6.33479	5.96476	6.24959	6.17047	6.01156	5.92036	5.93981	6.02069
603	11.439	12.2946	12.3936	12.4613	11.6825	10.8255	11.7786	11.6324	11.9625	11.9068	11.6353	12.2509	11.853	11.8944	11.4026	12.7237	12.11	11.156	11.6029	12.1631	11.5022	10.6837	11.5272	11.6305	11.2854	11.6491	11.8664	12.192	12.4253	12.3423	12.275	11.5134	12.5996	12.2447	11.9744	11.4306	11.4345	11.2189	11.9921	10.688	10.4068	11.6475	11.8353	11.6629
604	10.1759	6.8752	7.6105	10.1061	9.20647	8.2279	9.33699	7.24435	6.9479	7.34042	9.73277	7.66117	6.5368	9.97626	8.96656	7.02975	6.96944	6.58152	9.57408	9.98607	9.37466	6.47175	7.64716	10.1206	9.04276	7.10004	10.4816	9.95548	10.2791	7.35371	7.79574	9.70484	7.28552	7.80079	6.24265	8.84492	9.69824	6.63174	9.99762	7.38139	7.49945	10.0264	9.55266	10.0995
605	6.29945	6.62875	6.51909	6.82577	6.6354	6.45553	6.70786	6.74777	6.62996	6.62502	6.56152	6.57711	6.70309	6.65577	6.62454	6.63614	6.64129	6.5996	6.49332	6.36924	6.60083	6.3663	6.43607	6.48054	6.52999	7.02448	6.56668	6.52354	6.50927	6.49794	6.50422	6.50872	6.62019	6.55616	6.2629	6.44291	6.67749	6.4076	6.38127	6.32593	6.48758	6.35366	6.46988	6.28523
606	8.92966	8.13072	8.0579	9.01139	7.74661	7.50875	8.10764	7.68631	7.95883	7.60547	7.7325	7.6657	8.15611	7.70371	8.15295	7.74666	7.82948	7.53129	9.89999	9.21836	8.03651	7.9186	8.18072	9.67106	7.92455	9.02219	9.55811	9.64138	9.54995	8.29638	8.11802	10.0623	8.50316	8.06295	8.69609	8.39938	9.71446	7.46801	8.74406	7.29532	7.07231	9.1753	8.19896	8.58179
607	7.88807	8.33367	8.35769	8.09654	8.10508	7.91461	8.2067	8.6689	8.68666	8.43568	8.42836	8.40273	8.4334	8.8325	8.64865	8.45993	8.81088	8.64246	8.18937	8.13381	8.50672	8.41059	8.54609	8.57965	8.37771	8.86287	8.00846	7.84336	8.15825	7.74491	8.12879	8.3105	8.03674	8.01654	8.21767	7.77785	8.99779	7.98361	7.54137	7.78647	8.35256	7.98584	8.10956	7.48054
608	15.1048	14.1888	14.8344	14.6198	14.114	12.9723	14.4623	14.5636	13.6553	14.458	15.1127	14.4139	14.1093	15.1997	14.5257	14.892	13.717	14.4363	14.8174	14.7576	14.3526	14.7097	14.8427	15.1887	14.0633	14.1747	15.6287	15.1967	15.1054	15.2569	14.5501	15.3075	15.4656	14.19	14.3673	14.4496	15.0477	14.3482	14.6288	12.9285	12.829	15.2623	15.2321	15.0049
609	6.17918	6.56	10.2716	9.18275	6.28148	6.26498	6.34718	8.9787	6.33131	8.89438	6.19825	6.41671	6.35424	6.31038	6.27856	6.26693	6.31936	11.3572	9.07482	9.05286	6.34165	11.5447	9.37466	10.2702	6.20929	6.54361	6.22772	9.2615	9.42951	6.31303	6.2472	10.4726	6.33479	6.12155	6.33536	6.08537	10.1407	11.2002	9.09226	6.3899	6.32852	6.18696	6.12708	6.16454
610	6.46988	6.45821	6.70558	6.92367	6.53202	6.15673	6.52433	6.53449	6.80526	6.54088	6.60638	6.7638	6.36673	6.5076	6.38474	6.50808	6.5568	6.4847	6.8199	6.58569	6.39671	6.3663	6.44626	6.58231	6.19889	6.97777	6.51177	6.72606	6.6308	6.59525	6.68864	6.75339	6.6022	6.44334	6.29338	6.24376	6.80301	6.41974	6.56314	6.45363	6.55335	6.47989	6.38001	6.40711
611	6.34042	6.49767	6.56498	6.78213	6.40208	6.05194	6.44502	6.46271	6.23592	6.38347	6.26354	6.50887	6.55974	6.44859	6.41541	6.25009	6.33551	6.71876	6.55025	6.37528	6.44734	6.48429	6.39486	6.39687	6.31379	6.7823	6.40839	6.55938	6.50927	6.45524	6.39973	6.27022	6.33479	6.09955	6.20261	6.18975	6.57114	6.29848	6.55793	6.25416	6.34552	6.32852	6.10686	6.26043
612	12.3662	11.516	11.036	11.5457	12.4503	10.6239	12.4142	10.8956	9.97172	10.754	10.6548	10.9506	11.1546	10.9138	12.3144	11.4188	10.0184	10.5215	11.7066	11.5932	12.5949	10.418	10.9127	10.8949	12.1999	10.3311	12.6438	11.8756	11.795	11.6403	10.8515	11.129	11.7975	11.0194	11.4809	12.3297	10.996	10.4574	11.6741	10.6871	10.6089	12.5314	10.8782	12.4076
613	6.71627	6.84453	6.88371	6.93136	6.68496	6.50187	6.85602	6.94576	6.81943	6.76583	6.66022	6.83606	6.85928	7.02235	6.79906	6.81861	6.88165	7.08062	6.72254	6.71168	6.78213	6.82278	6.80007	6.7608	6.69288	7.29277	6.85278	6.61024	6.76101	6.67301	6.903	6.68086	6.89719	6.35719	6.30465	6.36385	6.52056	6.33819	6.56831	6.55787	6.78767	6.7274	6.40349	6.73849
614	6.12363	6.06035	6.36572	6.54106	6.12015	5.99816	6.17903	6.32912	6.15354	6.17128	6.12691	6.30361	6.02189	6.25192	6.24488	6.11377	6.1686	6.2057	6.16793	6.14089	6.21984	6.26087	6.0084	6.14274	6.0423	6.48873	6.19448	6.33131	6.31439	6.13033	6.13812	6.22756	6.17187	6.02587	6.07969	6.04832	6.23935	6.106	6.14934	6.12372	6.61171	5.85471	6.00657	6.0452
615	7.11134	7.53893	7.74202	7.4298	7.30044	7.41879	7.55884	8.28612	8.04026	7.83102	7.95399	8.02992	7.81499	8.35786	7.97913	8.08536	8.13125	8.28687	7.75025	7.66594	7.78461	8.18301	8.09047	7.68882	7.68747	8.56465	7.62896	7.44533	7.55798	7.54338	7.82784	7.38315	7.72493	7.71079	7.7374	7.37224	7.67144	7.69285	7.03662	7.50419	8.02399	7.72493	7.46255	7.31036
616	9.44271	10.5	14.9732	11.3398	13.7218	13.0344	13.946	14.9365	15.2068	14.8146	10.7329	15.6509	10.6113	11.3286	13.7526	15.7021	15.0765	15.7265	11.6274	11.2988	14.517	15.4209	14.64	12.8587	14.2034	15.0445	10.0013	11.9097	11.5185	15.9331	15.7827	13.0361	15.9871	15.5859	10.3224	13.5788	13.032	15.6461	11.71	13.8155	13.601	10.6727	11.1983	10.672
617	10.415	10.2356	10.8309	9.79285	10.2873	9.1731	10.3895	10.1412	9.02078	10.132	9.56829	9.61696	9.73165	9.75298	9.70877	8.97613	8.92769	9.48146	9.28958	9.52326	10.4539	9.24634	10.0853	9.8315	10.0328	9.17992	10.7389	9.52873	9.67185	9.05147	10.0506	9.6509	9.05493	9.88926	10.0784	9.9047	9.84799	9.32386	9.09988	8.96181	9.39182	10.4569	9.72455	10.9014
618	6.96	6.23428	6.74049	6.75788	6.59537	6.28682	6.6381	6.69436	6.5078	6.48951	6.34478	6.27641	6.11446	6.59204	6.70533	6.32806	6.50306	6.45665	6.40349	6.43091	6.43234	6.52381	6.58542	6.38742	6.52226	6.86395	7.68595	6.62234	6.5848	6.33368	6.42013	6.3111	6.35541	6.22679	5.90695	6.45068	6.40111	6.17474	6.82226	6.28926	6.47956	7.09932	6.25245	6.98874
619	15.204	16.8834	17.5448	16.3281	17.0079	17.043	17.3668	17.5284	16.2699	17.5078	15.7426	16.7561	17.2162	16.243	17.2119	16.7635	16.4656	15.6091	15.9394	16.1283	16.9428	16.5816	17.299	16.5994	16.9265	16.0122	15.127	16.1394	16.2839	16.3378	16.333	16.5323	16.8279	16.6056	17.0634	17.0017	16.1878	16.8937	16.4031	17.1983	16.9787	15.4209	16.0948	15.4898
620	6.29945	7.37215	6.49649	7.24759	7.53347	6.91975	7.62241	6.70163	6.45672	6.55296	6.61235	6.57711	6.826	6.66779	7.17456	6.31244	6.42528	6.30721	6.39094	6.38245	6.96	6.5484	6.53202	6.42702	6.89854	6.71582	6.55158	6.52354	6.541	6.38382	6.37754	6.44556	6.4804	6.19009	6.72808	7.06908	6.63479	6.36267	6.66555	6.96	7.16761	6.37754	6.28756	6.34844
621	6.10652	6.18842	7.60187	8.4418	6.19825	5.99816	6.31799	7.24435	6.17637	7.19188	6.17391	6.55687	5.98521	6.28362	6.24488	7.94917	6.23334	6.02604	7.45661	8.1883	6.13573	6.17031	6.90602	7.38012	6.09324	6.33219	6.3737	7.96375	8.23773	8.01347	7.02156	7.68764	8.3254	6.58146	6.03569	6.01799	7.70763	6.09438	8.47625	6.17047	6.16894	6.14797	6.0368	6.0902
622	10.1749	10.3477	10.2029	11.5822	10.152	9.79514	10.0956	9.82515	9.85635	9.77462	10.0786	10.6958	9.89804	10.2505	9.6675	9.17656	9.85388	10.0359	11.3652	11.5005	10.0756	9.99342	10.0441	10.389	9.81866	10.1615	11.0112	11.8721	12.1045	9.68305	11.0905	10.6716	9.71346	10.9988	10.3948	9.89662	10.152	9.85156	11.0493	9.53939	9.73751	10.0965	10.6776	10.3141
623	7.06204	7.82443	7.67347	8.13727	7.45866	7.15638	7.42884	7.74671	7.74018	7.63576	7.33007	7.61454	7.78978	7.58857	7.45012	7.56017	7.8213	6.89481	8.06341	8.12157	7.36563	7.32226	7.57685	7.76147	7.41356	7.69144	7.41147	8.13474	8.19591	7.32047	7.36485	7.60475	7.29689	7.47745	7.77242	7.25544	7.81232	7.20026	8.48227	7.47384	7.64802	7.49513	7.14662	7.14237
624	13.5253	13.4822	14.1124	13.5522	13.7858	13.5434	13.8528	14.3073	13.174	14.0518	13.0921	14.4657	13.8192	13.3973	13.8989	13.7715	13.0375	12.8905	13.5228	13.7268	13.9366	12.8404	13.9603	13.9206	13.7335	13.4368	13.9304	13.9286	13.8037	13.7898	14.4623	14.1458	13.7501	14.3529	13.8731	13.8518	14.1472	13.339	13.6992	14.0845	14.2166	14.107	13.5606	13.7263
625	6.15371	6.49767	8.91848	6.40711	6.50927	7.95205	6.44502	8.94964	6.35304	8.60739	6.32593	6.53656	6.26384	6.51189	6.36863	6.37605	6.41047	9.25901	6.37922	6.35645	6.44001	9.13753	8.93919	6.38742	6.3324	6.82342	6.55944	6.53605	6.53462	6.39399	6.35469	6.29138	6.81111	6.29215	6.23142	6.19566	6.52056	9.28283	8.79289	8.35611	8.64475	6.2998	6.31125	6.26043
626	6.23952	6.89311	6.84987	6.72775	6.6354	6.24457	6.8344	7.18694	7.31973	6.82497	6.70581	7.03479	6.68461	6.71304	6.64847	7.12163	7.24615	6.87115	6.63764	6.62597	6.54082	6.72606	6.71985	6.79884	6.5665	7.52683	6.57507	6.74474	6.56177	7.0325	6.91816	6.78148	7.31019	6.98368	6.55925	6.41471	7.05714	7.1199	6.8314	6.66432	6.6452	6.59101	6.61147	6.52068
627	8.43974	9.02802	8.82445	8.5662	8.80229	8.12422	8.58344	8.43251	8.44796	8.42998	8.62403	8.56688	8.38913	8.47153	8.30134	8.41567	8.33195	8.77566	8.42259	8.59296	8.3812	8.37947	8.42191	8.16204	8.19374	9.1687	8.19117	8.42112	8.4222	8.40923	8.3856	8.48033	8.55121	8.55613	8.63876	8.41272	8.2485	8.91957	8.14218	8.04847	8.05059	8.31142	8.56351	8.59875
628	9.62319	9.71718	10.1957	10.0627	10.6753	9.75575	10.4709	9.52586	9.01261	9.45294	10.0858	10.1205	9.63626	10.0264	10.0603	9.60858	9.04908	9.23593	9.9468	9.91978	10.3757	9.62127	9.85388	10.0326	10.168	9.35212	9.43443	10.2529	10.2571	9.95621	10.1827	10.1864	9.82958	10.1359	9.86724	10.041	9.80719	9.25323	9.32775	9.37503	9.72914	9.42429	10.1153	9.77374
629	11.2995	12.3311	11.9895	13.3568	12.0493	11.7388	11.8129	12.1353	12.7781	11.7527	13.5975	13.688	12.574	13.4893	12.2972	12.6466	12.7672	13.0253	13.6417	13.7	12.5734	12.9149	12.0977	14.21	12.3118	13.4768	11.6706	14.0505	13.8326	12.5738	13.9179	14.3314	12.4301	13.7296	12.7922	12.235	14.2227	13.032	13.2112	11.8934	12.4287	11.8347	13.5015	11.5084
630	10.7734	10.2481	9.68225	9.2542	10.0884	9.8448	10.2906	9.7427	9.71889	9.55118	10.2135	10.1359	9.79056	10.6751	10.55	8.96666	9.66731	9.71961	9.44384	9.58708	10.3776	9.67049	9.75557	9.96284	10.1077	10.1221	11.0336	9.97003	9.96317	9.2519	10.3273	9.95817	9.17968	10.0978	10.4166	10.6156	10.0073	10.0125	9.70523	10.1256	9.97161	11.0759	10.8881	10.89
631	7.77674	8.12409	7.99094	7.71331	8.14351	7.62265	7.92772	8.30237	8.28642	7.94551	8.09668	8.2932	7.94692	8.16773	8.0697	8.20925	8.38152	8.29951	8.25295	7.97689	8.00363	8.2189	8.00363	8.03441	7.84748	8.53365	8.21427	7.67655	7.84557	7.8621	8.00112	7.56257	7.60375	7.95861	7.94347	7.46007	7.69734	7.92436	7.79014	7.87138	8.03968	8.25959	7.6674	8.09429
632	6.21302	6.56	6.00601	6.00394	6.2587	6.10686	6.15456	6.1383	6.07825	6.05194	6.12691	6.25042	6.08581	6.21141	6.12846	6.07202	6.1686	6.07806	6.12855	6.14089	6.17736	6.15506	6.13117	6.08925	6.09324	6.35585	6.42743	6.24806	6.23685	6.16827	6.15069	6.1848	6.15855	6.06062	6.01277	6.09586	6.37198	6.1642	6.94576	6.36615	5.95761	6.0452	6.04832	6.11531
633	10.4043	10.7873	10.1097	9.89233	11.0309	10.0492	10.8583	10.38	11.0044	10.0456	10.6855	10.9037	10.5534	10.8299	11.0665	10.9379	10.6911	11.2926	10.048	10.4811	11.2822	11.0087	10.1618	10.301	11.0513	11.0575	11.0161	10.4491	10.4886	10.9444	11.044	10.1741	10.9856	10.5997	10.5311	10.838	10.2562	11.1774	10.3892	10.7648	10.8274	10.931	10.7977	10.7611
634	10.9776	10.5065	10.1739	11.826	11.4822	11.8291	11.6061	10.038	9.81777	9.79701	10.3777	10.7223	9.89244	10.8907	11.1608	10.5588	9.79943	12.6408	11.4955	11.4241	11.0222	12.8425	9.92933	11.1683	10.8054	10.0774	10.7538	11.6326	11.7315	10.5039	10.6208	11.2494	10.5978	10.5421	10.1901	10.9037	11.0524	13.1625	11.3635	11.5877	11.8234	10.4698	11.0499	10.952
635	10.3359	11.0201	11.2516	10.0405	10.6877	10.6985	11.1604	10.5613	10.552	10.5724	9.50516	9.2903	10.3817	9.31339	10.5109	10.3022	10.6749	10.7988	10.2029	9.95298	10.5366	10.5992	10.9372	9.38071	10.5073	11.0897	10.3527	9.91864	10.1832	10.671	9.47005	9.58932	10.3843	9.61955	11.1352	10.9003	9.15047	10.41	9.49872	10.4752	10.6275	9.88508	10.0553	10.0416
636	6.62234	7.03826	6.79601	6.78767	7.03009	6.43091	6.89204	7.07871	6.87927	6.85836	6.87902	6.91312	6.83388	7.03064	6.85117	6.86777	6.92747	6.95659	7.09385	7.00632	6.93842	7.10596	7.00534	7.00765	6.8729	7.00567	7.01462	6.78035	6.91493	7.0325	6.73526	6.76766	6.6914	6.57354	6.80282	6.49339	6.75381	6.81584	6.82697	6.71582	6.81013	6.59101	6.68259	6.82288
637	6.46988	6.16387	6.132	6.48977	6.35424	6.0818	6.26521	6.26476	6.28941	6.18173	6.32593	6.39414	6.22296	6.31546	6.24488	6.19431	6.3433	6.23856	6.62454	6.65078	6.22679	6.19598	6.10635	6.19431	6.01463	6.43168	6.44262	6.7888	6.56177	6.2479	6.23575	6.24935	6.19598	6.39272	6.07969	6.15538	6.39154	6.26118	6.89013	6.35719	6.26118	6.24472	6.05696	6.16454
638	8.32641	11.0712	8.34938	9.0602	10.2511	9.08686	10.7642	7.77756	7.90391	7.71185	7.60159	8.20621	9.87859	7.92137	10.1028	8.42251	7.84681	8.44657	8.59108	8.68838	10.6061	8.83094	8.07796	8.32973	10.3407	8.15453	8.07637	8.67578	8.88832	8.97563	8.44149	8.56242	9.08803	8.51644	10.3874	10.5333	7.97291	8.80117	8.3666	9.00399	8.4827	7.52747	8.45993	7.88041
639	9.81577	11.1469	10.9577	11.8682	10.9481	10.2955	11.0935	10.794	9.92879	10.3982	9.3947	9.86784	10.0839	9.54359	10.4821	10.7373	9.70034	11.195	12.0768	11.6959	10.5576	10.9537	10.6352	10.6223	10.4035	10.5162	9.69602	12.0315	11.7552	10.9194	10.2093	10.9728	10.883	9.99283	10.653	10.6175	10.896	11.2135	11.9073	10.5867	10.5945	9.65868	10.0263	10.0156
640	16.7635	16.1775	16.6334	16.2091	17.0747	16.7918	17.0727	16.3164	16.224	16.1916	16.8851	16.8263	15.8563	16.8388	16.7287	16.3729	16.2417	16.4501	16.509	16.3988	17.2631	16.5489	16.7561	16.8785	16.9908	16.8964	17.2728	17.1717	17.0176	17.2268	17.4784	17.2868	17.2748	17.5008	16.5857	17.1405	16.4287	16.0051	15.788	16.5102	16.6753	16.1178	17.447	16.351
641	8.67149	8.34133	8.83695	8.83354	8.79986	8.49592	8.95806	8.24899	8.53685	8.3618	8.65695	8.05021	7.9553	8.51616	8.49504	7.88807	8.57842	8.81075	8.66913	8.65552	8.71718	8.79438	8.52685	8.30687	8.64922	8.91209	8.42095	8.8983	8.99442	8.20114	8.26694	8.46033	8.17266	8.33404	8.2533	8.70129	8.13181	8.76866	8.40214	8.17937	8.29137	7.9724	8.9421	8.38152
642	6.35908	6.85426	6.59561	6.41583	6.554	6.43091	6.86424	6.86253	6.85202	6.8796	6.91275	6.82882	6.70309	7.02235	6.70533	6.78061	6.85415	6.94858	6.79591	6.758	6.81673	6.9029	6.84791	6.76865	6.66432	7.06308	6.86021	6.82257	6.90349	6.71439	6.62234	6.6957	6.43247	6.65947	6.50808	6.44291	6.57114	6.63174	6.34027	6.65742	6.79548	6.59101	8.24539	6.62307
643	6.11479	6.33204	6.132	6.26592	6.12015	6.24457	6.25652	6.22717	6.14274	6.22233	6.19825	6.25042	6.05901	6.25192	6.24488	6.09145	6.13234	6.30721	6.20487	6.07914	6.27209	6.27378	6.30676	6.11564	6.15277	6.36863	6.3541	6.29568	6.26895	6.2479	6.26972	6.07842	6.15855	6.10556	6.12363	6.10494	6.25589	6.4076	6.131	6.30819	6.15805	6.00785	6.33479	6.11531
644	7.06204	7.75839	7.58341	7.1391	7.31354	7.67816	7.66749	7.84452	7.83743	7.79314	7.68666	7.58707	7.39407	7.90696	7.61711	7.79131	7.90351	8.16265	8.24732	7.55725	7.58996	8.08958	7.97229	7.94769	7.48091	8.26718	7.51283	7.53695	7.64286	7.45031	7.42837	7.42301	7.41147	7.83042	7.64765	7.38967	7.38383	7.46801	6.84166	7.57558	7.92316	7.1409	7.71302	7.32304
645	17.6125	16.6858	17.1153	17.8835	17.4686	17.2848	17.5997	16.7135	17.3361	16.7199	17.54	16.892	16.6224	17.4784	17.1344	17.5846	17.3214	17.3233	17.9086	17.8183	17.4099	17.2807	16.9265	17.4344	17.2318	17.9463	17.6969	18.1856	18.0907	17.871	17.1885	17.494	17.9381	17.1509	16.8735	17.3041	17.2552	17.1088	17.2268	17.0952	17.2945	17.2534	17.617	17.4594
646	8.24678	9.36257	9.19347	8.33299	9.18612	9.32032	9.64227	8.41767	8.23346	8.34101	9.49492	9.3257	9.307	9.8067	9.52844	8.70103	9.51923	7.93132	7.6272	7.63762	8.46841	8.82632	9.18177	9.35762	9.37242	8.23354	7.39694	7.43587	7.45709	7.40633	8.11279	7.79783	7.51658	10.4578	10.1422	9.98994	7.41879	7.42988	6.98331	7.62579	7.85241	7.18188	8.43269	7.34127
647	8.19364	9.93174	8.56215	8.55121	8.79236	8.22484	8.84595	8.84709	9.38185	8.88238	9.01158	8.9742	9.53971	8.98255	8.78292	8.85379	9.06377	8.80277	8.67129	8.37239	8.47431	8.59	8.32935	8.46523	8.45973	9.22899	8.51858	8.50963	8.52899	8.80627	9.06408	8.44088	8.66776	8.8499	9.63094	8.50234	9.07228	9.32386	8.78511	8.92471	8.75383	8.80569	8.96646	8.6618
648	12.101	11.5175	10.7042	10.9754	11.7906	11.1827	11.9089	10.5486	10.9036	10.9178	10.84	10.9138	10.8577	11.0644	11.6801	11.4405	11.033	10.5054	11.0829	10.9233	12.0666	10.5777	10.5414	10.7938	11.9142	11.0004	12.3346	11.3095	11.2979	11.3666	11.1815	10.6478	11.4284	10.835	11.0759	11.5567	10.6257	10.8662	11.0096	11.3515	11.3057	12.01	11.1912	12.0032
649	6.06936	6.89311	6.21703	6.06035	5.93077	6.2083	6.22997	6.19024	6.35304	6.16106	6.34478	6.37312	6.03345	6.35674	6.18696	6.25886	6.24281	6.09316	6.22233	5.91198	6.15017	6.15506	6.04575	6.12846	6.06771	7.00567	6.41706	6.08829	6.15481	6.29215	6.33438	6.13394	6.22056	6.19009	6.07969	6.20553	6.35424	6.26118	6.05696	6.3899	6.24061	6.02161	6.18472	6.06753
650	6.31922	7.18674	7.30576	6.21141	6.28148	6.25509	6.50543	7.05502	6.48965	7.05634	6.76212	6.49753	6.47291	6.87105	6.56524	6.61209	6.61768	6.68264	6.63764	6.34314	6.4945	6.63956	7.06927	6.61494	6.5517	6.82342	6.72143	6.52354	6.50927	6.56282	6.6022	6.53293	6.6022	6.32522	6.19138	6.35585	6.62531	6.45613	6.40839	6.78515	6.44611	6.44906	6.53223	6.52068
651	11.4278	11.7423	11.5303	11.1455	11.105	11.3372	11.4552	11.0546	10.9254	11.1703	10.8353	11.1622	11.506	11.041	11.038	10.1021	10.9113	10.4236	11.1391	10.7344	11.3182	11.0387	11.0692	11.1361	11.125	11.2551	11.5261	11.1974	11.4281	10.4709	11.4561	11.1787	10.413	11.3747	11.6324	10.9703	10.7712	10.8181	10.6922	11.0692	11.4848	11.1812	11.1872	11.5592
652	17.02	17.0183	16.8523	17.2672	17.0131	17.0595	17.0449	16.631	16.0877	16.6472	15.4054	16.4287	16.8144	15.5916	16.6726	15.3788	15.927	16.9871	17.5377	17.1776	17.1585	17.2945	16.8785	16.9891	17.0374	16.3988	17.2534	17.3775	17.5427	15.5669	16.6988	16.6782	15.3136	16.6281	16.9524	16.6179	16.7128	16.8462	17.0061	16.9446	17.1585	17.136	15.6541	17.2967
653	6.97576	6.93234	10.3698	6.11	9.61187	9.72584	9.06559	9.58222	8.40379	9.52346	6.36414	6.71208	6.16819	6.37407	8.18584	7.13105	8.16603	9.08571	6.45907	6.16886	9.38548	9.09445	9.8778	6.85331	9.04143	9.04402	7.01991	6.49767	6.52174	7.58195	6.66089	6.99211	7.64151	6.75486	6.18198	8.60888	6.84728	9.10794	6.39515	9.12005	9.80978	6.90806	6.35719	7.19515
654	12.5777	12.5789	12.3367	12.3105	13.6824	12.7593	13.9034	12.3066	12.7259	12.3856	13.4063	12.6696	12.7696	13.5238	14.0688	12.0135	12.7645	12.7829	12.826	12.5176	13.9786	13.1906	12.5688	13.2067	13.8957	13.6541	13.0913	13.2731	12.8764	12.3708	13.0055	13.5633	12.6829	12.9935	13.1529	14.0848	13.1051	13.141	12.2944	12.7448	13.2524	12.5831	13.813	12.3638
655	7.35234	7.92643	7.77954	7.26976	7.93618	7.54895	7.9001	7.33566	7.21675	6.94508	7.23004	7.89358	7.41185	7.23676	7.20695	7.12163	7.26399	7.3785	7.31376	7.21857	7.58227	7.65421	7.69872	7.7404	7.65424	7.46921	7.1788	7.24817	7.10529	7.17572	7.61874	7.53142	7.14218	8.13461	8.01827	7.55479	7.37522	7.26931	7.02762	7.01102	7.21655	6.84201	7.32976	7.18205
656	10.9604	11.2934	11.2622	11.0072	10.1382	10.7478	10.6909	11.0459	11.5051	10.9368	10.6804	10.8952	10.768	10.9328	10.4183	11.7675	11.5093	11.6729	10.956	10.8663	10.5124	11.8262	11.2056	10.8177	10.3997	11.942	11.2596	11.0832	11.085	12.0641	11.1225	10.8108	11.947	11.295	11.1995	10.4461	10.549	11.491	10.8566	10.7643	10.9293	10.6036	11.0121	10.913
657	7.62579	8.41457	8.20292	7.36529	8.04829	7.78948	7.97108	8.56229	8.61691	8.14043	8.06284	8.20114	8.46481	8.43987	8.35282	8.74433	8.74146	8.63187	8.11188	8.02292	8.37128	8.53428	8.25707	8.0991	8.219	8.81865	8.32613	7.74085	8.26381	7.91025	7.67121	7.54869	7.87758	8.30504	8.44796	7.88069	7.492	7.79972	7.26128	7.7729	8.23338	8.16498	7.81157	8.10929
658	9.70254	11.1304	10.0654	10.5486	10.7405	10.8173	10.5459	9.78377	10.412	9.73575	9.81534	10.5336	10.2971	9.9103	10.2439	10.211	10.1879	11.0336	10.5639	10.343	10.3926	10.5789	9.81382	10.8338	10.2292	10.6844	10.2793	10.7707	10.906	10.7559	10.9184	10.8403	10.7034	10.8922	10.8481	10.2878	10.4449	10.4326	9.81978	10.8112	10.7912	9.26638	16.0877	9.64634
659	6.06936	6.62875	6.10301	6.08581	6.15987	5.98764	6.10426	6.07184	6.10426	5.99834	6.05194	6.25042	6.19399	6.18515	6.16877	6.11377	6.12198	6.00545	6.10915	5.98709	6.09604	6.11103	6.033	6.10301	6.0423	6.38086	6.31859	6.28103	6.15481	6.08259	6.15069	6.15864	6.09412	6.17434	6.05769	6.03045	5.99437	6.11686	5.98012	6.23363	6.02308	6.0452	6.59314	6.02069
660	6.12363	6.39237	6.09273	6.30676	6.19825	6.05194	6.25652	6.08546	6.22345	6.08529	6.17391	6.22273	6.11446	6.18515	6.21703	6.07202	6.09816	6.06152	6.29802	6.12537	6.13573	5.99034	6.05588	6.24488	6.0423	6.48873	6.25886	6.28103	6.33819	6.19017	6.17391	6.29138	6.09412	6.07611	5.98821	6.13167	6.01129	6.18907	6.03118	6.3737	6.08268	5.97326	6.08581	6.16454
661	8.24678	10.3945	9.54632	7.60997	9.15298	9.16799	9.147	8.89613	9.75706	8.98534	7.4368	6.84373	9.26242	7.43808	8.35212	8.13745	9.68266	8.34794	7.52256	7.16594	8.47211	8.13174	8.93724	7.52646	8.51869	10.6692	8.25371	7.57539	7.56193	8.69803	6.83601	8.11966	8.79466	7.0408	10.3695	8.93785	7.40085	8.40897	7.2175	8.52237	8.66367	7.80696	8.35493	8.44984
662	6.08829	6.56	6.15236	6.32299	6.17903	6.08995	6.27378	6.24044	6.12846	6.26244	6.64614	6.4282	6.0473	6.41879	6.20182	6.07202	6.09816	6.06152	6.34552	6.24376	6.15017	6.1848	6.15623	6.26731	6.12015	6.35585	6.2691	6.35277	6.2998	6.21284	6.19777	6.25933	6.17187	6.33262	6.12363	6.1231	6.06378	6.36267	6.09534	6.3899	6.0745	6.08304	6.35719	6.11531
663	10.1087	10.2042	10.2582	10.0524	10.6429	9.41457	10.1072	10.1646	9.46145	10.129	10.3464	10.0805	10.0813	10.5503	10.267	9.64109	9.12398	10.0133	10.4544	10.1011	10.6254	9.67856	10.2137	10.0452	10.3666	10.1968	10.5925	10.2834	10.3803	10.0813	10.4391	10.6848	10.097	10.5305	10.3281	10.0208	10.0252	9.58961	9.73336	9.67865	9.87207	10.0009	11.0121	10.0494
664	10.7792	9.40538	9.78114	10.9301	10.4995	10.6239	10.8766	9.64689	8.98372	9.58573	8.73695	9.58029	8.0757	9.19233	10.36	9.54415	8.83167	9.32399	9.83476	10.291	9.96606	9.74466	9.4765	8.80229	9.97368	8.97521	10.3345	10.0909	10.4709	9.23715	9.5586	8.37872	9.24418	9.81233	8.35797	10.5129	8.56676	9.53168	9.89575	10.5626	10.5187	10.5277	8.97991	10.724
665	10.9757	11.3081	11.0491	11.4133	11.2141	10.4115	11.3226	10.8501	10.3931	10.7757	11.3387	10.383	11.1954	11.4001	10.9594	10.23	10.1429	10.7148	11.3008	11.2252	10.9278	10.5953	10.9084	10.5841	10.793	10.8008	11.2551	11.5969	11.7287	10.515	10.7347	10.7035	10.4326	10.4969	11.2414	11.2982	10.7915	10.8721	11.2457	10.4829	10.6374	10.8437	11.5532	10.8135
666	6.0218	7.00967	6.23935	11.417	6.42668	5.97601	6.89204	6.16592	6.22345	6.13889	6.10355	6.26322	6.2784	6.14038	6.71003	6.01918	5.90644	5.83294	10.0023	10.3709	6.18582	5.99034	5.98652	6.0062	6.20929	6.21992	6.19448	9.87207	11.1717	6.10686	6.03189	6.10686	6.06899	5.95741	6.16313	6.70441	5.96629	6.03336	9.55581	6.62979	6.02308	5.9976	5.91649	6.13932
667	6.97576	8.80229	7.75889	8.52237	8.38326	6.96921	8.27253	7.64574	7.20366	7.6718	8.42836	7.82302	8.36699	8.62523	8.1101	8.07562	7.10906	7.54095	8.79811	8.48991	8.04541	7.59203	7.54552	7.18282	7.87451	7.52683	7.46942	8.90236	8.81854	8.35298	7.99492	7.44215	8.45264	7.87344	8.44443	8.07427	6.99284	7.66171	8.36271	7.36101	6.95515	6.9779	8.66728	7.42287
668	13.7101	14.3523	14.1483	14.0331	14.1772	14.6589	13.6004	13.8726	13.9452	13.9351	13.8821	13.4682	13.9294	14.0324	13.5268	13.8491	13.8742	13.9286	13.9521	13.8231	13.7175	13.9906	13.7048	13.9082	13.5856	14.1598	13.5071	13.8957	13.7808	13.7011	13.6665	13.5366	13.6081	13.6061	13.8428	13.2578	14.0198	14.0394	13.616	14.5623	14.5636	13.8726	13.7263	14.0656
669	6.13134	6.95257	6.05086	6.35571	6.2587	6.08995	6.21141	6.24044	6.3111	6.19138	6.07842	6.41671	6.16819	6.28941	6.23904	6.24189	6.31936	6.05194	6.18606	6.18182	6.19889	6.12674	6.18271	6.2083	6.06771	6.40668	6.3541	6.31038	6.22056	6.20149	6.17391	6.09127	6.28987	6.00172	6.05769	6.01799	6.01129	6.26118	6.05696	6.21318	6.03327	5.93264	5.96129	6.33566
670	11.4569	11.1399	11.276	10.3939	11.3647	11.2495	11.1108	11.7971	12.3041	11.632	11.1181	11.4659	11.1629	11.2923	11.6003	13.4677	12.0757	11.8612	11.1809	10.7954	11.51	11.6545	11.3113	11.2816	11.4565	12.3316	11.6126	11.1293	10.6111	13.0709	11.6096	10.8776	13.0992	11.2233	10.6914	11.0292	11.6876	12.5702	11.2766	12.1361	12.1235	12.2748	10.7959	11.827
671	6.06936	7.08048	6.21703	6.27386	6.4133	6.09946	6.20165	6.48885	6.56529	6.26244	6.2319	6.47666	6.16819	6.40696	6.33923	6.36327	6.42528	6.19647	6.23094	6.12537	6.17736	6.26087	6.23459	6.24488	6.23094	6.55713	6.44262	6.35277	6.2998	6.29215	6.36572	6.27022	6.33479	6.29215	6.14378	6.13932	6.09586	6.2384	6.19947	6.49295	6.19905	6.24472	6.12708	6.40711
672	8.99743	8.71431	8.59901	12.4855	8.83607	8.46257	8.3789	9.31503	9.22861	8.93485	8.63749	8.65552	8.77246	9.24714	9.10806	9.24081	9.31542	9.20945	11.9272	12.0867	8.86406	9.31369	9.00651	8.87438	8.82632	9.59219	9.43679	11.881	12.6844	8.64518	8.585	8.34857	8.64104	8.54922	8.81088	8.54346	8.2485	8.36597	11.0519	9.08846	8.67945	8.23289	8.40729	8.88263
673	15.7528	16.2463	16.0135	16.1356	16.3486	15.4791	16.0051	15.6203	15.3025	15.6491	15.4483	15.4113	15.7631	15.482	15.6762	15.3407	15.1993	15.2981	16.0074	15.8302	15.4675	15.508	15.5773	15.4761	15.6747	15.7021	15.817	16.2815	16.1481	15.599	15.6265	15.6807	15.7943	15.6265	16.0645	15.6471	15.6325	15.6998	15.6721	15.1521	15.156	14.7722	15.7339	15.977
674	6.08829	6.95257	6.132	6.24265	6.2587	6.24457	6.15456	6.01008	6.15354	6.13889	6.02824	6.32912	5.99769	6.21141	6.12846	6.09145	6.14481	5.98347	6.22233	6.09499	5.99788	6.15506	6.033	6.16877	6.09324	6.44693	6.3925	6.24806	6.12691	6.14292	6.22265	6.05024	6.22056	6.04511	5.96266	6.09586	6.06378	6.17474	6.06583	6.46947	6.02308	6.0452	6.02805	6.18696
675	6.10652	6.93234	6.132	6.24265	6.19825	6.19058	5.99344	5.99816	6.28941	6.05194	6.06448	6.22273	6.05901	6.17458	6.16877	6.00247	6.14481	5.98347	6.25446	6.12537	5.9762	6.01827	5.96581	6.11564	6.01463	6.33219	6.25886	6.23221	6.09798	6.17795	6.07934	6.07842	6.26709	6.06862	6.12363	5.9989	6.01129	6.21284	6.131	6.35719	6.21992	6.02161	6.00657	6.0902
676	6.0218	8.33367	6.09273	6.28949	6.17903	6.19058	5.99344	5.98473	6.19988	6.11965	5.95265	6.30361	6.49552	6.25901	6.15017	6.05194	6.15589	6.04557	6.20487	6.07914	5.95421	6.09955	6.0084	6.16877	6.09324	6.35585	6.23896	6.19286	6.11854	6.17795	6.2472	6.12189	6.24376	6.01725	6.06826	6.04832	6.11068	6.21284	6.06583	6.31546	6.12015	6.03136	6.02805	6.13932
677	6.04832	6.91205	6.30135	6.24265	6.28148	6.26498	6.12973	5.98473	6.07825	6.09711	6.07842	6.35284	6.00989	6.15772	6.16877	6.07202	6.0514	6.06152	6.23856	6.14089	6.04174	6.07184	6.033	6.04632	6.06771	6.38086	6.31859	6.20149	6.20437	6.22393	6.22265	6.14662	6.28987	6.01725	6.10215	6.06646	5.97687	6.01733	6.05696	6.34118	5.98022	6.00785	6.07575	6.28523
678	6.04832	6.89311	8.84168	6.34881	6.36704	6.19058	6.14327	5.95236	5.97219	6.09711	6.06448	6.39414	6.05901	6.21141	6.18696	6.15422	6.12198	6.06881	6.20487	6.16886	6.0062	6.08529	5.92752	6.16877	6.14274	6.51677	6.2998	6.18744	6.09798	6.25918	6.12574	6.24935	6.19598	6.07611	6.07969	6.06646	6.04794	6.18907	6.0485	6.19187	5.91778	6.00785	6.02805	6.17391
679	6.0218	6.97288	6.5427	6.50647	7.10896	6.22615	6.12973	5.98473	6.10426	6.01008	6.07842	6.40488	6.03345	6.14038	6.10686	6.09145	6.21302	6.06152	6.20487	6.14089	5.95421	6.09955	5.9158	6.14274	6.00154	6.275	6.25886	6.21703	6.17128	6.13033	6.19777	6.07842	6.26709	6.01725	5.98821	6.06646	6.6685	6.2384	6.08546	6.13471	5.98022	5.9976	6.04832	6.13932
680	6.12363	7.89739	6.67578	6.69861	6.3904	6.38304	6.17903	6.03336	6.3111	6.18173	6.05194	6.36327	6.11446	6.19212	6.15017	6.07202	6.33551	6.02604	6.12855	6.16886	6.09604	6.08529	5.96581	6.2209	6.0423	6.32131	6.25886	6.24061	6.17128	6.15422	6.15069	6.23935	6.28987	6.03336	6.14378	6.08537	6.06378	6.29848	6.131	6.12372	5.95761	5.9976	6.08581	6.13932
681	6.0218	7.13516	6.07396	6.72775	6.24712	6.26498	6.40529	6.34889	6.28941	6.09711	6.4185	6.47666	6.14174	6.24376	6.12846	6.13385	6.28558	6.21368	6.25446	6.21911	6.2057	6.17031	6.11931	6.14274	6.20929	6.64473	6.12691	6.15456	6.34463	6.23623	6.18696	6.20675	6.28987	6.06062	6.04832	6.08537	6.46648	6.12691	6.26678	6.02805	6.59537	6.10391	6.02805	6.02069
682	6.10652	6.91205	6.18598	6.57305	6.28148	6.23592	6.23935	6.26476	6.10426	6.0745	6.12691	6.27641	6.23685	6.28941	6.12846	6.15422	6.19009	6.27022	6.23856	6.15422	6.25901	6.0452	6.08164	6.08925	6.09324	6.54361	6.19448	6.28103	6.2998	6.22393	6.17391	6.20675	6.19598	6.03336	6.07969	6.04832	6.44898	6.08232	6.14934	6.04026	6.24061	6.10391	6.04832	6.06753
683	6.0218	6.7032	6.132	6.62137	6.17903	6.22615	6.30961	6.24044	6.28941	5.99834	6.12691	6.25042	6.19399	6.28362	6.0852	6.09145	6.10915	6.2057	6.25446	6.18182	6.28574	6.09955	6.05588	5.96457	6.01463	6.54361	6.25886	6.31038	6.25353	6.17795	6.19777	6.10686	6.12032	6.04511	6.16313	6.10494	6.35424	6.05194	6.24959	6.21318	6.04539	6.0452	6.00657	5.99362
684	6.12363	6.45821	6.26972	6.68334	6.2587	6.2083	6.29138	6.08546	6.17637	6.0745	6.13864	6.19334	6.15363	6.25901	6.16877	6.11377	6.12198	6.22208	6.19448	6.09499	6.29338	6.33819	6.05588	6.11564	6.06771	6.39399	6.2998	6.23221	6.22056	6.13033	6.19777	6.15864	6.19598	6.07611	5.93481	6.06646	6.37198	5.98327	6.18246	6.12372	6.14848	5.97326	5.89975	6.02069
685	5.99475	6.23428	6.17319	6.65248	6.2172	6.27578	6.36572	6.19024	6.05086	6.13889	6.16337	6.16711	6.22296	6.17458	6.15017	6.13385	6.14481	6.24585	6.16793	6.16886	6.21269	6.12674	6.033	6.0616	6.17507	6.29959	6.2998	6.31038	6.26895	6.14292	6.12574	6.15864	6.28987	6.0084	6.03569	6.10494	6.33479	6.09438	6.14934	6.20325	6.15805	6.06466	5.9955	5.93303
686	5.99475	6.16387	6.17319	6.60569	6.2587	6.28682	6.30961	6.21494	6.28941	6.0745	6.19825	6.17967	6.62283	6.23607	6.18696	6.13385	6.1686	6.30721	6.12855	6.14089	6.23379	6.1848	6.05588	6.11564	6.12015	6.48873	6.2998	6.29568	6.31439	6.19017	6.19777	5.98595	6.12032	6.02587	6.03569	6.13932	6.31517	6.05194	6.19947	6.10051	6.08268	6.08304	6.06672	5.99362
687	6.0218	6.11035	6.15236	6.52341	6.14021	6.22615	6.29138	6.16592	6.07825	6.22233	6.20944	6.16711	6.79988	6.22764	6.16877	6.11377	6.14481	6.18975	6.18606	6.18182	6.25901	6.1848	6.033	6.11564	6.0273	6.43168	6.25886	6.31799	6.31439	6.13033	6.12574	6.07842	6.20913	6.0902	6.01277	6.03045	6.28203	6.03336	6.21703	6.19187	6.12015	5.87426	6.01789	5.94643
688	6.23952	8.65805	6.49649	6.78767	6.46145	6.55873	6.6208	6.74777	6.60626	6.50529	6.48297	6.61235	6.65289	6.6033	6.50523	6.44693	6.54354	6.56381	6.55025	6.3303	6.53304	6.60672	6.45685	6.37943	6.42365	6.80313	6.5296	6.51044	6.56745	6.50852	6.52252	6.48324	6.43247	6.26771	6.14378	6.29553	6.5893	6.4076	6.44706	6.35719	6.6215	6.31697	6.24061	6.16454
689	11.8276	12.372	12.0884	12.5681	12.0684	12.4158	11.9777	11.3911	11.7165	11.4116	12.1623	12.7742	12.2364	12.2876	11.7563	11.9501	11.8172	12.2099	12.6	12.7733	12.1613	12.0283	11.5853	13.053	11.8055	11.8557	12.2252	12.7516	12.8914	12.0819	12.9634	12.732	12.1709	12.727	12.1199	11.4127	12.6115	11.8067	12.237	11.8771	11.9016	11.5838	11.7633	11.4978
690	6.28818	6.43085	6.66499	6.83821	6.53202	6.61649	6.5827	6.65336	6.63726	6.62502	6.57728	6.48697	6.73783	6.74983	6.56058	6.51909	6.56811	6.71876	6.47325	6.40458	6.61429	6.74698	6.4958	6.46431	6.45748	6.86395	6.4859	6.60404	6.541	6.54499	6.4629	6.45396	6.52702	6.21284	6.22233	6.29553	6.6685	6.46768	6.43275	6.34118	6.61171	6.37754	6.35719	6.13932
691	9.55941	8.71983	8.99925	8.55481	9.73066	8.78511	9.64337	9.02364	8.4308	9.29182	8.61276	9.12948	8.90531	8.50437	9.65546	8.29114	8.59893	8.19342	8.59414	8.76935	9.81165	8.72879	8.73468	8.71645	9.53272	8.59666	9.94292	8.79836	8.77197	8.35769	8.98614	8.62403	8.60429	8.5427	8.36173	9.03527	9.04365	8.76866	8.70593	8.55156	8.7666	9.69092	8.37431	9.34588
692	7.03182	6.30765	6.43048	7.47436	6.36704	6.07236	6.46438	6.26476	6.17637	6.31486	6.26354	6.27641	6.25075	6.39399	6.32883	6.19431	6.24281	6.27022	6.61283	6.98158	6.38245	6.1848	6.30676	6.79192	6.27386	6.47427	7.39159	6.77033	6.97723	6.17795	6.25918	6.9048	6.3757	6.15184	6.03569	6.22884	6.554	6.1642	6.69732	6.32593	6.04539	7.22042	6.12708	7.27575
693	10.727	9.45793	10.267	10.3976	10.4092	9.69675	10.8162	10.1968	10.5801	10.4967	9.67722	10.7148	9.73978	9.78505	11.098	9.95322	10.8312	10.543	10.4232	10.5514	10.5807	11.0635	9.78919	9.88092	10.2392	11.1025	10.9569	11.1317	10.7118	10.215	10.5011	10.3165	10.5371	10.2237	9.68153	10.7129	9.95658	11.017	10.9198	9.7111	9.68758	11.132	9.85931	10.7835
694	6.13864	6.26925	6.47587	6.61235	6.2172	6.14071	6.26521	6.26476	6.38245	6.29887	6.26354	6.27641	6.19399	6.28941	6.20913	6.30525	6.3522	6.27022	6.16793	6.19415	6.25901	6.15506	6.28324	6.2209	6.0273	6.55713	6.33639	6.43209	6.30781	6.29215	6.29154	6.24935	6.33479	6.19631	6.10215	6.69775	6.48382	6.18907	6.34027	6.23363	6.15805	6.16793	6.06672	6.02069
695	6.41596	6.45821	6.74049	6.75788	6.4133	6.22615	6.50543	6.46271	6.42813	6.39094	6.34478	6.39414	6.35424	6.43026	6.3626	6.40214	6.33551	6.32698	6.48603	6.38245	6.36211	6.44458	6.33016	6.3593	6.23094	6.76055	6.6198	6.5827	6.56177	6.47228	6.37754	6.48324	6.52702	6.39272	6.28378	6.32593	6.54544	6.33819	6.48388	6.43085	6.35455	6.28317	6.21863	6.23575
696	6.23062	7.47105	7.80998	6.72101	6.30135	6.9512	6.30961	7.52664	7.33901	7.44755	6.24235	6.39414	7.30464	6.30465	6.30736	6.34102	7.09364	7.3407	6.40909	6.38898	6.36211	7.61701	7.57243	6.24488	6.16575	7.67626	6.19448	6.62779	6.62368	6.39399	6.19777	6.21703	6.3757	6.16827	7.38814	6.10494	6.50137	7.25951	6.39515	7.14838	7.20648	6.16793	6.06672	6.0452
697	6.77087	7.22159	7.47118	7.07723	6.93701	6.59314	6.92032	7.4925	7.28333	7.26399	7.16794	7.44789	6.96973	7.27221	7.03077	7.44298	7.45843	7.32684	6.93067	6.92193	6.89371	7.41767	7.11065	7.16594	6.86157	7.46297	6.8403	6.73055	7.00213	6.79242	6.86821	6.80549	6.84086	6.92804	6.91364	6.5853	7.30788	6.99352	6.99736	6.64389	6.85331	7.01777	6.80231	6.79026
698	6.04832	6.18842	6.30135	6.69861	6.09569	5.97601	6.38419	6.21494	6.07825	6.22233	6.00228	6.19334	6.40432	6.21141	6.21703	6.17391	6.12198	6.12565	6.12855	6.15422	6.2057	6.15506	6.13117	6.0616	5.96409	6.40668	6.23896	6.20149	6.31439	6.05696	6.19777	6.22756	6.23206	5.97468	5.98821	6.01799	6.22997	6.01733	6.19947	6.19187	6.02308	6.06466	6.04832	6.0452
699	9.93749	8.18839	8.89076	7.56362	8.43353	7.67816	8.07591	8.17911	8.12445	8.41863	6.67993	8.55108	7.2506	7.01256	7.37618	8.76857	8.15187	8.62844	6.85273	7.18553	7.95355	8.99765	8.25415	7.12108	7.89344	8.4067	10.184	7.22042	7.75525	9.21039	8.9554	7.05213	9.13815	8.40042	7.21522	7.31039	7.03073	8.45098	6.96944	7.14218	7.25792	9.33878	6.66466	9.91058
700	7.32658	7.90152	8.03661	7.60349	7.48187	7.63349	7.97108	8.84709	8.62351	8.17147	8.57562	8.71698	8.58217	8.97576	8.74406	8.79884	8.77271	8.40367	8.0141	8.11134	8.12724	8.62259	8.40647	8.22241	8.21691	8.85173	7.95861	7.8493	8.13336	7.67767	7.97207	7.7152	7.97376	8.37685	8.35207	8.14825	8.30224	8.42299	7.77146	8.27864	8.57073	8.30119	7.81603	7.64474
701	6.34042	6.40502	6.57606	6.62137	6.2172	6.31038	6.46438	6.61638	6.62996	6.44502	6.36414	6.38419	6.3162	6.49044	6.44065	6.62454	6.65325	7.03228	6.39701	6.29338	6.54739	7.48581	6.39486	6.42702	6.74819	7.07884	6.41706	6.44654	6.52873	6.35424	6.52252	6.35616	6.65502	6.34058	6.12363	6.15538	6.44898	6.44277	6.37455	6.27147	6.47956	6.26414	6.11669	6.35908
702	8.57764	8.59875	8.64417	8.83354	8.95304	7.6556	8.97858	9.8996	9.34488	9.57983	10.3042	10.4508	9.91967	10.4969	10.5227	10.211	8.89601	10.4493	11.3594	11.0553	11.077	9.98408	9.7588	9.8189	10.4724	9.29388	9.98463	10.3897	10.5634	10.359	10.632	9.20539	9.61075	9.52676	8.5375	9.10673	9.58686	9.67071	10.3308	9.35987	9.18561	10.3837	9.34242	8.65413
703	18.3088	18.3814	18.5915	18.4627	18.3666	18.1466	18.4868	18.4329	18.3814	18.1856	18.2974	18.2049	18.3734	18.553	18.1262	18.3088	18.4435	18.1908	18.5791	18.5633	18.3034	18.3228	18.4036	18.4749	18.1611	18.6408	18.6408	18.6217	18.6408	18.4435	18.6217	18.4036	18.4627	18.5791	18.5138	18.1262	18.1466	18.1584	17.9721	18.071	18.3088	18.3734	18.3534	18.3973
704	14.6226	15.4884	15.4984	14.941	16.0373	15.3067	15.7969	15.1263	15.0495	14.8208	16.0615	14.7285	15.2724	15.9497	15.7461	15.6885	14.9285	15.6451	15.1855	15.0502	15.8838	15.5451	15.0584	15.8699	15.6314	15.3149	15.0584	15.342	15.1895	15.9917	14.96	16.0595	16.085	14.8527	15.4335	15.3815	15.9473	15.6619	15.0603	15.2582	15.4862	14.7505	15.9981	14.7842
705	6.5742	6.7032	6.86655	7.06607	6.92133	8.26626	6.90597	7.19922	6.93407	7.06607	6.68664	7.04044	6.79004	6.94104	6.80658	6.77394	7.01769	6.91816	6.99802	6.97093	6.76948	6.9411	6.88472	6.70581	6.55974	7.10004	7.00348	7.05488	7.11484	6.57049	6.80658	6.53293	6.67441	6.60849	6.41159	6.44291	6.67749	6.38531	7.18909	8.34156	8.69723	6.85212	6.40349	6.76478
706	12.8824	12.4721	13.5687	13.8448	11.892	12.7819	11.7128	13.607	13.5371	13.3262	12.1912	12.0609	12.4279	12.4065	11.9808	12.385	13.4637	12.4398	13.8423	13.9576	11.9661	12.8296	13.2379	13.3953	11.71	13.7467	13.0388	13.9462	13.8537	12.281	11.943	13.6824	12.6146	11.9486	12.5523	11.6596	13.6378	13.2709	13.8159	13.1216	13.1972	13.3024	12.2994	13.113
707	6.79743	6.11035	6.17319	7.82657	8.05728	6.03428	8.42815	6.19024	6.28941	6.15035	6.15151	6.27641	6.11446	6.25901	8.30466	6.26693	6.1686	6.04557	7.48657	7.7729	7.79834	6.1848	6.0084	6.64473	7.66037	6.45995	7.02429	7.74661	7.98439	6.2479	6.23575	6.68086	6.4133	6.18206	5.98821	8.37511	6.72289	6.13898	7.58502	6.17047	6.1782	6.85212	5.96129	6.79949
708	10.6723	11.3243	11.7092	11.5604	12.166	11.1225	11.8377	11.5853	11.6166	11.3526	11.7471	12.1593	11.491	11.8072	11.8032	10.7476	11.3598	11.3328	11.9615	11.7952	12.0103	10.781	11.3454	10.9205	11.7105	11.7294	11.2255	11.7985	11.9925	11.1989	12.0226	10.9082	10.9979	11.8583	11.0834	11.2876	10.8943	10.8721	11.2125	11.421	11.4814	11.0658	11.5683	10.9832
709	7.27338	7.67084	7.67347	7.58375	7.56322	7.46791	7.82673	8.04526	7.97135	7.81955	7.94545	8.04247	7.92506	8.13856	7.81608	7.71169	7.95561	7.87719	7.75466	7.67022	7.75125	8.06802	7.79141	7.86446	7.56183	8.312	7.74666	7.5651	7.71819	7.43664	7.678	7.72313	7.24806	7.6238	7.59314	7.27045	8.00914	7.96955	7.51615	7.6443	8.11679	7.87111	7.6674	7.45284
710	6.43478	7.15242	6.84987	6.30676	6.59537	6.35871	6.72352	6.56974	6.33131	6.54688	6.12691	6.39414	6.41678	6.35091	6.33923	6.39486	6.3522	6.4098	6.52588	6.3303	6.28103	6.41967	6.54959	6.42702	6.31379	6.59376	6.63389	6.34493	6.35908	6.52721	6.32522	6.5635	6.75315	6.11085	6.70352	6.19566	6.6685	6.2384	6.50808	6.61552	6.30065	6.35366	6.04832	6.38333
711	15.8141	16.5379	16.1195	16.8462	17.1509	16.3035	17.0148	16.0717	16.3988	15.7749	16.9722	16.9265	16.9412	16.9806	17.1585	16.2804	16.4234	16.7058	17.1944	16.9345	17.4554	16.854	16.1989	16.9768	17.2926	16.8505	16.5447	17.4642	17.2868	16.4301	16.8054	16.9086	16.3769	17.0952	17.1308	17.1776	16.6933	16.5635	16.361	16.416	16.7604	16.4209	16.9446	16.1135
712	6.85908	8.02957	7.95656	7.4348	7.60827	7.25312	7.55445	8.05195	7.83743	7.7902	7.3828	7.66117	7.42088	7.6459	7.55148	7.60628	7.8213	8.16961	7.72531	7.67347	7.6538	7.83846	7.88597	7.48054	7.46934	8.09338	7.51283	7.2999	7.5925	7.4166	7.49449	7.12961	7.31019	7.4975	7.37239	7.0331	7.04424	7.00129	7.0613	7.19471	7.47384	7.2764	7.14032	7.4348
713	14.0214	15.9098	14.2976	10.7781	15.5104	16.3436	16.4261	13.8636	14.2172	13.5278	15.5143	15.6287	15.6665	15.5133	15.6665	13.8574	14.2709	15.0117	11.2642	11.0536	15.0625	15.6373	14.1906	14.5699	14.9304	14.7366	14.1635	11.9344	11.1739	14.3371	15.5661	14.7921	14.1882	15.8136	16.0608	16.0775	14.4797	15.0774	11.1875	15.9814	16.0769	13.9143	15.8208	14.1783
714	6.13864	6.91205	6.53145	6.83821	6.53202	6.98538	6.54641	6.45539	7.98603	6.43055	6.50475	6.62212	6.46131	6.51909	6.50523	8.63356	7.82399	8.25989	6.70608	6.80743	6.34165	8.72394	6.24728	7.02035	6.35979	7.95515	6.2998	6.64106	6.87394	8.75772	6.39973	6.92153	8.40258	6.37414	6.36952	6.26628	7.00628	8.23198	8.28622	7.08968	7.23717	6.08304	6.24061	6.16454
715	6.90558	7.49076	6.85826	6.88777	7.15541	7.68197	7.50036	6.75524	6.5319	6.71428	6.68664	6.92674	7.29323	6.64981	7.32488	6.78892	6.54354	6.56381	7.07397	7.0386	7.37341	7.03325	6.80795	6.7608	7.12876	6.84335	7.27379	7.49524	7.35477	6.89531	6.85143	6.83171	6.82497	6.9624	7.34439	7.49038	6.67749	6.80641	7.09453	7.67619	7.86194	7.10831	6.59314	7.15659
716	10.6789	10.8216	11.3414	10.4808	11.559	10.9047	11.7627	10.9614	10.7164	10.7694	10.6904	11.1567	10.6761	10.9408	11.5733	10.8738	10.9356	10.6555	9.42223	10.0476	11.3601	11.1844	10.7745	10.0742	11.4975	10.6469	10.5597	10.003	10.1677	10.3694	10.4097	9.73431	10.2036	10.7787	10.7808	11.4922	9.90405	11.0109	10.0286	10.5829	10.8683	10.793	10.7084	10.7545
717	6.54126	7.28933	6.84035	6.74962	6.89444	6.68137	6.8796	7.03108	6.79927	6.6628	10.4191	6.95399	6.6628	10.4496	6.99713	6.89371	7.01769	7.32684	7.31834	7.16594	7.40859	7.22351	7.4254	7.11024	7.21085	7.62356	7.23857	7.13983	7.17216	6.97465	7.09812	7.00165	6.88136	6.86403	6.58441	6.63834	6.8314	6.64135	8.15559	6.7422	6.70923	6.6291	10.3424	6.66426
718	7.65603	7.18674	6.55375	6.42541	6.65676	6.43091	7.25719	6.5568	7.41185	6.41541	6.742	6.87912	6.37915	6.78451	6.80658	6.40839	7.01769	6.54505	6.42404	6.47922	6.46761	6.98043	6.60387	6.38742	6.4886	7.4254	8.03031	6.54739	6.60404	6.59525	6.75315	6.38267	6.39515	6.7067	6.53202	7.02932	6.4098	6.75304	7.37636	6.73635	6.4286	7.41185	6.71876	7.59874
719	8.0053	9.42205	8.47103	7.88817	7.62835	7.95948	7.83052	8.04193	8.75045	8.29883	7.69051	8.19693	8.64523	7.64332	7.13146	8.53091	8.60558	10.4967	7.67373	7.87432	7.69867	10.0675	8.25415	7.89946	7.48091	9.12684	8.13018	8.09773	8.39384	9.41613	8.56688	8.48628	9.18605	8.61953	9.33785	7.73479	8.06231	10.3208	8.1907	8.0244	8.18285	7.65905	8.50628	8.07476
720	9.50797	9.47697	10.5267	8.73044	9.81607	9.51595	10.0911	9.80126	9.66761	10.242	9.56361	9.76602	9.1761	9.55073	9.54869	9.31695	9.71185	10.1933	8.45102	8.69261	9.41518	9.92152	10.0441	9.2643	9.46438	10.0744	9.92678	9.18967	9.32321	10.0526	10.124	9.67134	9.9283	10.0201	9.65528	9.84985	9.0978	10.1529	8.53299	9.30573	9.58999	9.00727	10.163	9.3257
721	6.37929	6.16387	6.51909	6.08581	6.23692	6.07236	6.34718	6.1383	6.116	6.16106	6.2319	6.39414	6.14174	6.33016	6.20182	6.19431	6.19009	6.10915	6.12855	6.18182	6.21984	6.15506	6.19467	6.01975	6.16575	6.36863	6.3737	6.31038	6.31439	6.26972	6.12574	6.05024	6.17187	6.06062	6.10215	6.13932	6.31517	6.28516	6.66555	6.28926	6.13761	6.10391	6.15017	6.0902
722	12.3687	12.4447	11.4363	11.1824	11.6719	11.447	12.367	11.1092	10.5723	11.0968	11.3569	12.1079	11.7771	11.5627	11.8498	11.647	10.6285	10.953	11.0153	11.1614	11.746	11.7011	11.4697	11.4548	11.5657	11.1569	12.3883	11.5087	11.6249	12.1209	12.3551	11.7264	12.1335	12.2131	12.5945	12.1335	11.173	11.0932	11.0034	11.2448	11.2963	11.7466	11.9258	11.9714
723	11.6862	11.9005	12.6815	11.752	11.4304	13.4431	11.0187	12.8021	11.7944	12.4775	10.7489	11.9161	11.4531	10.6409	10.7955	12.0398	11.3197	11.6157	11.6232	11.6359	11.4789	11.5447	12.2557	11.3688	10.9863	11.5134	11.5917	11.831	11.2556	12.1352	12.044	11.2197	11.8321	11.5765	11.2848	10.1647	11.8518	12.0336	11.7525	13.8995	14.0558	11.8607	10.511	12.0608
724	7.54772	7.88313	7.70752	7.24449	7.6657	7.46791	7.77146	8.36083	8.57285	8.00302	8.16091	8.07999	8.24565	8.36251	8.07999	8.49266	8.63187	8.35443	8.11984	8.05484	8.18174	8.37205	8.23949	8.19681	8.09449	8.78634	8.30361	7.79718	7.98439	8.00749	7.93981	7.62758	7.86908	7.76416	8.16382	7.57042	7.72618	7.92866	7.49999	8.01111	8.19256	8.23982	7.73391	7.8692
725	14.0079	12.0887	12.6527	13.2211	12.8273	12.4337	12.8989	12.3633	11.9755	12.0973	12.4528	12.2207	11.5716	12.4103	12.4646	11.7054	11.8782	12.1785	12.8899	12.8062	12.5775	12.2878	12.26	12.2974	12.3371	12.2604	13.6756	13.1323	13.1466	12.0219	12.5399	12.4029	11.9202	12.2617	11.7075	12.2897	12.4524	12.417	12.6261	12.2494	12.4136	13.433	12.7311	13.9116
726	15.0718	15.7609	15.4609	15.7015	14.7987	15.454	14.6534	14.9523	16.106	14.9609	14.8709	15.1569	15.0094	15.019	14.0879	15.5118	16.115	15.0173	15.8851	15.804	14.5822	14.6252	15.2587	15.8714	14.4172	16.3877	15.1277	15.9158	16.2134	16.0444	15.7437	15.8512	15.8643	15.7963	15.7984	14.5053	15.6432	14.8713	15.5706	15.3723	15.4692	14.6739	15.5013	15.2274
727	6.41596	6.76926	6.59561	6.54106	6.74754	6.54739	6.86424	7.23492	7.09118	6.96463	7.13031	6.9395	7.02984	7.26437	6.97669	7.12163	7.07698	6.86403	6.68664	6.68828	6.90558	6.87956	6.89189	6.78412	6.92139	7.30104	6.89251	6.68974	6.73789	6.72985	6.80658	6.66555	6.54563	6.63462	6.74076	6.59862	6.81801	6.96973	6.56314	6.96589	7.01008	6.76324	6.75283	6.62307
728	6.20419	6.45821	6.05086	6.21141	6.07076	6.14071	6.27378	6.34889	6.5979	6.36719	6.32593	6.4373	6.11446	6.38113	6.25277	6.32806	6.21302	6.17263	6.26244	6.18182	6.23379	6.28606	6.17031	6.14274	6.16575	6.66896	6.49552	6.38001	6.33045	6.36491	6.19777	6.30271	6.19598	6.17434	6.14378	6.17196	6.4098	6.3255	6.14934	6.48415	6.28148	6.20628	9.97522	6.28523
729	11.0812	10.5446	9.60727	10.4896	10.2985	11.0771	10.952	9.12476	9.04524	9.59184	7.88229	9.97287	9.40158	8.04324	9.97786	10.4037	8.99681	11.523	10.3589	10.1817	10.0245	11.278	9.36979	9.2681	9.74596	9.76589	11.1019	11.0055	10.6354	11.2414	10.6726	9.79566	11.3387	10.5729	10.1618	10.5043	9.01968	11.3835	10.2366	10.737	10.8732	10.1727	8.96229	11.0756
730	9.8602	10.169	9.80777	9.4125	9.72436	9.50243	9.66605	9.41923	9.17005	9.83078	9.4929	9.59364	8.94464	9.36192	9.03214	9.42909	9.31648	9.32975	9.14355	9.17799	9.6757	8.95027	9.58434	9.81029	9.56817	9.68535	10.2861	9.53609	9.80729	10.0078	9.87009	9.87397	9.75557	9.99687	9.44239	9.29096	9.39713	8.93634	8.6222	8.97706	9.31185	9.36724	9.8309	9.7393
731	6.2587	6.83285	6.15236	6.22679	6.09569	6.09946	6.34718	6.35719	6.4373	6.3501	6.45147	6.23793	6.3048	6.36908	6.40138	6.28317	6.25245	6.22208	6.43737	6.10915	6.24028	6.2998	6.29393	6.2083	6.14274	6.76055	6.55944	6.40668	6.31439	6.35424	6.22265	6.24935	6.3757	6.12795	6.22233	6.22884	6.4098	6.33819	6.09534	6.42237	6.13761	6.31697	6.19475	6.28523
732	6.09937	6.76926	6.0273	6.15506	6.01975	6.09946	6.20165	6.09955	5.99816	6.16106	6.32593	6.30361	6.00989	6.25901	6.10686	6.11377	6.23334	6.10915	6.21334	6.01993	6.24664	6.19598	6.18271	6.0616	6.12015	6.39399	6.3737	6.26354	6.18018	6.29215	6.17391	6.07842	6.14582	6.16827	5.90695	6.06646	6.39154	6.1642	5.96991	6.28926	6.0745	5.9976	6.04832	6.13932
733	8.61868	9.02802	9.40026	8.91107	7.57395	7.83501	8.1265	9.15762	8.08467	9.68778	8.32514	8.00472	8.89234	8.21206	7.74534	8.35349	8.25765	7.93851	8.64261	8.55913	7.72586	8.41769	8.99369	8.24243	7.70748	8.54058	8.99796	8.77216	9.19867	8.69803	7.98392	8.55861	8.65626	8.05048	9.08905	7.88455	8.36651	8.41989	8.34209	7.91276	8.07025	8.62497	8.60199	8.7555
734	6.31922	7.13516	6.58542	6.94434	10.7662	9.99205	8.9236	6.70812	6.40909	6.58542	6.56152	7.5264	6.19399	6.5013	8.98913	6.83339	6.40458	6.98944	6.78416	6.65078	13.6735	8.14704	6.51303	6.62186	12.8798	6.68076	6.5914	6.90912	7.15458	6.95311	7.48826	6.59401	6.88995	7.38012	6.36952	8.30923	6.554	7.33734	6.4958	8.01111	10.1115	6.42668	6.31125	6.52068
735	6.14747	6.89311	6.19483	6.24265	6.15987	6.0818	6.47521	6.12537	6.5319	6.31486	6.3931	6.66555	6.29138	6.29786	6.27132	6.57642	6.49122	6.15589	6.33967	6.13334	6.15017	6.20929	6.13117	6.41678	6.18867	7.13751	6.4512	6.33819	6.40474	6.74573	6.6022	6.52487	6.6022	6.59118	6.12363	6.20553	6.554	6.18907	6.21703	6.33396	6.12015	6.26414	6.09748	6.13932
736	7.04912	7.28933	7.17508	6.82577	6.4382	6.32363	6.70786	6.74092	6.82548	7.1404	6.79645	6.98846	6.5368	6.68631	6.41541	6.54195	6.66499	6.38008	6.87596	6.71772	6.44001	6.66233	6.73641	7.43985	6.58067	6.71582	7.09255	6.78035	7.1311	6.53618	6.903	7.30304	6.6022	6.54701	6.36952	6.28148	7.23186	6.6503	6.72111	6.6685	6.54461	6.8746	6.6905	7.09574
737	6.37929	7.23736	7.33456	6.32299	6.3904	6.33396	6.6208	7.16367	6.96897	7.24817	6.76926	6.79959	6.68461	7.07523	6.64847	7.03866	7.03813	6.94858	6.84186	6.71168	10.7937	6.99952	7.16859	6.99652	6.72698	7.50426	6.8403	6.61024	6.89164	6.98217	6.80658	6.7242	6.6914	6.45363	6.63533	6.40056	6.62531	6.79884	6.45995	6.70291	6.74549	6.56386	6.62869	6.54222
738	11.4989	13.3523	12.9397	7.49316	12.3434	12.5297	12.2288	12.0075	10.5735	12.4178	13.5292	10.9276	12.6836	13.8022	11.5577	9.31327	10.6084	12.1574	7.25108	6.56	12.9192	12.334	12.5045	7.89946	12.4002	11.1622	11.1374	7.34429	7.21467	9.9516	10.8616	8.04014	9.64371	11.3134	13.1547	11.5818	7.39525	12.0687	7.16516	12.0872	12.3915	10.9082	14.1456	11.5018
739	6.18876	7.16928	6.78697	6.24265	7.03009	6.17263	6.8344	8.06097	6.8665	6.57215	6.61925	6.49753	6.49552	6.84919	6.66955	6.86777	6.74549	6.94126	6.7113	6.30019	6.76948	6.97072	6.70297	6.71455	6.62356	7.07884	6.70664	6.47857	6.81501	6.6982	6.67953	6.57025	6.62019	6.26771	6.36952	6.34889	6.44898	6.72577	6.44706	6.61552	6.47956	6.46431	6.64695	6.48951
740	7.00753	7.42788	6.86655	6.66672	7.08854	6.96921	6.8996	7.15717	6.89285	6.7922	6.83043	6.86624	6.98762	6.93598	6.73089	7.10454	6.81594	6.73652	6.78416	6.58569	6.80419	6.82278	6.75087	7.02035	6.81467	6.96749	7.08132	6.64718	6.79927	6.99504	6.67953	6.75339	7.00037	6.64191	6.98154	6.62537	6.73014	6.87831	6.7418	7.03355	7.06118	6.97288	6.64695	7.00529
741	5.99475	6.62875	6.11226	6.15506	6.04695	5.98764	6.34718	6.38474	6.22345	6.18173	6.31486	6.35284	6.16819	6.34314	6.2315	6.15422	6.17869	6.10915	6.25446	6.05015	6.32867	6.07184	6.13117	6.14274	6.09324	6.56916	6.21703	6.08829	6.18975	6.35424	6.22265	6.20675	6.22056	6.0902	6.07969	6.18164	6.17572	6.43085	6.48388	6.32593	6.08268	6.02161	6.00657	6.27317
742	13.282	11.1671	7.76659	9.90804	8.39707	9.7814	9.19179	8.36434	8.5954	7.99799	10.1647	10.9692	10.2204	10.4042	8.73091	8.85784	8.84168	10.6971	9.74342	9.79681	8.36605	10.4734	8.02997	7.91071	8.24841	9.34814	13.8046	9.85476	10.3113	8.95304	11.7105	7.63486	8.80785	11.6756	11.1325	8.92804	7.56699	10.2149	9.88953	9.77832	9.75062	12.6532	10.897	13.3766
743	9.0112	9.32363	10.0121	9.24135	9.42466	9.4996	9.13415	9.09515	9.4571	9.21322	8.45354	9.24066	8.41898	8.52018	8.63514	8.77961	9.37895	9.40958	9.09908	8.90688	8.91048	9.5875	9.43289	9.46709	8.87071	10.1333	9.19052	9.11214	9.26475	9.24704	9.59468	9.52219	9.22147	9.78235	8.9563	8.89198	9.02207	9.19661	8.13484	8.86833	9.07482	8.51147	17.7035	8.85634
744	5.99475	6.65434	6.05086	6.03282	6.17903	5.94964	6.22997	6.24044	6.07825	6.16106	6.11479	6.25042	6.14174	6.24376	6.10686	6.19431	6.07575	6.06152	6.20487	6.01993	6.2057	6.11103	6.06809	5.95146	6.0542	6.28667	6.20667	6.21703	6.18975	6.09569	6.15069	6.14662	6.09412	6.10556	6.01277	5.98022	5.95586	6.106	5.98012	6.14756	6.06485	6.0745	15.846	6.11531
745	6.85172	7.61307	7.29835	6.91168	7.32562	6.96921	6.94482	7.45816	7.54389	7.25756	7.31226	7.06994	7.29323	7.43808	7.22573	7.22362	7.21805	6.90902	7.20463	6.97093	7.14847	7.01731	6.96044	6.96983	6.92621	7.52683	6.99732	6.98422	7.14211	7.04792	6.88524	7.00165	7.00037	6.9416	7.13154	6.82788	7.35099	7.64303	6.88441	7.50419	7.61428	7.19124	7.72642	7.22073
746	11.8646	12.0315	11.9255	11.5022	11.9887	11.6979	11.7035	11.8179	11.8319	11.7881	11.5481	11.1155	11.8965	11.6037	11.684	11.3835	11.6849	11.5208	11.6423	11.6302	11.9436	11.4632	11.754	12.1977	11.8363	11.9604	12.39	11.7734	11.7064	11.3872	11.4684	11.8191	11.2787	10.9921	11.7438	11.434	12.1653	11.6775	11.292	11.9582	11.8732	12.2242	11.5106	12.2171
747	13.7992	12.3256	12.9158	11.3295	12.2737	12.7436	11.8881	13.1001	14.3541	12.9233	6.56152	13.2194	12.3146	6.45539	12.0468	13.1839	14.1427	12.5528	11.6921	11.8311	12.3452	12.8062	12.9307	13.4004	12.1918	14.7422	14.1422	11.8877	11.6569	13.2519	13.3317	13.5292	13.5672	13.4258	12.4807	11.9997	13.1918	12.7939	11.3368	13.3093	13.3016	14.2883	6.15017	14.1478
748	6.49552	6.50966	5.93224	6.06035	6.01975	6.43091	6.12973	6.11085	6.28941	6.0745	6.26354	6.32912	6.05901	6.15772	6.11863	6.01918	6.14481	5.95012	6.23856	6.16886	6.15017	5.99034	6.15623	6.2209	6.06771	6.40668	6.60539	6.27069	6.23685	6.17795	6.12574	6.32912	6.09412	6.08232	6.14378	6.00414	6.04794	6.18907	6.08546	6.63726	6.18958	6.41836	6.07575	6.64294
749	10.4874	11.6218	10.9089	10.8181	11.9151	10.4461	11.493	11.2259	11.1025	11.0486	12.0226	10.9479	11.3348	12.1645	11.4281	10.6944	10.8505	10.5448	10.9746	10.734	11.5997	10.7444	10.7892	11.5581	11.3599	11.2018	10.7496	11.2243	10.7647	10.6185	11.172	11.4702	10.6795	10.9092	11.1909	11.1441	11.836	11.3669	11.2628	10.9164	11.0792	10.9406	12.2793	10.9683
750	7.79778	6.78913	6.11226	7.50866	7.10189	5.99816	7.23872	6.11085	6.3111	6.28187	7.53893	6.37312	6.16819	7.72117	7.05648	6.28941	6.32867	6.02604	6.96817	7.40619	6.61429	6.1848	6.18271	6.79884	6.63726	6.43168	8.61879	7.45773	8.20728	6.4899	6.19777	7.02654	6.45376	6.09955	6.2629	7.10804	6.66106	6.2384	7.01357	6.54284	6.1782	7.75707	8.00204	8.18903
751	10.6579	10.7808	11.253	10.7757	11.5455	11.166	10.8534	10.9892	10.2919	11.3666	10.3821	11.2358	10.4513	10.6097	10.6258	10.3531	10.2924	9.92204	10.8104	10.4505	10.8907	9.84985	10.9599	10.4298	10.7084	10.7039	10.736	11.0622	10.8194	10.6498	11.6296	10.8917	10.7393	11.539	10.5488	10.6768	10.5346	10.2466	10.4466	10.9615	11.2106	10.4577	11.1537	10.8838
752	5.96841	6.89311	6.23935	6.19399	6.23692	5.97601	6.07878	6.28516	6.24664	6.20325	6.00228	6.35284	6.0473	6.17458	6.20182	6.13385	6.1686	6.00545	6.17474	6.14089	6.19138	6.0452	6.08164	6.11564	5.9896	6.32131	6.33639	6.22376	6.22056	6.22393	6.12574	6.05024	6.22056	6.15956	6.05769	6.03045	5.95586	6.22567	6.0485	6.35719	5.98022	6.06466	5.93981	6.23575
753	9.01004	8.1846	9.248	9.0814	8.08859	7.37598	7.5824	9.48722	9.96209	9.21641	9.14537	9.94115	7.87952	9.24017	7.57489	6.41471	9.92811	9.99298	9.59098	9.42357	8.27877	9.60365	9.68291	9.18653	8.21402	10.5988	9.38185	9.7053	9.4184	6.45524	10.3232	9.19799	6.48958	10.2176	8.06494	7.60028	9.39365	9.91403	9.6468	7.76514	7.37104	9.63393	9.27665	9.52756
754	12.6956	12.7041	12.6755	12.0561	13.2421	11.9282	12.8957	12.1942	11.3186	12.8019	11.1063	10.8917	12.1213	11.3698	12.5191	11.4306	11.4712	11.1704	11.5192	11.7558	12.8038	11.3568	12.0458	11.8057	12.6617	11.283	13.122	12.0593	12.311	11.7319	10.987	12.0064	11.7581	11.1114	12.4073	12.5376	11.792	11.4488	11.6923	11.8648	11.8293	12.4741	11.6224	12.9731
755	12.6132	12.5959	13.3568	13.2788	13.6923	13.1206	13.4377	13.1625	13.643	13.2151	13.7165	13.3654	12.6188	13.8236	13.4116	12.2709	13.4543	13.176	13.7274	13.1029	13.4039	13.2125	12.9534	13.0893	13.2347	13.7227	12.5365	13.3857	13.0832	12.323	13.3234	13.0513	12.3972	13.4417	12.4503	12.9947	13.2907	13.4527	13.0466	13.2673	13.1138	12.8149	13.6313	12.8666
756	7.90528	7.67732	6.94786	7.53192	7.90391	6.91975	7.9312	7.13914	6.90048	7.08236	7.65284	7.47278	6.75623	7.73713	7.79112	7.82808	6.87535	6.55414	7.38512	7.46155	7.62579	6.91312	7.02452	6.75447	7.56183	7.17279	8.29695	8.03136	7.88041	8.13979	7.54958	6.78148	8.37128	7.70306	6.70352	7.88069	6.43014	6.78143	7.4343	7.16322	6.78185	7.69072	7.92617	7.83092
757	10.8427	11.7569	11.3641	11.4754	11.9487	11.276	11.9237	11.2635	11.6868	11.13	11.0247	11.6933	11.3734	11.3129	12.0322	11.2388	11.4527	11.8022	11.3759	11.7269	11.893	11.9292	11.5087	11.8845	11.8706	12.4416	11.2614	11.9356	11.8692	11.2963	11.9589	12.027	11.4241	12.0971	11.999	12.302	11.918	11.8206	11.6282	11.3322	11.3912	10.9178	11.4927	10.7784
758	6.23952	7.13516	6.28148	6.27386	6.64614	6.31038	6.24806	6.30781	6.44706	6.36719	6.335	6.4373	6.25075	6.41879	6.28949	6.36937	6.45114	6.14141	6.29802	6.25075	6.05006	6.28606	6.23459	6.38742	6.27386	6.75087	6.42743	6.45887	6.35234	6.35424	6.37754	6.32912	6.36572	6.30135	6.22233	6.15538	6.17572	6.36267	6.18246	6.57152	6.26118	6.20628	6.24061	6.33566
759	10.036	10.9817	10.7245	10.3598	10.373	10.5192	10.3691	9.85783	9.65392	10.4221	10.2973	9.15484	10.1714	10.3968	9.75357	9.97013	9.92117	10.8404	9.83476	10.0678	10.0876	11.1892	10.3589	9.57535	10.2107	10.2379	10.3437	10.6216	10.5744	10.5176	9.61568	10.123	10.666	10.1187	11.3648	10.4955	9.25285	10.7646	9.61633	9.68472	9.73587	8.58524	11.1856	9.91403
760	6.09937	6.91205	6.11226	6.16711	6.3904	6.29959	6.0218	6.05928	6.19988	6.0745	6.00228	6.32912	6.00989	6.19212	6.16877	6.09145	6.12198	6.09316	6.16793	6.07914	5.9762	6.0452	5.95265	6.08925	6.0423	6.28667	6.23896	6.15456	6.17128	6.15422	6.15069	5.97228	6.22056	6.10556	6.03569	6.03045	6.06378	6.11686	6.07629	6.36615	5.95761	5.9976	5.88088	6.18696
761	6.06936	6.89311	6.11226	6.25886	6.26925	6.24457	6.07878	6.03336	6.17637	6.04266	6.04065	6.32912	6.45201	6.14038	6.06252	6.00247	6.201	6.04557	6.16793	6.14089	5.9354	6.15506	6.04575	6.11564	6.0423	6.30991	6.3737	6.24806	6.18975	6.13033	6.05465	6.07842	6.17187	6.06062	6.03569	6.10494	6.01129	6.11686	6.03118	6.33396	6.0745	6.0452	6.00657	6.16454
762	6.04832	8.57327	6.132	6.19399	6.23692	6.2083	6.07878	5.95236	6.24664	6.05194	6.02824	6.27641	6.11446	6.07167	6.1772	6.01918	6.13234	6.10915	6.23094	6.12537	5.91421	6.09955	6.05588	6.0616	6.0423	6.30991	6.3541	6.20862	6.13693	6.22393	6.17391	6.12189	6.17187	6.07611	6.03569	6.06646	5.97687	6.2384	6.05696	6.28164	6.12015	5.95781	5.98521	6.23575
763	6.00647	7.00967	8.88672	6.30676	6.28148	6.2083	6.11728	6.01008	6.116	6.20325	6.07842	6.4373	6.03345	6.10092	6.15017	6.0818	6.19009	6.07806	6.23856	6.12537	5.9762	6.0452	5.902	6.08925	5.9896	6.33219	6.31859	6.31799	6.15481	6.11863	6.07934	6.03552	6.19598	6.06062	6.01277	6.08537	6.08021	6.12691	6.04065	6.21318	6.02308	5.97326	6.06672	6.16454
764	6.45201	7.04698	6.5427	6.37257	7.01534	6.31038	6.10426	6.03336	6.14274	6.13889	6.05194	6.31605	5.98521	6.17458	6.12846	6.05194	6.23334	6.07806	6.23094	6.12537	6.01696	6.07184	5.97611	6.08925	6.0423	6.24142	6.24806	6.18744	6.07629	6.17795	6.2472	6.17128	6.27946	6.01725	6.02355	6.10494	8.58738	6.11686	5.94964	6.15772	6.06485	5.97326	6.00657	6.16454
765	6.09937	7.54895	6.58542	6.54106	6.4133	6.28682	6.20165	6.05928	6.17637	6.11965	6.02824	6.41671	6.03345	6.17458	6.18696	6.16508	6.28558	6.07806	6.25446	6.10915	6.01696	6.15506	6.06809	6.19431	6.09324	6.26354	6.2998	6.21703	6.25353	6.17795	6.15069	6.13394	6.20913	6.03336	6.07969	6.13932	6.09586	6.22567	6.07629	6.19187	6.04539	5.97326	6.08581	6.27317
766	6.06936	6.81079	6.1231	6.85732	6.23692	6.2083	6.35616	6.34889	6.25839	6.02134	6.468	6.35284	6.19399	6.1681	6.0852	6.16508	6.14481	6.24585	6.20487	6.16886	6.28574	6.23592	6.08164	6.11564	6.12015	6.56916	6.067	6.20149	6.26895	6.13033	6.10301	6.13394	6.24376	6.0514	6.1112	6.10494	6.38245	6.13898	6.24959	6.02805	6.35455	6.10391	6.08581	6.06753
767	6.10652	6.72629	6.18598	6.93766	6.22679	6.26498	6.32867	6.34889	6.15354	6.11965	6.0902	6.19334	6.11446	6.15772	6.20182	6.15422	6.13234	6.18975	6.12855	6.18182	6.2057	6.20929	6.05588	6.03189	6.01463	6.71582	6.17272	6.31038	6.285	6.15422	6.11394	6.07842	6.26709	5.95741	6.03569	6.04832	6.21318	6.09438	6.21703	6.14756	6.12015	6.08304	6.05696	5.99362
768	6.08829	6.4847	6.2057	6.6291	6.2172	6.22615	6.29138	6.24044	6.15354	5.97087	6.26354	6.32912	6.16819	6.21141	6.18696	6.13385	6.10915	6.2057	6.23094	6.09499	6.25353	6.09955	6.0084	6.0616	5.96409	6.54361	6.23896	6.29568	6.30781	6.13033	6.17391	6.05024	6.09412	6.0084	6.07969	6.10494	6.28203	6.106	6.23301	6.20325	6.13761	6.06466	5.98521	6.0452
769	5.98101	6.38071	6.17319	6.63744	6.2172	6.26498	6.2209	5.96841	6.06324	5.97087	6.12691	6.13573	6.11446	6.23607	6.10686	6.09145	6.10915	6.15589	6.18606	6.14089	6.25901	6.28606	6.033	6.01975	5.9896	6.36863	6.19448	6.29568	6.26895	6.10686	6.19777	6.13394	6.10652	5.94029	6.05769	6.13167	6.35424	6.09438	6.16695	6.19187	6.04539	6.00785	5.93981	6.05465
770	6.0218	6.25839	6.09273	6.68334	6.28148	6.22615	6.38419	6.24044	5.99816	6.04266	6.16337	6.22273	6.42827	6.17458	6.16877	6.07202	6.14481	6.19647	6.14952	6.14089	6.27209	6.14021	6.30676	6.07575	6.0423	6.40668	6.25886	6.26354	6.18018	6.17795	6.19777	6.10686	6.12032	5.99308	5.93481	6.10494	6.39154	6.00135	6.24173	6.19187	6.08268	6.08304	6.08581	6.03036
771	6.06936	6.11035	6.15236	6.62137	6.28148	6.21703	6.30961	6.21494	6.10426	6.12777	6.15151	6.15151	6.3048	6.28362	6.12846	6.09145	6.09816	6.23856	6.18606	6.12537	6.22679	6.14021	6.08164	6.16877	6.0796	6.50227	6.25886	6.24806	6.23685	6.15422	6.18696	6.20675	6.09412	5.94029	6.01277	6.10494	6.28203	6.06197	6.18246	6.21318	5.95761	6.05375	5.96129	5.96439
772	7.61428	8.51577	8.3856	7.92312	8.01448	7.87097	7.98532	8.59074	8.52938	8.32654	8.25387	8.01254	8.57807	8.24908	8.1145	7.68877	8.3221	8.59738	8.45386	7.98156	7.99428	7.84241	8.07542	7.91722	7.86232	9.06881	7.83698	8.11111	7.97196	7.7495	8.22107	8.23056	7.72835	7.82673	8.62858	7.78751	8.45021	7.88703	7.99489	8.05412	7.98439	7.89838	7.9536	7.64474
773	16.0669	15.9967	16.1989	16.728	16.7121	16.3236	16.762	15.5529	16.4062	15.8181	16.0527	16.0692	15.7963	16.3451	16.5008	16.3677	16.5294	16.0478	16.4113	16.5365	16.3891	16.3029	15.656	16.3552	16.2554	16.4618	16.4776	16.8785	17.043	16.5277	16.3405	16.4062	16.6574	16.0889	15.9355	16.5133	16.2091	16.3625	16.4589	15.8838	16.0005	15.8989	16.3903	15.8424
774	8.71831	8.46956	9.02024	9.31695	7.56322	8.0547	7.75739	8.44951	9.07824	8.28062	9.11839	8.24732	8.12422	9.43944	7.43895	8.3009	8.83578	9.71311	10.1015	9.60511	8.16739	9.44394	9.2739	9.68383	8.56948	10.0063	9.61258	9.76077	9.54215	9.11115	9.1257	9.9526	8.90424	8.6044	8.2533	7.52162	9.24754	8.37068	9.16611	7.82948	7.68648	8.80569	9.61769	8.89914
775	6.06936	6.11035	6.38622	6.61235	6.14021	6.22615	6.29138	6.08546	6.10426	6.05194	6.15151	6.13573	6.2784	6.20182	6.21703	6.07202	6.1686	6.23856	6.20487	6.09499	6.21984	6.07184	6.08164	6.16877	6.06771	6.48873	6.21703	6.26354	6.25353	6.20149	6.12574	6.13394	6.19598	6.02587	5.96266	6.13932	6.33479	6.09438	6.18246	6.07575	6.12015	5.9475	6.00657	5.96439
776	10.7601	10.3424	11.251	10.5671	10.4348	10.5494	10.6284	10.616	10.5451	10.7661	9.94103	10.6763	10.1477	10.0199	10.1451	10.7956	10.5988	10.4832	10.1509	10.2604	10.3379	10.3623	10.7745	10.6727	10.038	11.1326	11.1965	10.692	10.797	11.4197	11.179	11.0378	11.493	11.0144	10.5777	10.4591	10.5921	10.2396	10.1619	9.83476	10.0635	10.6232	10.4386	10.7523
777	7.27338	7.72887	7.79641	7.62241	7.31354	7.29559	7.51967	8.06721	7.83743	7.86985	7.48415	7.67823	7.58089	7.74928	7.60174	7.51876	7.76654	8.2932	7.79788	7.57405	7.77812	7.89809	7.56467	7.46376	7.35477	8.23026	7.66749	7.35124	7.67548	7.23591	7.4053	7.22204	7.37155	6.99087	7.14914	6.85283	7.60307	6.99352	6.77737	6.92124	7.5929	7.4812	7.26707	7.19515
778	8.97732	9.0099	9.03506	9.71875	8.19632	8.49592	8.5723	8.32628	9.66761	8.12595	8.22816	10.1051	8.99796	8.45714	8.20925	10.0933	9.70034	10.2214	10.0582	9.72702	8.38008	10.1671	8.84457	9.28373	8.26533	10.0404	9.06377	9.76334	9.92402	9.9714	10.234	9.14089	10.2806	10.2032	9.37064	8.61887	8.79398	9.61123	9.35506	8.11073	7.85241	8.62281	8.44229	8.30833
779	7.07919	7.67084	7.75889	7.96892	7.38059	7.53443	7.59116	8.29114	8.05126	7.91115	7.90433	8.47419	7.82391	8.24908	7.64455	8.05412	8.08007	7.97595	7.87076	7.76057	7.48906	7.86425	7.64716	7.84442	7.31354	8.04665	7.04622	7.90528	7.91849	7.50036	8.22906	7.99812	7.79845	8.13812	7.37239	7.29746	8.04526	8.04225	7.94239	7.4777	7.68414	7.49089	7.68523	7.11623
780	6.22136	6.24592	6.64534	6.59004	8.07546	6.09946	7.74647	6.42	6.26866	6.55296	6.22121	6.16711	6.22296	6.35674	7.2126	6.36327	6.30449	6.34359	6.30509	6.3303	7.62579	6.33819	6.53202	6.23459	7.43349	6.38086	6.28941	6.53605	6.56177	6.54499	6.29154	6.15864	6.62019	5.97468	6.07969	7.51602	6.22997	6.49082	6.66555	6.27147	6.15805	6.08304	5.97219	6.13932
781	12.2892	12.1175	12.381	12.183	11.6693	11.604	11.5035	12.2037	12.4939	12.159	12.5402	12.4304	11.7095	12.4828	11.4045	11.6302	12.3416	11.9871	12.1352	12.2153	11.8456	11.6857	11.9652	12.1887	11.4975	12.4219	12.717	12.2303	12.146	11.5089	12.4	11.8208	11.5759	12.0715	11.6732	11.0266	12.2781	11.9578	12.1076	11.9308	11.8462	12.7172	12.2341	12.767
782	14.4544	14.7113	14.9442	14.4231	14.5131	14.3787	15.1757	14.5189	14.505	14.3853	14.8823	15.1384	14.1918	15.1803	14.8667	14.7303	14.5346	15.0245	14.3408	14.4871	14.7303	14.9207	14.5236	14.7773	14.5927	14.9497	14.5518	14.5813	14.4654	14.8116	15.1766	14.7832	14.9463	15.2849	14.5095	14.9463	14.5732	14.7272	14.4597	14.2896	14.0941	14.3073	15.1292	14.2034
783	6.0218	6.13804	6.28148	6.66672	6.07076	5.99816	6.2209	6.19024	6.17637	6.32536	6.15151	6.30361	6.45201	6.30465	6.2315	6.12399	6.12198	6.23856	6.21334	6.15422	6.27209	6.31163	6.08164	6.14274	6.14274	6.41836	6.30991	6.32578	6.26895	6.15422	6.17391	6.15864	6.15855	6.10556	6.07969	6.06646	6.29894	6.03336	6.23301	6.20325	6.30065	6.10391	5.98521	6.0902
784	11.1733	11.5659	11.6466	10.9497	10.9342	11.7388	11.3395	13.3132	13.0307	12.476	14.0518	13.2292	13.1464	14.5799	13.6676	14.2053	13.7401	13.2656	11.9086	12.5745	12.1545	13.1894	13.5129	12.7638	13.3054	12.755	11.7023	10.8984	11.1037	11.1504	11.0357	11.233	11.1796	14.2818	12.906	12.2017	12.2185	12.7397	12.0837	12.6965	12.5629	12.5141	11.2958	11.5157
785	6.10652	6.13804	6.84987	13.9274	13.7838	6.12399	14.1598	6.28516	6.26866	6.11965	6.20944	6.30361	6.05901	6.31546	13.8506	6.19431	6.21302	6.18975	13.6884	13.7608	14.0037	6.33819	6.19467	6.07575	13.7608	6.56916	6.23896	13.9148	14.0547	6.16827	6.2472	6.15864	6.24376	5.94867	5.96266	13.9215	6.33479	6.07272	13.1354	6.20325	6.12015	6.08304	6.00657	6.07896
786	6.15371	6.40502	7.36897	7.79267	7.82367	6.93452	7.83386	6.78264	6.19988	7.03689	7.44449	6.49753	6.49552	7.61512	7.2126	6.13385	6.27856	6.18975	7.15445	7.29235	7.90081	6.09955	7.18545	6.76865	7.86232	6.60672	6.22772	7.25661	7.77768	6.15422	6.44236	6.9048	6.30376	6.22679	6.31439	7.40094	6.85441	6.13898	7.32594	6.94345	7.02235	6.22631	7.91952	6.23575
787	6.522	7.13516	6.92237	7.18881	6.57438	7.26344	7.09364	6.84914	7.06076	6.64425	7.05838	6.85908	6.79004	6.95543	6.91353	6.95528	6.99819	6.56381	6.73526	6.6642	6.79273	6.85128	6.62276	6.98359	7.04966	6.84335	6.45933	6.63514	6.7557	6.36491	6.39973	7.12961	6.53644	7.36556	7.54955	6.88819	7.10795	6.72577	7.25719	7.05634	7.23717	6.77495	6.76007	6.84983
788	10.7322	10.5707	11.3901	11.0012	11.3258	10.233	11.2655	11.4758	11.0087	11.1987	10.6837	10.8737	10.5419	10.5831	11.4742	10.3513	10.953	10.6402	11.3281	10.8751	11.175	10.8006	11.023	10.8076	11.0074	11.1698	10.935	11.101	10.9519	10.1248	10.662	10.7755	10.1973	10.424	10.3817	10.7549	11.2073	10.7563	11.0089	10.58	10.6875	11.2051	9.95791	11.1679
789	6.2587	6.33204	6.35424	6.47283	6.50927	6.05194	6.60165	6.37626	6.49794	6.28187	6.40138	6.41671	6.2784	6.52401	6.48297	6.48879	6.52999	6.62584	6.37922	6.30676	6.48091	6.32522	6.31799	6.31922	6.44045	6.88446	6.54435	6.53605	6.46933	6.52721	6.54234	6.40138	6.58404	6.64191	6.2629	6.34058	6.49332	6.04501	10.6364	6.31546	6.37414	6.2998	6.17145	6.23575
790	8.4159	9.28442	9.15745	7.9536	9.03644	9.53714	9.67464	8.56229	9.06597	8.6	8.33391	8.77498	8.87132	8.42469	9.30274	9.72165	9.19934	9.04478	7.38512	7.5106	8.66676	9.02078	8.75722	8.785	8.79116	8.89713	8.46109	7.70555	7.89603	9.47378	8.56688	8.78029	9.73504	8.96302	9.11729	9.45793	8.60596	8.81267	7.43845	9.43679	9.37209	8.14825	8.45993	8.39668
791	10.4472	11.2341	11.6261	10.6517	11.6637	11.1376	11.684	12.3102	12.4451	11.9553	11.7332	12.1623	11.8664	11.6583	12.2802	12.1488	12.0146	11.5437	11.6587	11.3851	12.1451	11.4139	11.877	11.5307	11.9158	12.5572	11.1756	11.4124	11.1066	12.0963	12.1347	11.2898	12.0112	11.6966	11.5045	11.7694	11.8938	11.7922	11.449	12.436	12.3559	11.7016	11.1405	10.8476
792	11.1264	7.30327	7.46213	7.24449	7.16249	6.7779	7.22341	7.35253	7.31009	7.23886	7.14689	7.41267	6.84166	7.6304	7.19222	10.0221	7.37647	7.44017	7.29542	7.1908	7.19447	7.40603	7.40287	7.81544	7.01944	7.63081	11.3578	7.04352	7.28419	9.83049	7.31758	7.68537	10.5823	7.16187	6.7157	6.69038	7.31387	6.61024	6.95551	6.67464	7.04895	10.9364	7.22791	10.7201
793	7.80496	8.84003	8.37742	8.19582	8.19896	7.67816	8.14551	7.63951	8.31503	7.8481	8.70888	9.07085	8.43559	8.72853	7.44555	7.61277	8.31017	7.66078	7.66491	7.81114	7.817	7.7743	7.50838	7.83182	7.63309	8.60306	8.18352	8.43568	8.38108	7.94898	9.2745	8.32531	7.87758	9.12534	8.84607	7.91223	7.94213	7.85467	7.8929	7.17844	7.4644	7.42843	9.24282	7.83853
794	12.167	13.2051	12.9632	12.4156	13.5939	12.1927	13.2578	12.9014	12.6484	12.7489	13.4763	13.3789	13.1616	13.7199	13.1814	13.5069	12.5745	13.1106	12.5203	12.5956	13.5896	13.0663	12.652	12.9631	13.2682	13.0189	12.7995	13.0102	12.8168	13.6956	13.352	13.1666	13.5943	13.339	13.4697	13.0628	13.0315	13.2768	12.3689	12.371	12.6404	12.5562	13.8995	12.5252
795	10.8967	10.8754	10.6559	11.0501	11.3207	11.0311	11.443	10.2932	10.544	10.4566	10.0978	10.4132	10.5846	10.2566	11.0384	10.733	10.4632	10.5109	10.6417	10.9957	11.0129	10.7057	10.4161	10.2752	10.8365	10.8644	11.6081	11.2837	11.6914	11.362	10.3273	10.8272	11.2169	10.4639	11.1728	11.39	10.2002	10.5716	10.8148	11.2045	11.4314	11.0005	11.0508	11.0646
796	7.35234	6.83285	6.96589	6.77369	7.11663	6.7779	7.33612	6.70163	7.0408	6.59935	6.67441	6.77137	6.63353	6.59204	6.99713	7.10896	7.00811	6.84957	6.51278	6.76937	6.69227	6.99952	6.76743	6.71455	6.86157	7.54802	7.08132	6.89879	6.59215	7.14025	6.4629	6.79346	7.21003	6.56524	6.68021	7.20209	6.80301	6.86948	6.8796	7.53374	7.08264	7.56993	6.46988	7.39096
797	7.06204	7.90152	7.74963	7.41314	7.6657	7.39058	7.65804	7.97149	7.84345	7.61157	7.99274	7.96515	7.80074	8.36597	7.77177	8.0302	8.18147	8.30702	7.63166	7.62551	7.70758	7.96798	7.88922	7.73656	7.57489	8.1448	7.32637	7.35477	7.50388	7.3888	7.51118	7.25392	7.26866	8.03713	7.95216	7.27797	7.44691	7.71693	7.12661	7.41858	7.74909	7.51924	7.50269	7.41672
798	8.07846	8.36218	7.07979	8.1129	8.3591	6.19058	8.30134	6.75524	7.07871	6.80207	7.05838	6.37312	7.62421	6.89235	7.7999	6.99116	6.93311	6.98944	7.91963	7.96628	8.10644	6.91312	6.89189	7.62229	8.07033	7.25713	8.23283	8.1848	8.25433	7.28443	6.35469	7.87508	7.14218	6.29215	8.02292	8.14511	7.43113	6.86152	8.04956	6.40529	6.24061	7.89838	7.30406	8.14948
799	6.12363	6.45821	6.34314	6.22679	6.36704	6.17263	6.27378	6.26476	6.25839	6.24265	6.10355	6.37312	6.14174	6.28941	6.2315	6.19431	6.1686	6.23856	6.26925	6.21911	6.25901	6.17031	6.28324	6.24488	6.09324	6.45995	6.2691	6.31799	6.38375	6.26972	6.20929	6.24935	6.15855	6.19631	6.01277	6.10494	6.4098	6.3111	7.84771	6.35719	6.20929	6.57717	6.12708	6.16454
800	7.51798	8.63308	7.87015	7.66981	8.17563	7.57934	8.24126	7.87222	8.04707	7.70686	7.94545	7.98241	7.98164	8.06654	7.95233	7.98164	7.95095	7.9835	7.71546	7.7036	8.04541	7.83342	7.56467	8.00757	7.88101	8.28557	7.91138	7.73799	7.63607	7.83182	7.89315	7.7078	7.68717	7.95591	8.10508	7.86614	7.492	7.68096	7.48906	7.43043	7.69706	7.73064	7.84486	8.03742
801	6.58085	6.67825	6.62525	6.35571	6.73066	6.39399	6.59253	7.07871	6.89285	6.89042	6.7829	7.35591	6.70309	6.70602	6.89351	6.86777	6.88165	6.51071	6.61283	6.50529	6.87	6.91312	6.95533	6.70581	7.00953	7.10004	6.8403	6.52354	6.61044	6.74573	6.71707	6.7242	6.43247	6.80862	6.48337	6.71674	7.07196	6.99352	7.46465	7.04555	6.96825	7.1552	6.53223	6.61331
802	13.5828	10.7145	10.1648	10.1878	10.965	12.1687	12.1804	10.4424	7.79845	10.003	9.24584	8.61825	10.349	8.65652	11.9868	8.03968	7.57666	9.2906	9.4204	9.72702	11.1934	9.26775	10.9183	9.95137	11.1219	8.68959	13.1404	9.50682	10.3038	8.9797	7.82045	10.5949	8.48496	8.55364	10.5655	11.9868	10.3901	9.21948	9.0167	12.1453	12.8759	13.2549	8.87162	12.947
803	12.407	12.959	12.1677	12.8563	12.5482	11.1638	12.3528	12.4301	11.7788	12.0005	12.7027	12.0923	12.7969	12.4932	12.2826	11.3377	11.4679	11.8029	13.2544	13.1242	12.6772	11.8139	12.0425	12.099	12.4838	11.8397	12.5868	13.2997	12.9838	11.3704	12.0814	12.0042	11.4455	12.0306	12.9405	12.1274	12.2614	11.9116	12.8879	11.7054	11.991	12.6722	12.6915	12.5332
804	7.72996	8.1498	8.20839	7.74194	8.69609	8.74086	8.61099	8.75678	8.70485	8.40736	9.00681	8.80011	8.63296	9.34107	9.41594	8.94054	9.05667	8.66058	8.33379	8.23084	8.64931	9.04954	8.44623	8.51222	8.78778	8.77216	8.11249	8.045	8.1233	7.99588	8.16831	7.85088	8.06217	8.48974	8.79409	8.69061	8.5359	8.52633	8.22962	8.99704	9.18361	8.27202	8.32505	7.94582
805	6.64568	7.16928	8.95324	6.80743	7.30633	6.8873	7.21149	7.1515	7.33508	7.15082	7.1099	7.15565	6.85005	7.16847	6.73646	6.81861	7.17196	6.94126	6.69958	6.70581	6.92153	6.85128	6.80007	6.81217	6.7337	7.40956	7.02429	6.75051	6.78651	6.61283	6.73526	6.6957	6.63726	6.56524	6.55925	6.62537	6.69061	6.86948	7.15582	6.89932	6.88533	6.8314	7.04722	7.13732
806	13.44	12.5596	11.9622	12.5358	12.8326	12.6361	12.7433	12.1489	11.6396	11.8092	12.1684	12.0732	12.5213	12.1745	12.8292	12.4563	11.3953	12.2949	12.4092	12.786	12.9731	12.4103	12.2399	12.047	12.743	12.0616	13.9699	12.7153	13.0299	12.5034	11.9626	12.0224	12.2927	11.9994	12.7182	12.7044	11.9808	12.2138	12.4245	12.9412	13.2071	13.497	12.1984	13.3012
807	6.58085	6.17482	6.95585	7.23587	6.36704	6.15673	6.52433	6.9189	6.46418	6.66908	6.34478	6.44706	6.3048	6.40118	6.32883	6.29802	6.3522	6.2057	6.44444	6.83377	6.25901	6.26087	7.31533	6.30976	6.295	6.7823	6.51177	6.73967	7.4068	6.35424	6.44236	6.22756	6.3255	6.37414	6.10215	6.22884	6.31517	6.26118	7.0408	6.32593	6.1782	6.24472	6.21863	6.20962
808	12.2035	12.2028	11.994	11.7056	12.239	11.8182	12.0123	11.7075	12.0137	11.6218	12.1804	12.0586	11.5927	12.2192	11.4123	11.0911	11.8703	11.6779	11.53	11.5955	11.8581	11.252	11.6108	11.8719	11.7034	12.1566	12.2128	11.8283	11.8784	11.4579	12.2697	11.7042	11.3087	11.8642	11.6803	11.2937	11.8378	11.5098	11.0049	11.7226	11.876	11.8075	12.3208	12.1477
809	7.04912	7.57612	7.0351	6.97119	7.58847	6.72242	7.47346	6.87772	8.21767	6.82497	7.13031	7.19172	7.30464	7.01859	7.21939	7.14963	7.90001	6.84086	7.17726	7.01123	7.15565	6.8131	6.87782	6.95738	7.16052	8.9094	7.10374	6.87782	7.10044	7.32047	7.42837	6.96506	7.04609	7.41919	7.71202	7.34859	6.98542	6.72577	6.72111	6.98909	6.86624	6.74467	7.02007	6.8399
810	8.29332	10.9843	10.1299	7.04864	12.3261	10.2754	12.947	11.0743	7.02842	10.7944	8.77701	7.31514	10.3938	9.37152	12.2949	8.20126	7.06118	7.866	7.22284	7.23744	12.4201	8.28702	10.6626	8.62173	11.9615	7.25713	8.32129	7.43059	7.41134	8.38924	7.61038	8.81711	8.27469	7.786	11.0148	12.9514	8.43963	7.99184	7.39797	11.3006	10.3279	8.27616	9.85617	8.56229
811	11.0999	11.1191	11.2796	11.2624	10.7021	10.3891	10.3049	10.7935	10.8024	10.3722	10.3394	11.533	10.4844	9.9508	9.7214	10.3478	10.3648	11.3271	11.2119	11.0313	10.2544	10.3623	10.7455	10.9539	9.94973	11.3023	11.037	11.144	11.3418	10.9725	11.98	11.0989	10.695	11.6674	10.4394	9.23593	11.012	10.2318	10.0872	10.0651	10.2204	10.3605	10.0107	10.9019
812	7.01999	7.96798	7.82268	7.4298	7.75539	7.71051	7.96796	8.68386	8.63585	8.36421	8.65312	8.21895	8.40182	8.67519	8.29895	8.56744	8.43329	8.39637	8.0079	8.10132	8.22674	8.43009	8.12812	8.41567	8.07823	8.71846	8.07637	7.92366	8.06526	7.96434	8.06036	7.91722	8.17495	8.08213	8.33404	7.52162	8.04858	8.37556	7.64661	8.23253	8.4827	8.17911	10.1606	7.76519
813	6.55873	6.95257	6.88371	6.46451	6.83771	6.75874	6.60165	6.84086	6.60626	6.81861	6.56152	6.85908	6.58011	6.54511	6.54979	6.72559	6.46431	6.53644	6.36572	6.30676	6.70533	6.57268	6.71985	6.54946	6.83791	6.82342	6.73553	6.50502	6.3904	6.85056	6.92492	6.57925	6.62019	6.97718	6.53202	6.40056	6.56338	6.69908	6.42064	6.64389	6.63738	6.60324	6.55215	6.67447
814	8.40324	8.86043	8.37477	8.40483	7.14926	7.68578	7.43398	7.67466	8.46448	8.17763	8.57394	7.48027	8.05691	8.43625	6.82396	8.03968	8.45877	7.866	7.57934	7.79725	6.96	7.93328	7.67251	7.7325	6.7607	8.48182	8.54378	7.96375	8.58003	8.38096	7.71839	7.58688	8.24841	7.50236	8.16382	6.72841	7.60765	7.92866	7.33709	7.30424	7.45099	7.72764	8.53472	8.40628
815	6.22136	7.16928	6.40839	6.3904	6.30135	6.44291	6.67414	6.73531	6.70336	6.75935	6.66022	6.55687	6.68461	6.80743	6.61057	6.78892	6.75693	6.58152	6.6503	6.58569	6.60849	6.8039	6.68653	6.64473	6.52226	7.03457	6.81904	6.74474	6.79927	6.74573	6.58231	6.38267	6.64597	6.46264	6.39154	6.44291	6.53706	6.5893	6.28756	6.6685	6.67856	6.61638	6.4922	6.56264
816	7.72295	7.39016	8.34938	8.31438	6.99956	6.81606	7.53387	8.42469	7.43446	8.35641	7.59331	7.23925	7.08008	7.66649	7.38748	7.29799	7.43398	6.94858	7.86772	7.99184	7.25522	7.27613	8.39864	7.63474	7.17663	7.58281	8.05514	8.24899	8.37414	7.1289	7.05289	7.64088	6.88995	7.16745	7.05239	7.27417	7.77446	7.25951	8.38924	7.23017	7.53256	7.86726	7.57206	7.9276
817	15.0344	15.7147	16.3289	15.7426	15.8071	15.2094	15.5275	15.9563	15.3303	16.249	15.5047	15.9497	15.3834	15.8223	15.4302	14.8643	15.7383	14.0666	15.4206	15.3396	15.1374	14.607	15.7975	15.6369	15.3672	14.8011	14.6025	15.2358	15.1399	13.7128	15.1861	14.8794	13.3262	16.1035	15.5498	15.1528	14.5867	14.7576	15.2129	14.7862	14.7445	15.0577	15.1238	15.3183
818	13.7928	14.2022	13.9458	14.0008	13.9509	14.2525	14.3351	12.8461	13.6977	12.7479	14.0845	13.6222	13.9858	14.4347	14.1851	14.0214	14.7335	12.2648	13.0815	12.988	13.0382	13.1189	13.5788	14.3215	13.9587	12.7189	11.982	12.1843	12.3636	11.4178	11.5575	12.3757	11.9338	14.6433	14.9691	14.5943	11.9894	11.9363	12.4987	12.7034	12.6489	12.4566	12.7395	12.6166
819	11.6384	12.3291	12.7557	11.8302	12.1362	11.9554	12.3499	12.5533	12.1192	12.5367	12.2278	12.3229	11.9512	12.4548	12.323	12.3757	11.9815	12.1733	12.3687	11.8781	12.603	12.0811	12.7038	12.4923	12.5827	12.5006	11.8817	12.0944	12.3728	12.4749	12.4287	12.4864	12.3967	12.8046	12.5057	12.4978	12.1173	11.6609	11.7591	11.8594	12.1314	11.39	12.4713	11.3168
820	10.0991	11.2789	13.1181	11.4829	8.93494	11.0387	9.23035	12.3858	11.4674	12.7146	9.85533	10.7176	10.0193	10.3163	8.62974	12.0259	11.5186	12.196	11.3697	11.1134	8.77906	11.7455	12.6646	9.61109	8.65312	12.1063	10.6146	11.627	11.836	12.3395	11.1888	9.59026	12.1192	11.0245	10.7409	9.10673	8.87614	11.9886	11.1156	11.0059	11.1621	10.5023	10.9205	10.7034
821	8.02399	9.1516	11.1445	11.1074	12.8688	9.45717	12.9455	10.6679	9.83323	10.5773	11.8613	10.3551	8.40467	12.1149	12.9217	9.7082	9.82115	11.8649	11.5502	11.1094	12.7477	12.1922	10.6744	12.0676	12.6211	10.3843	8.09634	11.6382	11.2737	9.87967	10.8165	12.0864	10.1117	10.5159	9.08905	13.0066	11.9469	11.8861	11.6997	9.63935	9.49995	8.08611	12.2367	8.12853
822	6.77087	7.62367	9.00342	6.676	7.08854	6.8873	7.20695	7.63131	7.47888	7.47492	7.33976	7.32554	7.29323	7.67403	7.46665	7.57203	7.52981	7.68578	7.40619	6.9033	7.33709	7.49273	7.48415	7.48961	7.43349	7.88236	7.29209	6.89879	7.46465	7.3979	7.17111	7.25038	7.14218	7.2053	7.36493	7.01074	7.07196	7.42988	6.97388	7.23525	7.43613	7.22909	7.15717	7.24615
823	6.22136	6.67825	6.43048	6.13318	6.46145	6.01881	6.31799	6.36733	6.18907	6.3501	6.22121	6.46648	6.14174	6.31038	6.24488	6.28317	6.33551	6.22208	6.31186	6.01993	6.21984	6.12674	6.18271	6.19431	6.15277	6.41836	6.38361	6.18744	6.25353	6.36491	6.2472	6.1848	6.19598	6.16827	6.13285	6.04832	6.43014	6.26118	6.36863	6.3899	6.67856	6.27317	6.10686	6.18696
824	6.06936	6.76926	6.28148	6.0999	6.82052	6.03428	6.27378	6.21494	5.99816	6.11965	6.11479	6.35284	6.03345	6.21141	6.21703	6.19431	6.14481	6.07806	6.22233	5.99475	6.2057	6.07184	6.10635	6.04632	6.0423	6.40668	6.19448	6.12399	6.26895	6.22393	6.12574	5.99909	6.13134	6.02587	6.03569	6.04832	6.22997	6.12691	6.34704	6.21318	6.06485	6.0452	6.00657	6.0902
825	8.91178	8.72557	8.41328	8.68637	9.05195	8.44311	9.05466	7.75813	9.07824	8.5347	8.58769	8.42172	8.53274	8.48571	8.76251	8.29352	9.22768	7.8274	8.62342	8.24291	8.83395	8.31258	7.70252	8.61657	8.68769	9.38986	9.09988	8.60222	8.80964	8.61645	8.5925	9.05024	8.74978	8.41786	8.66485	8.58396	8.60353	8.33926	8.13979	8.15008	7.86194	8.49888	8.99638	8.81329
826	7.2071	8.08561	8.02926	8.18181	9.17656	7.39684	9.61123	7.94019	8.91576	7.88834	8.27909	7.6111	7.20688	8.13856	9.47601	8.64931	8.66971	7.63312	8.14582	7.75446	8.97071	7.88006	7.60959	7.20205	8.57708	9.2678	7.50914	8.13714	8.14218	8.81039	7.93688	7.42301	9.06076	7.7937	7.52538	9.21076	7.29273	8.095	8.33781	7.64119	7.61987	7.39344	8.38484	7.61207
827	10.9374	9.37825	11.4734	8.09047	8.73044	8.84658	8.68398	10.7791	7.93928	10.7857	7.84575	7.60208	8.47048	8.031	8.38651	10.3419	7.65981	7.96085	8.17911	8.06487	8.34954	7.86425	11.1209	8.1847	8.27101	8.22502	10.3437	8.07917	8.16729	10.3174	7.86867	8.19521	10.2066	7.89716	8.4582	8.40736	8.16781	7.89507	7.90821	8.8024	9.05466	10.6648	15.7536	10.9099
828	9.45031	9.84326	9.18495	10.1272	9.57162	10.6554	9.99783	9.22676	8.45035	8.95571	7.89402	9.12694	9.46293	8.30443	10.0102	9.2146	8.53418	9.35902	10.1442	9.89146	10.0197	10.4507	9.28373	9.84031	9.67049	8.68476	9.24918	10.2355	10.2399	8.56334	9.09072	9.8445	8.69037	9.53819	10.0219	10.1587	9.38391	9.73968	9.50344	10.7222	10.9889	9.12897	7.70301	9.16507
829	6.08829	6.65434	6.15236	6.17555	6.28148	5.94964	6.23935	6.27469	6.22345	6.20325	6.20944	6.39414	6.20913	6.31038	6.21703	6.25009	6.21302	6.09316	6.26925	6.08581	6.2057	6.15506	6.2083	6.24488	6.06771	6.51677	6.21703	6.30361	6.37612	6.29215	6.26972	6.19483	6.15855	6.19631	6.13285	6.06646	5.9448	6.28516	6.02235	6.382	6.21992	6.16793	6.68259	6.20962
830	5.96841	6.35616	5.98377	6.27386	6.10686	5.98764	6.14327	6.07184	6.15354	6.11965	6.12691	6.39414	6.14174	6.14986	6.06252	6.05194	6.12198	5.98347	6.22233	6.04174	6.13573	6.0452	6.05588	5.97983	6.01463	6.19631	6.25886	6.21703	6.13693	6.08259	6.10301	5.94672	6.19598	6.24265	6.03569	6.13932	5.99437	6.15151	6.02235	6.07575	5.96765	6.02161	6.04832	6.11531
831	10.0682	10.7737	10.5992	9.78027	10.0613	9.87009	9.84613	10.6125	10.2976	10.5615	9.81051	11.4874	10.7021	10.0126	10.1362	10.7029	10.2314	9.53482	9.97161	9.85172	10.1727	10.1876	10.5039	10.9478	9.84098	10.5233	10.3447	10.0805	9.98157	10.6726	11.4406	10.6118	10.7339	11.2904	10.8914	9.84254	10.8309	10.1597	9.87637	10.079	10.1095	10.4463	9.98143	10.2191
832	5.99475	6.38071	6.07396	6.08581	6.15987	6.04485	6.20165	6.03336	6.07825	6.09711	6.40952	6.37312	5.97039	6.12399	6.0852	6.05194	6.12198	5.95012	6.18606	6.03373	6.06539	5.96305	6.08164	5.97983	5.96409	6.29959	6.23896	6.24806	6.23685	6.17795	6.10301	6.01008	5.98764	6.10556	6.05769	6.01799	5.88323	6.07272	5.96991	6.19187	6.08268	5.9976	6.04832	6.11531
833	6.15371	6.53554	6.22756	6.86895	6.46145	6.01881	6.15456	6.38474	6.33131	6.33262	6.19825	6.64958	6.2784	6.34314	6.29568	6.35571	6.36704	6.10915	6.6503	7.24684	6.65209	6.23592	6.28324	6.26731	6.52226	6.47427	6.3737	6.85661	7.39435	6.26972	6.29154	6.22756	6.35541	6.10556	6.22233	6.21429	6.17572	6.4076	6.65564	6.45363	6.21992	6.16793	6.19475	6.18696
834	6.46988	7.33331	6.84987	6.57305	7.11663	6.61649	6.80521	7.20986	6.90606	7.04792	6.7829	6.79959	6.73783	6.96534	6.91353	6.80931	6.79107	6.76905	6.8797	6.76937	7.05838	6.86996	6.71985	6.76865	6.8729	7.30104	6.84734	6.82798	6.89164	6.76091	6.7896	6.67386	6.7272	6.89148	6.63533	6.67124	6.57114	6.95348	6.55793	6.89932	6.86624	6.76324	6.92163	6.79026
835	10.7391	10.6321	11.884	10.9699	11.8286	11.7009	11.7348	11.7633	11.5462	11.6846	10.2248	11.3104	10.3055	10.8751	11.7149	12.1213	11.5163	11.2279	11.4178	11.0381	11.8278	11.8285	12.0528	11.53	11.6451	11.938	10.8863	11.5347	11.2168	11.8892	11.4852	11.57	12.2233	11.4924	10.5277	11.6298	11.3062	11.8513	10.9773	11.6484	11.7394	10.8241	10.749	10.6982
836	9.04454	10.3235	9.76247	9.32633	9.53819	9.36235	9.09763	9.63673	9.48043	9.53469	9.29159	9.40996	9.73978	9.65027	9.0229	9.43302	9.4822	9.65182	9.50975	9.19674	9.47639	9.76683	9.252	9.4754	9.17175	9.32905	9.05782	9.31542	8.87242	9.21039	9.44283	9.33844	9.29978	9.74534	9.94042	9.25232	9.45381	10.1284	9.24655	9.59707	9.64451	9.4364	9.58358	9.59211
837	10.0843	10.3251	10.2929	9.21971	10.6682	10.1111	9.96593	10.837	10.8208	10.7682	10.0925	10.6006	10.4546	10.4534	10.5525	10.1532	10.7385	10.0379	9.54632	9.67532	10.8781	10.4689	10.7136	9.20318	10.7192	11.0256	10.272	9.92953	9.5965	10.0143	10.5177	9.19525	10.1627	10.6494	10.5086	10.3583	9.48314	10.6716	9.86127	10.734	10.8683	10.912	10.2805	10.455
838	8.41089	10.1029	6.96589	10.7901	10.7425	6.84541	11.9916	7.22212	7.09118	7.10125	7.62698	6.99612	9.42107	7.9536	11.8727	7.18297	7.0705	7.30147	10.3723	10.7182	10.1426	6.87956	6.87782	9.05793	10.1344	7.15445	8.49201	10.7534	10.8881	6.98217	6.79927	8.50963	6.98579	7.09303	9.08468	11.6242	8.59865	7.21355	10.6963	7.45745	7.04895	8.09376	7.72001	8.23225
839	6.17063	6.8752	6.07396	6.42541	6.19825	6.03428	6.2209	6.07184	6.12846	6.03127	6.06448	6.32912	5.97039	6.22764	6.10686	6.05194	6.14481	6.00545	6.50745	6.29338	6.2057	5.89085	6.15623	6.0062	6.06771	6.38086	6.33639	6.71102	6.2998	6.25918	6.12574	6.05024	6.09412	6.06062	6.01277	6.04832	5.93481	6.13898	6.4958	6.25416	5.9352	5.88763	6.02805	6.20962
840	6.10652	7.18674	6.21703	6.28949	6.52109	6.14071	6.27378	6.38474	6.41836	6.61198	6.22121	6.47666	6.2784	6.43026	6.3626	6.32806	6.49122	6.23856	6.3532	6.29338	6.32867	6.3663	6.30676	6.38742	6.31379	6.65764	6.51177	6.44654	6.49082	6.29215	6.31335	6.34738	6.4133	6.24265	6.20261	6.16454	6.14446	6.39687	6.12189	6.60126	6.12015	6.18696	6.0368	6.33566
841	6.71003	7.06423	6.36572	6.3904	6.62549	6.16592	6.40529	6.86996	6.51586	6.55296	6.29478	6.62212	6.22296	6.47283	6.57013	6.44693	6.47842	6.28756	6.5394	6.38245	6.4098	6.49753	6.63236	6.53202	6.61649	6.66896	6.99732	6.54739	6.53462	6.66378	6.54234	6.54126	6.62019	6.49096	6.2629	6.55756	6.35424	6.63174	6.29637	6.43827	6.31815	6.79779	6.45975	6.8314
842	6.47884	7.79061	6.74935	6.51478	6.84716	7.22619	6.4952	6.60901	6.83791	6.58542	6.34478	6.58542	6.60107	6.56745	6.68816	6.81861	6.7332	6.7271	6.8653	6.8131	6.4945	6.9411	6.75788	6.86655	6.7607	7.62356	6.8798	6.81737	6.66908	6.93117	6.80658	6.8443	6.88136	6.65947	7.03272	6.57146	6.554	6.66908	6.41441	7.20416	6.6452	6.47989	6.15017	6.77249
843	7.0673	7.12492	6.2057	6.33967	6.69453	7.3654	6.36572	6.59363	6.93407	6.52068	6.51227	6.55687	6.39094	6.64406	6.4982	7.61024	6.84957	6.30721	6.53202	6.42473	6.24664	6.49753	6.37448	6.57432	6.45748	7.06946	7.92895	6.67902	6.52174	7.84075	6.63213	6.5635	7.83786	6.50808	6.28378	6.3714	6.24712	6.39687	6.43275	7.39069	7.1311	7.31654	6.46988	7.55195
844	9.08321	8.62656	6.74049	12.3816	10.1968	7.30304	10.6673	6.72797	6.56529	6.68828	6.40138	6.96817	7.20688	6.63918	10.1095	7.00967	6.61147	6.50239	11.3131	11.7773	9.00149	6.59548	6.63956	8.29764	8.91209	6.96749	8.95399	11.8729	12.0622	7.00227	7.24369	8.71239	7.09526	7.07933	7.7055	10.5116	8.50819	6.45613	11.4183	7.40652	6.98283	8.77961	6.35719	9.20294
845	5.99475	6.96419	6.05086	6.21141	6.19825	6.18164	6.0218	6.01008	6.12846	6.16106	5.94107	6.37312	6.11446	6.15772	6.0852	6.04448	6.15589	6.09316	6.25446	6.10915	5.9868	6.09955	6.02134	5.97983	5.97601	6.40668	6.25886	6.20149	6.15481	6.13033	6.20929	6.06252	6.12032	6.02587	6.04832	6.08537	6.09586	6.1642	6.02235	6.3737	6.02308	6.08304	5.98521	6.22185
846	6.04832	8.30319	6.08357	6.19399	6.3111	6.22615	6.07878	6.01008	6.10426	6.18173	6.00228	6.32912	6.26384	6.19212	6.12846	6.07202	6.1686	6.06152	6.18606	6.09499	5.9762	6.0452	5.96581	6.0616	6.01463	6.33219	6.2691	6.18744	6.15481	6.13033	6.17391	6.07842	6.19598	6.06062	5.98821	6.03045	5.99437	6.2384	6.04065	6.39746	7.81101	5.97326	5.98521	6.13932
847	6.04832	6.89311	6.17319	6.19399	6.20846	6.23592	6.03373	6.05928	6.16711	6.16106	6.02824	6.38419	6.11446	6.14038	6.0852	6.01918	6.19009	6.09316	6.23856	6.18182	6.03209	6.07184	5.94136	6.11564	6.09324	6.33219	6.31859	6.20149	6.13693	6.15422	6.05465	6.13394	6.27946	6.0084	6.05769	6.06646	6.04794	6.07272	6.07629	6.42237	5.98022	6.06466	6.00657	6.18696
848	6.15371	6.91205	9.00762	6.32299	6.4133	6.2083	6.06342	5.8578	5.89508	6.16106	6.00228	6.38419	5.98521	6.20182	6.15017	6.11377	6.1686	6.04557	6.18606	6.16886	6.03209	6.0452	6.0084	6.03189	6.01463	6.35585	6.31859	6.85161	6.13693	6.13033	6.12574	6.05024	6.22056	6.13555	6.05769	6.08537	6.26461	6.1642	6.06583	6.25416	5.92454	6.10391	6.02805	6.17391
849	6.29945	7.16928	6.43048	6.5494	6.30135	6.19058	6.17903	6.03336	6.07825	6.09711	6.04065	6.25042	6.08581	6.14038	6.10686	6.13385	6.1686	6.07806	6.23856	6.16886	6.05696	6.12674	6.0084	5.97983	6.0423	6.28667	6.2998	6.18744	6.14756	6.07039	6.15069	5.97228	6.24376	6.0084	6.03569	6.04832	8.58738	6.09438	6.08546	6.25416	6.04539	5.97326	6.00657	6.26043
850	6.06936	8.23826	6.59561	6.69861	6.554	6.26498	6.21141	5.98473	6.24664	6.19138	6.05194	6.34072	6.14174	6.22764	6.0852	6.05194	6.36704	6.12565	6.18606	6.12537	6.08172	6.05696	6.0084	6.2209	6.06771	6.38086	6.25886	6.23221	6.23685	6.17795	6.23575	6.13394	6.26709	6.04511	6.03569	6.06646	6.01129	6.28516	6.09534	6.17047	5.98022	6.02161	6.12708	6.26043
851	6.13864	6.99082	6.15236	6.59004	6.28148	6.31038	6.32867	6.30781	6.42813	6.03127	6.40138	6.37312	6.10111	6.22764	6.16877	6.15422	6.1686	6.17263	6.28457	6.08581	6.31335	6.1848	6.11931	6.14274	6.10686	6.59376	6.07924	6.18744	6.33045	6.20149	6.10301	6.20675	6.19598	5.96629	6.10215	6.06646	6.48382	6.07272	6.2741	6.0151	6.67009	6.10391	5.9955	6.0902
852	6.06936	6.74788	6.18598	6.88777	6.22679	6.23592	6.29138	6.22717	6.15354	6.0745	6.24235	6.22273	6.2784	6.25901	6.11863	6.11377	6.12198	6.22208	6.18606	6.10301	6.24664	6.11103	6.05588	6.08925	6.12015	6.54361	6.2691	6.25589	6.285	6.13033	6.12574	6.15864	6.24376	6.10556	5.98821	6.01799	6.40111	6.106	6.16695	6.10051	6.1782	5.9976	5.98521	5.99362
853	6.0218	6.57063	6.15236	7.28289	6.32283	6.22615	6.29138	6.26476	6.19988	6.05194	6.15151	6.27641	6.18	6.19212	6.09711	6.09145	6.14481	6.2057	6.22233	6.15422	6.24664	6.15506	6.06809	6.0062	6.0542	6.51677	6.21703	6.31038	6.26895	6.20149	6.07934	6.10686	6.17187	6.04511	6.03569	6.0557	6.33479	6.05194	6.18246	6.22345	6.08268	6.0745	5.96129	6.0902
854	6.06936	6.40502	6.19483	7.00761	6.20846	6.24457	6.27378	6.07184	6.0902	6.13889	6.17391	6.22273	6.22296	6.17458	6.13906	6.03336	6.14481	6.19647	6.19448	6.14089	6.21984	6.15506	6.08164	6.10301	5.9896	6.43168	6.40839	6.23221	6.22056	6.15422	6.10301	6.13394	6.28987	6.0084	6.02355	6.00414	6.43988	6.11686	6.08546	6.19187	6.13761	6.0452	5.91649	5.97859
855	5.96841	6.23428	6.15236	6.68334	6.19825	6.31038	6.34718	6.1383	5.99816	6.09711	6.17391	6.19334	6.18	6.21141	6.15888	6.09145	6.12198	6.23856	6.16793	6.13334	6.19138	6.15506	6.033	6.0616	5.9896	6.59376	6.25886	6.24806	6.18975	6.2479	6.13812	6.13394	6.17187	5.99308	6.02355	6.07485	6.33479	6.01733	6.15606	6.10051	6.1782	5.9976	5.96129	5.93303
856	6.06936	6.12493	6.16337	6.62137	6.14021	6.2083	6.31799	6.11085	6.05086	6.0627	6.19825	6.16711	6.32912	6.21141	6.15888	6.00247	6.14481	6.23856	6.28457	6.12537	6.22679	6.23592	6.08164	6.0616	6.06771	6.43168	6.25886	6.32578	6.29177	6.17795	6.05465	6.12189	6.17187	6.02587	6.03569	6.07485	6.35424	6.01733	6.24173	6.12372	6.13761	6.02161	5.98521	6.06753
857	8.10331	8.00043	6.21703	7.29447	9.44707	6.98538	10.0613	6.28516	6.39154	6.18173	9.20442	8.56314	7.20688	9.92204	9.41497	6.31244	6.45114	6.36137	6.79591	6.99186	9.8159	6.33819	6.18271	6.36952	9.87686	6.66896	7.78561	6.84701	6.82074	6.2479	8.06036	6.22756	6.3757	9.03516	7.32969	10.1065	6.40111	6.21284	7.26368	6.51303	6.31815	7.27176	9.02024	7.24615
858	12.0855	11.558	12.0296	11.2196	11.9318	11.9092	11.9643	11.8389	11.8398	11.5518	11.2309	11.5787	12.0167	11.9094	12.6	12.6938	12.2831	12.1065	12.1829	11.4431	12.3133	12.5491	12.0012	11.6575	12.1491	12.4032	12.4476	11.5261	11.1481	12.0487	10.8942	10.626	12.3604	12.0228	12.4341	12.1711	10.8918	11.483	11.1452	11.4495	11.5542	12.3015	10.4103	11.6019
859	5.99475	6.13804	6.21703	6.50647	6.23692	6.19058	6.30088	6.19024	6.12846	6.13889	6.19825	6.27641	6.29138	6.25901	6.19342	6.13385	6.21302	6.15589	6.18606	6.18182	6.24664	6.23592	6.05588	6.0616	6.06771	6.40668	6.2691	6.33819	6.285	6.22393	6.15069	6.05024	6.23206	6.03336	6.04832	6.0557	6.43014	6.11686	6.23301	6.10051	6.1782	6.10391	6.02805	6.02069
860	6.62234	6.80019	7.01944	7.12915	7.26391	7.04352	7.11693	7.0843	6.78477	7.03689	6.66022	7.39514	7.03644	6.81758	7.18885	6.99116	6.98805	7.17525	7.05155	6.99186	7.572	7.12085	6.84791	6.99652	7.25378	7.11045	6.97188	7.04352	7.19276	6.93837	7.51768	6.86937	7.17119	7.2225	6.7779	6.87831	7.1441	6.86948	6.86051	6.65742	6.89673	6.8314	6.4922	6.60324
861	11.5712	13.0519	13.6565	11.6795	13.0856	12.7187	13.0483	13.5775	12.236	13.5693	11.1251	13.8037	12.7976	11.1357	13.0201	12.4925	12.1285	13.135	11.9452	11.7872	13.0277	12.6998	13.352	12.1781	12.8628	12.4862	12.1613	12.1647	11.7819	12.6246	13.9535	12.1326	12.7395	13.5999	12.801	12.9163	12.2362	13.2326	12.1009	12.7123	12.7854	12.17	11.1225	12.0002
862	8.71327	9.35474	9.88451	9.65251	9.603	9.98887	9.73942	9.08289	9.96031	9.66992	9.3531	9.74779	9.20177	9.40171	9.26681	9.0329	10.3678	10.0262	8.99012	9.42357	9.53569	9.97944	9.08374	9.17936	9.1991	10.1809	9.24704	9.48598	10.0239	9.35536	9.81135	9.10847	9.32489	9.36897	9.0281	9.15283	8.91284	10.1284	9.03553	9.52007	9.63288	8.47668	9.47627	8.75069
863	9.37809	6.28317	6.39731	6.72775	7.728	8.77043	8.39856	6.30781	9.06453	6.29887	6.36414	8.30276	6.22296	6.36372	8.1145	9.1685	9.16158	6.18107	6.47325	6.3303	7.28164	6.20929	6.10635	6.10301	7.37218	9.11131	9.76935	6.76444	6.33045	9.19248	8.31729	6.22756	9.38613	8.03978	6.10215	8.13358	6.36327	6.00675	6.6804	8.49615	8.53453	9.53147	6.25245	9.3786
864	6.37929	6.60456	6.78697	6.74232	6.57438	6.56897	6.56535	6.78264	6.61456	6.44502	6.4185	6.6308	6.40432	6.66779	6.58575	6.51909	6.59239	6.73652	6.49962	6.43827	6.42541	6.52381	6.47685	6.46431	6.38871	6.7386	6.4512	6.41879	6.5848	6.33368	6.56189	6.46049	6.55541	6.09955	6.23142	6.63834	6.73789	6.54461	6.55793	6.43827	6.37414	6.35366	6.26461	6.17391
865	6.84594	7.25444	7.53256	7.08809	6.97585	6.86981	6.98913	7.40813	7.10273	7.57002	7.39694	7.57985	7.43113	7.44178	6.98718	7.14963	7.21805	6.93377	6.66106	6.91199	7.04127	7.38121	7.11735	6.94544	6.8729	7.48433	6.93789	7.01458	7.0408	7.11484	7.21872	7.08132	7.3168	7.25359	7.1658	6.8385	7.16915	7.24394	6.98331	6.70874	7.09473	7.01237	7.22791	6.70297
866	6.54126	6.97288	7.22104	7.00183	7.14218	6.50187	7.16541	7.11405	7.18029	6.81404	6.80825	7.13524	6.60107	6.95543	7.06076	7.01999	7.06118	7.26248	6.97757	6.82288	7.16536	7.08716	6.80795	6.81861	6.89854	7.45693	6.7557	6.67902	6.93268	6.78412	6.94742	6.7242	6.84086	6.49794	6.4958	6.49339	6.81013	6.6503	6.56831	6.52893	6.86624	6.66637	6.53223	6.49807
867	9.72789	10.6585	10.5276	9.24328	10.1893	11.1774	10.8296	10.1023	9.7675	9.85424	8.92384	9.77407	10.2109	9.59468	10.9748	10.8831	10.516	11.1361	9.25739	9.24672	10.3612	12.3321	10.9391	9.48386	10.6817	9.9713	9.22899	8.4802	8.79546	9.44622	8.75161	8.41457	9.55111	9.85561	10.7444	10.5255	8.23371	10.1827	8.10361	9.9823	10.128	9.45764	8.33302	9.40625
868	6.35091	6.74788	6.82231	7.08149	6.3904	6.22615	6.62803	6.87772	6.74607	6.75486	6.63353	6.7205	7.02984	6.65577	6.54014	6.67926	6.71466	6.86403	6.55025	6.36924	6.53304	6.59548	6.41596	6.38742	6.44045	7.06308	6.55944	6.62234	6.68847	6.52721	6.58231	6.41007	6.67441	6.53644	6.32536	6.28148	6.56338	6.21284	6.43275	6.40529	6.51177	6.43221	6.51138	6.49807
869	13.1251	12.2719	13.0008	12.9521	12.8871	13.0938	13.1123	11.4891	12.347	12.2269	11.72	11.3594	11.2315	11.8934	12.1141	12.1427	13.2744	11.7527	11.907	12.1711	12.1712	11.7052	12.0679	12.2778	12.0658	12.4696	12.582	12.0429	12.8929	11.9036	10.9665	12.223	12.3233	11.7744	12.1658	12.6701	11.404	11.5098	11.1544	11.7425	11.6238	11.4408	11.7816	12.4679
870	6.10652	6.31965	6.36572	6.55762	6.12015	6.05194	6.28378	6.44556	6.39154	6.42391	6.32593	6.55687	6.2784	6.48376	6.32883	6.36937	6.41047	6.34359	6.34552	6.34314	6.27209	6.41967	6.28324	6.28756	6.20929	6.53062	6.3737	6.35277	6.32363	6.31303	6.26972	6.07842	6.27946	6.17434	6.06826	6.13167	6.29894	6.106	6.36863	6.21318	6.32852	6.19566	6.09748	6.22185
871	7.63122	7.46455	7.49926	8.39765	7.95216	7.51356	8.24408	7.09618	7.01597	6.89042	7.7427	7.05812	6.93837	7.34147	7.65547	6.87739	6.77965	7.29542	8.84723	8.23837	7.91988	7.44206	7.24421	7.44308	7.56532	7.67043	7.41147	8.15666	8.19591	7.16322	7.17719	7.79075	7.24806	7.17258	7.18233	7.84322	7.87776	7.33734	8.06169	7.43845	7.3807	7.40294	7.41743	7.5935
872	12.0123	12.0339	12.7455	12.3169	12.3408	12.4815	12.7061	13.0332	12.8368	12.6738	12.742	13.1203	12.4079	12.9296	13.1571	12.703	12.7515	12.5794	12.8157	12.8522	12.9109	12.9623	12.9998	12.5813	12.6956	13.44	12.4592	13.0439	12.8688	12.6686	13.3089	12.5037	12.9084	13.1291	12.5106	12.9321	12.6815	12.8634	12.7796	13.1009	13.1881	12.6157	12.5603	12.2171
873	7.06204	6.99082	6.86655	6.66672	7.90391	6.21703	7.86178	6.75524	6.59051	6.59935	6.20944	7.72254	6.7727	6.55756	7.74202	6.57642	6.58085	6.46614	6.57185	6.61991	7.91142	6.59548	6.96693	6.49677	7.76579	6.93701	7.79804	6.93524	6.7494	6.62283	8.12879	6.71707	6.7272	7.87344	6.87121	8.02675	6.81801	6.6208	10.2489	6.58765	6.46264	7.75707	6.02805	7.73144
874	7.68085	6.72629	6.14274	7.98572	6.36704	7.53893	6.34718	6.08546	6.12846	6.04266	6.17391	6.12155	6.76454	6.22056	6.25277	8.07944	6.12198	6.17263	8.24732	7.5106	6.27209	6.23592	6.10635	8.05683	6.14274	6.40668	7.93598	7.68324	7.88426	8.4304	6.19777	7.87885	8.277	6.07611	6.7779	6.13932	8.20715	6.09438	8.3666	7.63309	7.34454	7.50388	5.98521	7.60324
875	6.8386	6.99997	7.09504	7.17799	7.3511	6.79805	7.23872	7.40395	7.3488	7.13618	7.15177	7.27256	7.23591	7.38818	7.4254	7.17452	7.356	7.28768	7.23676	7.25911	7.30722	7.47384	7.12349	7.29799	7.08944	7.65871	7.3309	7.34429	7.30774	7.00227	7.07915	7.3278	7.14218	7.19508	7.05239	7.01597	7.36381	7.12752	7.35477	7.08372	7.3979	7.20205	6.77595	6.96534
876	11.3545	11.4558	12.0392	11.3962	11.2594	12.033	11.4009	11.7783	12.5493	11.3719	12.0029	12.2284	11.7111	12.1535	11.3206	11.8857	12.5053	11.6548	11.5617	11.5429	11.3748	11.9032	11.8058	12.2382	11.3145	13.0307	11.6546	11.6435	11.6783	12.0069	12.1553	12.2179	12.1199	12.1121	11.7573	11.2876	12.27	11.9875	11.2032	12.2019	12.0062	11.6391	11.8432	11.4335
877	10.5163	11.4871	11.6731	10.9061	11.5319	10.6512	11.5798	11.5258	11.1206	11.954	11.1665	11.7375	11.4716	11.5436	11.3398	11.2999	11.3135	11.529	11.0087	11.0599	11.4016	11.3895	11.4589	11.5078	11.3211	11.0319	11.2568	11.1442	11.3877	11.5105	11.5631	11.3962	11.3514	11.5652	11.558	11.2815	11.3221	11.714	10.8751	10.8973	10.8999	10.9042	11.5311	10.78
878	6.18876	8.24532	7.11065	7.92695	9.35212	9.54065	10.0086	7.20986	6.66555	7.19188	7.01939	6.8727	8.61868	7.1455	10.1208	6.48297	6.46431	6.57342	7.68925	7.88567	9.6402	6.84171	7.4348	7.32643	9.30496	6.63307	6.49552	8.02546	8.18611	6.47228	6.50422	7.30304	6.48958	6.76948	8.47181	9.89887	7.50189	6.7338	8.41261	9.53639	9.86095	6.19566	7.41255	6.11531
879	8.42457	8.68398	7.53256	8.16055	9.11163	7.40846	8.96386	6.93195	6.98331	7.17343	8.01933	7.97927	8.27763	7.96554	8.36271	7.06204	6.96496	7.20747	7.52256	7.83827	8.74217	7.86425	6.83264	7.20205	8.44601	7.21101	8.57647	8.18181	8.40687	7.32047	7.94723	7.45434	7.3528	7.91437	8.49379	8.3209	7.17603	7.66171	7.41425	7.05634	7.1311	7.92969	8.32226	8.30833
880	6.22136	6.40502	6.28148	6.25886	6.34359	6.19889	6.38419	6.56338	6.48047	6.48951	6.38375	6.55687	6.32912	6.64406	6.3563	6.38771	6.45114	6.44611	6.36572	6.2682	6.21984	6.51044	6.25886	6.38742	6.25245	6.72686	6.3925	6.31799	6.40474	6.29215	6.29154	6.20675	6.70952	6.0902	6.18198	6.1231	6.45802	6.45613	6.4958	6.43827	6.33653	6.31697	6.10686	6.16454
881	9.49148	10.1052	10.7134	9.9584	10.3367	9.83119	10.3976	10.3639	9.56258	10.3161	10.3256	9.51892	9.65614	10.506	9.96139	10.6585	9.38841	10.1353	9.85522	10.0898	10.3652	9.8469	10.2577	10.3626	10.2256	9.49521	10.0231	10.1301	10.0627	10.4391	9.74488	10.2047	10.4889	9.57487	9.75557	9.87736	10.3353	9.96951	10.0967	10.033	10.1369	9.80246	10.53	9.96299
882	11.5956	10.652	10.7877	8.23786	11.9807	11.4804	11.24	10.6347	11.7463	10.24	7.05838	12.2382	10.5095	6.95543	11.3358	11.3316	11.6483	10.4556	9.23728	8.84457	11.9481	11.507	10.9718	12.9512	11.6624	12.086	11.8012	9.48598	8.50887	11.2981	12.3239	13.0017	11.3315	12.302	10.8149	11.3864	12.8858	10.311	8.80446	11.4973	12.2386	11.6874	7.23879	11.6503
883	6.8386	7.74772	7.56467	7.24449	7.44906	7.23427	7.35015	7.57934	7.65027	7.39044	7.39006	7.59452	7.57561	7.678	7.47888	7.6304	7.72642	7.68578	7.41113	7.32912	7.41858	7.67732	7.34589	7.56343	7.41356	7.95515	7.18511	7.17587	7.35159	7.17572	7.31758	7.09749	7.00037	7.45617	7.68781	6.93624	7.23186	7.42988	7.18909	7.40652	7.76524	7.3212	7.23879	7.37723
884	6.33045	6.83285	6.61505	6.46451	7.45866	7.11198	8.01314	6.70812	6.79927	6.63738	9.50961	8.92179	6.64226	9.49392	7.55148	6.63614	6.70268	6.54505	6.41678	6.45241	7.15565	6.52381	6.45685	6.54946	7.11845	6.80313	6.64106	6.45349	6.65125	6.43423	8.70236	6.36549	6.35541	8.79	6.34674	7.73815	6.47521	6.47956	7.59093	7.386	7.3243	6.77495	9.65605	6.72004
885	6.98579	7.26248	6.30135	6.22679	6.35424	6.69038	6.93254	6.22717	7.61034	6.18173	6.19825	6.44706	6.64226	6.36372	6.58116	6.25009	7.61024	6.32698	6.39094	6.35645	6.34996	6.1848	6.18271	6.97689	6.18867	8.23354	7.10374	6.54739	6.51548	6.36491	6.33438	7.21149	6.22056	6.16827	6.84796	6.7951	6.81013	6.11686	6.80113	6.97799	6.54461	7.01237	6.17145	7.05327
886	10.1519	6.60456	6.23935	6.19399	6.2587	7.73788	6.26521	6.30781	6.116	6.24265	6.30525	6.47666	6.16819	6.30465	6.20182	8.43347	6.19009	6.22208	6.10915	6.20717	6.19138	6.38001	6.15623	6.16877	6.00154	6.48873	9.85476	6.34493	6.37612	8.69215	6.26972	6.21703	8.43649	6.46264	6.18198	6.17196	6.35424	6.2384	7.10652	7.23525	7.25792	9.58573	6.18472	10.1835
887	8.68311	9.27572	10.2768	9.00651	9.2305	9.8448	9.28164	10.3097	10.5273	10.0959	10.3198	9.99931	9.43371	10.214	9.53139	9.88543	10.4844	10.1019	9.77763	9.53714	9.4433	10.0881	10.2118	10.2205	9.22374	10.7785	9.35004	9.47688	9.4484	9.56209	9.73761	10.0174	9.47795	9.90971	9.62372	9.22695	10.1407	9.94646	9.4363	10.4076	10.3618	9.32465	10.1514	9.13256
888	9.83411	6.74788	6.98368	9.35914	9.54782	7.32984	9.55285	6.75524	6.24664	6.78213	6.28487	6.49753	6.3048	6.30465	8.49888	6.32806	6.3522	6.27022	8.95781	9.22728	8.79696	6.31163	6.80007	6.62803	8.5291	6.48873	9.75575	9.46975	9.48534	6.33368	6.30376	6.7386	6.19598	6.34058	6.25321	8.7995	6.53706	6.38531	9.62182	7.42726	7.19418	9.58408	6.24061	9.90911
889	12.7241	12.3587	12.5538	11.8051	12.8784	12.8645	12.7901	11.7216	11.8186	11.7425	12.6149	12.6776	12.0697	12.9699	12.6634	12.5406	12.7172	12.0278	12.0115	11.8329	12.46	12.383	12.5028	12.8926	12.6895	11.6998	11.6995	10.9687	11.1148	11.5241	11.5872	11.8284	11.3759	13.0632	12.8775	12.738	11.3458	10.9754	10.783	11.8848	11.8948	11.3392	11.8662	11.7553
890	8.81395	9.23087	9.5631	8.84738	9.09072	9.31926	9.248	10.7979	10.4295	10.4053	10.6374	11.1811	10.7187	11.0596	10.5668	10.9497	11.1071	9.8356	8.50636	9.32885	9.53831	11.1924	10.3982	10.1311	9.89492	9.56829	8.70363	8.53685	8.81854	8.69215	9.18907	8.28211	8.81765	10.0707	10.0144	9.41417	9.50975	11.1531	9.52968	9.98397	10.255	9.8389	9.10689	8.63124
891	17.3764	17.3469	18.0205	17.5284	17.6422	16.7515	17.2043	17.7052	17.1223	17.8289	17.1735	17.6796	16.8905	17.2885	16.8642	16.4516	17.0801	16.8592	17.5032	17.3688	17.1169	16.6822	17.5647	17.1384	16.9891	17.2334	17.3041	17.5193	17.3743	16.1929	17.6349	16.9946	15.92	17.5707	16.8834	16.6086	17.1867	16.9279	17.246	16.854	17.039	17.3578	17.1662	17.6083
892	6.98579	6.64191	6.41921	6.27386	6.88706	6.33396	7.05548	6.47214	6.38245	6.44502	6.4354	6.77137	6.80925	6.37407	6.68816	6.5691	6.46431	6.30721	6.28457	6.30676	6.86414	6.47175	6.47685	6.38742	6.70632	6.66896	7.04622	6.47175	6.54739	6.67301	6.6022	6.5635	6.6914	6.60849	7.12304	6.84914	6.29894	6.19956	6.7607	6.43827	6.51177	6.67926	6.08581	6.58183
893	9.87593	11.3541	10.4732	10.2742	11.6876	10.1618	11.1839	10.9071	11.9166	10.5421	11.8401	10.8802	11.1671	11.7012	11.4412	11.5311	11.5487	10.5179	10.7494	10.6201	11.8257	10.6955	10.2879	10.2205	11.3834	12.3232	9.93131	11.0111	10.2931	11.4078	10.9832	10.4414	11.5916	10.6091	11.3481	10.9957	10.8634	11.5707	10.8177	10.8644	11.15	10.3512	11.7176	10.2346
894	6.75693	6.85426	6.22756	6.64514	6.57438	6.43091	7.21149	6.45539	6.65858	6.41541	6.69375	6.97407	6.71069	6.55756	6.50927	6.59935	6.51702	6.28756	7.67779	6.76412	6.62631	6.59548	6.45685	6.62803	6.53692	7.00567	6.8798	6.99352	7.00213	6.78412	6.91816	6.5487	6.59314	6.85661	6.95168	6.55756	6.8763	6.43085	6.8796	6.64389	6.45606	6.5582	6.68259	6.54222
895	11.1455	10.9722	10.9596	11.2046	10.8435	10.2237	10.6695	10.8565	11.0867	10.7312	10.5387	10.3161	10.5166	10.6544	10.2005	10.0697	11.0427	10.8511	11.3714	11.2867	10.6352	10.2246	11.0729	10.9108	10.6278	11.4198	11.0863	11.4011	11.2791	10.2218	10.6738	10.474	9.86724	10.5291	10.6105	10.4396	10.7613	10.8073	11.0826	10.4312	10.4222	10.8437	10.5769	11.117
896	14.6207	13.7608	13.933	15.335	13.7071	14.1819	13.9707	13.4671	14.3011	13.2682	14.2952	14.321	13.5511	14.1918	13.5572	14.7247	14.324	14.9737	15.1174	15.2434	14.0688	15.3208	13.8786	14.9873	13.7838	14.7915	14.5867	15.3897	15.817	15.4684	14.7069	14.9979	15.3844	14.7101	14.1117	13.8211	14.5947	14.8527	14.702	14.234	14.2373	14.1499	14.505	14.3853
897	9.40987	9.88536	10.3122	10.279	9.37413	9.71554	9.55285	10.3242	10.7656	10.4498	9.74183	10.263	9.61616	9.75946	9.17924	11.6245	10.6838	10.8485	10.2386	10.4395	9.42107	10.4816	10.4697	9.81829	9.32007	10.9866	9.87469	10.5064	10.6717	11.9536	10.566	9.87606	11.5719	10.5915	9.94339	9.35656	9.83101	10.7753	10.0688	9.88559	10.0903	9.57078	10.091	9.72443
898	14.7403	14.8675	14.1241	14.6825	13.4677	13.9246	13.5399	14.6168	14.3446	14.5267	15.0278	15.0396	14.9146	14.9915	13.8866	14.6386	14.1238	14.9466	15.1799	15.1704	14.0383	14.76	14.3977	14.9373	13.8155	14.8174	15.4237	15.6156	15.3866	14.9387	15.3626	15.0285	14.8513	15.0897	15.107	13.8799	15.0214	15.0465	15.0584	14.6054	14.9572	15.3751	15.2765	15.1219
899	9.82568	9.78339	9.2514	10.2514	8.54315	9.17042	8.74374	9.11179	9.21875	9.46045	9.8511	8.5225	9.25983	10.0646	8.48738	9.26465	9.08415	9.34761	10.5393	10.323	8.49254	9.01171	9.35329	10.997	8.50984	9.29775	10.2741	10.6014	10.8764	9.63227	8.92191	10.7861	9.47495	8.72672	9.43918	8.63495	10.8157	9.27637	10.3697	9.26694	9.31185	9.89347	10.5473	10.0268
900	9.57928	10.1523	9.50668	9.29943	10.0489	9.90804	10.5858	9.30237	9.92402	9.35548	10.5119	9.65455	10.0503	10.136	9.77471	8.94579	9.8125	8.61346	8.96453	8.75369	12.8885	8.90677	9.44971	9.33233	9.95621	10.2991	9.63174	9.53062	9.47627	9.61818	9.6142	9.91473	9.90853	10.0802	10.1641	10.1507	9.31406	8.71482	8.24841	9.6728	9.53594	9.2376	10.7854	9.75851
901	6.03336	6.71617	6.14274	6.25886	6.07076	6.08995	6.45553	6.30781	6.17637	6.28187	6.29478	6.32912	6.14174	6.27462	6.2315	6.22296	6.201	6.17263	6.23856	6.10915	6.21984	6.14021	6.2083	6.26731	6.16575	6.56916	6.41706	6.38001	6.35908	6.33368	6.30376	6.10686	6.24376	6.22679	6.10215	6.16454	6.39154	6.3111	6.16695	6.30819	6.16894	6.12556	6.22972	6.17391
902	13.1859	13.808	13.749	13.4669	13.5842	12.9305	13.6105	13.6358	13.7185	13.7134	13.3461	13.4736	13.183	13.4585	13.4695	13.7263	13.6565	14.287	13.4673	13.7878	13.9201	14.3068	13.7244	13.8563	13.7458	14.3687	13.9284	14.1369	14.0726	13.9679	13.9525	14.089	13.9399	13.9124	13.8055	13.7401	13.7851	14.3191	13.438	13.0348	13.3357	13.3986	14.0394	13.4896
903	6.35091	7.42788	6.93226	6.37257	6.61552	6.61649	6.7888	7.16937	6.9411	7.00753	7.01438	6.79959	6.79988	7.0841	6.73646	6.9122	6.95422	6.79959	6.63764	6.39664	6.78702	6.77595	6.71985	6.82577	6.72056	7.10004	6.86665	6.75051	6.84987	6.74573	6.57152	6.62502	6.65502	6.51793	6.55925	6.47963	6.69061	6.83515	6.40839	6.80862	6.79548	6.69877	6.81984	6.80694
904	7.31376	7.65882	7.27379	6.5494	6.7829	6.98538	6.96973	7.32673	7.66582	7.38664	7.38612	7.05812	7.17365	7.35929	6.9684	7.10896	7.5338	7.66665	7.78007	7.15659	7.30722	7.2005	7.19157	7.17638	7.03871	8.312	8.00112	7.48353	7.70132	7.16322	6.93297	7.11845	7.00037	7.16187	7.41113	6.94524	6.66106	6.70812	6.65564	6.86875	7.33528	7.40707	7.6005	7.72278
905	11.0132	12.208	11.6872	11.4265	11.6745	11.2018	11.6739	11.4727	12.2537	11.2848	10.7498	11.2718	11.5627	10.9415	11.525	11.5666	11.9705	11.4549	11.3948	11.2978	11.7013	11.0923	11.3872	10.6876	11.6342	12.098	11.4748	11.5305	11.5917	11.5078	11.464	10.3585	11.3437	11.3847	11.6316	11.4446	10.8045	11.3404	11.3094	11.5642	11.9182	11.5169	10.7335	11.6571
906	11.4329	12.4191	11.2886	11.3989	10.8992	11.6887	11.308	10.7742	12.013	10.7961	11.036	10.8439	11.8732	11.0616	10.9681	11.4086	12.0182	12.0859	11.6684	11.3031	11.0401	11.8319	11.1822	12.0556	11.043	12.7467	11.9327	11.9913	12.0369	12.0526	11.3762	12.3467	11.8936	11.5201	12.785	11.5518	11.7967	11.7701	11.3546	11.7537	11.7231	11.2691	11.4562	11.3653
907	7.77674	10.4805	8.39994	10.5524	10.0125	9.84852	10.6261	8.26423	9.78837	8.30589	9.61084	9.68168	9.94789	9.64761	10.4404	10.4516	9.57744	10.2082	10.8829	10.2133	10.0097	10.3442	8.47136	9.57535	9.96606	10.3404	8.07637	10.5032	10.7637	10.8193	9.76875	9.64745	10.7099	9.92488	10.3399	10.6807	9.86401	10.3676	10.763	9.95064	10.1107	7.87609	10.0829	8.02609
908	10.9621	7.55986	9.3648	10.8981	9.30143	7.10588	10.0657	7.74671	10.7532	7.69322	10.7227	9.28183	6.80925	10.6606	9.74488	8.80202	10.7687	7.30147	10.8765	10.6394	9.1526	7.23973	7.6556	11.2009	9.0177	11.23	11.0122	11.0961	11.2328	8.77467	9.72012	11.3537	9.27323	9.60896	6.72808	10.048	11.1793	7.1583	10.7877	7.37128	7.34454	10.8468	10.8475	10.998
909	6.71003	7.58131	7.36041	6.79532	7.81142	7.14406	7.4961	7.56026	8.07423	7.29848	7.46405	7.14082	6.98762	7.7653	7.65255	11.4352	7.99913	7.39106	7.20463	6.91744	8.0138	7.2005	7.30457	7.21742	7.7404	8.33553	7.10374	6.98909	7.21467	11.2494	7.25756	6.99211	11.4558	7.03009	7.0128	7.34412	6.81801	7.04895	7.05606	7.35681	7.30589	6.98913	7.54239	7.14237
910	15.0591	15.7179	15.9381	15.8699	14.3109	15.8792	14.0666	15.5088	15.7536	15.445	15.2692	16.0244	15.4266	15.3732	14.2722	16.1297	15.671	15.6727	15.9894	15.8325	14.3869	15.7609	15.4298	14.64	14.0749	16.2959	15.5579	16.0122	16.3552	16.3153	16.2315	15.0474	16.5194	16.055	15.5178	13.877	14.5555	15.5113	15.3884	15.5956	15.9189	15.04	15.6699	15.1887
911	6.82497	6.99082	6.8131	6.72775	6.97585	7.58509	7.25719	6.71622	6.75896	6.70153	7.17279	7.77382	6.37915	7.38025	6.9684	6.4654	6.52263	6.41928	6.68664	6.38898	6.95033	6.68322	6.87782	7.23261	6.8797	6.90567	6.93195	6.77033	6.7494	6.83541	8.4623	7.48091	6.62019	8.24317	6.36952	7.41123	6.77121	6.71761	6.82226	7.62302	7.52918	6.64141	7.99949	6.82288
912	8.29858	8.82757	9.11996	8.42469	8.99515	8.80569	8.73144	9.17592	8.69948	9.08559	8.53521	8.80925	8.25914	8.77859	8.81454	9.05031	8.76901	8.86935	8.68317	8.41652	8.80917	8.85418	9.29082	8.65435	8.6747	9.02541	8.54609	8.71217	8.56697	9.10365	9.07286	8.51644	9.09956	9.21097	8.70915	8.78398	8.28463	8.73381	8.40214	8.85097	9.15021	8.33158	8.75245	8.45404
913	11.939	9.99328	11.3925	8.56172	10.6364	10.7581	10.1224	11.171	10.9731	11.0806	7.30838	10.5629	9.02855	7.82188	10.0128	11.9524	10.829	9.70877	8.78559	8.65745	10.9073	9.05535	11.3228	9.79575	10.7147	11.1307	11.9875	9.05562	8.66542	11.9433	11.114	9.17952	11.6249	10.7214	9.10139	10.0057	9.5823	9.35856	8.60445	11.043	10.9133	12.0167	15.671	12.1562
914	7.84516	7.60159	7.16847	7.45459	7.18502	6.56897	7.1962	6.9189	7.31541	6.89042	7.27294	7.5264	6.84166	7.18944	7.02654	7.43168	7.25071	6.46614	7.29542	7.32099	6.83967	7.08716	6.92114	8.87231	6.8729	7.39514	8.04389	7.26734	7.56849	7.38383	7.5935	8.41457	7.41147	7.4386	7.04296	7.12442	8.71563	7.04895	7.12243	6.86253	6.66221	7.85788	7.40584	7.88357
915	6.86709	8.00043	7.56467	7.11525	7.5686	7.45278	7.29456	8.71954	8.38705	8.08425	8.57722	8.20351	8.596	9.11583	8.33926	8.65413	8.60249	8.20912	7.69706	7.98156	8.06009	7.96085	8.21832	7.95883	7.91784	8.63102	7.43097	7.5421	7.67548	7.70358	7.79574	7.4717	7.70555	8.21319	8.25691	7.41123	7.61277	8.41989	7.59833	8.41521	8.43329	7.88658	14.1624	7.31697
916	6.69685	7.49076	7.25089	6.82577	7.17061	7.10588	6.98913	8.10563	8.02764	7.70356	7.87225	7.76416	7.78617	8.24263	7.59564	7.93981	8.12778	7.03228	7.16808	7.17443	7.23286	7.38121	7.24931	7.4467	7.12876	7.86614	7.18511	7.14378	7.31387	7.18818	7.4053	7.17262	7.19755	7.62804	7.48592	7.07231	7.23699	7.92016	7.12243	7.64765	7.83412	7.55534	7.66411	7.28141
917	8.80563	9.39574	9.56648	9.35004	8.85929	9.35958	8.51811	9.32431	9.41851	9.1798	8.58344	8.73446	8.88912	8.64984	8.54251	8.9504	9.29347	8.37742	8.75799	8.936	8.3108	8.87632	9.20142	9.21825	8.34822	9.82524	8.61699	9.03797	9.19132	8.86215	8.75678	9.23209	8.88912	8.5965	9.08905	8.35128	9.05477	9.01261	8.7898	9.18938	9.1384	8.81339	8.52779	8.89914
918	6.50435	7.09866	6.66499	6.3904	6.90464	6.50187	6.72352	7.0436	7.10273	7.02683	7.01939	7.02945	6.826	7.21225	6.82396	7.03395	6.96496	6.58152	6.68664	6.7748	6.83967	6.71494	6.75788	6.79884	6.72056	7.22967	6.7608	6.77033	6.79296	6.85799	6.83601	6.66555	6.82497	6.80862	6.58441	6.65266	6.31517	6.86948	6.38828	6.93301	6.91051	6.70399	7.04722	6.70297
919	6.45201	7.25444	6.84987	6.64514	7.06001	6.64947	6.71627	7.29575	7.14714	7.10125	6.87902	6.98128	6.91529	7.17684	6.9923	7.08726	7.16773	6.89481	7.17726	7.00129	7.08666	7.19124	6.96044	7.04758	6.8729	7.40956	7.08132	7.01012	7.23864	7.01897	7.02156	6.95248	7.00037	6.7067	6.79059	6.57146	6.67749	7.06506	6.44015	7.01102	6.99533	6.79779	6.91442	6.8399
920	6.18876	6.88461	6.28148	6.27386	6.46145	6.19058	6.30961	6.84914	6.68052	6.67689	6.77595	7.13524	6.80925	6.83234	6.68816	6.78892	6.84957	6.23856	6.45907	6.41021	6.4098	6.68322	6.47685	6.54946	6.51528	6.9264	6.5827	6.47175	6.49082	6.44502	6.55083	6.41946	6.43247	6.4098	6.41159	6.35585	6.46648	7.21355	6.52109	6.86253	6.81013	6.71527	6.26461	6.31046
921	5.9401	6.7588	6.0273	6.06035	6.17903	5.9023	5.9402	6.21494	6.12846	6.13889	6.02824	6.41671	6.00989	6.20182	6.18696	6.05194	6.06342	5.97039	6.06936	6.06448	6.17736	5.99034	6.0084	6.04632	5.96409	6.28667	6.36414	6.23221	6.22869	6.17795	6.13812	6.06252	6.12032	6.16827	5.9743	6.1231	5.99437	6.13898	6.02235	6.62257	5.98022	6.0452	5.98521	6.20962
922	7.83786	13.2611	12.4946	12.8903	13.2814	13.5228	13.2257	12.5875	7.57002	12.7614	6.28487	8.51412	13.1516	6.55756	13.3	11.6733	7.33758	13.4106	13.2292	13.1927	13.7666	14.0318	12.9656	12.2474	13.5466	7.63753	8.12297	13.1513	13.3776	11.6555	8.49731	11.8711	11.4486	8.56924	13.2362	13.0946	11.7248	13.5955	12.8321	13.6317	13.7674	7.84484	6.28756	7.79804
923	12.5903	12.916	14.5648	12.9645	12.5763	12.0369	11.8682	14.595	14.2952	14.399	12.1593	13.1871	12.4916	12.199	12.0644	13.8895	13.9752	13.5235	12.9834	13.2078	12.215	13.1736	14.046	13.2431	12.1001	13.9316	13.1972	13.1973	13.2044	13.6194	13.6086	12.5781	13.4933	13.1272	12.3888	11.8086	13.34	13.7715	13.3546	12.7231	12.4422	13.0061	11.9544	13.0172
924	17.699	17.7811	18.1148	17.4344	18.1687	17.6952	17.6614	17.7131	17.7495	17.7811	17.4055	17.6258	17.3622	17.7953	17.5597	17.6106	17.6492	17.4865	17.6083	17.4667	17.851	17.619	17.8486	17.6665	17.7221	18.1501	17.8884	17.8562	17.3514	17.743	18.1767	17.5147	17.6905	17.8781	17.1902	17.2416	17.5871	17.5597	17.2827	17.701	17.5101	17.5975	17.5172	17.8085
925	13.8528	13.8458	14.657	14.0558	15.2098	14.593	14.5974	14.4434	13.6322	14.5844	14.4101	14.4303	13.6982	14.5641	14.775	14.5308	13.5909	14.4122	14.3616	14.2997	14.9755	14.4457	14.5308	14.5784	14.8094	14.1063	14.3898	14.6349	14.5799	14.8281	14.8884	14.4978	14.7835	14.3895	13.7447	14.6645	14.5654	14.5294	13.9994	14.7063	14.7624	13.9994	14.6739	13.911
926	12.5418	11.5154	11.0683	11.538	12.5475	11.4129	12.3831	10.596	10.9679	11.0671	11.2631	11.1708	11.154	11.6489	12.06	11.011	11.2604	11.0497	11.7579	11.6552	11.947	11.0295	10.7117	11.7314	11.9077	11.4391	13.0864	12.0537	12.0811	11.3719	11.73	11.9903	11.4101	11.4452	11.4721	12.0818	11.5997	10.8693	11.1659	11.2064	11.221	12.2875	11.8948	12.6695
927	11.4462	11.736	11.4546	11.5652	11.6377	10.9123	11.1809	11.4503	11.1899	11.1144	11.3914	10.9351	11.3404	11.5731	11.1775	11.0232	10.9666	10.9634	11.6817	11.9047	11.6531	10.7332	11.4938	11.6798	11.6136	11.1364	12.3757	12.0227	12.0429	11.2128	11.4473	11.2789	11.0771	11.3287	11.6362	11.2905	11.6127	10.7977	11.6502	11.2114	11.0725	11.8041	11.3206	11.8636
928	12.1488	11.2403	11.9652	11.0845	11.7807	11.5644	11.5224	11.8754	13.3317	11.6881	11.8561	11.5366	11.1954	11.6938	11.5657	12.5666	13.1354	12.4921	11.1721	11.001	11.5476	12.7693	11.7361	12.2639	11.7856	13.6843	12.6108	11.1845	11.3398	12.7611	11.6881	12.3127	12.9453	11.5826	11.3548	11.46	12.4021	13.0263	10.9563	11.7054	11.5256	12.321	11.5526	12.311
929	9.1357	8.00043	7.25764	7.6004	7.39708	7.63825	6.73248	6.95672	7.16894	7.06607	6.71346	6.95399	7.55416	6.86595	6.65895	6.95014	7.15492	7.09583	7.39398	7.25071	6.34165	7.46757	6.98516	7.06105	6.65036	7.48433	9.51087	7.42202	7.53726	7.06168	7.03761	7.09749	7.00722	6.79346	7.85938	6.64514	6.74508	7.46801	6.97388	7.12197	7.11693	8.39324	6.73635	9.12038
930	6.15371	7.00967	6.07396	6.21141	6.2587	6.56897	6.05034	6.09955	6.10426	6.28187	6.07842	6.39414	6.00989	6.17458	6.10686	6.11377	6.1686	6.05194	6.17474	6.06448	6.09604	6.0452	6.033	6.14274	5.96409	6.33219	6.28941	6.23221	6.18975	6.22393	6.2472	6.24935	6.24376	6.0084	5.96266	6.04832	6.03734	6.11686	6.00414	6.3737	6.00247	6.0452	5.98521	6.0902
931	6.07896	7.02041	6.09273	6.21141	6.32283	6.12399	6.17903	6.01008	6.15354	6.19138	5.97412	6.30361	5.98521	6.17458	6.18696	6.09145	6.21302	6.10915	6.25446	6.13334	6.05006	6.08529	6.05588	6.0062	6.0273	6.45995	6.25886	6.24806	6.18975	6.19017	6.12574	6.03552	6.24376	6.0514	6.03569	6.10494	6.02862	6.1642	5.99722	6.3737	7.83412	6.06466	5.91649	6.18696
932	6.06936	7.00967	6.09273	6.21141	6.3111	6.15673	6.10426	5.98473	6.19988	6.28187	6.15151	6.41671	6.14174	6.22764	6.09711	6.03336	6.24281	6.04557	6.20487	6.14089	5.95421	6.07184	5.99646	6.16877	6.00154	6.51677	6.21703	6.20149	6.20437	6.2479	6.22265	6.05024	6.17187	6.06062	6.01277	6.08537	6.04794	6.2384	6.07629	6.3737	6.05358	6.0745	5.91649	6.23575
933	6.12363	6.99082	6.30135	6.28949	6.32283	6.22615	6.2209	5.98473	6.14274	6.16106	6.02824	6.22273	6.05901	6.12399	6.1772	6.13385	6.25245	6.1188	6.246	6.03373	6.06539	6.003	6.033	6.26731	6.0423	6.38086	6.32867	6.72138	6.11854	6.09569	6.08987	6.09127	6.22056	6.02587	6.02355	6.08537	6.16098	6.13898	6.07629	6.382	6.00247	6.00785	6.04832	6.18696
934	6.68828	7.0894	6.44236	6.42541	6.46145	6.26498	6.10426	6.05928	6.12846	6.18173	6.05194	6.37312	5.98521	6.15772	6.12846	6.15422	6.14481	6.09316	6.25446	6.17474	5.9762	6.0452	5.95265	6.11564	6.00154	6.35585	6.21703	6.18744	6.07629	6.20149	6.00804	6.10686	6.25589	6.07611	5.90695	6.10494	8.05539	6.21284	6.05696	6.12372	5.98022	6.00785	6.02805	6.15202
935	6.06936	7.81995	6.4541	6.68334	6.4382	6.22615	6.21141	6.02189	6.10426	6.0745	6.0902	6.39414	6.00989	6.21141	6.06252	6.13385	6.25245	6.14141	6.23856	6.16886	6.03209	6.1848	5.96581	6.11564	6.16575	6.30991	6.28072	6.27069	6.18975	6.13033	6.07934	6.02513	6.28987	6.01725	6.01277	6.07485	6.05465	6.2384	6.06583	6.21318	6.05358	5.97326	6.08581	6.23575
936	6.08829	6.89311	6.19483	6.48977	6.28148	6.28682	6.29138	6.27469	6.0902	6.11965	6.55227	6.30361	6.42827	6.33016	6.20182	6.17391	6.19009	6.28088	6.16793	6.16886	6.19889	6.09955	6.15623	6.11564	6.09324	6.53062	6.02805	6.12399	6.29177	6.11863	6.05465	6.15864	6.22056	6.15184	6.05769	6.1231	6.37198	6.1642	6.14934	6.02805	6.43689	6.02161	6.08581	6.0452
937	6.0218	6.67825	6.17319	6.60569	6.23692	6.26498	6.24806	6.26476	6.15354	6.03127	6.02824	6.27641	6.3048	6.22764	6.15888	6.15422	6.12198	6.17263	6.21334	6.14089	6.28574	6.0452	6.08164	6.0616	6.14274	6.43168	6.28072	6.29568	6.33819	6.11863	6.19777	6.01008	6.17187	6.10556	6.01277	6.06646	6.31517	6.106	6.131	6.12372	6.22972	6.08304	6.04832	6.06753
938	6.06936	6.43085	6.17319	7.02035	6.17903	6.22615	6.34718	6.21494	6.07825	6.0745	6.17391	6.27641	6.25075	6.19212	6.06252	6.11377	6.15589	6.21368	6.21334	6.20717	6.27209	6.1848	6.10635	6.08925	6.01463	6.38086	6.21703	6.26354	6.27762	6.22393	6.15069	6.1848	6.14582	5.97468	6.02355	6.03045	6.35424	6.1642	6.18246	6.18198	6.1782	5.97326	5.98521	6.00647
939	6.0218	6.24592	6.132	7.36529	6.24712	6.31038	6.32867	6.26476	6.12846	6.10721	6.15151	6.22273	6.40432	6.12399	6.12846	6.03336	6.06342	6.10915	6.14952	6.14089	6.23379	6.1848	6.0084	6.03189	6.0423	6.48873	6.22772	6.26354	6.24488	6.17795	6.08987	6.12189	6.13134	5.99308	5.98821	6.03045	6.35424	6.11686	6.23301	6.10051	6.10941	6.10391	6.00657	5.99362
940	6.06936	6.06035	6.17319	7.05488	6.14021	6.17263	6.32867	6.28516	6.116	6.08529	6.17391	6.2083	6.25075	6.24376	6.16877	6.09145	6.15589	6.18975	6.22233	6.09499	6.25901	6.14021	6.033	6.11564	6.09324	6.48873	6.25886	6.27069	6.2998	6.2479	6.19777	6.15864	6.30376	6.04511	6.18198	6.1231	6.2888	6.08232	6.19947	6.07575	6.06485	5.97326	6.01789	6.0452
941	7.1347	9.2521	7.85681	8.28666	7.12927	7.76335	7.23422	7.53082	7.41642	7.37598	8.26423	7.69408	8.82017	8.09938	7.15086	7.8942	7.28283	7.67709	7.28718	7.67022	6.93842	7.40603	7.18029	8.17647	6.90953	7.92308	7.14903	7.72745	7.75787	7.73064	7.16415	8.69682	8.49379	7.51154	9.10406	7.17182	8.72394	7.73035	7.79608	7.26259	7.57886	7.20205	8.32226	7.06025
942	6.54929	7.79645	7.22104	11.4403	8.18405	10.4895	8.68398	6.98579	6.78477	6.93883	9.44425	8.51135	7.77763	9.88055	8.17369	6.68524	6.68804	8.11519	10.2525	10.8292	8.00816	7.89809	6.93534	6.73066	7.96438	7.06308	6.7608	11.0533	11.695	6.85799	8.56263	6.8443	6.76188	8.82738	7.63309	8.21641	6.93701	7.7561	10.8231	9.43931	9.65236	6.59101	10.4293	6.46648
943	5.98101	6.0218	6.21703	6.44201	6.2587	6.19058	6.2209	6.21494	6.22345	6.09711	6.26354	6.10686	6.2784	6.31546	6.35105	6.21429	6.28558	6.27022	6.20487	6.07914	6.22679	6.24759	6.13117	6.16877	6.25245	6.51677	6.1848	6.30361	6.3904	6.2479	6.22265	6.22756	6.26709	6.15184	6.02355	6.08537	6.31517	6.09438	6.26678	5.98168	6.13761	5.9475	6.09748	5.93303
944	12.0183	11.7921	12.8206	12.2723	12.3335	11.7105	12.4548	12.8929	12.376	12.7397	12.2717	12.5822	11.8064	12.6105	12.6101	11.296	12.2375	12.1282	13.1018	12.6246	12.2766	11.7903	12.7629	12.8664	12.0392	12.4563	12.7562	13.0186	12.6478	11.3788	12.9922	12.8522	11.3354	12.5945	11.7264	12.4009	13.0131	11.9324	13.0008	11.9446	11.8741	12.6744	12.5756	12.1959
945	10.0504	9.66773	9.69803	9.40252	9.56517	8.94149	10.0552	8.9659	9.71429	8.83147	9.70076	9.13927	9.59429	9.33725	9.80601	8.85023	9.51923	8.53647	11.3928	9.47296	9.66395	9.08277	9.17146	9.85172	9.44271	10.0643	10.1778	9.5901	9.57789	9.05147	9.70681	9.59835	8.99973	8.92191	9.83332	9.54893	9.71923	8.69817	9.18979	9.17175	8.63576	9.86998	9.08616	9.49935
946	11.6896	11.8333	11.7971	10.5473	10.9624	10.4259	11.2914	11.318	10.7061	11.1429	12.7518	11.6056	11.6108	12.7719	11.2486	11.8962	10.7444	11.4245	11.0375	10.6498	11.1493	11.3744	11.4829	10.9123	10.8086	11.1732	11.8457	10.7324	10.5565	12.1142	11.9131	10.9955	12.159	11.5853	11.8408	11.137	11.0257	10.9556	10.3332	10.3297	10.107	11.8744	12.6101	11.5714
947	7.58341	7.03001	7.71605	7.67516	7.52423	7.90166	7.91238	7.14573	7.05363	7.14594	7.56036	7.63979	6.62283	7.65129	7.28534	6.7368	7.22227	7.15376	6.95701	7.1908	7.49767	7.20901	7.28698	7.57181	7.2684	7.37221	7.97315	7.23668	7.45031	6.76091	7.73783	7.56919	6.91334	7.90099	6.93892	7.78751	7.17603	7.05648	7.12661	7.481	7.22081	7.36914	7.96133	7.47028
948	6.81748	6.60456	6.58542	6.80113	6.61552	6.40668	6.62803	6.56338	6.59051	6.35791	6.59186	6.67476	6.3048	6.62549	6.46701	6.35571	6.52999	6.4098	6.57901	6.46582	6.53304	6.3663	6.2083	6.30976	6.38871	6.69246	6.94364	6.64106	6.52174	6.29215	6.6022	6.29138	6.43247	6.16827	6.24265	6.27317	6.39154	6.13898	6.65005	6.382	6.26118	7.10831	6.35719	6.98874
949	6.04832	6.08442	6.17319	6.42541	6.12015	6.12399	6.12973	6.19024	6.14274	6.02134	6.00228	6.16711	6.08581	6.14038	6.18696	6.17391	6.14481	6.15589	6.06936	6.12537	6.23379	6.11103	5.96581	5.96457	5.93784	6.30991	6.02805	6.20149	6.17128	6.08259	6.07934	6.07842	6.19598	5.90341	5.93481	6.06646	6.29894	6.05194	6.24959	6.07575	6.02308	6.00785	5.93981	6.0452
950	6.89311	6.81079	9.88884	8.21206	9.20306	8.39362	9.64814	9.30446	9.45061	9.60174	8.88511	8.20351	6.60107	9.24864	9.11779	8.1345	9.63709	10.3041	7.40191	7.80341	9.12995	9.90921	9.38875	8.74567	9.02044	9.63935	6.97188	7.96094	8.37139	8.45785	8.34808	8.8441	8.49379	8.35713	6.55925	9.27129	8.44507	10.0683	7.99191	8.0701	7.83412	6.84201	9.46215	7.03278
951	7.77674	8.155	8.05484	8.12322	8.16611	7.58509	8.03424	8.19736	8.05126	8.01875	8.00572	8.21895	8.24565	8.25792	8.49305	8.2992	8.2683	8.63652	8.40324	8.44938	8.52396	8.84557	8.28557	8.06208	8.39049	8.71846	8.02005	8.14166	8.07562	7.97659	8.06836	7.7152	7.91784	8.19332	8.27693	8.0141	8.06231	7.89507	8.44864	7.61952	8.02843	7.98584	7.66411	7.74005
952	13.2587	14.3779	14.4245	14.1517	13.8506	14.3288	13.9325	14.3104	14.1948	14.2657	13.6383	13.8832	13.862	13.7268	13.9424	14.2169	14.1432	13.9294	14.1906	14.2441	14.1047	13.8051	14.1681	13.9399	13.7709	14.1724	13.8915	14.3155	14.3505	14.3046	13.9436	13.8007	14.2762	13.5646	14.0181	13.7145	14.122	14.0913	14.2751	14.621	14.5431	13.7962	13.6155	13.7011
953	6.10652	6.11035	6.36572	6.69861	6.14021	5.97601	6.33743	6.08546	6.17637	6.0627	6.26354	6.30361	6.35424	6.25901	6.19342	6.15422	6.23334	6.12565	6.26925	6.09499	6.23379	6.20929	6.08164	6.11564	6.09324	6.41836	6.24806	6.29568	6.2998	6.20149	6.17391	6.07842	6.17187	6.16827	6.03569	6.08537	6.44898	6.11686	6.11137	6.21318	6.54461	6.12556	6.11669	6.06753
954	8.36663	8.74892	9.38887	8.65514	8.75531	8.74929	8.64184	8.55627	8.36271	8.59167	8.50533	8.63959	7.96955	8.43371	8.25322	8.32783	8.44241	8.68476	8.16748	8.22107	8.47926	8.44755	8.54802	8.03713	8.24506	8.9228	8.49201	8.48449	8.67655	8.4304	8.65576	8.28365	8.69861	8.78029	8.16085	8.20091	7.95683	8.5123	7.79608	8.17707	8.36905	7.81279	8.49727	8.22471
955	9.72415	10.5848	9.90272	10.0091	10.7186	10.7891	11.3328	8.81019	10.0287	8.90953	9.41594	9.84334	9.4178	9.51546	10.6249	9.33867	10.2585	10.0276	9.08811	9.36887	9.98864	10.1737	8.70866	9.43137	9.78837	10.7794	9.85368	9.88451	9.897	9.87074	9.87485	10.0413	10.1712	9.64464	9.67732	10.4952	9.5434	10.3902	9.59989	9.9823	9.90296	9.04055	9.72939	9.9408
956	9.05813	10.4953	9.81521	9.8429	9.7946	9.77903	9.98191	9.24849	9.54379	9.35829	9.77195	9.62232	10.1441	9.98208	9.62809	8.97336	9.61303	9.31099	9.32051	9.69338	9.71524	9.14203	9.26785	9.08532	9.61238	10.0063	9.53469	9.93969	10.1	9.29827	9.7771	9.35666	9.37873	9.81695	10.2861	9.73989	9.00436	9.24051	9.40507	9.67038	9.59685	8.9797	9.95379	9.17198
957	6.15371	6.18842	6.33345	6.45727	6.04695	6.07236	6.32867	6.40305	6.28941	6.38347	6.29478	6.41671	6.39094	6.44182	6.31636	6.25009	6.24281	6.28756	6.43737	6.3303	6.38245	6.44458	6.22056	6.28756	6.295	6.62056	6.33639	6.38001	6.52174	6.22393	6.44236	6.22756	6.39515	6.02587	6.12363	6.15538	6.28203	6.12691	6.68653	6.27147	6.30065	6.22631	6.04832	6.18696
958	15.058	15.9331	15.8468	15.5194	15.8233	15.7059	16.1976	15.3358	16.085	15.1322	15.4117	15.4173	15.5916	15.7618	15.8655	16.2134	16.2754	15.8966	15.1954	15.5451	16.1227	16.3209	15.7034	15.36	16.0018	16.5023	15.261	15.5372	15.7308	16.2502	15.444	15.187	16.4183	15.4551	15.745	15.912	15.032	15.8448	14.8709	15.356	15.7372	14.8196	15.4884	14.6948
959	10.9745	11.4894	11.4459	11.5101	10.919	10.9817	11.0496	11.3018	11.6485	10.8271	11.6229	12.1559	11.6874	11.9499	11.2065	11.5101	11.6731	11.9596	11.6672	12.1684	11.5577	11.9666	11.7704	12.6468	11.3306	12.5804	12.025	12.7316	12.5508	11.8105	12.438	12.9053	12.1619	12.5921	12.5641	11.812	12.1156	11.5232	11.7787	10.9272	11.3319	11.2519	12.1142	10.8172
960	12.3515	12.8296	13.4244	13.1814	12.8206	11.9291	12.6144	12.8473	12.5351	12.598	12.6109	13.1917	12.6217	12.6292	12.1537	12.9069	12.4277	13.2792	12.928	13.3656	12.8176	12.7802	13.2078	12.984	12.5528	13.0339	13.504	13.4795	13.726	13.33	13.5667	12.8781	13.2157	13.1333	12.8571	12.5497	12.7967	12.9697	12.8996	11.7898	12.0845	12.6141	12.745	12.844
961	14.0884	14.313	14.0125	13.8336	14.3588	12.9335	13.9889	13.3968	13.6266	13.2972	12.7074	13.7421	13.9394	13.5228	13.9983	13.576	13.9059	11.4297	13.6798	13.5025	13.6129	11.8862	13.5721	12.4903	13.6686	13.2608	13.2762	13.2856	13.2159	12.7102	13.322	11.5787	12.7634	13.4603	13.7798	13.3024	12.075	11.9921	13.7041	12.984	12.6879	13.8159	12.545	13.8929
962	17.2437	17.2375	17.36	17.4373	17.5975	17.2495	17.5055	17.1792	16.726	17.1169	16.0595	17.3469	17.4757	16.3848	17.2654	16.0397	16.5994	17.1035	17.6714	17.6665	17.5259	17.5707	17.2416	17.4121	17.4191	16.8684	17.5707	17.5508	17.7199	16.0645	17.0973	17.119	15.878	17.1429	17.3469	17.056	17.2926	17.3688	17.5172	17.4261	17.5259	17.6106	16.1644	17.3905
963	13.0503	13.3904	13.1098	13.0213	13.4031	13.1819	13.5783	12.1499	13.0253	12.1772	12.7106	13.1981	12.8777	12.8241	13.086	11.9897	13.0323	13.1493	12.8952	12.9156	13.4301	12.7672	12.5203	13.6613	13.1414	13.593	13.9294	13.5842	13.6682	12.9065	13.8092	14.1407	12.8559	13.9679	13.9912	13.8187	13.2154	12.4542	12.2299	12.8882	12.9457	12.5578	13.5145	12.9701
964	9.44707	8.05598	10.1081	11.6785	7.13532	9.6231	7.17704	10.2755	10.6371	9.94719	6.69992	9.47923	7.52486	6.91296	7.04931	12.0497	10.2939	10.1565	11.925	12.2557	7.04127	9.43199	10.0228	12.5568	7.06887	10.6191	9.8469	12.2097	12.1914	12.1428	9.89266	12.2204	11.9881	9.58744	7.65301	6.94099	12.6074	10.1449	11.9928	10.2196	10.5641	10.3412	6.46988	10.2359
965	6.06936	6.39237	6.38622	6.19399	6.17903	6.05194	6.27378	6.26476	6.10426	6.24265	6.19825	6.35284	6.11446	6.41879	6.27132	6.30525	6.21302	6.22208	6.22233	6.14089	6.21984	6.28606	6.05588	6.12846	6.295	6.39399	6.31859	6.26354	6.35908	6.26972	6.12574	6.27022	6.67441	6.12155	6.03569	6.01799	6.40111	6.1642	6.8796	6.28926	6.18958	6.13624	6.12708	6.10301
966	12.9215	11.062	12.7901	11.9853	10.9841	12.1811	11.5975	12.9385	11.2895	12.7634	11.8781	12.7721	11.5505	12.1435	11.8113	11.5257	10.9559	12.6262	12.918	12.8742	11.7484	12.3063	13.523	12.3311	11.6257	10.8105	13.0029	12.1837	12.5883	11.0067	12.1917	11.5409	10.2892	12.3196	10.9082	11.3181	11.7787	11.9236	11.8703	12.5479	12.6309	12.9409	11.1929	12.2352
967	14.9504	15.6134	15.3905	15.6256	15.2981	15.0663	14.9359	15.347	15.7712	15.4589	15.3961	15.9671	15.3889	15.5333	15.0726	15.4933	15.7339	15.6016	15.8088	15.7134	15.1326	15.7909	14.8947	15.409	14.9676	15.9011	15.1472	16.0681	15.878	15.5213	16.096	15.4791	15.5104	15.3844	15.2692	14.6563	15.7134	16.2593	15.9949	15.5731	15.7557	15.4712	15.546	15.3905
968	7.41666	8.39337	8.45043	7.93712	8.63739	8.08467	8.49208	8.70779	8.74641	8.28375	8.45105	8.62013	8.57457	8.57403	8.81088	8.67535	8.89244	8.45314	8.06341	8.07526	8.40628	8.42177	8.23949	8.37105	8.33913	8.81039	7.65905	7.91331	8.03284	7.86651	7.92192	7.64691	7.72152	8.40419	8.60657	8.37881	7.99993	8.09925	7.83396	8.17707	8.74039	8.14825	8.07898	7.97961
969	8.73823	8.85192	8.06902	9.39823	7.99812	7.81114	8.01729	7.87994	7.44311	7.64238	11.8036	10.6992	8.66519	11.8836	7.79788	7.00967	7.1152	7.78829	9.2473	9.60511	8.01663	7.92351	7.77419	8.22241	7.78405	7.94556	9.24918	9.72443	9.85142	7.16928	10.5047	8.29428	6.90563	10.3995	9.00298	7.96328	7.99199	7.76959	9.33725	7.64765	7.9335	8.92989	12.2626	8.85634
970	9.71579	10.038	10.0581	9.51695	10.3634	9.82491	10.2803	9.97835	10.0824	9.8789	10.8997	10.4153	9.70742	10.9056	9.92451	9.10673	9.90735	9.48386	9.64439	9.39955	10.0361	9.35143	9.71185	9.14688	9.89347	10.1256	9.59696	9.87859	9.57928	9.26439	10.1786	9.34431	9.10888	10.051	9.75167	9.83903	9.40681	9.7111	9.62052	10.0456	10.076	9.81178	10.9637	9.88277
971	14.6852	14.8259	14.5431	14.1772	14.7971	13.7962	14.9395	14.2706	14.234	14.1456	14.2247	13.6676	14.5148	14.4311	14.4382	14.7729	14.127	14.2068	14.0389	14.3109	14.8461	14.0556	14.4684	15.4732	14.5978	14.7862	14.9649	14.7216	14.518	15.224	14.0115	15.6432	15.0261	14.0071	14.9116	14.9716	15.3204	14.0845	14.2376	13.6497	13.9153	14.3164	14.9014	14.5393
972	13.5473	13.6803	13.3012	14.5412	14.0192	13.2814	14.0542	13.5192	13.4186	12.9872	14.2065	14.0796	13.9215	14.3476	14.3123	14.3673	13.5168	13.5425	14.9603	14.9273	14.2029	13.5654	13.4431	13.8973	13.9966	13.9029	14.0283	15.299	14.9792	14.1273	13.9546	13.7046	14.0979	13.7921	14.0913	14.2305	13.7128	13.5172	14.3878	13.7456	14.2194	13.9001	14.1578	13.3881
973	7.91133	7.88313	7.81756	7.4865	8.26109	6.99293	8.10126	7.27567	7.13516	7.58131	7.3265	7.52183	7.22088	7.48382	7.51352	6.89371	7.03813	6.95659	7.09385	7.19911	7.79458	7.06086	7.28172	7.14281	7.63631	7.3877	7.93598	7.47346	7.66594	7.29125	7.55827	7.48091	7.27928	7.47346	7.52538	7.76792	7.244	7.09694	8.00641	6.94863	7.03644	7.17189	7.8387	7.66996
974	11.6413	11.0566	10.95	11.5476	11.0709	11.2215	11.1615	11.1474	11.6236	11.03	11.4701	11.96	11.1687	11.5066	11.0147	11.4928	11.563	11.3063	11.6566	11.6861	11.1105	11.2338	11.0329	11.5096	10.9635	11.7751	12.0644	11.8641	12.0777	11.8151	11.8887	11.5983	11.5794	11.6252	11.2084	10.9932	11.591	11.5759	11.5189	11.6442	11.6854	11.8648	11.6681	11.6998
975	8.11269	8.40214	8.94068	8.16429	8.65361	8.57341	8.62192	9.52256	8.93442	9.12005	8.87828	8.82165	8.83944	9.22298	9.33959	9.18526	9.07747	9.58533	8.7491	8.7027	8.86723	9.6672	9.38875	8.73922	8.94514	9.12684	8.47799	8.30404	8.47499	8.18554	8.15075	8.12481	8.19521	8.50295	8.8788	8.60109	8.48553	9.57983	8.48991	9.14203	9.52756	8.70066	8.26677	8.16961
976	11.8151	12.6387	12.3335	12.4746	12.7323	11.8071	12.6987	11.8131	11.7683	11.8524	12.7508	11.8952	12.1776	12.6848	12.4133	12.1693	11.8496	12.3674	12.5767	12.3257	12.4151	12.2124	11.8502	11.7652	12.2275	12.1275	11.9333	12.8161	12.799	12.6657	12.0838	12.2278	12.649	12.0746	12.5091	12.4282	11.7657	12.1758	12.0973	11.6651	11.8983	11.5607	13.2074	11.8834
977	6.70347	6.67825	6.37612	6.68334	6.87121	6.47828	7.00831	6.79596	6.77205	6.6503	6.85602	6.81606	6.8913	6.80743	6.90369	6.70268	6.72133	6.73652	6.95701	6.83377	6.92663	6.87956	6.66955	6.78412	6.78876	7.02448	6.97188	6.93049	6.98653	6.64767	6.64095	6.66555	6.5082	6.44334	6.60972	6.65266	6.64343	6.66908	7.0613	6.79164	6.78185	6.66637	6.5427	6.66426
978	6.66488	6.49767	6.7779	6.74962	7.55789	6.75874	7.59508	6.68664	7.09118	6.6628	6.68664	7.12261	6.42827	6.6797	7.09128	7.05398	6.86031	7.11083	7.00904	6.7239	7.22677	7.07827	6.70297	7.00173	7.24046	7.1289	6.67022	6.93049	6.78004	7.37723	7.42837	7.11845	7.07231	7.15054	6.24265	7.28497	7.04424	7.17365	6.95551	6.74878	6.73789	6.36924	6.87015	6.45539
979	6.70347	6.18842	6.62525	6.15506	6.4382	6.45553	6.64803	7.43931	7.32528	7.19188	7.23471	7.22943	7.16594	7.23676	7.03077	7.18707	7.23525	7.06771	6.74788	6.5985	6.75605	7.13724	6.96693	6.7608	6.80231	7.43321	6.93789	6.70109	6.69494	6.68155	6.67953	6.63931	6.65502	6.57354	6.55925	6.51163	6.8314	7.36468	6.7829	7.02784	7.28375	6.91436	6.64695	6.62307
980	10.5039	11.0526	10.2586	10.0739	11.6571	9.62775	12.0395	10.6686	11.4614	10.3345	11.9578	12.1305	11.1286	12.0831	12.0883	10.962	11.4893	10.3136	10.5865	10.5387	11.6812	10.1777	10.5841	10.9553	11.7796	11.8238	10.6478	10.9457	10.7253	11.1402	12.1821	11.0704	11.1497	12.101	11.2465	12.266	10.8794	10.3027	10.4326	10.015	10.0714	10.6244	12.0898	10.4258
981	9.22349	8.10899	11.7411	9.88451	10.1312	9.68496	9.46919	11.3288	10.3681	10.5709	12.7614	12.9104	10.0128	13.4258	11.1219	13.0499	12.0026	10.4986	9.04753	9.44193	8.97693	11.8351	11.5142	10.7564	10.4312	10.3009	9.97472	9.39669	9.24148	9.85242	11.4832	9.20192	9.83367	12.8745	9.69591	10.6779	10.0277	12.4689	9.23185	10.2677	11.0302	11.0496	11.0909	9.61616
983	6.22136	6.40502	6.21703	6.30676	6.2172	6.2083	6.40529	6.29568	6.28024	6.53324	9.29606	6.45685	6.16819	8.87056	6.28949	6.26693	6.26925	6.15589	6.23856	6.12537	6.2057	6.20929	6.18271	6.64473	6.18867	6.54361	6.51177	6.40042	6.30781	6.41386	6.29154	7.00712	6.24376	6.12155	6.16313	6.16454	6.76188	6.36267	6.42064	6.51303	6.38419	6.25524	9.5584	6.31046
984	15.1643	15.0973	14.6961	14.8255	14.4985	14.2194	14.1918	15.111	14.7416	14.9044	14.5233	14.3737	14.8211	14.4958	14.4092	14.6578	14.3954	14.4457	15.1524	15.1904	14.9925	14.3458	14.8713	15.1486	14.701	14.5355	15.5275	15.1542	15.0158	14.4729	14.6172	14.5504	14.2644	14.0141	14.5666	13.8155	15.2717	14.6578	15.0495	14.8334	15.078	15.7909	14.1488	15.5896
985	6.54126	7.13516	6.58542	7.31196	8.42565	6.93452	9.59379	7.11405	6.85202	7.21443	8.32907	8.05883	6.85928	8.49305	10.072	8.25472	6.93789	7.16773	7.5541	7.65586	9.29005	7.29016	7.08284	7.02035	9.00627	7.39514	7.18511	7.89923	8.02103	8.52866	8.2555	6.99211	8.46492	8.24317	6.84796	10.31	6.9072	7.17365	7.48524	7.7455	7.66245	6.78621	8.53353	6.73849
986	6.55873	9.10508	9.1707	9.96747	8.36926	8.11802	8.39456	9.24272	9.44079	9.13509	9.48058	9.55258	8.52994	9.6933	8.25092	9.54415	9.21612	9.67395	10.2457	10.0912	8.45993	9.87637	9.17146	10.0169	8.2333	9.98279	7.00348	10.4292	10.1655	9.72153	9.91769	10.0291	9.81624	9.94665	8.9563	8.66945	10.0707	9.83854	9.97003	8.16215	8.3591	6.99434	10.0522	6.85783
987	11.5137	11.6265	11.5911	11.0397	10.7984	11.1293	10.6524	11.4255	11.7756	11.7536	11.2127	10.5524	11.1182	11.1326	10.539	10.9635	11.5528	11.1609	11.4602	10.8863	10.7979	11.0271	11.3621	11.4897	10.554	12.1714	12.1033	11.563	11.7743	11.3867	10.669	12.2485	11.5655	10.6232	11.7585	10.613	11.6236	11.0861	10.8651	11.3377	11.3045	11.2676	11.8629	11.3146
988	6.29945	7.17876	6.35424	6.18696	6.23692	6.23592	6.50543	6.32912	6.75896	6.44502	7.15177	6.40488	6.47291	6.98422	6.30736	6.2741	6.83749	6.47587	6.37922	6.03373	6.36924	6.5484	6.23459	6.54946	6.31379	7.04468	6.60539	6.4847	6.40474	6.41386	6.31335	6.57925	6.3757	6.19631	6.62257	6.34058	6.77121	6.78913	6.23301	6.36615	6.24061	6.35366	7.08048	6.33566
989	6.04832	6.67825	6.09273	6.06035	5.98932	5.97601	6.19124	6.19024	5.97219	6.31486	6.51227	6.31605	5.97039	6.31038	6.10686	6.19431	6.0514	6.10915	6.18606	6.03373	6.08829	6.0452	6.08164	6.08925	6.06771	6.32131	6.28072	6.19286	6.22056	6.19017	6.17391	6.09127	6.09412	6.16827	6.10215	6.1231	6.33479	6.09438	6.16695	6.19187	6.10215	6.12556	6.09748	6.0902
990	11.984	7.13516	6.5078	8.39269	5.96014	6.24457	6.21141	6.48028	6.35304	6.63738	6.38375	6.47666	6.00989	6.28941	6.18696	7.51634	6.3522	6.17263	7.26955	8.04933	6.23379	6.26087	6.40543	6.16877	6.16575	6.62056	12.9917	7.69964	8.73739	8.3666	6.39973	6.20675	8.05826	6.65947	6.07969	6.14814	6.35424	6.28516	7.7152	6.44556	6.65349	11.5181	6.10686	11.7804
991	15.5104	8.44053	6.33345	6.03282	5.93077	6.09946	6.16793	6.28516	7.54389	6.44502	6.24235	6.36327	6.26384	6.21141	6.18696	6.61209	7.3946	6.04557	6.23094	6.12537	6.19138	6.12674	6.2083	6.16877	6.0542	8.17459	15.5529	6.13932	6.22056	6.776	6.29154	6.20675	6.79678	6.19009	6.16313	6.0557	6.33479	6.26118	6.35424	6.18198	6.12015	15.555	6.17145	15.2996
992	8.92706	8.45953	8.77258	8.59746	7.43942	7.65138	7.67639	8.41223	8.66199	8.86723	7.68234	8.01806	8.02752	7.60375	7.51887	9.0568	8.70588	9.30357	8.27658	8.37824	7.61169	8.84557	8.44229	8.50636	7.51188	8.89713	9.493	8.41977	9.1445	9.59324	8.10013	8.6933	9.39376	8.20685	8.12954	7.59559	8.29638	8.9517	8.04956	7.5935	7.84599	8.65422	7.98682	8.66971
993	11.5532	12.1208	12.0552	11.5974	11.653	11.6761	11.4469	12.0055	12.4454	12.0942	11.1363	11.7485	11.6168	11.308	11.6555	11.6908	12.3198	11.508	12.2422	11.7237	11.5978	11.2579	11.8654	12.5927	11.5329	12.8571	11.9025	12.2786	12.194	12.0726	12.0513	12.8851	12.0923	11.9073	12.0508	11.5822	12.7409	11.5403	12.188	12.0759	12.2751	11.7719	11.6662	11.8502
994	9.55342	10.0067	10.9165	10.1796	10.2927	9.87606	10.2181	11.1299	10.1056	10.9694	9.82277	10.082	10.0045	10.1195	10.506	10.3815	9.8125	10.0223	10.4544	10.07	10.3559	9.97944	10.7798	10.263	10.3661	10.3665	9.76124	10.238	10.1296	10.1733	10.1551	9.99899	9.99856	10.0116	9.74754	10.2058	10.5336	10.419	10.3534	10.4267	10.7366	10.209	9.72778	9.98585
995	11.2439	12.1278	12.9053	7.37443	7.20818	12.7107	6.45553	12.3449	11.7723	12.6746	6.24235	10.571	11.2607	6.35674	6.4354	13.3963	11.9028	12.4304	8.12737	7.53142	8.55944	11.9419	12.7613	10.9151	7.92228	12.506	11.643	8.65609	7.68946	14.2948	11.0078	11.5399	14.1273	11.4594	12.2011	6.44291	10.3517	11.9485	7.87076	12.0629	12.5443	10.6768	6.19475	11.1706
996	6.27895	6.85426	6.51909	6.27386	6.19825	6.26498	6.36572	6.74092	6.65858	6.72629	6.56152	6.82882	6.3162	6.55031	6.47745	6.75788	6.66499	6.27022	6.41678	6.2131	6.30698	6.39338	6.53202	6.42702	6.31379	6.90567	6.55944	6.38001	6.41767	6.63978	6.44236	6.48324	6.65502	6.54701	6.34674	6.35585	6.34524	6.50082	6.53976	6.64389	6.70923	6.57717	6.4922	6.45539
997	8.19573	10.015	9.61512	9.58744	10.0593	9.01293	9.53971	9.38528	10.4161	9.62863	9.35856	9.69602	9.87347	9.4843	9.34377	10.0769	10.4943	10.1182	9.65471	9.5223	9.91224	9.91791	9.3607	10.855	9.90561	10.5503	8.60183	9.83646	9.99031	10.3424	9.87009	10.7711	10.1825	9.86975	10.0615	9.42563	10.7057	10.0859	9.28793	9.01017	9.2927	8.23289	9.94607	8.44453
998	9.93603	11.4034	10.9194	10.4411	10.9898	10.5595	10.4856	11.2688	11.474	11.2565	11.0709	11.5831	11.4505	11.1091	10.9542	11.357	11.3587	11.0859	11.1322	10.7561	11.34	11.1991	10.7989	11.1239	10.9773	11.648	10.3333	11.1983	10.6717	10.99	11.5701	11.2228	11.1477	11.5526	11.5607	10.5934	11.5532	11.6746	11.1377	11.1903	11.563	10.7018	11.1304	10.2808
999	7.28718	7.32546	7.00967	8.04887	7.24305	6.59314	7.15227	7.44822	7.31009	7.1829	7.22551	7.34267	7.23591	7.43113	7.49638	7.38297	7.5338	7.19368	7.75025	8.15611	7.11702	7.33068	7.09917	7.11024	7.10916	7.58281	7.74349	8.16603	8.50081	6.96785	6.85143	6.79346	7.00037	6.94863	7.1658	7.26409	6.66106	7.20026	8.61953	7.11164	7.17262	7.40707	14.2503	7.28141
1000	6.0218	6.30765	6.08357	6.08581	5.96014	5.99816	6.10426	6.16592	6.12846	6.20325	6.04065	6.17967	6.08581	6.15772	6.03935	6.01918	6.0514	5.95986	6.16793	6.07914	6.15017	5.99034	5.98652	6.01975	5.93784	6.24142	6.33639	6.24061	6.13693	6.10686	6.12574	5.94672	6.0423	6.10556	6.01277	6.04832	5.87253	6.07272	5.96991	6.23363	5.98022	5.9976	6.04832	6.11531
1001	12.6191	10.993	13.6607	11.3634	11.24	10.8762	11.349	13.7826	12.8214	13.8227	11.3145	12.0557	10.6453	11.6432	11.3698	11.4739	12.8773	11.7245	11.4038	11.4715	11.1972	11.7145	14.1432	10.8309	11.0911	13.8285	13.6037	12.2159	12.0584	12.0059	12.6068	11.5207	12.2576	13.0382	11.6981	12.2341	10.5843	11.5919	11.5318	11.1437	11.0668	12.8526	12.3962	12.6732
1002	6.15371	6.57063	6.15236	6.22679	6.15086	6.01881	6.21141	6.30781	6.36253	6.28187	6.48297	6.37312	6.19399	6.38113	6.30736	6.32806	6.38843	6.10915	6.37922	6.15422	6.2057	6.23592	6.18271	6.28756	6.18867	6.50227	6.45933	6.31038	6.40474	6.374	6.29154	6.32912	6.3255	6.21284	6.07969	6.17196	6.11068	6.18907	6.07629	6.4982	6.25186	6.26414	6.10686	6.33566
1003	9.02007	14.8944	14.2676	12.1631	12.8738	13.3918	12.979	13.9351	12.1515	13.8951	12.544	13.5451	13.8066	12.9132	12.6108	13.8125	12.1533	14.4828	12.7046	12.5674	12.5268	14.6645	13.8414	9.25684	12.2786	12.5915	9.04491	12.7244	12.1758	14.0682	13.6541	9.44262	14.085	13.5633	14.2257	12.8411	8.83731	14.9504	12.9967	13.8546	13.504	8.75977	13.1957	8.88672
1004	16.9684	17.3446	17.3169	17.0099	17.3863	17.1965	17.0079	17.1686	17.8408	17.1429	17.4012	17.1563	17.4144	17.5975	17.0634	17.5259	17.8537	17.3648	17.3537	17.3041	17.4667	17.2787	17.3884	17.6083	17.3946	18.1327	17.5427	17.4731	17.4307	17.7524	17.637	17.4962	17.6555	17.5736	17.5736	17.0928	17.4731	17.0928	16.9927	17.3825	17.447	17.145	17.5687	17.1509
1005	6.5893	7.50914	7.09504	6.63744	7.24938	6.81606	6.99635	7.40813	7.68056	7.34042	7.15177	7.35146	7.37625	7.48669	7.3066	7.33521	7.62698	7.3785	7.11623	7.13435	7.3872	7.45539	7.03081	7.30829	7.09436	7.97659	7.18511	7.19646	7.20933	7.21989	7.38397	7.12961	7.14218	7.28367	7.11615	6.92621	6.81013	7.31499	6.63533	7.24011	7.31112	7.00336	7.23394	7.13003
1006	8.88597	7.08048	6.64534	10.4611	9.73267	8.97813	9.92778	6.67851	6.3111	6.72066	10.1606	6.55687	6.19399	10.0837	10.1181	6.36937	6.31936	7.32684	10.7096	10.4283	9.2615	7.85601	6.64614	8.62592	9.20075	6.48873	8.86215	10.5787	10.5067	6.45524	6.26972	8.66979	6.53644	6.37414	6.22233	9.90069	9.10239	8.1847	10.5903	9.47688	8.91346	9.14964	10.0784	8.95371
1007	5.95146	6.8752	6.05086	6.08581	6.15987	5.91288	6.05034	5.93481	6.10426	6.12777	6.07842	6.40488	5.99769	6.11548	6.15017	6.10391	6.07575	6.40029	6.10915	6.09499	6.06539	5.9158	5.98652	5.97983	5.93784	6.25245	6.22772	6.18744	6.22056	6.05696	5.98623	6.13394	6.06899	6.07611	5.86944	5.98764	5.90747	6.01733	5.94964	6.23363	5.99072	6.03136	5.93981	6.11531
1008	11.6001	10.1759	10.6235	9.03617	11.3872	9.47283	10.1849	9.92378	10.0176	9.82638	7.31226	8.9981	8.91544	7.25324	9.91967	9.71524	9.66473	9.9178	8.54743	8.94957	10.4803	9.81241	10.1429	8.52034	10.4454	10.7806	11.2039	9.05772	8.84477	9.99657	9.44063	8.68523	10.2442	9.05219	8.85784	9.98397	8.55552	9.89066	8.6784	9.5944	9.42563	10.8967	7.86414	11.5441
1009	6.34042	7.17876	6.47587	6.30676	6.73906	6.32363	6.33743	6.54864	6.54789	6.61198	6.40138	6.7272	6.49552	6.69074	6.57013	6.57642	6.61768	6.34359	6.52588	6.47922	6.57502	6.47175	6.42764	6.58231	6.50697	6.9264	6.63389	6.60404	6.68225	6.4899	6.56189	6.49268	6.52702	6.4098	6.32536	6.28148	6.26461	6.63174	6.26678	6.78515	6.44611	6.47989	6.4922	6.59239
1010	6.23952	7.16928	6.43048	6.39894	6.67578	6.21703	6.44502	6.835	6.56529	6.89531	6.7557	7.02169	6.93837	6.98043	6.79472	6.68986	6.64129	6.40029	6.56486	6.36924	6.44001	6.6291	6.65343	6.59935	6.67832	6.86395	6.63389	6.55247	6.65125	6.60368	6.68864	6.57925	6.51819	6.49794	6.50808	6.5	6.46648	6.9624	6.50808	6.83771	6.54461	6.76948	6.4922	6.43098
1011	6.85172	7.5264	6.74049	6.59004	7.24938	6.9512	6.65694	8.25948	6.98909	8.26891	6.4899	6.79959	6.65289	6.72972	6.73089	6.93058	6.96496	6.41928	6.76807	6.61991	6.89371	6.86157	6.62276	7.21245	6.90953	7.41743	7.45661	6.93049	6.83316	7.11484	6.96496	7.18456	7.17119	6.81737	6.55925	6.65266	7.27501	6.69908	6.49082	7.18391	7.18341	7.12838	6.43574	7.22791
1012	6.44277	7.5264	6.6862	6.54106	7.05208	6.96014	6.7888	7.44822	7.4068	7.35043	7.70748	7.64682	7.49635	7.86993	7.70135	7.61806	7.66281	6.70064	7.00904	6.86821	6.89371	7.54431	7.11065	7.09794	7.11845	7.36347	7.11413	6.99352	6.96	6.89531	6.97757	7.02654	7.07231	7.89141	7.73307	7.20648	6.98542	7.36468	7.09453	7.51862	7.3243	7.22909	7.06257	6.85783
1013	13.5672	14.3645	13.2181	13.5238	14.0464	13.6622	13.5187	12.4503	13.2955	12.4739	12.6131	13.1547	13.1019	12.7364	13.156	13.3707	13.3352	13.8534	13.7371	13.6536	13.2514	13.6607	12.9132	14.0208	13.4058	13.532	13.8641	13.9377	13.7396	13.8588	13.8458	13.4441	13.6222	13.4726	13.6271	13.1516	13.5943	13.3397	12.9862	13.0881	12.8283	13.1822	12.6486	13.6773
1014	8.81103	9.35946	9.45966	8.69938	9.57604	9.31426	9.23035	9.2615	8.34163	9.08905	9.01529	8.81844	8.46873	9.27734	9.30143	8.48611	8.22125	8.91536	8.70844	8.56787	8.59746	8.95971	9.4365	8.98273	8.61603	10.1025	9.63063	9.76524	9.35474	9.36872	9.45688	10.2962	9.99031	9.86634	9.9727	10.1621	9.10239	8.68626	8.47835	8.96181	8.78623	8.69603	10.3321	8.82976
1015	6.0218	7.06423	6.11226	6.12223	6.33298	6.15673	6.05034	6.03336	6.12846	6.20325	6.00228	6.32912	6.03345	6.19212	6.05086	6.07202	6.07575	6.07806	6.21334	6.10915	5.9354	6.01827	5.96581	6.0616	5.93784	6.30991	6.2998	6.17903	6.21236	6.04485	6.29154	6.07842	6.24376	6.07611	6.04832	6.03045	6.05465	6.19956	5.98849	6.28926	6.13761	5.9475	6.10686	6.18696
1016	6.08829	7.45291	6.1231	6.11	6.32283	6.15673	6.10426	6.01008	6.10426	6.09711	6.05194	6.30361	6.05901	6.14038	6.10686	6.09145	6.19009	6.09316	6.25446	6.12537	5.96457	6.15506	5.97611	6.0062	5.96409	6.43168	6.33639	6.23221	6.09798	6.15422	6.05465	6.07842	6.25589	6.06062	6.07969	5.9989	6.02862	6.21284	6.00414	6.30819	8.31734	5.9976	5.93981	6.18696
1017	5.95146	6.98226	6.07396	6.25886	6.23692	6.15673	6.05034	6.16592	6.15354	6.13889	6.06448	6.39414	6.05901	6.22764	6.09711	6.09145	6.10915	6.04557	6.23856	6.10915	5.9354	6.09955	5.96581	6.11564	5.9896	6.24142	6.3541	6.23221	6.17128	6.17795	6.2472	6.14662	6.14582	5.94867	6.01277	6.13932	6.03734	6.17474	6.03118	6.27147	6.00247	6.0745	6.00657	6.17391
1018	6.12363	6.99082	6.38622	6.28949	6.36704	6.2083	6.10426	6.01008	5.91719	6.10721	6.00228	6.22273	6.03345	6.14038	6.0852	6.07202	6.1686	6.02604	6.23856	6.14089	5.91421	6.07184	5.9158	6.19431	6.01463	6.43168	6.31859	6.23221	6.09798	6.17795	6.05465	6.02513	6.20913	6.07611	5.98821	6.04832	6.17572	6.22567	6.11137	6.27147	5.92454	6.03136	6.06672	6.17391
1019	6.08829	7.06423	6.48615	6.52341	6.36704	6.28682	6.07878	6.03336	6.07825	6.05194	6.0902	6.39414	5.93665	6.22764	5.99289	6.13385	6.201	6.06881	6.25446	6.10915	6.05006	6.07184	6.0084	6.12846	6.14274	6.28667	6.21703	6.28103	6.07629	6.13033	6.19777	6.07842	6.22056	5.97468	6.01277	6.13932	6.12155	6.09438	6.00414	6.35048	5.9352	6.02161	6.0368	6.18696
1020	6.12363	7.22159	6.60527	6.63744	6.3904	6.19058	6.29138	5.96841	6.26866	6.05194	6.02824	6.32912	6.10111	6.22056	6.0852	6.16508	6.26925	6.10233	6.23856	6.09499	6.06539	6.15506	6.0084	6.2209	6.12015	6.32131	6.23896	6.23221	6.18975	6.17795	6.17391	6.15864	6.30376	6.06862	6.12363	6.11217	6.04794	6.36267	6.11137	6.31546	6.06485	6.02161	6.08581	6.20962
1021	6.17063	6.95257	6.21703	6.71359	6.34359	6.31038	6.36572	6.34889	6.28941	6.04266	6.45982	6.4373	6.19399	6.24376	6.18696	6.09145	6.19009	6.23856	6.23856	6.19415	6.19889	6.08529	6.15623	6.19431	6.20929	6.54361	6.15134	6.26354	6.23685	6.2479	6.2472	6.12189	6.26709	6.11085	5.98821	6.1231	6.43988	6.09438	6.21703	6.0151	6.30065	6.06466	6.00657	6.26043
1022	6.04832	6.7032	6.09273	6.63744	6.28148	6.22615	6.30961	6.32912	6.17637	6.03127	6.10355	6.31605	6.22296	6.19212	6.10686	6.18548	6.25245	6.19647	6.23094	6.18182	6.25901	6.12674	6.14429	6.0616	6.15277	6.51677	6.17272	6.19286	6.2998	6.25918	6.07934	6.1848	6.22056	6.06062	5.98821	6.1231	6.33479	6.09438	6.10391	6.14756	6.14848	5.9976	6.02805	5.93303
1023	6.07896	6.49767	6.132	6.57305	6.17903	6.19058	6.40529	6.26476	6.12846	6.01008	6.02824	6.13573	6.16819	6.24376	6.10686	6.10391	6.201	6.22208	6.246	6.09499	6.24664	6.12674	6.06809	6.07575	6.01463	6.45995	6.17272	6.28103	6.23685	6.14292	6.17391	6.07842	6.14582	6.0084	6.1112	6.06646	6.34524	6.13898	6.17391	6.18198	6.13761	5.97326	5.98521	6.02069
1024	5.99475	6.31965	6.11226	6.62137	6.2172	6.28682	6.34718	6.25353	6.16711	6.03127	6.19825	6.13573	6.19399	6.27462	6.13906	6.15422	6.06342	6.22208	6.18606	6.18182	6.21269	6.09955	6.14429	6.0062	6.06771	6.45995	6.28072	6.25589	6.23685	6.13033	6.17391	6.13394	6.09412	6.01725	6.06826	6.1231	6.33479	6.05194	6.14934	6.15772	6.13761	5.92036	5.93981	5.96439
1025	6.0218	6.18842	6.17319	6.90048	6.14021	6.2083	6.29138	6.16592	6.15354	6.05194	6.26354	6.22273	6.05901	6.21141	6.15017	6.07202	6.1686	6.2057	6.17474	6.13334	6.2057	6.1848	6.08164	6.14274	6.0796	6.48873	6.25886	6.28103	6.2998	6.20149	6.15069	6.13394	6.24376	6.06062	6.03569	6.04832	6.31517	6.11686	6.16695	6.12372	6.08268	6.0452	6.0368	5.94643
1026	12.3754	13.6811	13.3082	12.9067	12.7786	12.947	12.8551	13.1245	13.1402	13.0473	13.0244	13.0311	13.3222	13.3528	12.7939	13.0714	13.2207	13.8046	13.5769	13.2211	13.4	13.33	12.9778	13.2074	12.9857	12.8653	13.0238	13.3319	12.7762	13.0872	13.0402	13.1245	13.2371	13.4664	13.7771	13.3409	13.1733	13.6852	13.349	13.1988	13.2309	13.1711	13.316	12.9293
1027	7.98565	9.2972	6.61505	7.41314	6.82052	7.66064	7.22341	6.49635	9.5949	6.38347	7.70748	6.99612	9.32993	7.54082	6.8425	9.34614	9.68821	8.50328	6.61876	6.67545	6.93842	8.71048	6.40543	6.58231	6.7337	10.2677	8.61879	6.85661	7.11963	9.81412	7.15693	6.94834	10.077	6.9624	9.84529	7.09264	6.84728	8.38935	6.62979	7.29053	7.53987	7.85111	8.01139	7.89117
1028	11.7432	6.62875	6.51909	11.3258	7.24938	6.72242	7.34439	6.44556	6.49794	6.31486	6.742	6.39414	6.44065	6.82759	6.98718	6.44693	6.49122	6.35351	10.9702	11.5169	6.92663	6.23592	6.35337	10.3339	6.72698	6.86395	12.1356	11.2293	11.404	6.61283	6.31335	10.443	6.65502	6.55616	6.10215	7.16553	10.517	6.07272	11.3576	6.60126	6.46264	11.6323	6.81984	11.66
1029	13.2074	12.4188	13.626	11.7395	13.172	13.4337	13.2194	13.1571	13.2555	13.2047	11.7234	13.4637	12.0627	11.8022	12.9252	14.7084	13.0868	13.1587	11.9343	11.6449	13.2134	12.9723	12.9581	11.7624	12.8452	13.2935	13.282	11.9138	11.7325	14.8473	13.925	11.954	14.8941	13.6378	12.3086	12.7489	11.9692	13.3447	11.9333	13.4966	13.3326	13.2352	11.9438	13.2198
1030	6.81013	6.60456	6.7779	8.62328	6.74754	6.63764	6.77205	7.03108	6.79927	6.70153	6.64614	6.85908	6.80925	6.80743	6.73089	6.88509	6.8314	7.01597	8.6928	8.53553	6.78213	6.78483	6.65343	9.90188	6.62356	7.06946	7.08132	8.58783	8.6494	6.71439	6.96496	9.7433	6.70952	6.4098	6.2629	6.40711	9.46293	6.47956	8.34641	6.52893	6.83898	6.81968	6.31125	6.65325
1031	10.4394	9.25804	9.61123	10.3442	9.79971	9.08048	9.7867	9.22277	10.0968	8.99958	9.49055	9.14265	8.86287	9.37054	9.64506	10.3118	9.77622	8.79357	10.4318	10.3658	9.80428	8.24418	9.19856	10.7313	9.52087	10.0196	10.8508	10.2952	10.3159	10.4076	9.43689	10.4226	10.4354	8.96904	8.89381	9.37703	10.8392	8.48982	10.0909	9.04872	8.77872	10.642	9.27907	10.4994
1032	6.05892	6.15052	6.84987	6.66672	6.3111	6.01881	6.28378	6.76847	6.19988	6.77147	6.61925	6.19334	6.26384	6.80743	6.28457	9.50507	6.25245	6.17263	6.18606	6.15422	6.32867	6.15506	6.54959	6.0062	6.09324	6.43168	6.25886	6.22376	6.25353	9.33678	6.13812	6.10686	9.49174	5.92314	6.01277	6.10494	6.24712	6.03336	6.24959	6.07575	6.04539	5.9976	6.70003	5.99362
1033	6.7839	7.39657	7.60187	7.4997	7.24305	7.72759	7.21149	6.86253	7.09118	6.90093	6.38375	6.47666	6.85928	6.46648	6.63931	6.63614	6.88165	6.73652	7.32398	6.7239	6.74395	6.70347	6.76743	6.75447	6.67832	7.30104	6.7608	6.99806	6.87891	6.92211	6.7896	6.97029	6.90563	6.44334	6.7779	6.63834	6.95307	6.51078	6.7418	6.9549	6.79548	6.56962	6.56238	6.74814
1034	11.0947	10.4985	10.8255	10.7288	10.2769	10.358	10.193	10.7993	9.92402	11.0972	9.82324	9.9657	10.4364	10.0851	10.2467	9.76091	9.97786	10.0314	10.9946	10.8194	10.3633	9.9432	10.723	11.0603	10.1857	9.90116	11.4866	10.8319	10.8626	9.79708	9.63757	10.8501	9.67895	9.51033	10.2637	9.99314	11.1424	10.1988	11.0721	10.4084	10.3523	11.5137	9.99426	11.0183
1035	6.63776	6.67825	6.56498	7.36529	6.59537	6.31038	6.52433	6.56338	6.61456	6.44502	6.48297	6.55687	6.35424	6.53037	6.52986	6.47175	6.53644	6.66499	7.35226	7.03009	6.8351	6.41967	6.39486	6.9198	6.58778	6.63307	6.66408	7.22417	7.21467	6.41386	6.40909	6.8815	6.472	6.30135	6.24265	6.25886	6.96693	6.28516	7.15582	6.34118	6.37414	6.50808	6.26461	6.46648
1036	6.15371	6.20929	6.35424	6.50647	6.34359	6.01881	6.23935	6.28516	6.28024	6.16106	6.11479	6.08047	6.11446	6.31038	6.23904	6.11377	6.14481	6.2057	6.16793	6.16139	6.27209	6.12674	6.05588	6.19431	6.09324	6.40668	6.25886	6.43209	6.26103	6.17795	6.17391	6.10686	6.14582	6.49794	6.07969	6.06646	6.52056	6.1642	6.34027	6.23363	6.18958	6.12556	6.08581	5.91838
1037	7.61806	8.38031	8.06902	7.85663	7.70768	7.72759	7.92772	8.25446	8.70954	8.00302	8.05159	8.59225	8.38913	7.96554	8.36107	8.4065	8.66199	7.75321	7.51359	7.88251	8.09158	7.86049	8.02456	7.944	7.86232	9.23554	7.73035	7.91331	7.76035	7.89141	7.92192	8.13474	8.2408	8.39882	8.67018	8.43384	8.13634	8.53768	8.14218	8.41749	8.40923	8.4607	7.97423	7.7561
1038	6.03336	6.12493	6.28148	6.99533	6.14021	6.10686	6.25652	6.26476	6.10426	6.20325	6.12691	6.22273	6.3162	6.21141	6.10686	6.06233	6.1686	6.15589	6.12855	6.12537	6.19138	6.12674	6.10635	6.11564	6.01463	6.38086	6.21703	6.32578	6.23685	6.20149	6.22265	6.07842	6.22056	6.32522	6.01277	6.08537	6.25589	5.98327	6.13924	6.14756	6.37414	6.14797	6.25245	6.0902
1039	8.67945	8.31529	9.06643	8.45953	8.08859	8.99536	8.37118	8.69522	8.65871	8.6544	8.36026	8.92883	8.31823	8.26694	8.28802	8.97262	8.72064	8.30702	8.0141	8.21279	7.96926	8.74455	8.56596	8.56385	7.88101	9.57033	8.65774	8.53469	8.29065	9.0303	8.80734	9.05245	9.31917	8.90192	8.22962	8.23837	8.5359	8.75593	8.00829	8.87837	9.00526	8.64529	8.35338	8.65912
1040	12.7283	9.32363	9.60288	11.2281	11.0815	9.45519	12.0578	8.82017	6.12846	8.57107	9.54869	9.21261	9.13019	9.41754	11.7555	6.83339	6.1686	6.14917	10.8937	11.1803	11.1639	6.1848	9.3908	11.0818	11.0861	6.43168	13.1773	11.0596	11.4947	7.50036	9.18072	11.5173	7.33098	9.42002	9.4364	12.0093	10.9948	6.106	10.5265	9.15069	9.14769	12.1703	9.62642	12.5045
1041	9.79718	10.874	10.5914	10.5365	9.65713	10.2627	10.0532	10.8794	11.1453	10.5829	11.4759	10.8053	11.1641	12.1033	11.3409	11.4313	11.7185	12.7123	12.3214	12.5597	11.7997	12.1935	12.4398	12.1923	12.1352	12.1056	12.1255	12.1891	12.1227	11.6853	11.6574	12.6912	11.5624	11.4849	12.2438	10.9301	11.4229	10.8171	11.3207	10.9779	10.902	11.1959	11.6837	10.3853
1042	9.68393	10.8472	10.2597	10.5265	11.0586	9.90604	11.3131	10.3152	10.508	10.1064	10.9802	10.6589	10.739	11.0417	11.417	10.041	10.4147	10.6957	10.9286	10.6889	11.2839	10.5252	10.0944	10.639	10.9224	10.5653	10.5429	10.722	11.1849	10.1957	10.7032	10.7959	10.3716	10.658	10.9495	11.2049	10.8775	10.7152	10.4326	10.1709	10.3543	10.3036	10.8305	10.2618
1043	6.50435	6.50966	6.55375	6.676	6.60582	6.38304	6.96973	6.31852	6.35304	6.24265	6.5292	6.44706	6.72045	6.52401	6.58116	6.28317	6.31936	6.34359	6.33967	6.40458	6.50845	6.33819	6.41596	6.69709	6.5665	6.56916	6.82611	6.5827	6.61044	6.44502	6.48337	6.91544	6.39515	6.39272	6.48337	6.77449	6.77121	6.26118	9.16413	6.48415	6.39399	6.61638	6.33479	6.64294
1044	8.23346	8.05598	7.89912	7.62241	8.54774	7.4941	8.63959	7.70358	7.74018	7.41314	7.6414	7.63294	8.60639	7.60088	8.64253	7.61024	7.69824	7.416	7.48657	7.7791	8.82433	7.38121	7.6556	7.9401	8.76465	8.0761	8.67922	7.89358	8.05774	7.7495	7.61874	7.95495	7.91784	7.93435	9.06605	8.76713	7.97291	7.17365	8.00641	7.56403	7.71727	8.3808	7.78099	8.28679
1045	12.212	12.6501	13.2464	12.6186	12.9869	12.066	12.8003	12.9892	12.3668	12.7634	12.9156	12.3426	12.5658	13.0815	12.6938	12.5858	12.2636	12.8022	12.6844	12.6474	13.0233	12.5402	12.9762	11.9987	12.7786	12.8038	12.7816	12.9259	12.8879	12.7494	12.4876	12.1177	12.8777	12.3284	12.8359	12.7459	11.9446	12.7431	12.2583	12.2259	12.3974	12.4493	13.1516	12.4192
1046	6.10652	6.18842	6.22756	6.24265	6.32283	6.0818	6.27378	6.24044	6.18907	6.11965	6.16337	6.27641	6.25075	6.39399	6.28949	6.21429	6.14481	6.10915	6.22233	6.16139	6.30698	6.22233	6.05588	6.19431	6.16575	6.54361	6.3737	6.44654	6.33045	6.29215	6.22265	6.15864	6.24376	6.23575	6.04832	6.13932	6.39154	6.12691	6.77205	6.28926	6.20929	6.08304	6.05696	6.11531
1047	6.35908	6.40502	6.47587	6.80113	6.50927	6.24457	6.70014	6.48885	7.23338	6.43055	6.72775	7.47278	6.58011	7.00717	6.4354	7.10896	7.0705	6.95659	7.18212	6.84551	6.4098	6.87956	6.39486	6.44502	6.44045	7.54802	6.6198	7.29359	7.30774	7.50435	8.00671	6.57925	7.57055	7.7415	6.2629	6.56504	6.75381	7.00129	7.13795	6.49295	6.56202	6.38488	7.30921	6.28523
1048	15.6046	14.6265	14.1864	15.8621	15.1077	13.2646	14.8083	14.3799	13.5682	14.1188	14.5233	14.5393	14.5216	14.7759	14.8696	13.6091	13.4456	13.2693	15.925	16.0743	15.1542	12.9808	14.3748	14.6724	14.8709	13.5078	16.2659	15.9539	16.1356	13.5508	14.5157	14.1323	13.1563	14.047	14.3853	14.5412	14.7643	13.119	15.7566	13.8469	14.084	15.9781	14.3667	15.7082
1049	10.114	9.39574	9.89984	9.99235	9.32595	9.02407	9.5625	9.61955	10.6552	9.59184	10.3342	9.86673	9.08374	10.4061	9.03427	9.42327	10.6313	9.4871	9.89547	10.1129	9.29682	9.17668	9.7427	9.58686	9.18056	11.2706	10.6127	10.4513	10.5064	9.90795	10.01	10.1034	9.83367	10.209	9.54463	9.46709	9.51444	9.35548	9.97841	9.08476	8.90157	10.1134	10.9358	10.0972
1050	6.93195	9.2972	7.22104	7.49316	9.52858	8.11802	9.77374	7.13283	8.6269	6.98689	9.04378	7.46455	8.98901	9.42081	9.80369	8.85379	8.27936	10.4052	7.32398	7.47592	9.66395	10.3942	7.14215	6.66151	9.59127	8.97262	7.21777	7.62168	7.64286	9.18166	7.48267	6.57925	9.1463	7.3577	9.07362	9.81556	6.64343	10.5555	7.64661	8.51017	8.17008	6.99434	9.43944	6.7282
1051	8.35298	11.8096	12.3448	9.78216	11.5357	9.86841	10.7253	11.7281	10.4062	11.8225	9.57906	10.9427	11.09	9.70507	10.3706	10.9145	10.4844	10.9241	10.3621	10.0044	10.8506	10.6094	11.9732	10.5291	10.828	11.1399	8.97296	10.6096	10.2843	11.329	10.9511	10.6823	11.3251	11.2589	11.7229	10.5762	10.1924	10.5652	10.3863	9.64068	9.59685	8.42049	10.1012	8.83933
1052	6.2587	6.68974	6.60527	7.03182	6.36704	6.22615	6.52433	6.63738	6.52381	6.41541	8.12409	6.49753	6.59058	8.10301	6.45672	6.48879	6.60456	6.47587	6.8797	6.96666	6.4945	6.47175	6.33016	8.65886	6.35234	6.68076	6.42743	7.26734	7.14211	6.39399	6.54234	8.76724	6.39515	6.76948	6.33536	6.32593	8.88486	6.4076	7.31818	6.45363	6.49635	6.47228	8.37431	6.33566
1053	7.05548	8.25265	7.55529	7.2862	7.12927	7.78948	7.244	7.83026	7.74871	7.41314	7.95155	8.02992	8.5542	8.42469	7.82254	8.53665	8.05174	8.95432	7.4826	7.51836	7.3577	8.43537	8.29907	7.79442	7.7818	7.87213	7.21777	7.31309	7.34267	7.81127	7.929	7.30304	7.59437	8.24317	8.71462	7.67913	7.88617	7.96955	7.67417	8.06231	8.4128	7.59632	7.38423	7.31697
1054	7.87255	7.00967	8.64931	8.35014	7.39708	6.87791	7.65104	8.39933	7.49524	8.24996	7.58609	7.39867	7.32213	7.70371	7.45012	7.2368	7.3946	7.26991	7.91238	8.05484	7.36563	7.31481	8.4034	7.63859	7.23135	7.70344	7.94747	8.16847	8.41165	6.97465	7.15693	7.7758	6.78767	7.15054	7.08106	7.26822	7.80609	7.28933	8.77233	7.27045	7.44605	7.87331	7.4942	8.01404
1055	9.75461	10.5101	10.3193	9.91097	9.85438	9.96941	10.1488	9.62273	11.0307	9.53831	9.73637	9.41154	9.64506	10.0328	9.65311	10.6296	10.9839	10.3834	9.72513	10.0678	9.80428	10.0542	9.83262	10.1267	9.53761	11.6101	9.90662	10.365	10.3668	10.9547	9.83916	10.2006	10.84	9.54771	10.226	9.94743	9.80914	10.29	9.63861	9.78114	9.87485	9.51469	10.267	9.92117
1056	8.74472	9.58424	9.33935	8.00604	8.22842	9.16667	8.44507	8.60752	10.0684	8.70833	6.99271	9.93118	8.72323	6.98422	7.53973	9.79853	10.0037	10.3565	7.51024	7.64332	7.38234	10.1533	8.43362	8.57369	7.44109	10.6191	8.42095	7.96094	8.00022	10.0476	9.88536	9.12936	10.1051	10.0802	9.00898	8.00572	8.55108	10.4921	8.07944	8.8911	8.90709	8.32837	7.40584	8.79338
1057	6.91838	6.85426	6.59561	6.45727	7.24938	6.81606	7.27815	6.99533	6.9479	6.62502	6.89126	7.13524	6.79004	6.83791	7.05648	6.85161	6.91905	6.77595	6.68664	6.5985	7.02945	6.75734	6.62276	6.70581	6.92621	7.05418	7.16601	6.67902	6.66908	6.62283	6.82047	6.66555	6.39515	6.83414	6.4356	6.96186	6.89121	6.76122	7.46054	7.15312	7.25792	7.11853	6.75283	7.03278
1058	8.79387	9.28219	8.98757	8.64884	9.35869	9.17762	9.16824	8.28133	7.74871	8.23035	8.26229	8.84467	9.13899	8.61356	8.96518	7.86079	8.11511	9.0764	8.3276	8.7145	9.49428	9.67139	9.18373	9.1604	9.72513	7.58281	8.75161	8.16603	8.39909	7.32047	8.12504	7.83501	7.01496	8.83167	9.2062	8.49623	8.00263	8.47456	8.15263	8.34156	8.523	8.16498	7.5382	8.36718
1059	10.0354	7.67084	7.40252	6.99533	6.57438	7.8233	6.8133	7.12596	7.39058	7.09166	7.71836	7.50036	7.46199	7.72764	6.57013	7.3736	7.15492	7.11853	7.02035	6.94145	6.60083	7.13724	7.41425	7.26054	6.37986	7.57574	9.54995	6.92114	7.07928	7.83182	7.95627	7.15074	7.90299	7.71467	7.46172	6.61198	7.03073	6.96973	7.79608	8.1448	7.55523	9.57384	7.93947	9.62599
1060	9.89825	9.26638	9.62615	10.1357	9.67732	9.78694	9.23242	9.8523	10.3907	9.57669	10.6501	10.6737	9.34346	10.6182	9.44669	9.54033	10.0297	10.0525	10.7391	10.5156	9.73528	9.90337	9.55801	10.1384	9.44164	10.5908	10.1751	10.7954	10.4962	9.62208	10.6279	10.096	9.57678	10.3139	9.22714	9.2614	10.3988	10.3729	10.8598	10.6301	10.5181	10.4382	10.6009	10.387
1061	7.28289	7.58131	6.1231	6.11	7.48187	6.51315	7.37179	6.11085	6.3111	5.98774	7.16282	6.22273	7.06787	7.11853	6.74549	6.07202	6.36704	6.06152	6.18606	6.23237	7.34845	6.1848	6.08164	6.42702	7.25853	6.69246	7.22672	6.43209	6.33045	6.13033	6.2472	6.48324	6.09412	6.25901	7.6657	7.43436	6.42	6.21284	9.30084	6.80862	6.54461	6.69877	7.5382	7.15659
1062	9.62737	10.4462	11.0192	11.5189	10.3444	9.93449	10.3854	11.2907	10.7426	10.801	11.2291	10.9385	10.3372	11.2781	10.6314	10.522	10.4313	11.0101	11.9747	11.927	10.5304	10.9703	11.2398	11.9703	10.4116	10.8986	9.71898	12.1955	11.7732	10.4946	11.0538	11.6664	10.5041	10.8179	10.4191	10.5904	11.9149	11.4191	12.268	10.579	10.7372	9.73637	11.0736	9.43882
1063	10.3245	8.00704	11.6831	9.03466	6.80236	9.14278	6.94482	10.8547	8.63439	11.1023	7.42884	7.05812	7.19318	7.43808	6.65895	9.40734	8.74712	10.6321	9.20348	9.2615	6.92153	10.8855	11.2712	9.98166	6.7748	8.65938	10.8306	9.30345	9.54761	9.86663	7.09162	9.96209	9.57615	6.78546	7.19157	6.59862	9.16231	10.9761	8.80105	8.10145	8.73078	9.48081	7.55395	10.1014
1064	14.3396	13.9266	13.0356	14.7209	14.5223	14.4074	14.6329	12.9371	13.0003	12.7942	14.2608	13.314	13.4195	14.2582	14.2971	13.7128	12.9311	13.8176	14.2851	14.6032	14.449	14.0803	12.9978	13.9198	14.2889	13.4017	14.5532	14.4444	14.9488	14.0342	13.618	13.9576	13.9075	13.3514	13.7937	14.3271	13.798	13.9546	14.1736	14.3541	14.5419	14.0413	14.5056	14.2883
1065	6.35908	6.08442	6.09273	6.07414	6.07076	6.01881	6.31799	6.05928	6.07825	6.18173	6.19825	6.10686	6.05901	6.15772	6.15017	6.09145	6.12198	5.95986	6.14952	6.05696	6.2057	6.0452	6.15623	6.08925	6.09324	6.33219	6.33639	6.20149	6.23685	6.13033	6.10301	6.13394	6.10652	6.0514	6.05769	6.08537	6.28203	6.18907	6.59215	6.22345	6.04539	6.0452	6.02805	6.16454
1066	8.66387	8.69451	7.47758	9.3907	8.62681	7.62804	8.71386	7.22212	8.02764	7.2308	7.62416	7.49619	8.08536	7.5132	8.5856	7.97606	7.74963	6.85612	9.49163	9.35297	8.37128	7.08716	7.39687	8.27043	8.28941	8.6529	8.63451	9.30154	9.63744	8.16017	7.80466	8.57673	8.18839	7.67633	8.6115	8.61484	8.39059	7.09694	8.95934	7.72521	7.72521	8.33518	7.97423	8.40628
1067	11.381	10.8863	11.558	10.1897	10.5099	9.90035	10.5545	11.0247	10.0452	11.2786	10.0809	11.0445	10.0823	9.97115	9.99845	10.7688	10.1403	10.5448	9.81261	10.13	10.186	10.588	11.0702	10.4973	10.0217	10.4808	11.4387	10.264	10.3668	11.1983	11.3392	10.493	11.0675	11.1978	10.2224	9.92512	10.2492	10.1249	9.53971	9.51162	9.53368	10.7281	10.2859	11.4758
1068	6.45201	7.18674	7.42881	6.61235	6.74754	6.33396	6.91343	7.28027	7.54389	7.53577	6.63353	6.53656	6.826	6.59204	6.64847	7.67186	7.43398	7.8274	6.85273	6.6642	6.74395	7.62938	7.20416	7.2864	6.76817	7.92308	6.82611	6.9489	6.86799	8.04487	6.67953	7.44215	7.6924	6.46264	7.14914	6.75294	7.23699	8.0627	6.96944	6.79733	6.73789	6.48791	6.50227	6.54222
1069	12.4592	12.8831	13.9963	12.544	12.9638	12.029	12.5127	13.7683	13.2897	14.0715	13.7787	13.6761	12.8416	14.0101	12.8674	12.8198	13.7909	10.8361	11.7144	11.825	11.9509	11.3288	13.2964	12.9734	12.3365	11.9128	10.8201	11.1134	11.1402	10.7931	12.3292	11.1972	11.2531	13.7134	12.9349	12.412	12.4108	12.1674	12.1912	11.9737	11.9005	12.3451	13.0594	12.2486
1070	9.68673	8.22415	9.01653	9.12309	8.31065	6.68137	8.18113	8.55085	7.47888	8.56378	8.46761	7.18502	7.63064	8.323	7.88202	7.14361	7.32047	7.16773	9.31462	9.29619	8.37128	7.23222	8.62211	9.28164	8.21691	7.51188	9.91262	9.35656	9.35979	7.3888	7.67121	9.01277	7.21719	7.46509	7.74578	8.20704	9.08918	7.46102	9.52312	7.11164	6.99533	9.88911	8.53063	9.91606
1071	6.16222	6.78913	6.132	6.24265	6.12015	6.02748	6.2209	6.39414	6.10426	6.41541	6.5292	6.16711	6.19399	6.38113	6.28457	6.28317	6.28558	6.18975	6.36572	6.18916	6.19138	6.20929	6.30676	6.32979	6.20929	6.51677	6.5914	6.41879	6.33045	6.41386	6.2472	6.36549	6.26709	6.22679	6.07969	6.17196	6.30856	6.26118	6.24959	6.42237	6.24061	6.19566	6.12708	6.20962
1072	9.95853	10.4033	10.3382	9.83262	10.4976	9.94859	10.6191	9.5215	8.55896	9.93564	9.64807	9.66074	9.09526	9.72728	9.68768	8.64667	8.57313	9.32231	8.98093	9.14389	10.0627	9.34654	9.72128	8.49623	9.85958	9.84699	10.0045	9.72346	9.80821	9.43734	10.1357	9.34202	9.80588	10.5236	10.1186	10.4689	8.14079	9.12836	8.56273	8.94399	9.15484	8.92243	10.7492	9.83022
1073	6.50435	7.84599	7.15368	6.76732	6.7829	6.807	6.69084	7.34412	7.81386	7.31973	7.73573	7.14922	7.60205	7.89177	7.12398	7.44918	7.97934	7.61391	7.28718	7.20747	7.25995	7.53119	7.58179	7.2864	7.34419	8.1102	7.21777	7.16745	7.33383	7.10233	7.10498	6.79346	6.91334	7.0408	7.44072	6.74103	6.92219	6.91961	6.89481	7.15312	7.28375	6.94307	7.30921	6.87485
1074	11.5757	13.4083	7.92094	13.6413	11.9494	13.6523	12.9921	7.8409	13.6903	7.86985	15.1196	16.0574	12.9285	15.1182	13.0856	14.2223	13.7686	13.5783	13.603	13.4784	12.8143	13.601	7.49825	10.6648	12.4769	14.3433	12.1933	13.8453	14.1268	14.3562	16.3863	10.7229	14.395	16.2828	13.2478	13.1612	10.242	13.412	13.2991	14.0619	14.1681	12.1209	15.2841	12.2042
1075	6.17063	6.78913	6.39731	6.21141	6.554	6.05194	6.70786	6.24044	6.26866	6.54688	6.56152	6.39414	6.42827	6.4354	6.61057	6.26693	6.42528	6.27022	6.3532	6.16886	6.65209	6.23592	6.22056	6.65343	6.82027	6.62056	6.45933	6.30361	6.40474	6.31303	6.28257	6.63931	6.31363	5.97468	6.07969	6.67832	6.60717	6.3111	6.38828	6.21318	6.19905	6.26414	6.17145	6.43098
1076	11.2615	12.4935	12.6932	11.9957	12.2354	12.2981	12.8719	12.3656	12.7002	12.1945	12.3795	12.3055	11.9267	12.7137	12.8134	12.8641	12.6296	12.7963	12.4538	11.9542	12.7261	13.2198	12.8071	12.442	12.6669	13.2176	11.2766	12.3307	12.2949	12.9956	12.5969	12.22	12.9865	12.4048	12.3557	12.9382	12.2003	12.8856	11.8869	12.4454	12.5021	11.1959	12.6037	10.9765
1077	6.97576	7.71839	7.31804	6.85056	6.72236	7.01012	6.8727	7.6053	7.68056	7.42701	7.83719	7.80149	7.69802	7.95095	7.24545	7.66499	7.6815	7.32684	7.14402	6.9625	7.29659	7.49273	7.13621	7.2368	7.10916	7.92308	7.38175	7.00232	7.27192	7.35371	7.61038	6.95776	7.43377	7.44703	7.57103	7.00702	7.32901	7.78983	7.27865	7.7455	7.81577	7.92256	7.6184	7.29266
1078	7.48273	7.13516	6.58542	8.75383	6.61552	6.26498	6.56535	6.90547	6.90606	6.86346	6.84281	7.23925	6.7727	7.00258	6.80658	6.8433	6.85415	6.64981	9.00399	8.64164	6.75605	6.63956	6.63236	7.57925	6.7337	7.15445	7.65058	8.88886	8.9236	6.66378	7.07915	7.39031	6.5082	6.94863	6.50808	6.5	7.68096	6.75304	9.62052	6.70874	7.07231	8.08611	6.60171	8.0043
1079	16.0634	15.8739	16.7071	16.9163	16.8474	16.0018	16.5941	16.5436	16.3625	16.5294	17.0044	17.0687	15.7838	16.9855	16.759	16.2689	16.0634	16.2567	17.1316	16.875	16.8021	15.9083	16.5277	16.4311	16.6028	16.8035	16.3819	17.1776	17.2712	16.6629	17.2142	16.671	16.5663	16.7273	15.1636	16.0051	16.5447	15.7737	16.5232	16.1833	16.2765	15.9518	17.0856	15.932
1080	6.15371	6.7588	6.47587	6.15506	6.42668	6.19058	6.32867	6.48885	6.48965	6.44502	6.42806	6.35284	6.35424	6.5013	6.31636	6.40839	6.61768	6.28088	6.37922	6.05015	6.34165	6.26087	6.28324	6.30976	6.25245	6.71582	6.40839	6.29568	6.39701	6.4899	6.22265	6.34738	6.30376	6.37414	6.12363	6.18975	6.12708	6.33819	6.47228	6.46947	6.34552	6.16793	6.15017	6.26043
1081	15.082	15.2753	15.3001	16.0098	15.3445	15.036	15.3606	14.6923	14.8781	14.9796	14.2022	15.0278	14.6104	14.4536	14.9866	14.6816	15.0124	15.0506	15.6968	15.4117	14.9583	14.9815	14.6051	14.7403	14.8	15.2353	15.1224	16.0074	15.8838	15.0101	15.2704	15.1182	15.1326	15.3303	15.0421	14.9481	14.7607	15.23	15.3326	14.5867	14.9324	14.716	14.9873	15.2501
1082	6.39701	7.28111	6.88371	6.57305	6.82052	6.41906	6.74092	6.92386	6.8131	6.89531	10.2072	6.85908	6.6628	10.3777	6.9191	6.9078	6.90349	7.26248	7.19629	6.83377	7.23728	7.20901	7.3264	7.02035	7.15168	7.63081	7.01462	7.07832	7.06927	7.04067	7.11276	7.03834	7.02255	6.78546	6.68021	6.55756	6.60717	6.75304	6.79231	6.83771	6.78185	6.59101	10.3297	6.70297
1083	8.49954	6.84453	6.40839	6.21911	6.36704	6.12399	6.14327	6.35719	6.17637	6.31486	7.05838	6.41671	6.29138	7.25324	6.27132	6.25009	6.21302	6.14141	6.26925	6.15422	6.19889	6.12674	6.23459	6.44502	6.20929	6.43168	8.64889	6.33819	6.2998	6.33368	6.31335	6.40138	6.26709	6.27531	6.22233	6.15538	6.33479	6.28516	6.09534	6.32593	6.12726	8.86723	7.78363	9.02696
1084	6.04832	6.65434	6.01583	6.03282	6.04695	5.92384	6.0218	6.1383	6.07825	6.28187	6.24235	6.17967	6.11446	6.20182	6.0852	6.05194	6.12198	6.06152	6.14952	5.97039	6.13573	6.1848	6.033	6.08925	6.06771	13.6197	6.3541	6.32578	6.15481	6.10686	6.10301	6.09127	6.06899	6.51793	6.03569	6.01799	5.99437	6.04501	6.02235	6.34118	6.15805	5.97326	6.09748	6.11531
1085	12.2318	11.196	12.0966	12.0276	12.918	12.0942	12.7814	11.9469	12.1623	11.7532	12.0441	12.8043	11.2228	12.3397	12.7193	12.0392	12.0182	12.5431	12.2054	12.1024	12.8687	12.4437	12.1195	12.3611	12.7467	12.5469	12.717	12.5757	12.31	12.2322	13.1911	12.2909	12.1684	12.999	11.4515	12.7752	12.1529	12.6501	11.9553	12.0932	12.2933	12.3723	13.9206	12.3119
1086	7.82879	8.54546	8.60055	8.58085	9.0062	8.28389	8.82528	9.21538	9.05813	8.83511	8.50696	8.57015	8.63827	9.07491	9.35131	9.02381	9.10948	8.68009	9.35595	9.39813	9.29515	8.86947	8.80785	8.59514	9.02709	9.28495	8.68453	9.53438	9.4403	8.26694	8.31142	8.1892	8.42191	8.53704	8.68723	9.06483	7.93877	8.53768	8.98514	8.51983	9.09988	8.74019	8.46941	8.57764
1087	14.1381	14.3761	14.3687	13.734	14.7535	14.0481	14.485	14.4426	14.3815	14.4378	14.7247	14.5122	14.139	14.5329	14.6802	14.2909	14.2552	13.8821	14.7557	14.026	14.7167	14.4308	14.5015	14.3222	14.6	14.5437	14.4292	14.1323	13.9858	14.4354	14.6179	14.0933	14.3997	14.3535	14.3861	14.4116	14.5077	14.3787	14.0208	14.6154	14.1864	14.4684	14.5246	14.0187
1088	6.81013	7.13516	7.0351	6.25186	6.64614	7.26344	6.35616	7.20986	6.90606	7.1404	6.61925	6.98846	6.73783	6.78451	6.78213	6.69558	7.01769	6.89481	6.79591	6.80118	6.96	7.21616	7.09917	6.61494	6.64343	7.37997	7.1788	6.81737	6.84987	6.66378	6.85143	6.62502	6.56529	6.99819	6.84796	6.35585	6.15219	6.74326	6.26678	7.10078	7.48168	6.8314	6.55215	6.90806
1089	10.7233	11.2775	11.0449	11.2693	12.0629	10.8669	11.5529	11.1074	11.3126	11.281	11.7348	11.4659	11.1468	11.9863	11.467	11.1293	11.1891	11.1597	11.5084	11.3845	11.784	10.9859	10.835	11.518	11.6549	11.4148	11.2614	11.7426	11.7552	11.2989	11.8199	11.5892	11.1368	11.5792	11.13	11.3175	11.6777	11.5329	11.2636	11.1974	11.3134	11.156	12.278	11.1828
1090	10.9614	10.5518	8.48628	9.72599	8.4943	8.28389	7.9312	9.40055	10.3206	9.07387	8.88985	8.49317	10.2233	9.37642	8.92706	9.16332	10.1868	9.09683	10.5301	10.0609	9.21641	8.6656	8.72831	8.98038	8.68411	11.06	11.0386	10.1657	10.2702	8.98064	8.52651	8.53833	9.00727	8.6979	10.4856	8.40868	8.29638	8.81019	9.14849	8.71846	9.41341	10.5138	9.03587	11.0512
1091	13.0495	10.629	8.88818	10.814	11.8101	11.3288	11.7754	8.59828	10.8264	8.66604	7.57023	8.70908	10.0297	7.46804	11.3685	10.6431	10.6834	9.26065	10.9552	10.5051	11.2189	9.34361	8.64345	10.3772	11.0437	11.4333	13.0193	11.2537	11.1076	11.2934	9.2053	11.0263	11.4026	9.12534	10.5054	11.6528	10.5542	9.50618	10.6734	11.0712	11.0517	12.3659	8.02019	12.8685
1092	8.81808	9.84737	8.72097	8.65977	9.05493	8.9317	8.9062	9.24351	9.47865	9.43059	8.73583	9.51175	10.3609	9.16015	9.62075	9.01759	9.28557	8.64571	8.99584	9.23583	9.77143	9.28934	8.86058	9.14688	9.44164	9.28979	9.90965	9.29221	9.60683	9.11542	9.28557	9.13533	9.18714	8.87955	10.057	8.90464	9.48878	9.55405	9.4508	9.93978	9.78406	9.89347	9.01184	9.09057
1093	6.30894	7.08048	6.23935	6.17555	6.36704	6.05194	6.12973	6.53449	6.39154	6.39901	6.34478	6.49753	6.25075	6.43026	6.33923	6.48297	6.41781	7.03228	6.33967	6.31747	6.25901	6.39338	6.30676	6.44502	6.20929	6.69246	6.3925	6.35277	6.43026	6.39399	6.31335	6.36549	6.39515	6.22679	6.25321	6.15538	6.31517	6.54461	6.19947	6.60126	6.14848	6.28317	6.08581	6.35908
1094	13.8924	14.6073	13.6343	14.2933	14.8154	14.107	14.1173	13.3982	14.071	13.2163	14.036	14.0982	14.2579	14.0018	13.9394	13.9414	13.8201	13.5385	14.3469	14.2776	14.3748	13.5385	13.3829	13.8995	14.3041	14.0268	14.2896	14.3323	14.3853	14.0208	14.2546	13.2064	13.7598	14.0012	14.0606	13.5721	14.0448	13.5583	13.8616	14.2624	14.0989	14.1268	13.4935	14.4298
1095	10.0991	10.3081	10.034	10.8269	10.3915	9.61916	10.0064	9.89266	10.3693	9.96556	9.69099	10.2889	10.1294	10.1655	10.3518	10.1625	10.2759	10.2995	11.0087	11.4004	10.5304	10.6015	10.3901	10.5959	10.4513	11.1996	11.0516	11.9293	11.8317	10.4865	10.9589	10.6996	10.7293	10.9524	10.7574	10.7707	10.0232	10.2681	10.9839	9.70164	9.4356	10.1035	10.4924	9.82797
1096	14.0058	13.87	14.2579	13.8297	13.244	13.3215	12.8515	14.2579	14.084	14.4122	13.6941	13.9572	13.5707	14.0208	13.181	14.321	14.097	13.9779	13.9503	13.9696	13.0734	13.7883	13.9801	13.7556	12.9872	14.1213	14.2263	14.0946	13.9452	14.1015	14.123	13.6383	14.1632	13.8571	13.462	12.6113	14.0807	14.2896	14.2492	13.8208	13.8716	14.3652	13.8464	14.3859
1097	12.1419	11.7394	12.5345	12.0777	11.0999	11.0109	10.7718	12.6246	12.1811	12.4243	12.1062	12.1774	12.1607	11.98	11.2072	11.5269	12.0776	11.6897	12.6514	12.2242	11.0463	11.8232	12.3175	12.2911	11.1511	12.4495	12.5034	12.4418	12.1301	11.4011	12.2852	12.0724	11.3732	12.071	11.8037	10.7147	12.5343	11.898	12.2727	11.3572	11.4943	12.6927	11.488	12.3682
1098	11.3148	11.2852	11.2911	10.9418	11.4185	11.4198	10.6705	12.2714	12.3435	11.9518	11.5329	12.0967	11.8499	11.6338	11.907	12.0044	12.3478	11.3594	12.1063	11.7278	11.4623	11.8521	11.7234	11.8916	11.4965	12.4151	11.9803	12.1051	11.7181	11.5936	11.8111	11.6941	11.6759	11.715	11.7433	11.0344	12.4227	12.3055	12.0286	12.3224	12.2199	12.8616	11.2279	11.8177
1099	10.683	10.2571	10.4064	10.0155	10.3001	10.516	9.80212	9.13121	9.4765	9.70234	8.5253	8.49972	8.98534	8.60666	8.86156	9.40289	9.66051	9.51561	9.71781	9.41814	9.06009	9.46695	9.90162	9.85723	9.34913	10.1006	10.2938	9.93304	9.82353	9.97718	8.77685	10.3145	10.0114	8.76224	9.5889	9.20379	9.45664	9.11285	8.99788	9.35793	9.15484	9.32737	9.00203	10.1972
1100	11.3928	12.0007	11.461	11.876	13.0144	11.304	12.3962	11.5093	10.8388	11.4976	11.3801	11.4634	11.7776	11.5295	12.4935	11.1802	10.7817	11.4926	12.4799	12.1268	12.4811	11.1812	11.381	11.3245	12.6042	11.3435	12.0946	12.4291	12.3539	11.2702	11.8883	11.5007	11.2212	11.6701	11.9329	12.3442	11.6728	11.6091	11.831	11.5123	11.403	11.9097	11.613	12.0088
1101	6.04832	7.00967	6.11226	6.22679	6.2587	6.17263	6.07878	5.98473	6.17637	6.16106	6.02824	6.39414	6.11446	6.25901	6.05086	6.04448	6.19009	6.12565	6.246	6.15422	6.01696	6.11103	5.98652	6.16877	6.06771	6.33219	6.25886	6.23221	6.20437	6.10686	6.1624	6.17128	6.18598	6.12155	5.98821	6.06646	6.09586	6.2384	6.07629	6.25416	6.08268	6.02161	5.98521	6.13932
1102	6.00647	6.94145	6.11226	6.24265	6.2172	6.17263	6.0218	5.92213	6.24664	6.13889	6.00228	6.27641	6.05901	6.17458	6.10686	6.09145	6.14481	6.09316	6.22233	6.12537	6.01696	6.0452	5.98652	6.0616	6.0273	6.38086	6.3737	6.23221	6.25353	6.15422	6.15069	6.15864	6.19598	6.06062	6.01277	6.13932	6.06378	6.1642	6.02235	6.21318	6.091	6.02161	6.04832	6.19825
1103	6.06936	7.09866	6.28148	6.30676	6.36704	6.22615	6.17903	5.92213	6.21204	6.05194	5.93009	6.26322	5.98521	6.15772	6.0852	6.10391	6.15589	6.07806	6.25446	6.10915	6.02587	6.05696	5.902	6.14274	5.9896	6.35585	6.3541	6.25589	6.15481	6.05696	6.15069	6.10686	6.12032	6.03336	6.05769	6.06646	6.14446	6.2384	6.07629	6.35719	6.05358	5.9475	5.98521	6.18696
1104	6.10652	7.15242	6.37612	6.38127	6.3111	6.24457	5.97687	6.03336	6.116	6.20325	6.04065	6.22273	6.15363	6.17458	6.0852	6.09145	6.26925	6.09316	6.23094	6.14089	6.01696	6.07184	6.08164	6.23459	6.01463	6.26354	6.25886	6.18744	6.13693	6.17795	6.12574	5.97228	6.33479	6.03336	6.04832	6.15538	6.16979	6.26118	6.07629	6.28926	6.06485	5.9976	6.00657	6.28523
1105	6.04832	7.30327	6.37612	6.62137	6.4133	6.26498	6.15456	6.05928	6.19988	6.03127	6.02824	6.39414	6.03345	6.19212	6.03935	6.11377	6.27856	6.00545	6.22233	6.09499	6.03209	6.17031	5.94136	6.08925	6.09324	6.30991	6.2998	6.15456	6.22056	6.23623	6.19777	6.15864	6.24376	6.07611	6.03569	6.04832	5.9448	6.2384	6.12189	6.35719	6.02308	5.97326	6.21863	6.16454
1106	6.04832	6.8752	6.11226	6.62137	6.19825	6.24457	6.30961	6.17704	6.15354	5.98774	6.57728	6.35284	6.25075	6.21141	6.15017	6.17391	6.14481	6.27022	6.21334	6.07914	6.28574	6.19598	6.11931	6.0616	6.06771	6.54361	6.02805	6.17079	6.2998	6.17795	6.13812	6.15864	6.22056	6.0514	6.04832	6.10494	6.43014	6.09438	6.18246	6.02805	6.31021	6.10391	5.96129	6.26043
1107	6.04832	6.58146	6.19483	6.64514	6.2172	6.24457	6.30088	6.29568	6.19988	6.03127	6.12691	6.23793	6.25075	6.17458	6.16877	6.04448	7.15492	6.22208	6.18606	6.12537	6.22679	6.1848	6.033	6.14274	6.01463	6.64473	6.19448	6.18744	6.2998	6.15422	6.11394	6.05024	6.12032	5.94867	6.03569	6.08537	6.29894	6.12691	6.14934	6.23363	6.13761	5.9976	6.00657	6.02069
1108	5.96841	6.33204	6.09273	6.65248	6.15987	6.2083	6.27378	6.24044	6.26866	6.09711	6.10355	6.16711	6.35424	6.25901	6.06252	6.11377	6.201	6.2057	6.16793	6.10915	6.23379	6.15506	6.033	6.16877	6.09324	6.63307	6.1848	6.28103	6.285	6.11863	6.1624	6.13394	6.19598	6.02587	6.10215	6.01799	6.43014	6.00135	6.19947	6.19187	6.12015	6.0452	5.93981	5.99362
1109	5.98101	6.15052	6.11226	6.57305	6.12015	6.26498	6.27378	6.26476	6.22345	5.97087	6.10355	6.16711	6.3162	6.24376	6.15017	6.05194	6.12198	6.18975	6.18606	6.11737	6.21984	6.12674	6.08164	6.08925	6.16575	6.55713	6.23896	6.19286	6.23685	6.22393	6.07934	6.1848	6.14582	5.95741	6.07969	6.07485	6.42	6.07272	6.26678	6.12372	6.05358	5.9026	6.00657	5.99362
1110	6.06936	6.13804	6.10301	6.65248	6.23692	6.16592	6.25652	6.21494	6.24664	6.09711	6.17391	6.10686	6.47291	6.15772	6.10686	6.07202	6.17869	6.14141	6.12855	6.15422	6.25901	6.11103	6.02134	5.97983	6.12015	6.51677	6.23896	6.24061	6.25353	6.17795	6.17391	6.1848	6.14582	6.04511	6.05769	6.13167	6.31517	6.04501	6.23301	6.10051	6.10215	6.10391	6.04832	5.91838
1111	6.08829	6.11035	6.18598	6.59004	6.18984	6.33396	6.23935	6.32912	6.17637	6.20325	6.17391	6.17967	6.62283	6.24376	6.25886	6.17391	6.25245	6.23856	6.21334	6.19415	6.19889	6.1848	6.18271	6.14274	6.06771	6.59376	6.28072	6.41879	6.31439	6.15422	6.2472	6.1848	6.19598	6.24265	6.02355	6.07485	6.43988	6.07272	6.24959	6.21318	6.33653	6.12556	6.02805	5.93303
1112	12.456	6.7032	6.38622	10.5411	7.50182	8.52354	7.21742	6.51071	7.85545	6.30736	6.31486	9.86673	6.51614	6.35674	7.1152	7.17452	7.58286	8.75903	9.61852	10.6297	7.42798	8.93294	6.25886	6.62803	7.43349	8.39776	12.2892	10.1242	11.0809	7.57762	10.412	6.8119	7.75157	9.91276	6.13285	7.21563	6.94524	8.4065	9.9738	7.78074	9.1384	12.3143	6.17145	12.2381
1113	6.50435	6.85426	7.00112	7.09406	6.81298	6.85293	6.8133	7.06642	7.07271	6.83677	6.8732	6.75629	7.22088	7.07928	6.96458	6.96973	7.01769	7.03228	6.85939	6.73646	6.91672	6.98043	6.76743	6.78412	6.8871	7.28497	6.85278	6.77033	6.87891	6.66378	6.80658	6.61684	6.63726	6.81737	6.68021	6.61198	7.03073	6.55496	6.55793	6.55787	7.04895	6.80825	6.62869	6.52068
1114	6.2587	6.78913	6.47587	6.84425	6.4382	6.37198	6.98303	6.30781	6.35304	6.25292	6.00228	6.35284	6.60107	6.15772	6.28949	6.25886	6.3522	6.22208	7.79788	6.20115	6.25901	6.24759	6.2083	6.34027	6.25245	6.76055	6.3737	6.52354	6.62368	6.65553	6.19777	6.51702	6.54563	6.07611	6.50808	6.25199	6.72289	6.1642	6.45995	6.15772	6.21992	6.14797	5.88088	6.19825
1115	11.5625	11.6153	11.0797	11.0791	11.4987	11.2324	11.238	11.2795	10.6271	10.8746	11.8496	11.4441	11.7046	11.7866	11.7274	11.5926	10.2155	11.6432	11.7458	11.7377	11.9335	11.0858	11.2303	10.8495	11.4137	10.8554	12.2035	11.6202	11.7224	11.8862	11.6332	10.848	11.5972	10.6979	10.9068	10.7671	11.1448	11.2515	11.5061	11.5396	11.6715	11.7992	11.2136	11.2231
1116	7.60599	7.30963	7.0502	7.18333	7.26391	7.01863	7.94519	6.96845	7.12622	6.91833	6.77595	6.78579	7.08008	6.63474	7.0105	7.00112	7.01769	6.87946	8.91253	6.67545	7.08666	7.16132	6.86253	6.98359	6.8729	7.44097	7.76484	6.87782	6.97115	7.565	7.03014	7.11845	7.45866	6.45363	7.38814	7.11659	7.492	6.76122	6.80113	6.86253	6.51177	7.45545	6.76847	7.22073
1117	6.17918	6.45821	6.51909	6.93766	6.28148	6.14071	6.38419	6.42986	6.39154	6.26244	6.26354	6.37312	6.3048	6.33016	6.35105	6.35571	6.40458	6.32698	6.33967	6.25621	6.44734	6.28606	6.23459	6.2209	6.23094	6.56916	6.40839	6.41879	6.43026	6.374	6.31335	6.22756	6.33479	6.04511	6.10215	6.20553	6.4098	6.1642	6.34027	6.23363	6.21992	6.22631	6.15017	6.13932
1118	6.40668	6.72629	6.74049	7.03633	6.67578	6.56897	6.74092	6.89849	6.66555	6.59284	6.81904	6.77137	6.51614	6.97465	6.72072	6.58791	6.80326	7.05327	6.64437	6.56	6.69227	6.86996	6.65343	6.48054	6.45748	7.06946	6.5296	6.63514	6.5848	6.48028	6.58231	6.51702	6.67441	6.34058	6.41159	6.3174	6.72289	6.522	6.48388	6.45363	6.52793	6.50808	6.66466	6.26043
1119	6.13134	6.18842	6.21703	6.57305	6.12965	6.08995	6.07878	6.05928	6.02587	6.05194	6.11479	6.09367	6.00989	6.19212	6.16877	6.17391	6.09816	6.17263	6.14952	6.14089	6.19138	6.01827	5.9158	6.0616	6.01463	6.28667	5.96991	6.31038	6.22056	6.03127	6.15069	6.10686	6.14582	6.13555	6.01277	6.42974	6.23935	6.01733	6.19947	6.17047	6.06485	5.9475	5.98521	5.93303
1120	6.34042	6.33204	6.56498	7.73831	6.554	6.08995	6.6381	6.40305	6.28941	6.21318	6.30525	6.41671	6.14174	6.33713	6.40617	6.39486	6.3522	6.84957	7.7039	7.69186	6.35541	6.47175	6.05588	7.16594	6.26322	6.62056	6.45933	7.68723	7.73999	6.35424	6.30376	7.05213	6.35541	6.16827	6.18198	6.32593	7.27924	6.76122	7.8763	6.11017	6.1782	6.27317	6.08581	6.26043
1121	6.29945	8.97276	6.47587	7.76327	9.3907	5.99816	9.79192	6.36733	6.24664	6.33262	8.32045	8.84467	9.28525	8.40897	9.72904	6.36327	6.37343	6.31546	7.646	7.61013	9.74672	6.1848	6.23459	9.29881	9.54489	6.62056	6.3925	8.24136	8.02103	6.33368	8.86707	9.5501	6.4133	9.06228	9.52072	10.0836	9.1475	6.21284	8.02562	6.21318	6.12015	6.36924	8.72879	6.20962
1122	6.82497	7.47786	6.28148	7.11963	6.42668	6.54739	7.1233	6.24044	7.55771	6.16106	6.13864	6.45685	6.79988	6.33016	6.69685	6.31244	7.50767	6.38008	6.51278	6.43091	6.42541	6.38001	6.14429	6.92522	6.26322	7.87213	7.04622	6.66395	6.62368	6.47228	6.4629	7.24615	6.52702	6.22679	7.02235	7.02448	6.84728	6.1642	6.47877	6.74878	6.60305	6.79779	6.15017	6.93975
1123	7.73622	6.43085	7.79001	7.0428	6.48684	7.74706	6.6208	7.6053	7.56163	7.55329	6.38375	7.21285	6.79004	6.55756	6.60613	7.67548	7.38351	6.95659	6.5394	6.45241	6.65918	6.72606	7.57685	6.49677	6.58067	7.80287	8.06494	6.52354	6.46933	7.89141	7.11276	6.36549	8.08674	7.16187	6.22233	6.27317	6.52056	6.47956	6.32728	7.78978	8.22143	7.66239	6.31125	7.71402
1124	9.40844	9.79192	9.62063	9.07629	9.158	8.88518	9.32848	9.26831	8.59	9.24696	8.44384	9.09646	8.89636	8.49785	9.09173	9.1526	8.35806	9.22861	9.49571	9.17028	9.0964	8.19162	9.21641	9.19762	8.88093	9.07792	9.51892	9.58686	9.4184	9.7465	9.25544	9.91967	9.83953	9.13462	9.15175	9.01311	9.53469	8.88631	9.3867	9.12588	9.00965	9.04055	8.93164	9.57777
1125	6.63776	6.8752	6.93226	6.85056	6.77301	6.66095	6.8796	6.94576	7.00112	6.72629	6.84281	6.7638	6.79004	6.91296	6.77742	6.92163	6.84957	7.01597	6.75529	6.62597	6.81673	6.84171	6.75087	6.72289	6.66432	7.17279	6.77394	6.70109	6.71268	6.75394	6.73526	6.6957	6.67441	6.7067	6.55925	6.66499	6.81013	6.6503	7.14048	6.64389	6.72334	6.80825	6.38001	6.6829
1126	12.1935	12.8634	11.5281	10.9197	12.1372	12.1081	12.239	11.281	11.6605	11.104	11.4206	11.3427	12.9668	11.6526	12.1101	11.0138	11.9365	10.3843	11.4401	11.2629	12.0781	10.0192	11.2056	12.9287	12.0443	12.3218	12.3207	11.5299	10.9072	11.1514	11.6825	13.2304	11.4621	11.9739	13.3982	12.1794	12.9608	10.2943	11.1728	11.8464	11.9218	11.9943	11.6794	12.199
1127	6.66488	6.94145	7.06624	7.02035	6.71286	6.62655	7.03155	7.10189	7.07871	6.82497	7.09992	6.88715	7.06787	7.1858	6.9684	7.06204	7.17587	7.44017	7.26153	7.03009	6.99394	7.12946	6.92924	6.99014	6.89854	7.74076	7.00348	6.99352	7.03449	6.90806	7.11963	6.99211	7.05965	6.878	6.93892	6.70441	6.93701	6.81584	7.06979	6.79733	6.96825	6.9834	6.55215	6.88292
1128	13.1689	11.7226	13.8221	12.826	13.6037	12.6371	13.5528	13.3875	13.0221	13.0566	12.5601	12.6037	11.7928	12.8292	13.5069	12.456	13.1291	12.747	13.2418	13.1865	13.8453	12.6727	13.6322	13.7873	13.6613	13.4107	13.5466	13.2768	13.3508	12.5385	12.8066	13.7322	12.7527	12.9259	12.1229	13.6076	13.4699	12.6886	12.6279	12.6765	12.7894	13.3349	12.5241	13.2143
1129	10.0001	10.692	11.1383	10.8781	11.3279	10.4656	11.9291	11.1813	11.2781	10.9477	11.1111	11.2512	10.7445	11.3392	11.8447	11.2482	11.1487	10.7072	11.3529	11.1452	11.2526	10.1089	10.8531	11.1278	11.1591	11.0956	10.6909	11.4101	11.4655	11.4367	11.3386	11.3852	11.4299	11.2693	10.9172	11.7988	11.2656	10.6636	11.5251	11.2168	10.7517	10.5285	11.3803	10.3123
1130	6.35908	6.45821	6.64534	6.42541	6.62549	6.31038	6.52433	6.63738	6.62996	6.39901	6.4354	6.54688	6.55974	6.65577	6.48846	6.55335	6.61768	6.95659	6.59166	6.49326	6.4945	6.74698	6.35337	6.47325	6.40668	6.88446	6.68598	6.47175	6.56745	6.49794	6.52252	6.46807	6.5082	6.21284	6.18198	6.23639	6.52056	6.4076	6.6399	6.39746	6.54461	6.47989	6.19475	6.35908
[truncated: 43,889 more rows]
