# Supplementary material for: A 41-Gene Pair Signature for Predicting the Pathological Response of Locally Advanced Rectal Cancer to Neoadjuvant Chemoradiation
Source: Front Med (Lausanne). 2021 Sep 14;8:744295. doi: 10.3389/fmed.2021.744295 (PMC8476893; doi:10.3389/fmed.2021.744295)
Supplement: Supplementary file 10 [file Data_Sheet_10.XLSX]

## Sheet: gse45404_lable
	x
1	1
2	0
3	1
4	1
5	0
6	1
7	0
8	1
9	0
10	0
11	1
12	1
13	1
14	1
15	1
16	1
17	0
18	0
19	0
20	1
21	0
22	1
23	0
24	1
25	0
26	0
27	0
28	1
29	1
30	1
31	1
32	0
33	0
34	1
35	0
36	0
37	0
38	0
39	0
40	0
41	0
42	0
