# Supplementary material for: A 41-Gene Pair Signature for Predicting the Pathological Response of Locally Advanced Rectal Cancer to Neoadjuvant Chemoradiation
Source: Front Med (Lausanne). 2021 Sep 14;8:744295. doi: 10.3389/fmed.2021.744295 (PMC8476893; doi:10.3389/fmed.2021.744295)
Supplement: Supplementary file 14 [file Data_Sheet_14.XLSX]

## Sheet: ourdata_expr
	sample1	sample2	sample3	sample4	sample5	sample6	sample7	sample8	sample9	sample10	sample11	sample12	sample13	sample14	sample15	sample16	sample17	sample18	sample19	sample20	sample21	sample22	sample23	sample24	sample25	sample26	sample27	sample28	sample29	sample30	sample31	sample32	sample33
A1BG	1.37303	1.23911	1.16049	0.754504	0.820238	0.9133	0.955819	0.896304	1.02316	0.770655	0.936889	0.822908	0.795238	0.935364	0.974775	1.21327	0.890938	0.977816	0.921707	0.940595	0.744085	0.885012	1.18095	1.01695	0.87703	0.961764	0.989567	0.766874	0.92402	0.754281	0.961573	0.950367	0.961573
A2M	4.16669	6.63233	7.11859	6.52115	6.12919	6.92385	6.91095	5.4763	4.72023	5.07721	5.89922	4.54821	7.74764	6.54338	7.21679	7.80185	7.42947	6.06092	6.18849	6.34816	7.3348	5.69676	8.92716	5.56827	7.2392	5.92984	7.76281	6.78878	6.66481	7.3067	8.63316	5.86992	6.8978
NAT1	4.14558	3.52873	4.88312	5.06955	5.1509	5.19772	5.81148	4.12278	5.25835	4.53945	5.80528	5.07379	5.09508	6.46625	5.21256	4.94591	4.9898	5.83996	6.62753	4.63961	5.02923	5.34521	4.88267	5.02641	5.85476	4.8653	5.57933	4.40694	4.93493	5.70247	5.74963	4.28899	5.36137
NAT2	2.32337	1.41428	3.38074	4.05431	3.97368	3.90932	5.70524	1.62755	3.49668	2.37284	5.3472	3.41844	3.94853	4.85996	3.55805	3.29656	3.33959	5.09338	4.96572	2.60972	4.16639	4.38339	3.74342	3.59683	5.03508	3.22814	4.15021	2.81437	3.3654	4.25537	4.36766	1.41642	1.341
SERPINA3	2.77091	7.9697	1.98119	2.02091	2.99778	2.47348	1.75355	2.30341	2.84773	1.90577	1.5338	2.04715	2.05299	3.77679	3.02485	3.02359	3.41315	2.55358	2.0219	4.21754	2.25672	2.15022	2.13563	1.9734	6.33989	3.05557	2.81139	2.71892	2.02208	1.88373	2.84098	7.61949	2.01531
AADAC	1.38296	1.83238	0.59022	0.8514	0.610433	0.550561	0.612689	0.796231	0.733175	0.817389	1.62372	0.765186	1.03927	1.12399	1.1469	0.516944	0.593223	0.617676	0.553826	0.57837	0.495983	1.98729	0.449747	0.812103	1.07596	0.817775	0.490916	0.531653	0.993616	0.658056	0.39927	0.525395	3.0446
AAMP	5.0695	6.24495	6.25231	6.1384	5.89353	6.06909	6.3013	6.08653	5.4941	5.75243	6.61462	6.89682	6.18844	6.30685	5.93413	6.24776	5.94243	6.47454	6.63553	6.2095	6.55437	6.53533	5.89276	6.87214	6.35901	6.2068	6.40519	6.62833	6.49508	6.46496	6.06717	6.29045	6.00073
AANAT	1.30019	0.577478	1.06098	0.980658	1.139	0.821764	1.07074	1.36561	1.13841	0.922592	1.19831	1.1833	1.22966	0.879347	0.890193	0.980089	0.944106	1.1833	0.966182	1.08372	0.712225	0.913195	0.477065	0.941108	0.740464	1.11775	0.903825	0.721314	0.950919	1.26421	0.918989	1.00004	0.984717
AARS1	4.1763	4.13837	4.37752	4.12547	4.03536	3.86024	5.39548	4.87216	3.8083	4.97495	5.66602	4.32819	4.72682	4.92067	4.6051	4.87511	4.72439	4.78618	5.30145	5.24931	4.94869	5.63837	4.6836	4.70274	4.78955	5.54278	4.97267	5.85581	5.82804	4.83281	4.40182	5.73897	4.83703
ABAT	2.62725	1.11951	1.75608	2.26886	2.19751	2.36458	2.25323	2.95388	2.54797	2.3916	1.86479	2.0664	1.57122	3.08477	2.82054	2.46221	2.75939	1.28229	1.27953	1.97772	1.55889	2.60125	2.06892	2.91626	1.50591	2.49805	2.72299	2.35987	2.92126	2.8123	1.82391	1.81309	3.17737
ABCA1	2.34795	2.00541	2.0892	2.00492	1.65597	1.88874	1.95576	1.89771	1.89324	2.02009	1.53876	1.72221	2.03201	2.78249	1.86795	2.35449	1.80355	1.93205	1.61121	1.85093	2.07958	1.79929	2.51337	1.51715	2.2343	1.98931	2.11141	2.05945	1.82489	2.10524	2.25653	2.06392	2.13031
ABCA2	3.28549	1.32581	1.71607	1.5752	1.35572	1.3869	1.67038	1.86419	1.87365	1.51717	1.4533	1.40681	1.45901	1.43686	1.44154	1.70865	1.40861	1.30659	1.50898	1.4899	1.54048	1.40392	1.34578	1.62116	1.50292	1.36121	1.28874	1.71272	1.45015	1.45497	1.40914	1.33235	1.42611
ABCA3	2.04887	1.267	2.24607	1.35205	1.48985	1.24825	1.29384	2.08206	2.01088	1.12602	1.16193	1.10261	1.58616	1.32849	2.56085	1.39936	1.25364	1.19043	1.27294	2.05922	1.17265	1.03546	1.2196	1.25432	1.32893	1.24903	1.06172	1.61359	1.19453	1.29075	1.45876	1.80078	2.13939
ABCB7	1.81959	4.9634	6.07942	5.8119	5.60375	5.84079	5.35444	5.82867	5.30956	5.89044	5.9373	6.09873	5.94241	5.38725	5.19758	5.28615	5.25491	5.63929	6.38147	5.56776	6.27114	5.87036	5.39426	5.4481	5.44446	5.79686	5.47503	4.81647	5.63965	5.56515	5.11358	4.92318	5.46864
ABCF1	2.96183	5.15899	4.95754	5.37686	5.07587	5.27684	4.59381	4.92713	4.5713	5.18683	5.64431	5.77379	5.27482	5.30635	5.31323	5.45265	5.94303	5.33737	5.17655	5.23194	5.64622	5.57705	5.4217	5.45829	5.23495	4.84269	5.5311	5.43907	5.55285	5.38027	5.39315	5.58524	5.29957
ABCA4	2.14644	1.21657	1.24379	1.30938	1.16484	1.31442	1.28794	1.91261	1.4769	1.29843	1.4189	1.52914	1.6638	1.18309	1.49504	1.34924	1.31064	1.24054	1.18119	1.19245	1.22896	1.17817	1.08698	1.2851	1.17412	1.13741	1.08977	1.365	1.28098	1.14734	1.1679	1.16686	1.12893
ABL1	3.63232	4.07773	4.59805	4.41606	4.34435	4.46234	4.31619	4.42176	4.36867	4.1499	4.60635	4.64307	4.62356	4.62026	4.2043	4.56728	4.36042	4.54043	4.48739	4.34068	4.50328	5.04213	4.94899	4.37044	4.12278	4.78132	4.60705	4.51599	4.71959	4.37359	4.63398	4.52609	4.70242
AOC1	4.05764	5.63065	6.53382	7.02194	7.28031	6.93259	5.50793	6.75063	7.28407	7.09825	5.68517	6.62911	5.45188	5.67564	7.08447	6.91322	6.97019	6.98204	6.63096	6.65949	6.50886	5.71296	7.27765	6.64568	7.02384	6.54323	6.8794	6.39191	5.66691	7.39956	7.55796	4.28663	7.00171
ABL2	2.49124	2.55875	2.24672	2.56814	2.27451	2.22925	2.24713	1.86482	1.8316	2.02232	2.21626	2.4797	2.37436	2.07636	2.32767	2.26827	2.57612	2.28167	2.36057	2.33234	2.38806	2.5098	2.62219	1.93452	2.13152	2.72521	2.71739	2.49196	2.85627	2.15111	2.72697	2.4284	2.22629
ABO	2.75259	1.12644	1.41642	1.34684	1.64255	1.32211	1.60885	1.87091	2.0035	1.29364	1.37193	1.23499	1.76858	1.5974	1.44238	1.59851	1.2437	1.55135	1.38179	1.41529	1.23851	1.37529	1.18697	1.47585	1.25847	1.21187	1.39388	1.58384	1.46786	1.30969	1.17563	1.23871	1.11882
ABR	4.21045	5.93241	5.325	5.26947	4.91236	5.49877	5.61045	5.25721	5.35432	4.9467	5.53149	5.48672	5.30181	4.97779	5.02506	6.09062	4.98043	5.33363	5.44995	5.02986	4.90162	5.29232	5.48007	5.37024	5.07977	5.38818	5.08089	5.74834	5.08714	4.66668	5.3517	5.10468	4.36734
ACAA1	4.58497	5.16711	4.71123	4.66289	4.73042	4.76507	4.64484	5.16494	4.75007	5.69216	5.16817	4.4239	4.39355	5.1412	5.45553	5.04688	5.04953	4.61098	5.5343	6.41132	5.11292	4.99666	5.18667	4.34483	5.37148	5.34554	5.78646	4.9565	5.32108	5.55622	5.55697	5.90937	5.20436
ACACA	2.43896	3.00993	2.58381	3.16569	2.61602	2.78278	2.95476	2.91981	2.83613	2.53839	3.12339	3.24202	2.88743	2.28666	2.35974	2.61387	2.6807	2.91881	3.46438	3.06176	3.47284	3.00574	2.33838	2.6576	2.47516	2.5261	2.51289	2.38067	2.88935	2.12215	2.37949	3.20079	2.47481
ACACB	2.73879	1.80184	1.89645	2.23771	2.03657	2.11247	1.67436	2.05672	3.14868	1.91098	1.72067	1.82316	2.06137	1.76942	1.7329	2.34306	1.8698	2.07273	1.88336	1.50464	2.11016	1.49882	2.05233	2.27301	1.93654	1.9317	1.88838	2.26972	1.70759	1.65169	2.1856	1.90069	1.42158
ACADL	2.33394	0.646041	0.769226	0.843203	0.704029	0.639224	0.784618	0.9789	1.05245	0.722303	0.730408	0.768628	1.08228	0.675947	0.789743	1.03319	0.62792	0.761838	0.597901	0.698349	0.74033	0.602615	0.705619	0.703772	0.822903	0.705658	0.579823	0.781839	0.742283	0.697507	0.615102	0.710814	0.652057
ACADM	1.89903	4.59251	3.93621	3.21261	3.98673	4.90734	5.32918	2.88642	2.66507	4.97491	4.32461	3.40992	3.14594	3.7705	4.70251	3.56997	3.7978	3.95768	4.2068	4.96284	4.04165	3.94125	3.97643	3.57505	4.48443	4.20344	4.30224	3.51967	3.9469	4.2297	4.36274	4.63855	2.39271
ACADS	3.51512	2.98995	4.26758	3.43977	4.12679	3.99354	3.29332	3.26155	4.07266	3.11035	5.1274	3.22237	3.59394	3.61152	4.32742	3.90736	3.8604	3.92533	3.97248	3.65834	3.79445	3.03366	4.77704	4.01092	4.5194	4.08882	4.19942	3.69005	3.41342	4.57468	4.49692	3.29895	2.81847
ACADSB	1.245	1.66073	1.49602	1.49257	1.18259	1.77498	2.19649	1.11671	1.09556	1.12	2.08206	1.35049	1.24986	1.44836	1.94526	1.2636	1.7444	2.07134	2.04875	1.54968	1.92994	1.80008	1.51226	1.45133	1.66705	1.60497	1.82593	1.83298	1.29391	1.6494	1.93786	1.74083	2.37104
ACADVL	4.97067	5.97212	5.76105	5.45662	5.85286	5.89913	5.76044	5.37933	5.71546	5.78482	5.96609	5.58455	5.59934	5.95082	5.94964	6.17105	5.78459	6.10233	6.2964	5.97656	5.91687	6.14773	6.6099	6.13393	6.8494	6.15686	6.60992	6.29171	5.3843	5.90158	6.84985	6.52435	5.05541
ACAT1	3.17451	3.20061	3.98874	3.64335	3.73473	3.66605	4.19129	3.62257	3.16631	3.23032	4.02996	3.6817	3.48163	3.86578	4.17189	3.89157	3.73857	3.81051	3.88782	3.0322	3.99701	3.79063	3.90605	3.62485	3.82465	4.24695	3.88726	4.0549	3.69576	3.84381	4.06098	3.67249	3.86871
ACAT2	4.60235	7.06313	5.97989	6.57226	6.73989	6.83501	7.23414	6.51049	6.96978	6.43309	7.25369	6.82773	6.99582	6.19778	6.15822	7.16984	6.6971	6.84114	7.28206	6.94117	7.13768	6.19662	5.83445	5.88744	6.49342	6.52694	6.81635	6.49088	6.62476	6.36714	6.41193	5.92532	5.13203
ASIC2	2.37566	0.804736	0.972099	1.41964	1.01069	0.958658	1.04571	1.53799	1.18441	1.06634	1.2581	1.54025	1.05042	0.986051	1.21726	1.11313	0.947025	1.05788	0.946838	1.00524	1.26387	0.976842	0.89439	1.42538	0.98525	1.05634	0.913662	1.04448	1.01405	1.02638	0.951303	0.98249	1.06631
ASIC1	2.50932	1.39628	1.50136	1.43602	1.5036	1.22381	1.54986	1.87787	1.48739	1.31798	1.19084	1.98099	1.55236	1.50807	1.87397	1.23627	1.379	1.42794	1.40883	1.18641	1.45816	1.59628	1.15556	1.47636	1.23252	1.61656	1.2057	1.15516	1.5245	1.37812	1.07438	1.49958	1.36142
ACHE	2.82762	1.6536	1.58953	1.50972	1.53074	1.54093	1.63569	1.86001	2.51659	1.60275	1.57468	1.48555	1.68346	1.50937	1.5987	1.82027	1.55909	1.49543	1.29744	1.43944	1.22496	1.44282	1.22969	1.82522	1.4901	1.48002	1.36539	1.59737	1.60386	1.69034	1.31381	1.30879	1.78849
ACLY	3.25305	5.66326	5.71045	6.06781	5.40205	5.82903	6.42468	5.34621	4.60678	5.60119	6.3291	5.98556	5.88744	4.89937	5.41365	5.22717	6.10553	5.90493	6.72575	6.50243	6.95616	6.46708	5.60404	5.57622	5.85718	5.45085	6.1788	6.0328	6.48373	5.4072	5.73284	6.37105	5.81384
ACO1	1.91341	5.00844	4.47407	4.4624	4.48049	4.78009	5.47412	4.44938	3.90493	4.17134	4.43067	4.9016	4.18254	4.70525	4.36689	4.73441	4.72922	4.98419	5.12932	5.19831	4.88964	5.12152	4.92223	4.74583	4.78131	5.73459	4.76575	4.74237	5.56908	4.53184	5.36265	5.5992	5.18414
ACR	2.35841	1.33884	1.79399	1.56918	2.01361	1.49956	1.3999	2.47557	2.30745	1.82111	1.41826	2.0681	1.66303	1.53457	1.71271	1.92942	1.59666	1.51869	1.38447	1.517	1.73041	1.53605	1.35791	1.98506	1.59196	1.67005	1.52656	1.68161	1.38251	1.52434	1.77343	1.36024	1.45945
ACO2	4.22615	3.92152	4.85464	4.47004	5.29384	5.42474	5.54684	4.28324	5.11719	4.56118	5.67725	5.35492	4.42243	5.63029	5.55625	5.09841	5.57065	5.60566	5.77403	5.27849	6.2367	5.54384	5.41068	5.44686	5.90751	5.1823	5.52387	5.57264	5.87923	6.00008	6.01191	5.85917	5.43504
ACOX1	2.90893	4.58244	5.66263	5.27619	5.7583	5.78063	4.58321	4.84244	4.51714	4.98412	4.68511	4.97815	4.99569	4.85543	5.14475	4.48295	5.56649	5.18771	4.85863	5.59887	5.6606	5.82879	5.42509	5.67264	5.24442	4.90718	5.21887	5.8322	5.45205	5.34441	5.19213	4.92043	4.16485
ACP1	4.04997	5.66723	5.58397	5.40286	5.10726	5.68096	5.74447	5.6871	4.46955	5.38372	5.88406	6.05265	5.13544	5.89221	5.94055	5.40249	5.39696	5.82074	6.28232	6.01615	6.16761	6.14653	5.26816	5.79921	5.64902	5.92905	5.90895	5.8039	5.72545	5.81178	5.13904	5.09118	5.94461
ACP2	3.02914	2.65769	2.63007	2.62408	2.70559	2.83476	2.97522	2.65269	2.69009	2.57717	2.94602	2.97776	2.6699	2.67465	2.929	2.61617	2.89725	2.86199	2.43011	2.89059	2.93229	2.57468	3.16495	2.85012	3.40475	2.78981	3.40095	2.93393	2.74636	3.34975	3.15925	3.12019	2.87357
ACP5	5.00282	5.73186	4.24481	4.858	4.38021	4.53829	4.23659	4.22426	3.52373	3.68916	4.06789	3.2714	4.85714	5.49249	4.64204	4.25775	4.83345	3.92823	4.11988	4.55531	4.70405	3.71949	5.88663	3.99215	6.36598	3.96077	5.41576	4.47722	4.43199	5.12867	5.98687	5.00398	5.00166
ACPP	1.78401	1.87644	1.40792	1.14508	1.36906	1.27456	1.07138	1.33163	1.99153	1.83428	1.40343	1.30746	1.32959	1.44272	1.25569	1.55279	1.25162	1.15636	1.60898	2.77615	1.62849	1.01649	1.04503	1.11196	1.55637	1.3057	1.5871	1.07512	0.945693	1.25535	1.44476	1.23751	3.07268
ACRV1	2.84156	0.9485	1.0658	1.09706	0.77543	1.14629	0.74383	1.60037	1.41046	1.09391	0.695089	0.78375	1.75037	1.07275	0.986863	1.32997	0.895897	1.5929	0.93074	0.840504	0.914096	0.908269	0.830057	1.1697	0.817838	1.01352	0.663744	1.26855	1.1606	1.03189	0.878546	0.786106	0.876526
ACTA1	1.9276	1.86389	2.08482	2.03321	2.13835	2.13468	2.15146	2.19611	2.50781	1.89901	2.08213	1.96021	2.0428	1.98512	2.02202	2.22667	2.42041	2.09132	2.21453	2.09886	2.01539	2.01408	2.27305	2.15811	2.21323	2.03539	2.10493	2.11568	2.18567	2.2369	2.13618	1.94153	2.21846
ACTA2	2.57724	3.80524	2.88192	2.97607	2.86413	3.07276	2.90083	2.51891	2.32047	2.66652	2.69603	1.99967	3.77241	2.74771	3.011	3.52329	3.51072	2.66387	2.99962	2.73195	3.11196	2.70484	5.08083	2.53908	2.9212	2.81831	3.41247	2.63044	2.72654	2.91135	3.51601	3.13684	2.88382
ACTB	8.32369	10.1894	9.80721	10.317	10.0264	10.3995	10.1024	9.97228	10.1421	10.4373	9.86664	9.86186	10.4181	10.2938	10.0183	10.2609	10.3655	10.1559	10.1296	9.89167	9.76985	10.1108	10.3713	9.82283	10.0988	10.0097	10.0022	9.84951	9.8034	9.89816	10.1631	10.3188	9.97895
ACTC1	2.59306	1.04487	0.945539	0.842032	0.906933	1.24138	0.763955	1.04682	1.3619	1.01481	0.977	0.810357	1.888	1.0475	0.679442	1.51144	1.449	1.04327	0.666195	0.667995	0.806529	1.87157	2.4313	0.838687	1.07236	0.948301	1.88746	0.814378	0.714138	0.787219	1.14928	0.717798	1.09116
ACTG1	8.37535	10.3813	10.4014	10.4337	10.3934	10.7809	10.4484	9.83136	10.2365	10.0741	10.4741	10.1926	10.2875	10.0954	10.0915	10.0623	10.3748	10.6028	10.1019	10.2545	10.5092	10.2592	10.6055	10.3574	10.2629	10.284	10.0253	10.285	10.2038	10.3855	10.5893	10.1385	9.86971
ACTG2	2.77873	2.69198	3.72357	2.39491	2.79632	3.23314	2.64676	1.83633	1.9015	2.34633	2.60501	1.36794	3.90011	2.90129	3.63812	3.58921	4.19911	2.24115	2.81031	2.60235	3.00712	3.52366	5.20963	1.37077	3.11146	2.77157	4.32822	2.59752	2.4612	3.41492	4.43286	3.56025	3.23866
ACTN4	4.34013	5.13696	5.62691	5.98289	5.67221	5.95499	6.1395	5.50849	5.62488	5.87998	5.72707	6.08077	5.4838	5.68692	5.68335	5.62491	5.70811	5.33562	5.50241	5.74388	5.23662	6.16443	5.45055	5.41139	5.3221	5.58783	5.64088	5.1431	6.82465	5.37703	5.51403	5.84735	4.86474
ACTL6A	2.45746	6.88132	6.78633	6.69055	6.35681	7.13357	7.18726	7.34186	5.96739	7.14773	6.91302	7.43165	6.58945	6.88998	6.6932	7.04397	6.68084	6.75695	6.67741	6.58302	7.19365	6.97347	6.17565	6.93714	6.56612	6.90535	6.77931	7.02505	7.16731	6.80563	6.11751	6.71118	7.0752
ACTN1	3.16773	5.79367	5.24378	5.20886	4.93483	4.94745	5.92652	5.15429	4.74397	5.33587	4.91656	4.86469	5.42529	5.4632	5.38366	5.18909	5.33833	5.02939	5.2833	5.5112	5.18963	5.07037	6.11644	4.91556	4.98173	5.34603	5.60645	5.12696	4.53415	5.28752	5.46149	5.2703	4.83386
ACTN2	1.31713	0.655815	0.69098	0.744103	0.664357	0.714212	0.635127	0.958283	1.15348	0.83147	0.779225	0.888075	0.815571	0.616164	0.62794	0.948418	0.71593	0.844818	0.758781	0.720163	0.691336	0.662554	0.636469	0.81157	0.718382	0.744713	0.665483	0.722545	0.694229	0.706725	0.758335	0.691442	0.704148
ACTN3	2.02216	0.897722	0.921062	0.942651	0.922478	0.760269	0.899555	1.2257	1.26886	0.800671	0.698803	0.929774	0.827493	0.767808	0.78548	1.01133	0.930637	1.03783	0.972057	0.7949	0.782313	0.774113	0.940554	1.13245	0.921062	0.739188	0.798413	0.977831	0.782781	1.1946	0.877806	0.970202	0.859205
ACVR1	2.33828	3.73594	2.91427	2.6797	2.75784	3.0506	3.05203	2.53791	2.67354	2.707	2.92248	2.96978	2.8935	2.86348	2.94066	3.01032	3.05512	3.28906	3.40384	3.1086	2.98827	3.32696	3.71662	3.19343	3.29875	3.16572	3.67727	3.13549	3.09754	3.19183	3.33122	3.50112	3.35387
ACVR1B	3.0961	3.80056	4.52962	3.95552	3.8565	4.64885	3.75976	4.09447	3.87178	4.20941	2.80286	4.3918	3.26801	3.60938	3.91213	3.45473	3.65825	3.32904	3.39254	4.13705	3.77622	4.11598	3.74096	3.78891	3.4333	3.84818	3.56113	3.65443	4.08048	3.72016	3.42686	2.89867	2.81814
ACVR2A	2.12608	2.62208	2.75109	2.16307	3.88983	2.48511	2.91209	2.97431	2.66661	3.21137	3.25552	3.03257	2.31845	2.70501	2.45765	2.49075	2.45124	2.68643	2.28608	2.71863	2.67035	2.57627	2.82753	4.0148	2.49481	2.38906	2.59819	2.5356	2.72019	2.67698	2.54206	3.00253	2.52852
ACVR2B	2.96417	2.80602	3.40624	2.9707	2.97222	2.86976	3.00739	3.98411	3.54173	4.08651	3.64636	3.19105	2.89779	3.79001	3.02926	3.40275	2.84074	2.93038	2.90339	4.02489	3.68993	2.62503	2.59552	2.87487	2.25001	3.40269	3.0726	3.21213	3.94937	2.51543	2.7757	2.90993	3.00906
ACVRL1	2.79018	2.62172	3.81069	4.54124	4.94145	4.45828	3.44178	2.69733	4.34165	3.86083	3.14752	3.93892	3.74202	4.18154	4.38258	4.26255	4.61	3.77043	3.64543	4.14341	4.28133	2.41676	4.7438	2.96904	4.44969	3.78626	4.18673	4.14703	3.21928	4.62364	5.40426	2.36409	2.70087
ACY1	1.72885	1.11213	1.53274	1.27657	1.59127	1.40607	1.16491	1.71505	1.43439	1.14852	1.16022	1.44248	1.64672	1.40902	1.49263	1.29039	1.15458	1.57127	1.05003	1.1207	1.40516	1.17135	1.07513	1.62118	0.717258	1.36363	1.13056	1.27658	1.19745	1.2739	0.967202	1.40412	1.19276
ACYP1	3.72732	5.54563	5.25206	4.66118	4.87241	4.9713	4.67622	4.52313	4.02806	5.64658	4.59568	4.78534	4.47725	4.85049	4.63593	4.96507	3.72717	4.65921	5.02382	4.46556	4.93326	4.87872	3.91302	4.25457	4.5239	5.11925	3.95867	4.25457	4.30493	4.3238	4.04118	3.85678	5.28019
ACYP2	1.46478	3.47931	0.791216	1.53367	0.98663	1.62184	2.88467	0.613103	0.815001	1.78571	1.59061	1.77056	1.36622	3.21555	1.62554	2.4203	2.01812	1.9794	1.46478	2.14792	1.04332	1.80718	1.53054	1.66062	1.67692	2.46667	1.36034	1.32269	2.26415	2.77008	1.39871	1.90423	1.10452
ADA	3.87937	3.95633	3.32092	3.29568	3.60688	2.66244	3.67805	3.55508	2.93604	2.62843	3.50834	4.19851	4.10151	3.33449	3.52701	3.79553	3.61272	3.40111	3.86336	2.27686	4.63214	4.46841	3.27728	5.02442	4.60151	3.14437	3.93185	2.5667	3.16408	3.36654	3.57377	3.56629	3.81177
ADAM8	3.5331	2.00972	1.81566	2.07284	2.04126	1.83359	1.90056	2.2596	2.07096	2.50267	2.11545	2.05414	2.28943	1.97842	2.06975	2.13131	1.95779	1.88036	1.6406	2.41921	1.89503	1.80182	1.88607	2.11002	2.06738	1.89866	1.92292	1.95419	1.87814	1.70222	2.24194	2.23859	1.89485
ADAM10	2.54274	2.46547	2.17839	2.38916	2.38717	2.33507	2.77588	1.51894	2.2566	1.75305	2.51715	2.22537	1.82964	2.50908	2.32555	1.82656	2.70017	2.83621	2.54648	3.28924	2.77396	2.81222	2.6297	2.15317	2.84376	2.38224	3.06883	2.2206	2.24848	2.93126	2.95103	4.09773	3.43881
ADAR	4.38531	5.05045	4.77092	4.91131	4.64869	4.80564	4.81085	4.32233	4.69144	4.46237	4.94144	5.08662	4.75597	4.75341	4.67635	4.91524	4.89443	4.90614	4.50125	4.57753	4.55598	4.67815	4.90961	4.80034	4.72979	4.80183	4.60412	4.57539	4.42847	4.37102	4.70592	4.83085	4.33671
ADARB1	3.16177	2.09508	1.91876	1.9964	2.07642	1.76322	1.81211	2.38769	2.58273	1.96439	2.125	1.89996	2.48283	1.86787	1.97298	2.47317	1.93854	2.01652	1.8904	1.91656	1.82485	1.64803	2.11672	1.928	1.89362	1.84957	1.98437	2.07567	1.73726	1.88432	1.95852	1.73517	1.90948
ADARB2	2.12425	0.827807	0.931901	1.04476	1.04086	0.985054	0.852001	1.43794	1.47391	0.877937	0.925952	1.03989	1.41425	0.939692	1.03207	1.26601	0.947329	1.19911	0.87979	0.799198	0.751069	0.814135	0.825686	1.17938	0.880006	0.880877	0.796511	1.00391	0.989247	0.91551	0.906733	0.724415	0.822121
ADCY1	3.0493	2.50968	1.68375	1.90502	1.83485	1.35204	2.81688	3.00646	1.92814	1.3828	1.83626	2.07083	1.8903	1.45426	1.40062	1.666	1.4679	1.65298	1.38551	1.33766	1.12229	1.28607	1.93189	1.54245	2.0182	1.20271	1.39076	1.91162	1.41642	0.967518	1.94231	1.41642	1.37893
ADCY2	2.82261	0.907652	0.877155	0.986804	1.04983	0.930228	0.932658	1.12046	1.36319	0.959457	0.931856	0.988431	1.29032	0.932523	0.99608	1.29136	0.97482	1.04406	0.996912	0.933937	0.897302	0.873018	1.2022	1.30296	1.00217	0.988286	0.899152	1.06374	0.971896	1.02975	0.931837	0.874765	0.872443
ADCY3	5.50234	5.58912	5.82028	5.7133	5.45202	5.27975	5.50803	5.71464	4.69244	5.13869	5.40429	6.35929	5.39724	5.80908	6.09576	5.98345	5.92064	5.77891	5.65883	4.87092	5.76946	6.36845	5.71997	6.66984	5.58686	6.35921	5.39606	6.19534	6.39626	5.51097	5.50061	4.88479	5.98294
ADCY5	3.16913	1.05943	1.61932	1.36617	1.6914	1.26444	0.986582	2.05117	2.11299	1.43087	1.37456	1.37345	1.54224	1.19557	1.04328	1.69649	1.31545	1.30864	1.22055	1.04891	1.05047	1.21125	1.18118	1.70959	1.30579	1.34365	1.34791	1.23065	1.35132	1.43087	1.1821	1.36372	1.32204
ADCY6	2.78195	2.87605	2.98551	3.17774	3.31143	3.21398	3.51345	3.01778	3.15737	3.20977	3.13021	2.79403	3.33427	3.16491	2.9777	3.11489	2.79585	2.95681	3.11262	3.29745	2.67855	3.0722	3.01504	2.90042	2.67723	3.01108	2.88778	3.03429	2.93962	2.61371	3.20009	3.09869	2.90125
ADCY7	4.11118	3.39472	2.90588	2.97384	3.01765	2.88094	3.36795	3.79064	3.2803	2.78481	2.93047	3.18173	3.02648	3.11654	3.13058	3.27358	3.13665	3.34874	3.48044	2.44724	3.05638	2.39335	3.21283	3.15669	3.16264	2.84851	3.12564	2.8609	3.09979	3.09542	3.18311	3.03183	3.10832
ADCY8	0.544711	0.570165	0.823443	0.780058	0.750727	0.821312	0.388417	1.20691	1.1824	0.7949	0.713568	0.765042	1.11407	0.666083	0.828651	0.803853	1.06608	0.732156	0.414834	0.684168	0.739994	0.683134	0.680422	0.810481	0.818485	0.855845	0.594091	0.807497	0.587133	0.790689	0.917782	0.64905	0.591275
ADCY9	3.15896	2.26802	2.44597	2.43612	2.28717	2.2915	2.26367	2.38134	2.54903	1.91445	2.34362	1.94507	2.74628	2.45255	2.70144	2.71452	2.46861	2.0017	2.44905	2.3121	2.26624	2.24572	2.99799	2.04977	2.29537	2.32871	2.47303	2.1396	2.39511	2.32303	2.81272	2.41072	2.64014
ADCYAP1	2.16158	0.694397	0.882213	0.922557	0.801952	0.974782	0.551992	1.29791	1.10378	0.868658	0.649602	0.876408	0.80418	0.725523	1.06006	0.999022	0.773445	0.878983	0.915109	0.847899	0.646894	0.810038	0.700829	0.997149	0.792642	0.774988	0.723282	0.988864	0.902807	0.702319	0.86588	0.614947	0.734906
ADCYAP1R1	3.14472	1.42048	1.31305	1.74698	1.63172	1.40467	1.38919	1.62837	1.64326	1.53549	1.43002	1.32051	1.48378	1.32272	1.39369	1.68255	1.53603	1.38122	1.43412	1.38191	1.19307	1.35204	1.39592	1.66333	1.43175	1.5018	1.28184	1.23385	1.55401	1.38305	1.3244	1.28476	1.30542
ADD1	4.33703	5.07896	4.68239	4.74753	4.91456	5.13588	5.29211	5.00092	5.09077	4.99778	5.03976	4.75278	5.2515	4.76938	4.7811	4.97205	4.65719	4.63524	4.74137	4.36173	4.61498	4.86171	5.28601	4.90016	4.88786	5.23292	4.81805	4.74772	4.45881	4.9731	4.98554	4.41367	4.25827
ADD2	3.86835	1.74318	2.02493	1.84362	2.05051	1.9354	1.74735	2.22282	2.28154	1.77151	1.75242	1.88109	2.02364	1.80994	1.79694	2.17191	1.84401	1.96823	1.64587	1.74803	1.73081	1.6649	1.68822	1.92923	1.74263	1.90737	1.64653	1.83647	1.85052	1.68702	1.71544	1.72359	1.61737
ADD3	3.42538	6.58579	7.54556	7.01588	6.69904	6.55157	3.99171	7.10822	6.78534	7.61194	7.71171	7.38244	6.38189	6.91242	6.96654	6.14003	6.84191	5.82704	7.1043	6.34994	6.90776	7.15263	6.6449	6.69096	6.91286	7.56505	7.11969	6.87585	6.71561	7.18243	6.72957	5.58972	7.37757
PLIN2	2.31511	3.46614	6.91413	5.91727	5.46075	4.4634	3.87727	7.08572	5.54061	6.25613	4.27593	4.30351	2.98942	6.02933	4.93426	4.22713	5.01841	4.28844	5.87711	5.8508	5.55229	6.55184	5.09323	4.61509	5.08183	5.40878	6.7599	4.8798	6.40927	5.23551	5.07367	5.16882	6.57634
ADH1A	3.32611	2.07951	1.76646	1.88692	1.7634	1.69446	1.64953	2.14398	2.1941	1.59642	1.54478	1.50695	2.0105	1.81234	1.61232	1.74019	1.60551	1.78845	1.48752	1.44936	1.552	1.7513	1.71031	2.06364	1.85402	1.57982	1.77023	2.02564	1.63284	2.1919	1.84524	1.78946	1.20675
ADH1B	1.94308	0.761158	1.33009	0.765698	0.789484	1.12238	0.507631	0.986056	1.40509	0.624723	0.736074	0.840104	1.06997	0.836619	1.5866	0.851079	1.31755	0.891	0.607954	0.843111	0.966281	0.775133	2.52802	0.794677	1.74976	0.836998	1.36398	1.06241	0.762203	2.83498	3.31682	0.57692	0.764389
ADH1C	2.67982	4.45058	6.22547	3.24292	4.48176	5.24204	1.14553	4.35395	4.0157	1.95935	2.97969	3.91719	2.13008	4.28248	6.32342	3.29673	5.5582	5.68729	0.932838	3.07442	6.15897	6.38459	7.20122	1.80148	7.27349	3.6461	6.03282	7.04609	2.94202	7.17677	7.7376	0.849919	1.40042
ADH4	0.811136	0.685922	0.683377	0.698394	0.832787	0.51171	0.623588	0.607622	0.919001	0.435497	0.660631	1.05018	0.739876	0.730905	0.783063	0.769296	0.665004	2.76994	0.534365	0.708035	0.641114	1.11348	0.716172	0.878783	0.87703	0.533711	0.609469	0.889556	0.908844	0.510153	0.585634	0.651477	0.69471
ADH5	3.7693	4.45513	4.46032	3.90405	4.25451	4.9951	4.89147	4.76846	3.69474	3.8601	5.84827	4.09458	4.30611	4.97968	5.01849	4.25255	4.5376	5.17796	4.88602	4.96369	4.89331	5.47226	5.17649	4.67855	5.34103	4.84823	4.97372	4.74339	5.24896	5.22313	4.97675	4.98227	4.78567
ADH6	2.56458	0.78423	0.946523	1.22279	1.01069	0.975803	0.966484	1.65412	2.15373	0.755375	3.27559	1.31906	1.21116	1.61772	1.26517	1.30645	1.20628	1.72772	0.8359	1.21149	1.12517	3.51599	1.05533	1.11463	1.8287	1.09506	1.25059	1.16923	1.262	1.08593	1.36394	0.774261	1.26626
ADH7	2.56003	0.934323	0.595333	0.528732	0.79644	0.610125	0.614327	1.74388	1.11142	0.920348	0.670369	0.664086	1.1695	0.838587	0.840643	0.889542	0.655431	0.726678	0.566818	0.697855	0.70815	0.601931	0.521015	1.02463	0.686867	0.634408	0.538067	0.867447	0.618617	0.704422	0.653099	0.626807	0.562562
ADK	1.74891	3.53286	3.90104	3.45484	3.04148	3.02295	3.72187	3.2942	2.24248	3.56602	3.23224	3.19507	2.82982	3.08584	3.43122	2.29074	3.40884	3.33981	4.18336	3.17724	3.59052	4.83851	2.01245	3.10517	3.17145	4.36255	3.27069	3.78158	3.83951	4.44723	2.35152	3.31476	4.30065
ADM	2.95124	5.79062	4.74801	5.76348	6.18052	5.39974	5.52708	4.35752	6.21688	6.09034	6.17151	5.09706	5.16357	5.58589	6.54792	6.53165	6.19801	6.11307	5.68178	5.95166	5.28564	5.15783	5.96635	5.50551	6.42074	5.65522	6.21032	5.71872	4.0914	5.58328	6.76133	5.93968	6.37654
ADORA1	2.90149	1.50406	1.71921	1.67353	1.72715	1.52103	1.50249	2.14685	2.44475	1.62628	1.41349	1.74122	2.00318	1.59729	1.62217	1.70837	1.53185	1.70869	1.4861	1.36072	1.47666	1.29401	1.88213	1.68012	1.47133	1.53516	1.59522	1.66155	1.47934	1.52048	1.72315	1.52302	1.47603
ADORA2B	3.21021	4.0105	5.37037	3.93751	4.93869	5.18177	5.04649	5.01953	2.8289	4.65528	4.63858	4.6902	4.41926	4.34304	4.80557	3.30652	4.63651	5.9479	5.52198	4.37914	4.48896	4.51933	4.23325	4.62832	5.80645	5.43878	5.21123	4.86263	4.54113	4.64664	5.40064	4.78398	3.26865
ADORA3	3.58638	1.57127	1.65201	1.75034	1.45563	1.58364	1.37204	1.71749	2.4637	1.36605	1.55713	1.23135	1.55715	1.1816	1.31411	1.49911	1.66331	1.618	1.52252	1.65473	1.50011	1.25759	2.01095	1.39477	1.32754	1.43112	1.56656	1.55371	1.52515	1.85174	1.66658	1.57219	1.821
ADPRH	1.70597	1.42366	1.0902	1.1772	1.1542	1.08653	1.12834	1.18991	1.16977	0.947873	1.02897	1.48829	1.06691	1.11197	1.37225	1.30087	1.09735	1.03673	0.974409	0.887271	1.21803	1.03259	1.41397	1.3081	1.05111	0.982149	1.11437	1.19624	1.05222	1.00344	1.22305	1.0384	1.00816
PARP1	3.19915	5.08246	3.57011	4.63817	4.2334	4.62587	5.50361	4.10911	3.40295	3.52021	5.19961	4.66537	3.9563	4.53166	4.93334	4.06865	4.59566	4.81313	4.89881	4.55393	4.91311	5.37777	4.38336	3.84746	4.89311	4.62325	4.48262	5.138	4.67203	4.71825	4.16017	4.72585	4.60505
PARP4	2.24405	3.15063	4.75255	4.52153	4.53168	5.0938	4.31549	4.04115	4.10416	5.55181	3.98968	5.09493	3.8927	4.32859	4.1349	3.95848	4.40851	4.20556	4.66865	5.05424	4.33657	4.85606	3.65648	4.63689	3.75159	3.91671	4.19374	4.80479	4.65711	4.51023	3.8271	4.15732	4.05693
ADRA1D	2.1711	1.18165	1.29898	1.27877	0.882843	1.13439	0.992589	1.47572	1.49772	1.27316	1.08916	1.40629	1.47675	1.06591	1.03571	1.20303	1.21526	1.18144	1.02567	0.980202	1.11123	1.08767	1.06873	1.38251	0.88951	1.25606	1.09285	1.14714	1.07224	1.24502	1.09034	1.01798	1.03433
ADRA1B	2.94284	1.76284	1.85421	2.08719	2.25506	1.83927	1.75707	2.11371	2.04363	2.12373	1.7716	2.40645	2.02123	1.77895	1.96731	2.00895	1.66341	1.92044	1.80353	1.67514	1.96646	1.95512	1.8326	2.45588	1.99575	1.62405	1.7652	1.83706	1.92862	2.04027	1.94231	1.77895	1.92609
ADRA1A	3.54558	1.26582	1.33723	1.40651	1.52281	1.41033	1.34548	1.91401	2.04525	1.3895	1.38028	1.38763	1.53622	1.31504	1.44969	1.80622	1.28714	1.5366	1.35493	1.29544	1.25455	1.19078	1.20284	1.62733	1.29582	1.36214	1.14149	1.50854	1.35063	1.25389	1.42703	1.22249	1.30613
ADRA2A	2.85076	2.12108	1.89237	3.43156	4.27425	2.60978	1.76149	2.05282	2.54391	2.83246	1.82566	4.27516	3.52026	2.58447	3.12883	3.22064	2.62232	3.09537	1.31711	1.98946	1.76107	1.66961	2.73936	5.33581	2.36136	1.57964	3.08367	3.44636	1.92048	2.26654	2.89305	1.80501	1.67078
ADRA2B	4.67829	2.44171	2.38113	2.51217	2.86026	2.55595	2.45371	2.89619	3.1086	2.55261	2.52457	2.72383	2.91098	2.76272	2.92927	3.12789	2.4378	2.91253	2.5419	2.43534	2.44433	2.30209	2.55793	2.78514	2.68617	2.63023	2.34849	2.78721	2.59808	2.45289	2.58911	2.48745	2.55638
ADRA2C	4.18232	4.11044	2.59535	2.92689	2.77311	2.32872	2.62412	3.27544	4.26114	2.71968	2.95441	2.77671	3.30842	2.93915	2.88334	2.98572	2.58736	2.64789	2.62604	2.10002	3.55871	2.45138	2.78801	2.46231	2.34038	3.59029	1.95655	3.10365	2.41391	3.52328	2.31827	2.06967	2.22305
ADRB1	2.27648	1.17085	1.12419	1.20479	1.12817	0.98916	1.53781	1.23965	1.04649	0.915279	1.43408	1.01833	1.17156	1.00875	1.53542	1.33749	1.17234	0.987969	0.899624	2.77916	1.28305	0.908038	1.36416	1.15001	1.42283	1.07491	1.09197	1.13715	1.00383	0.974261	1.24388	0.896844	1.88075
ADRB2	1.7204	2.28941	1.36471	1.53569	1.45326	1.16068	1.0804	1.89109	1.46893	1.1979	0.79645	1.48496	1.64987	1.33784	1.78673	0.909377	1.6693	1.99448	1.37088	0.967815	1.49058	0.871316	1.35578	1.08067	1.75133	1.12239	1.69125	1.09987	0.894277	1.19618	2.15116	1.2486	0.975349
ADRB3	1.97163	1.19987	1.22244	1.39159	1.10771	1.16495	1.35577	1.24082	1.62864	1.18295	1.15452	1.34993	1.32196	1.47286	1.29618	1.27193	1.1632	1.36092	1.11012	1.15153	1.14122	1.1342	1.00251	1.45027	1.23527	1.30803	0.980264	1.34397	1.3594	1.07429	1.16394	1.0713	1.01831
GRK2	3.18011	2.39987	3.1711	2.87418	2.75112	3.11756	3.42059	2.88205	2.69043	3.22156	3.5949	2.81025	3.10585	3.06564	3.59663	2.97726	2.81954	2.92646	2.14343	2.81752	2.37757	2.66867	2.33867	2.73047	2.17096	2.85903	2.4601	2.1978	2.70699	2.87169	2.33524	2.57117	2.63445
GRK3	1.84587	1.80825	1.28665	1.75096	2.19954	1.40179	1.62153	1.81031	1.82737	2.32946	1.21488	2.3417	2.18153	2.86454	1.60988	1.70469	2.24965	1.47308	2.463	1.48428	3.41273	1.20569	1.68526	2.05622	1.45308	1.47319	1.61295	1.57883	2.17507	1.66524	1.47473	0.993586	1.23087
ADSL	2.23353	3.55894	3.59508	3.09213	3.60197	3.21668	3.92093	3.34571	2.84294	3.58428	3.75699	3.88901	3.34924	3.58607	3.57885	3.35796	3.39176	3.24742	3.78153	3.77911	4.24591	3.87656	3.37508	3.26685	3.7039	3.38958	3.63857	3.4757	3.96538	3.81727	3.16762	3.46607	3.71476
ADSS2	3.31992	5.17529	5.01452	5.4966	5.4063	5.89385	5.82411	4.44219	4.29574	5.41769	5.48924	5.62305	4.99879	5.52755	5.58476	4.52792	5.5674	6.04294	5.9071	5.89037	5.99092	6.26674	5.26252	5.13281	5.93043	5.43327	6.24905	5.20923	6.05366	5.56487	5.66845	6.48044	6.03504
AP2A1	3.11847	1.96549	2.15573	2.24098	2.23656	2.31014	2.14991	2.38805	2.74906	2.26944	2.39484	2.13691	2.22953	2.40592	2.22609	2.2412	2.14734	2.29138	2.02687	2.07914	2.1235	2.09499	2.16545	2.32177	2.10344	2.272	2.00252	2.19675	2.08696	2.20337	2.14427	2.22545	2.17799
AP2A2	3.17241	3.92372	3.84443	3.50076	3.06548	4.0036	4.14163	3.3919	2.7892	3.79661	3.74894	4.34915	3.40773	3.87589	3.91809	3.7847	3.96489	3.98242	3.87505	3.83868	3.61204	3.55129	4.00064	3.61936	3.65052	4.14605	3.85264	4.10098	4.05591	3.82529	3.89411	4.10616	4.34794
AP1B1	4.56253	4.62637	4.63548	4.85103	4.77262	4.63709	5.14213	4.55255	4.78997	4.84983	5.21827	5.37217	4.82175	4.96482	4.95844	5.22433	4.94435	4.7095	4.97901	4.27922	4.90886	4.86064	4.83607	4.98469	5.03418	4.59153	4.84546	4.70618	5.25778	4.88832	5.04858	5.17392	4.58548
AP2B1	2.74102	5.15402	6.21551	5.41628	5.12063	5.88233	5.70609	5.25018	4.37749	4.2826	6.18538	5.42297	4.86162	4.4204	5.06439	4.80568	5.51767	5.69377	5.98871	5.60959	6.11823	5.41439	5.3128	4.90667	5.57514	5.84837	5.64821	5.49453	5.66607	5.01133	5.51895	5.75334	5.78007
AP1G1	2.71514	2.55368	2.58472	2.916	2.78439	2.5467	2.85727	2.53085	2.61538	2.83032	2.71802	2.6584	2.81005	2.75088	2.77411	2.78158	2.72715	2.64735	2.52619	2.89083	2.57992	2.83496	2.53788	2.58663	2.86519	2.74296	2.8318	2.93672	2.55351	2.62669	2.90576	2.91977	2.20602
AEBP1	6.28296	6.78031	5.54822	5.71993	5.13583	5.723	6.83614	5.14886	4.76381	4.74279	4.94533	4.32177	8.06722	5.20037	5.73123	6.69996	6.93799	4.53722	4.50238	4.44571	5.1376	4.65317	9.2652	5.01942	6.41284	5.43534	6.95513	5.9866	4.68039	6.11591	7.44106	7.21839	6.53472
TLE5	3.17754	5.39938	5.47855	5.9259	5.6892	5.78698	6.19354	5.51633	5.08163	5.338	5.62606	5.63853	5.1709	5.92174	5.81358	5.65586	5.59965	5.71874	4.27153	5.53967	4.93946	5.75774	5.30123	5.36467	5.13685	4.99686	5.25446	4.87601	5.35771	5.5736	5.50651	5.83321	5.64297
CRISP1	2.21657	0.534837	0.924514	0.632345	0.990569	0.726663	0.553665	0.928133	1.05828	0.690005	0.836513	0.850592	1.22021	0.912287	0.720143	0.931725	0.588639	0.74335	0.701971	0.492649	0.715199	0.560939	0.55236	1.07934	0.592673	0.926417	0.546459	0.732557	0.6104	0.8318	0.730958	0.75719	0.594291
AFM	0.70642	0.587669	0.572396	0.390063	0.572396	0.279981	0.556221	0.572396	0.926905	0.613996	0.803185	0.608624	0.938177	0.593024	0.544888	0.535135	0.612612	0.616761	0.383694	0.266533	0.530445	0.540195	0.515474	0.625862	0.508374	0.474299	0.470082	0.592072	0.496278	0.883724	0.375602	0.572396	0.52104
AFP	1.18123	0.690442	0.635468	0.578751	0.814394	0.657237	0.543578	0.738088	0.708284	0.624104	0.829784	0.79692	0.787714	0.48854	0.569513	0.775272	0.559925	0.65272	0.585411	0.574452	0.694414	0.630877	0.68608	0.657819	0.698246	0.489568	0.482853	0.711447	0.783536	0.689458	0.549237	0.658739	0.59698
AGA	2.37443	3.3265	3.06772	2.97926	3.08052	3.08893	3.68571	2.15922	2.26962	2.96055	2.96714	2.00415	3.46094	3.00275	3.23914	2.64231	3.08245	3.09624	3.30945	3.34598	3.47896	3.94773	3.44529	2.66215	3.07831	3.29623	3.30494	2.69681	4.21145	3.90355	3.73858	3.81113	3.07077
ACAN	3.61779	1.97937	1.74384	2.10837	1.72583	1.80965	1.91481	2.21073	2.3631	1.76336	1.81047	1.74726	2.47888	1.72013	1.83866	2.14825	1.63436	1.9646	1.64911	1.5463	1.8024	1.7093	1.91863	1.88602	1.77726	1.74179	1.76675	1.8581	1.95281	1.67609	1.75383	1.69871	1.61405
AGER	3.75766	2.15225	2.24186	2.22485	2.35102	2.17482	2.11073	2.86048	2.92054	2.25067	2.08645	2.29326	2.40446	2.29043	2.30766	2.62617	2.14623	2.36553	1.97827	1.98131	2.13031	1.97368	1.985	2.52456	2.13173	2.20179	2.01312	2.21064	2.13074	2.0077	2.11573	1.93679	2.00426
AGL	1.9117	2.77405	3.27749	2.56509	3.22473	3.1565	3.88703	2.47809	2.56847	3.29509	3.67276	2.96402	2.63661	2.82621	3.10677	2.39198	2.92085	2.85891	3.30027	3.6357	3.05255	3.56314	2.96236	3.41009	3.56617	3.20161	3.24244	2.74929	2.98243	3.31347	3.04827	3.18874	2.91753
AGRP	2.15521	1.19243	1.26316	1.32586	1.37988	1.25028	1.25243	1.27561	1.34351	1.38169	1.46434	1.54888	1.28119	1.21715	1.21366	1.27816	1.07001	1.2831	1.11621	1.16229	1.18081	1.08893	1.03526	1.02059	1.32416	1.27552	0.959619	1.31346	1.30485	1.10638	1.19264	1.15951	1.158
JAG1	2.62965	3.57728	3.06767	3.28277	3.48001	3.30602	3.13984	2.09905	2.9404	2.42433	3.0315	2.95358	2.58201	2.84657	2.90478	3.2608	3.07113	4.3687	2.89658	2.7917	3.22037	3.86456	3.73127	2.71867	3.87863	2.92749	3.60542	2.83382	3.16225	3.06802	3.73885	2.60704	3.89898
AGT	2.81663	2.0879	3.18833	4.62907	3.51662	3.91393	3.3607	3.74537	2.54324	2.17089	4.08818	3.80837	4.23671	4.01108	3.77167	4.23199	4.39301	3.72114	3.52613	3.64525	4.35405	5.52249	3.98163	3.22699	3.96024	3.68458	5.03251	4.18853	4.10245	3.80121	3.7916	1.74701	3.81895
AGTR1	1.56187	0.538935	0.754905	0.654984	0.648561	0.558639	0.830019	0.595514	0.809608	0.61861	0.629482	0.69228	0.663273	0.788847	0.719622	0.870771	0.607146	0.630808	0.623508	0.612148	0.564883	0.667363	0.884776	0.661735	0.909136	0.680499	0.484118	0.835398	0.80594	0.697946	0.594599	0.836083	0.615996
AGTR2	1.56212	0.625476	0.705311	0.71136	0.791947	0.79263	0.590593	1.01885	0.925556	0.595125	0.788084	0.646863	0.707911	0.75969	0.653766	0.836137	0.630034	0.6853	0.683844	0.700245	0.737715	0.547287	0.6046	0.828742	0.740317	0.795603	0.574693	0.731781	0.690335	0.442992	0.540124	0.672434	0.605355
APLNR	2.82319	3.19714	3.43099	2.51177	2.07073	2.28366	4.12247	1.94186	2.43909	1.66861	3.14629	1.73344	2.52857	2.83515	3.31511	3.21137	3.84439	2.36716	2.65281	2.16845	3.72484	1.9892	5.80357	1.98492	3.23441	2.39407	3.99389	2.58425	2.72969	3.39158	5.05367	2.7288	3.02719
AGXT	2.64643	1.70234	1.70837	1.70673	1.83269	1.70131	1.59444	1.9471	2.4524	1.79467	1.8698	2.02828	1.8584	1.69814	1.51948	1.79791	1.6216	1.80872	1.75429	1.76422	1.73908	1.61236	1.4442	2.14608	1.85594	1.79695	1.48077	1.81986	1.79773	1.86849	1.58036	1.49331	1.65265
NR0B1	2.69296	0.947089	0.999917	1.25222	0.916875	0.877223	0.913375	1.61278	1.59865	1.18474	0.971512	0.98726	1.06556	1.02264	1.10546	1.04772	1.11719	0.972286	0.872863	0.877144	0.87318	0.935647	0.942309	1.07812	1.01057	0.977332	0.936464	1.16683	1.00613	0.9171	1.07393	0.822021	0.879571
AHCY	4.27957	6.49835	7.57221	6.82816	7.1413	6.27489	6.37187	7.36578	5.05066	6.50884	6.99163	7.54955	5.95249	7.09974	6.51593	6.3179	7.74044	6.85283	6.95319	6.80765	7.41126	7.98434	5.26444	7.18046	6.17834	6.40811	6.83635	7.21262	7.88627	7.37445	5.43326	6.47932	7.69416
AHR	2.31859	5.07371	3.67125	4.06314	4.25399	3.47654	4.99989	4.57437	3.77875	4.85501	4.23914	3.72036	3.90106	4.44355	4.66439	4.56766	4.75469	4.6911	4.42347	5.24238	4.22223	5.29303	4.73187	4.52365	5.25104	4.04764	4.86593	4.13732	4.43821	4.72055	4.81551	6.21464	5.46705
AHSG	1.26211	0.667858	0.659991	0.862533	0.78434	0.738289	0.638659	1.09999	0.960198	0.81379	0.619707	0.841775	1.05448	0.539427	0.668228	1.02807	0.779268	0.699772	0.604565	0.732973	0.616071	0.822317	0.616708	0.92356	0.559234	0.714806	0.564793	0.606047	0.670363	0.632878	0.664045	0.710224	0.624921
AIF1	4.38613	3.2313	2.84882	3.25252	2.85885	2.85258	3.18467	2.96578	3.51994	2.50105	3.1416	2.35672	3.74593	3.465	2.9902	4.01381	3.81274	2.8616	2.01583	3.2398	3.42736	2.05136	4.43849	3.17833	3.94896	2.68599	3.86428	3.11474	2.9065	4.20452	4.5224	3.40081	3.52343
CRYBG1	2.28214	4.93216	3.91923	4.59975	3.77183	4.48686	3.84383	2.85499	4.27283	3.84341	4.6342	4.05549	3.6805	4.28238	3.68331	3.80247	3.50306	4.10953	4.33482	2.95241	5.0908	4.77814	3.17954	3.92966	4.17107	4.07985	4.20205	4.23652	4.71863	3.78081	3.65554	3.56512	3.22581
AK1	3.88896	4.04142	4.80691	5.06251	4.90844	4.75121	5.16533	3.37085	5.15457	4.32302	4.17759	3.041	4.67809	5.34237	4.6893	4.77695	4.43039	4.72519	4.2658	5.28294	4.02739	4.38837	5.28693	4.8642	5.6255	5.08253	4.39862	5.09699	4.01342	3.78967	6.02223	5.03127	3.85079
AK2	3.65315	5.40536	4.53023	3.88233	4.58389	4.67387	4.74476	4.05654	4.13262	4.67087	4.99793	4.4637	4.77224	4.65134	4.74707	4.66044	4.31814	4.5547	5.13693	4.59011	4.7838	4.76149	4.09148	4.54653	4.68984	4.77323	4.52008	4.7266	4.83796	5.09161	4.40676	4.59999	4.728
AK4	3.38309	4.60659	4.76379	3.43496	4.30565	3.0677	4.00032	4.10061	2.57285	1.96387	1.69343	3.73682	4.14552	3.20987	3.56853	3.5228	3.94279	4.35836	4.44953	3.03749	4.20618	4.90963	3.02534	4.32634	3.12881	4.10694	4.17514	3.79144	4.65261	3.55152	3.33391	1.86225	2.53269
AKT1	3.38669	3.73156	3.63841	3.70074	3.2573	3.28295	3.73422	3.6741	3.30336	3.32691	3.8176	3.58049	3.72279	3.42344	3.53941	3.64684	3.31488	3.58679	3.56082	3.93282	3.28891	3.43844	3.56209	3.51882	3.40613	3.57485	3.55251	3.50275	3.15995	3.5321	3.59648	3.28458	4.02258
AKT2	2.55401	1.85082	2.13821	2.14524	2.09392	1.98602	1.94052	2.34616	2.07895	2.15821	2.16772	2.28082	1.96135	2.1024	2.05878	2.0662	2.04114	2.06116	2.01584	1.90854	1.89801	2.35685	1.92424	1.95326	1.82768	2.02752	1.84987	1.93165	2.61869	1.89149	1.79873	2.33751	1.85427
ALAD	2.45597	3.4208	3.22721	2.70817	3.27355	3.07027	2.70283	3.31782	2.82217	3.02394	2.95934	2.92079	2.56303	3.2246	2.79616	2.81231	2.58651	2.66813	3.42422	3.23943	2.81632	3.18585	3.27755	3.06029	2.97048	3.02503	3.39913	3.24769	2.79951	3.04122	3.09077	2.92245	3.62651
ALAS1	2.35092	4.84157	5.16242	5.14276	5.45045	5.82733	5.29551	4.95296	4.98236	5.50966	5.17827	4.73022	4.97981	5.89137	6.03257	5.89418	5.68553	5.50712	6.22628	5.5097	5.87483	5.07786	5.40803	5.29307	6.08599	5.64043	6.03457	5.54461	5.87806	5.78989	6.00646	6.27896	5.81527
ALAS2	3.14818	1.66412	1.77244	1.86055	1.71979	1.76681	1.6575	2.09188	2.23333	1.72797	1.67981	1.82159	1.86354	1.71394	1.61775	2.18567	1.68044	1.79515	1.44608	1.56011	1.5864	1.62486	1.66023	1.96911	1.81541	1.59967	1.77836	1.90943	1.82537	1.64078	2.00474	1.49058	1.59066
ALB	1.27432	0.550735	0.635423	0.55922	0.890859	0.639682	0.555732	1.19458	0.666556	0.671266	0.547066	0.567969	0.842799	0.567441	0.525335	0.598903	0.515023	0.581306	0.552947	0.425332	0.640363	0.506943	0.428255	0.672215	0.60434	0.654663	0.48748	0.77019	0.639422	0.6629	0.538511	0.587369	0.630224
ALCAM	1.71701	1.19961	2.71372	2.62976	1.70058	1.9997	2.75327	1.72277	1.9045	2.32529	2.18464	1.34759	1.68384	2.77372	2.34463	1.80646	1.8641	1.72758	2.98693	1.55526	2.41744	1.28624	1.61628	1.96729	2.0461	1.59635	1.91429	1.26828	1.96187	2.12146	1.78551	2.65761	1.56023
ABCD1	4.05378	2.9996	2.4563	2.72236	2.93123	2.29435	2.11722	3.95779	3.30244	2.18627	2.65458	2.77545	2.59911	2.27429	2.36045	3.27241	2.60384	2.39968	2.13943	2.09222	2.24632	2.00939	2.14832	2.8219	2.3701	2.50831	1.46018	2.54281	2.37823	2.61642	2.24795	2.84142	2.3979
ALDH1A1	2.20896	6.7999	2.19943	1.58628	1.81121	1.35269	5.60907	8.0199	4.44763	3.86212	5.10431	1.69105	2.85741	1.87617	3.46008	1.69219	2.70083	3.6474	2.3584	6.18487	2.9404	7.21776	3.80302	1.14265	5.69692	3.33333	5.67649	1.65738	1.06203	6.23061	4.7413	5.6107	5.25373
ALDH2	3.60443	5.91658	6.15269	6.56766	6.83494	6.86366	8.00235	5.92034	5.72532	7.11728	7.22989	6.41995	6.35233	7.44799	7.1342	7.33148	7.44184	7.03173	7.00685	7.66283	6.805	7.63256	6.45409	7.82106	7.42152	7.82205	7.33691	7.51387	8.11997	7.11795	7.05172	7.28679	6.73202
ALDH3A1	2.24	2.64259	1.20486	1.41681	1.37565	1.13643	0.765789	1.60744	1.3408	1.41642	1.39159	1.68656	2.54789	1.253	1.57826	1.36215	1.28468	2.06896	1.39159	2.10824	1.17424	3.9269	0.967518	1.71854	0.975857	1.34514	1.45208	1.40965	0.728635	3.16701	1.30224	3.07113	1.28346
ALDH1B1	2.99396	2.90757	2.84018	3.23592	2.85737	4.39671	4.03539	3.3894	2.31175	2.45215	4.40667	3.762	3.28932	4.25789	3.69121	3.66256	3.15756	3.90389	5.08649	3.65264	4.68988	4.56487	4.66301	3.31215	3.51317	5.2996	3.95755	4.60408	5.16088	4.02801	3.51769	3.41099	4.0494
ALDH1A3	1.70713	2.16867	1.45154	1.76115	1.30104	1.69079	1.19736	2.02815	1.66304	1.4322	1.37174	1.33205	2.08369	1.47291	1.69861	2.07964	2.09437	1.34618	1.34801	2.26951	1.7831	1.55876	2.24729	1.35308	1.50565	2.23012	2.39576	2.44623	1.72075	2.38353	1.97702	0.956551	2.43287
ALDH3B1	4.02952	2.89574	3.36882	3.25195	3.87979	2.9994	3.3183	4.27378	3.95021	3.50251	4.18198	3.34162	3.55046	3.19598	3.56126	3.43023	3.49373	3.58304	3.00988	3.68769	2.88459	2.75315	3.21942	3.98297	3.0268	3.09881	3.49072	3.27855	3.00347	3.48084	3.71176	5.56008	2.83726
ALDH3B2	2.21115	2.33507	1.2474	1.13237	1.38962	1.21775	1.14205	1.62856	1.59617	1.50576	1.33166	1.37083	1.47852	1.37266	1.16943	1.31911	1.13748	1.33732	1.41997	1.30634	1.18115	1.18795	1.10137	1.26342	1.23631	1.16152	1.07712	1.17133	1.14466	1.15152	1.09785	2.01641	1.27445
ALDH9A1	3.50222	4.66267	4.36195	4.76288	4.72295	4.89201	5.43729	4.29421	4.01735	4.53438	5.39384	5.32466	4.56129	4.63798	5.16086	4.52017	4.81825	5.17447	4.87452	5.46405	4.76944	5.32801	4.63469	4.63769	5.16636	5.16348	4.93295	4.74644	4.94393	5.18243	5.13112	4.54152	3.85693
ALDH3A2	4.32936	4.95418	4.38304	4.46118	5.49475	4.34671	5.27369	6.03925	4.53559	4.46178	5.25571	4.63839	4.86822	3.89986	4.57022	4.39309	4.63011	4.75513	5.14123	4.80462	5.49889	5.43054	4.10775	4.93379	5.37713	4.52541	4.34794	4.74824	3.67927	4.70658	4.75229	5.27248	4.04936
ABCD2	0.966578	0.549015	0.606288	0.638765	0.770853	0.614698	0.485558	0.672765	0.709726	0.745933	0.570069	0.766987	0.610215	0.475415	0.886737	0.744966	0.632294	0.568875	0.434429	0.517273	0.609009	0.51189	0.647576	0.658772	0.576469	0.441602	0.566151	0.560999	0.689279	0.571403	0.536207	0.582791	0.45762
ALDOA	6.55291	9.20875	9.28459	9.21155	9.21386	9.06055	9.24714	8.76249	8.95692	9.41353	9.59359	8.67853	9.50914	9.23749	9.06973	9.3978	9.25027	9.78393	9.51438	9.639	9.15455	9.14758	8.68698	9.37552	9.11422	9.00692	9.36317	8.92111	8.74058	9.58144	9.01714	9.58832	9.22351
ALDOAP2	4.43654	0.975911	1.40635	1.60268	1.31025	1.39316	0.831827	1.90561	2.60805	1.48248	1.41842	1.28063	1.67391	1.23261	1.20361	1.51267	1.14904	1.39083	1.22225	1.34568	1.34877	1.25183	1.18427	1.47744	1.122	1.1463	1.11088	1.63686	1.5181	0.987903	1.2488	1.07836	1.19624
ALDOB	2.44806	2.89665	1.30836	2.42174	3.07683	1.6852	3.25832	1.98958	3.35097	1.53467	3.94757	2.18315	1.55713	2.02991	1.82828	2.86821	4.14642	3.75035	1.27926	3.85895	1.3863	2.78884	1.2764	3.94604	3.86729	2.16562	2.2385	2.04579	2.98623	2.44097	2.19219	1.94554	5.92141
ALDOC	3.84978	3.56677	3.31806	3.68727	3.81326	4.25403	4.68376	3.88327	4.03746	3.80136	5.22564	4.07484	3.54237	2.94321	3.03227	3.56055	4.14052	4.75799	4.55466	5.1567	5.15337	3.38393	3.31626	4.18586	3.6796	3.4174	3.81801	3.44901	3.21736	3.8197	3.34877	4.40635	3.60352
AKR1B1	6.53998	4.98625	4.15356	5.07591	4.91648	4.75995	5.67526	5.57957	5.13905	3.92483	4.13104	4.38257	4.99333	5.19565	4.72891	5.41785	4.98413	4.54994	5.30587	4.41115	4.7619	4.41446	5.67034	5.16686	5.63462	4.46459	5.43843	5.09752	4.43515	5.2574	5.95409	5.0657	4.98498
ALK	1.74027	0.993307	1.16508	0.747419	1.17369	0.854282	0.832745	1.43955	1.5857	1.05665	1.09037	1.14214	1.21103	0.993303	0.940759	1.01331	0.993904	1.19351	0.752004	0.946564	0.84302	0.814949	0.954668	1.12176	0.82066	1.11311	0.840145	1.04481	1.05067	0.896733	0.738299	0.713677	0.790289
ALOX12	2.14885	0.882416	0.974529	0.81876	1.05597	0.774396	0.808606	1.2803	1.11373	1.34921	0.766724	1.06862	1.27588	0.930729	0.740438	1.07053	1.20951	0.852827	0.907473	0.837273	0.611731	0.671658	0.652478	1.10447	0.940374	0.829487	0.663744	0.98988	0.913943	0.564519	0.852827	0.761662	0.828325
ALOX5	1.86671	1.04402	1.33771	1.3771	1.91342	1.24373	1.31855	1.23934	1.7752	1.04511	1.20003	1.57339	1.65956	2.14205	1.47628	1.65235	1.31312	4.187	1.5551	1.77503	1.41946	0.853325	1.78082	1.76358	1.62063	1.06471	1.99356	1.10029	1.08357	1.32404	2.22915	3.39286	2.17311
ALOX5AP	3.9018	2.56332	3.06272	3.5124	2.85812	2.99247	2.91846	2.85971	3.50724	2.48213	2.71994	2.61948	3.64224	2.66654	2.97314	2.67363	3.8025	3.30197	2.79004	3.23024	3.62444	2.35639	5.03655	2.91253	4.96799	2.63589	4.71925	3.27364	2.95089	4.66287	4.96255	5.2024	4.3091
ALOX12B	2.50194	2.7051	0.917902	0.724641	0.842988	0.744951	0.719979	0.468531	0.73751	0.679794	0.666352	0.576655	1.05078	0.760491	0.907436	0.670856	0.771713	0.711772	0.720884	0.88413	0.514526	0.54065	0.526066	0.647012	0.729304	0.791381	0.441769	0.705019	0.560161	0.651961	0.617732	0.653576	0.612906
ALOX15	4.58195	2.70008	2.92142	2.90826	3.03893	2.79009	2.54169	3.70089	3.38671	2.86924	2.69822	2.94203	3.05036	2.7509	2.75256	3.20926	2.70848	2.79226	2.62187	2.66882	2.62263	2.61329	2.62162	3.17159	2.4949	2.75992	2.42651	2.87683	2.79604	2.90295	2.5845	2.57262	2.68646
ALOX15B	2.20132	1.15686	0.989906	1.01023	1.06399	1.07356	3.07274	1.45971	1.32817	1.02113	0.867686	1.1252	1.16153	0.950531	0.880417	1.00469	0.908002	0.902585	0.902299	0.881189	0.880444	0.818582	0.819664	1.08435	0.947378	0.874476	0.797884	0.900771	0.978477	0.986948	0.878061	0.825878	0.818112
ALPI	2.90639	1.32052	1.55882	1.53627	2.12042	1.54441	1.3481	1.89977	2.45009	1.33437	1.86805	1.48252	1.5664	1.31495	1.55442	2.01427	1.52233	1.64442	1.1856	1.36759	1.44126	1.24939	1.25478	1.41392	1.3353	1.38856	1.22228	1.44918	1.38431	1.47368	1.49991	1.4493	1.22875
ALPL	3.6659	1.73776	1.96615	1.99921	1.89845	2.06031	1.62692	2.50926	2.26291	1.70634	1.6498	1.82422	2.11798	1.81162	1.88203	2.24813	1.79677	1.8714	1.60124	1.69714	1.6976	1.62133	1.74031	1.94695	1.74791	1.74225	1.73129	1.91405	1.75151	1.79669	1.77807	1.78247	1.58205
ALPP	3.43754	1.18807	1.30991	1.36872	1.45531	1.32907	1.0807	1.89027	2.36369	1.28155	1.19206	1.1702	1.7488	1.2461	1.23115	1.28204	1.18717	1.52571	1.02201	1.26763	1.07351	1.04232	1.14061	1.61148	1.04618	1.21816	1.14175	1.25498	1.39107	1.0837	1.25023	1.95792	1.02445
ALPG	3.16576	1.41809	1.81904	2.1391	2.45785	2.03033	1.87612	2.82464	2.99226	1.80609	1.8472	2.30512	2.16042	2.12925	1.93934	2.10762	1.63626	2.70677	1.81559	1.8472	1.52827	1.69402	1.40303	2.45008	2.16791	1.91444	1.67717	1.81761	2.03103	1.90362	1.77517	4.50864	1.4261
ALX3	1.35399	0.742875	0.739281	0.807922	1.07833	0.638384	0.651973	1.03224	0.590966	0.534883	0.777347	0.78375	0.896498	0.920995	0.65907	0.94242	0.937845	1.04314	0.528966	0.709688	0.542364	0.871876	0.751156	0.665775	0.572396	0.83394	0.663744	0.752256	0.874015	0.739281	0.65669	0.612328	0.80947
AMBN	4.02462	1.30195	1.71838	1.47254	1.52821	1.46718	1.4317	1.74514	1.78764	1.77723	1.50877	1.48221	1.99052	1.60382	1.52821	1.96893	1.36028	1.86634	1.59944	1.3757	1.51054	1.43602	1.47892	2.03648	1.37779	1.43675	1.40556	1.75672	1.67203	1.30595	1.1625	1.61356	1.43809
AMBP	1.64835	1.77295	1.41341	1.43947	1.57056	1.19594	1.28117	2.11944	1.92151	1.32555	1.23334	1.725	1.55687	1.38818	1.30748	1.5524	1.33308	1.39425	1.29386	1.31914	1.29878	1.84954	1.1025	1.61684	1.23464	1.42491	1.12925	1.27079	1.59206	1.61574	0.999389	1.24294	1.2375
AMD1	4.08313	5.89728	6.17861	6.14531	6.12277	6.18305	6.24853	5.61	4.93576	5.95122	6.47048	6.01319	5.98101	6.161	6.04542	5.85979	6.11508	6.17832	6.05077	6.01963	6.26642	6.58919	5.56795	5.75119	6.24168	6.13382	6.28064	5.66323	6.01149	5.92635	5.82506	5.98294	5.98689
AMELX	5.07592	2.7031	2.83254	3.20397	3.22277	2.9457	2.36556	3.6144	4.29983	3.05426	2.56954	3.19139	3.35808	2.92393	3.01299	3.52111	2.92953	3.20319	2.59177	2.66923	2.84622	2.38954	2.7394	3.31542	2.77388	2.85172	2.76592	3.07257	3.01115	2.76895	3.05498	2.59101	2.73948
AMELY	4.26974	2.33827	2.47312	2.63004	2.5918	2.53003	2.50573	2.86127	3.06465	2.58105	2.42081	2.45315	2.60266	2.58137	2.39107	2.86572	2.25891	2.63995	2.49222	2.50808	2.43079	2.29838	2.35668	2.56138	2.40363	2.63047	2.1424	2.63103	2.61848	2.51559	2.53541	2.2107	2.42325
AMFR	5.74169	5.05982	5.79744	5.8739	5.91392	5.39054	5.53827	5.63388	5.98937	5.59359	5.57275	5.61138	5.35682	5.53232	5.81278	5.65671	5.81562	5.64939	5.4556	5.63587	5.47362	5.43305	5.68487	5.79091	5.60897	5.70743	5.63758	5.57893	5.42284	5.82654	5.52347	5.0455	5.51284
AMH	3.12525	2.06387	2.357	2.29231	2.31285	2.30407	2.42591	2.83283	2.46073	2.36522	2.36053	2.17789	2.46904	2.25261	2.46013	2.46907	2.19578	2.36988	2.4886	3.11523	2.31209	2.25297	2.05287	2.37141	2.35737	2.32666	2.05238	2.376	2.47956	2.49325	2.16086	2.20493	2.385
AMHR2	4.68214	2.5364	2.66024	2.80155	2.95417	2.75311	2.58112	3.53043	3.3958	2.74719	2.66715	2.97226	3.21429	2.73975	2.76236	3.03537	2.73486	2.79663	2.46535	2.38337	2.63472	2.45586	2.66992	2.96138	2.60146	2.65229	2.36789	2.91116	2.62185	2.63522	2.62964	2.36855	2.53219
AMPD1	2.35769	0.808416	1.40202	1.3771	1.14662	1.30834	0.864649	1.08813	2.06865	0.7949	1.07292	1.03539	1.13801	1.21974	1.19116	1.29551	1.12962	0.870693	0.882114	1.00619	0.884067	0.913195	1.07839	1.16093	1.24421	0.978336	1.34001	1.48709	1.12928	1.93579	2.05538	1.15533	0.983915
AMPD2	4.09232	3.4349	3.76938	3.77753	3.82309	3.74557	4.14091	3.60713	3.71868	3.95752	4.20488	4.10685	4.05157	4.12456	3.83963	4.26534	4.13006	4.0391	3.57482	3.7965	3.69098	3.93765	3.79097	4.37115	3.64205	3.88089	3.68685	4.14437	3.93427	3.60815	3.81699	3.94409	4.22769
AMPD3	1.78944	1.68372	1.41394	1.83624	1.38356	1.84067	2.13462	1.35294	1.57695	2.04695	1.59363	2.34866	1.53172	1.67581	1.80106	1.75041	1.61888	1.61491	1.43213	1.71898	1.65698	1.40311	2.0621	1.8356	1.73367	1.65298	1.87399	3.0527	1.77874	1.55349	2.11872	2.87896	1.89359
AMPH	3.66481	1.05973	1.28785	1.54156	1.35159	1.38992	1.27812	1.92843	1.68735	1.20751	1.28578	1.4743	1.56763	1.48571	1.37743	1.66963	1.37323	1.44432	1.1499	1.21936	1.17216	1.16196	1.70198	1.30941	1.29156	1.46991	1.54136	1.23711	1.2907	1.17244	1.52233	1.16534	1.16648
BIN1	4.43425	4.56304	4.92896	4.28424	3.96562	4.28948	3.789	5.76515	4.00767	4.74146	4.66734	5.1317	4.68477	5.01208	4.90085	4.92355	4.94001	4.58777	5.38152	3.55546	4.86402	4.84223	4.80853	4.92125	4.44951	5.20273	4.6562	4.74307	5.00885	5.29491	4.50096	4.40281	4.27548
AMT	3.66537	2.18361	2.74177	2.54976	2.41362	2.41473	3.2255	2.72801	3.14444	2.80776	2.2724	2.69898	2.68259	2.68369	2.51467	2.95385	2.87208	2.783	2.36655	2.99638	2.88579	3.03463	2.85994	2.55341	2.55852	2.7156	2.6586	3.56626	3.48841	3.00896	3.0932	3.8352	2.21513
AMY2B	1.70444	0.927087	1.78253	1.54776	1.39316	2.5391	1.14776	1.20613	1.50277	1.1979	0.980976	1.26885	1.36622	1.6452	1.01122	1.33151	1.0473	1.38225	0.82058	0.958287	1.39491	2.72072	1.6452	1.84812	1.31576	2.03526	1.04985	2.47478	2.21284	0.948641	1.68412	3.63893	1.34281
ANG	2.8994	3.5746	3.55723	3.85605	3.01582	3.14658	5.40883	3.60871	3.74616	2.09099	4.7686	3.53062	2.27522	2.9925	4.17931	3.2494	3.79302	4.14409	3.4185	5.64685	3.35486	3.58839	4.01844	1.95645	4.419	4.17323	4.42873	2.89613	3.16109	4.70318	5.18464	3.33534	4.79825
ANGPT1	2.45961	1.34495	0.965461	0.915024	0.97351	1.02969	1.18105	1.1392	1.21753	0.780935	1.03956	1.06279	1.46715	1.01032	1.00714	1.26509	1.23719	1.01684	0.870602	0.964668	1.11933	0.897011	2.36454	0.860195	1.00702	0.995239	1.23656	0.954591	1.00041	0.932909	1.43316	0.949991	0.96803
ANGPT2	1.82972	2.74648	2.22127	2.13925	1.96632	1.99366	2.28914	1.33379	1.43897	1.29363	1.7525	1.64718	2.43982	1.91981	2.24902	2.97551	2.17059	1.76142	2.6004	2.05585	3.07283	1.87454	2.53288	1.52763	1.91921	2.00775	2.68282	1.98858	2.66608	1.83594	2.9356	2.34017	3.51195
ANK1	2.30554	1.28377	0.954668	1.04634	0.850455	0.839407	0.821795	1.09664	1.16847	0.867879	0.915451	0.810862	1.22499	0.874078	0.989654	1.07373	0.837572	0.85	1.09251	0.824682	0.882541	0.73487	0.985251	0.972882	0.966885	0.915259	0.911788	1.04976	0.841849	0.811495	1.11945	0.701661	1.24225
ANK2	1.31333	0.690778	0.987205	0.886899	0.823882	0.780637	0.801128	1.09421	0.989285	0.782199	0.852074	0.800644	0.880919	0.669742	0.990555	1.088	0.820349	0.870333	0.64038	0.813821	0.739275	0.688561	1.2588	0.987141	0.806351	0.71611	0.838665	0.907816	0.740359	0.885972	1.09475	0.656993	0.670651
ANK3	2.85539	5.57989	4.19734	4.11945	3.95835	4.5997	3.79141	2.36673	4.80128	4.01201	4.23926	3.93174	3.37808	3.69355	4.38647	3.62591	4.06677	4.20535	3.87649	3.22969	3.79975	4.20514	4.21234	4.04291	3.71287	4.4017	3.87851	3.92189	3.82498	4.2084	3.96809	3.35593	3.96718
ANPEP	2.52339	3.2365	3.18467	3.76476	6.21197	3.34017	3.97847	1.96416	5.02849	2.26031	5.92057	2.12809	6.81769	2.50334	3.11874	3.44714	5.85552	3.13636	1.81818	3.31296	2.61719	4.834	4.33917	7.67315	6.34643	3.22817	3.42145	2.88012	2.33736	3.90037	5.46446	3.63396	1.94334
SLC25A4	2.67007	2.70474	3.12688	3.15594	3.39301	2.95926	4.52144	1.67306	2.52335	2.86577	4.01617	2.89639	3.02345	3.54031	3.23724	2.63448	3.33412	3.9481	4.30366	3.11533	4.05878	4.25348	3.13264	3.84626	4.32433	3.74721	3.85844	3.58723	3.95868	4.40478	3.62496	3.34745	4.09935
SLC25A5	6.85421	9.18754	9.25704	9.37135	8.98088	9.03019	9.37106	8.98299	8.41736	8.23136	9.40819	9.23775	9.19677	8.83896	8.93999	8.33335	9.19353	9.38759	10.3815	9.98757	9.78412	9.9002	8.7089	9.31702	9.68805	9.27152	9.62516	9.57681	9.65446	9.6799	9.20708	8.97152	10.1254
SLC25A6	7.05016	8.15343	8.71847	9.00868	8.49365	8.46771	9.27392	7.30964	7.61009	8.78771	9.33437	9.80374	8.70965	9.10179	9.22703	8.3899	8.7937	8.84577	9.82439	8.53334	9.19378	8.96538	8.61659	9.27129	9.40998	9.7014	8.82439	9.32546	9.78728	9.60887	8.74194	7.92132	9.78406
ANXA1	3.26527	7.63664	3.94065	5.07079	5.48776	3.91402	4.83193	3.0448	2.4581	4.30482	5.5999	3.34421	5.47528	5.24864	5.14396	5.98504	5.05049	5.19888	6.28226	4.67178	4.13004	3.83083	5.86223	2.65124	6.16979	5.28756	6.13873	4.64446	4.5311	4.87012	5.81411	6.59758	5.2613
ANXA2	5.99589	8.12569	6.97088	7.35423	7.98287	7.25372	7.72496	6.51852	7.70319	7.37992	7.76106	7.52381	7.43746	7.75205	7.55801	7.33379	7.96976	7.85916	7.66786	7.95194	7.08966	7.82488	7.63989	7.90607	8.3128	7.80066	7.92093	7.1051	7.65365	7.85921	7.88837	8.94223	7.65757
ANXA2P1	2.08883	1.1335	0.745222	1.06319	1.1815	1.1129	0.888581	0.867037	1.2994	0.911224	1.06703	0.945534	0.9201	1.20593	1.12007	1.20458	1.15257	1.38535	0.982363	1.5653	1.0252	1.22748	1.25134	1.29227	1.19331	1.50328	1.36981	0.884934	1.21411	1.34376	1.2634	1.3951	1.05544
ANXA2P2	6.37486	10.0507	8.83972	9.28841	9.67455	9.34908	9.75319	8.45108	9.28873	9.37736	9.79784	9.61118	9.1506	9.87742	9.60496	9.1127	10.0516	9.99825	9.72549	10.0192	9.3127	10.1541	9.79549	9.80277	10.3059	9.98869	10.0432	9.18342	9.74657	9.86383	10.0706	10.6457	9.60251
ANXA2P3	1.03763	1.72227	1.10909	1.34681	1.98383	1.2713	1.24224	1.47243	1.71716	1.41642	1.59553	1.48155	1.20623	1.57488	1.34664	1.40331	1.67571	1.82051	1.21346	1.71878	1.15436	1.41073	1.35019	1.75325	1.6177	1.68287	1.42065	1.11795	1.23727	1.41188	1.66964	1.87741	1.39492
ANXA3	2.7624	6.43537	5.3532	5.3803	6.22857	6.73778	6.78424	6.78278	5.34384	7.58688	3.5292	6.47403	6.05819	7.03508	5.94089	5.40362	6.63364	6.71733	6.30039	6.03362	5.50769	6.24628	4.81227	6.46725	6.42404	7.20689	6.01622	5.91808	7.40324	6.51952	5.76998	7.93452	6.62262
ANXA4	3.76322	6.57053	6.48823	6.56167	6.5191	6.30411	6.64019	6.5687	6.52073	6.41554	6.79757	6.69577	6.06235	6.5778	6.67265	6.43024	6.75278	6.77359	6.81688	7.04236	6.35294	6.83213	5.94723	7.06337	6.71545	6.67737	6.47399	6.56849	7.06012	6.69803	6.52931	6.94254	7.34026
ANXA5	3.8676	5.85714	4.39351	4.52394	4.30216	4.82387	5.91704	4.9531	3.59888	4.91751	4.90289	4.28338	4.96678	5.30722	4.96203	4.80233	5.40888	5.12902	4.60477	5.59305	5.10188	5.27509	6.21494	4.11924	5.78105	5.58464	5.98131	4.93685	5.43682	5.64605	6.06727	6.22614	4.71262
ANXA6	2.65716	3.73669	3.16839	3.65225	2.97908	3.53147	3.72406	2.54365	2.11839	4.32779	3.63321	3.94507	4.77159	5.32589	5.44344	4.34087	4.85742	2.77191	3.26712	3.4764	4.60045	4.89224	5.98483	3.70931	4.70495	5.45149	5.07639	4.06982	4.11158	5.40385	5.08571	4.07057	4.20235
ANXA7	3.79068	6.99871	6.81894	6.49238	6.22956	7.01997	6.98971	6.2799	6.17784	6.99299	6.5472	6.58295	6.59097	6.96869	7.24255	6.57297	6.75826	7.07132	7.03244	7.24519	7.21625	7.03029	6.84184	6.50311	7.171	7.30893	7.18491	7.3965	6.90101	7.12623	7.15172	7.07086	6.698
ANXA11	4.87224	7.37695	7.76303	7.63145	7.75239	7.59823	6.54437	6.99516	7.21972	8.01852	7.71011	7.91189	7.21962	7.31233	7.86437	7.37055	7.87989	7.36829	7.11662	7.72201	7.47179	7.28804	7.64241	7.69579	7.82137	7.74539	7.78356	7.79789	7.6795	7.78197	6.78605	8.2851	8.42116
ANXA13	2.74934	2.09453	3.92299	2.50211	3.25239	2.03914	5.58802	2.16542	2.94652	3.41136	5.49362	3.05558	2.27104	3.88139	4.57523	2.05981	3.34432	3.4663	5.42833	5.48328	2.99873	5.86853	3.91311	3.54653	4.07026	2.836	3.3055	2.62205	4.07598	5.34059	4.8321	3.18557	5.42967
AOAH	3.22243	2.21819	4.57628	4.45057	3.58402	4.99775	2.10157	2.72577	2.63466	4.02927	2.54923	4.21805	3.3868	3.40655	2.06944	2.8863	3.47249	3.12856	4.94696	2.59866	3.65511	5.03124	3.16822	4.04002	3.92072	3.88976	3.57132	4.07029	4.88535	3.6803	3.2759	2.68129	5.07939
AOC2	2.79574	1.15962	1.15945	1.10553	0.998665	0.943678	1.0665	1.04495	1.09578	1.05498	0.906743	1.08646	1.10323	1.24415	1.17678	1.27748	1.0792	1.37888	1.2061	1.40645	1.21412	1.17837	1.00589	1.58602	1.27078	1.22538	1.17096	1.25355	1.10553	1.09072	0.852383	1.1249	0.923212
AOX1	4.45335	2.09337	2.1968	2.21421	2.40901	2.13077	1.91632	2.59286	2.76687	2.26831	2.22846	2.62037	2.58708	2.14717	2.01985	2.15855	2.1651	2.30697	2.08369	2.27934	2.05725	1.91569	2.24733	2.42124	2.03729	2.34842	1.90528	2.37342	1.96609	2.08068	2.26187	1.94294	2.14107
APAF1	2.41108	1.20337	1.48289	1.78809	1.74555	1.6219	1.42867	1.66891	1.63756	1.53029	1.37652	1.58799	1.65999	1.2529	1.2709	1.26091	1.31637	1.51321	1.52128	1.49734	1.22956	1.3809	1.36709	1.36971	1.19551	1.4116	1.38209	1.0988	1.38332	1.1592	1.4489	1.22566	1.08633
NUDT2	1.73053	1.73213	1.8798	1.69742	1.91287	2.13844	3.64972	0.70447	1.09892	2.22842	3.28867	2.2968	1.73943	2.75406	2.46289	1.25875	2.02166	2.60549	3.24264	3.34032	1.85044	2.29646	1.83164	2.07763	2.29237	2.48242	2.76683	2.84941	3.08842	2.54308	3.16871	3.14615	3.14204
APOF	1.59382	0.478684	0.572396	0.376997	0.836057	0.550959	0.500049	0.607622	1.3586	0.627792	0.479129	0.523584	0.760893	0.679611	0.729469	1.17292	0.561686	0.595906	0.538209	0.554482	0.472076	0.423874	0.536853	0.569023	0.520754	0.577524	0.57172	0.483976	0.530459	0.560716	0.64338	0.427098	0.584371
APBA1	2.91528	1.3554	1.28901	1.42466	1.41325	1.47704	0.987007	1.85566	2.36958	1.3471	1.32946	1.19648	1.71355	1.29246	1.45798	1.96354	1.25506	1.14618	1.37926	2.80763	1.34547	1.09045	1.57008	1.50951	1.35625	1.35877	1.40361	1.54441	1.30042	1.34878	1.55166	1.08611	1.16047
APBA2	2.29751	2.32086	1.36833	1.82594	1.54199	1.45467	2.01576	1.59342	1.89977	1.42057	1.34893	1.54929	1.95598	1.40296	1.6312	1.88212	1.60732	1.42956	1.39125	1.3705	1.51189	1.326	2.81161	1.48487	1.48337	1.55714	1.60096	2.10399	1.578	1.40245	1.7511	1.90453	1.56534
APBB1	3.26483	1.64061	1.68491	1.7621	1.82713	1.58912	1.71789	2.33747	2.14434	1.79668	1.5435	1.76589	1.80027	1.58746	1.80565	1.86386	1.82274	1.72759	1.4988	1.59197	1.5144	1.54788	1.88796	1.73293	1.69168	1.63567	1.59494	1.91676	1.74558	1.70888	1.68218	1.49104	1.58821
APBB2	2.79134	2.92217	2.23611	2.28002	2.37745	2.14705	2.73282	3.11695	2.59053	2.37018	2.14706	1.82494	3.14211	2.45311	3.23894	2.58143	2.48618	2.51791	2.54289	3.26008	2.31125	3.22332	2.71197	2.41825	2.45909	2.9428	2.35075	1.99548	2.1458	2.33646	2.46899	2.54074	3.08642
APC	2.42565	2.00314	1.94686	2.02618	2.60382	1.94683	2.24327	2.16038	2.06214	1.84093	2.00579	1.76569	1.75264	1.56445	2.01076	2.04224	2.05734	1.87204	2.14043	1.65286	2.11156	2.23566	2.21594	2.02491	1.77294	2.02042	1.80109	1.65626	1.60096	1.87487	2.10988	2.10691	2.21451
APCS	0.87703	0.537659	0.448897	0.581108	0.627268	0.396344	0.468777	1.06251	1.05799	0.519688	0.535614	0.425534	0.597882	0.516687	0.590569	0.513597	0.499645	0.684457	0.608156	0.52214	0.564833	0.457881	0.597882	0.823532	0.509403	0.456245	0.449747	0.550916	0.522302	0.550916	0.508043	0.537811	0.539727
AIRE	4.53169	2.36247	2.38762	2.46519	2.54608	2.50132	2.45658	2.90129	2.81647	2.34938	2.39837	2.33791	2.64306	2.36669	2.27949	2.7431	2.46239	2.5483	2.32636	2.36037	2.13399	2.36245	2.40188	2.62261	2.46625	2.30238	2.19473	2.38766	2.42747	2.29852	2.31125	2.30079	2.22751
APEH	3.34757	5.9217	6.05114	5.90097	5.99591	6.03555	6.54339	5.50566	5.16033	5.72174	6.74125	5.2502	5.61461	6.16591	6.59721	6.1135	6.02457	6.11684	6.33814	6.39999	6.35513	6.02892	5.487	5.69107	6.02974	6.09627	6.11724	6.0829	6.20999	6.45698	5.98017	6.92771	6.19949
APEX1	3.34757	7.0909	7.31779	6.54476	6.83908	6.20594	6.79638	6.67216	6.09368	6.64787	7.60199	6.29519	6.12563	6.99728	6.94788	5.81251	6.54805	6.73838	6.73837	6.62274	6.82385	7.01641	6.37116	6.13143	6.95892	6.78442	6.80275	6.43594	6.8463	7.13119	6.19259	5.68276	7.86299
BIRC2	3.6203	5.53151	5.43176	5.70402	5.84914	5.80262	5.57493	5.00123	5.36871	5.64282	5.33151	5.73944	5.25174	5.74159	5.59837	5.15825	5.66006	5.74682	5.44439	5.91849	5.60376	5.13746	5.84827	5.4604	5.90484	5.69171	5.92856	6.04727	5.46024	5.09335	5.89956	6.08572	6.61157
BIRC3	2.0892	5.92934	5.06389	5.384	5.03735	4.85404	2.8923	2.17227	5.80641	3.69016	3.99624	4.69163	3.81214	4.7077	4.3014	4.93839	4.85241	4.74776	4.5208	4.33915	4.67847	3.70489	4.3438	4.81477	5.54056	4.33033	4.90763	4.3106	3.90196	3.80516	5.05105	6.27381	6.93094
XIAP	2.66718	4.49711	4.84156	4.83294	4.6357	4.60706	4.21058	4.27074	4.15762	4.64234	4.12013	4.07151	4.30889	4.26063	3.95538	3.92127	4.55661	4.24668	4.69399	5.47704	4.24822	4.74291	4.2881	4.16642	4.24238	4.6614	4.30925	3.99154	4.26601	3.95049	4.38764	4.33513	4.37315
BIRC5	3.09888	3.03743	3.34908	3.04496	2.96007	3.32873	3.56412	3.05829	3.36209	2.72089	3.44314	3.36995	3.04811	2.7173	3.05762	2.73285	2.73272	3.22134	3.91926	3.28463	3.69695	3.53895	2.39781	2.88019	3.05625	3.05116	2.96069	3.26531	3.3272	3.00965	3.1632	2.95105	2.80361
APLP1	3.02243	1.31301	1.52506	1.66976	1.70076	1.6219	1.46938	1.9825	2.03068	1.64043	1.5291	1.69376	1.94576	1.53454	1.66766	1.76633	1.55275	1.72885	1.53672	1.60774	1.53003	1.5394	1.55678	1.90083	1.56539	1.64868	1.4833	1.63043	1.61982	1.48992	1.69852	1.5216	1.60535
APLP2	2.67418	7.1911	7.53653	7.3352	7.2992	6.78541	6.53817	7.3548	6.56982	7.58747	7.31536	6.36371	7.05159	7.29525	7.36783	6.70669	7.65416	7.39937	7.20555	7.65198	7.47958	6.75451	7.26177	7.14116	7.06327	7.03292	7.71125	7.2335	6.97597	7.24257	7.54121	7.34524	7.93645
APOA1	1.76174	1.35824	1.29726	1.30741	1.43401	1.22073	1.24263	1.60557	1.6703	1.32696	1.33977	1.32279	1.43244	1.39986	1.34952	1.40151	1.24702	1.33851	1.209	1.23755	1.27193	1.30546	1.17565	1.60639	1.16988	1.23474	1.18773	1.24559	1.30319	1.41493	1.21191	1.16514	1.26944
APOA2	1.30684	0.470333	0.690387	0.722987	0.683563	0.619065	0.493892	0.853747	0.946262	0.630452	0.694709	0.543285	0.669308	0.691041	0.645264	0.657543	2.6289	0.563639	0.453416	0.527631	0.560449	0.557185	0.593212	0.624841	0.555821	0.504561	0.9809	0.542395	0.451793	0.602126	0.535696	0.40634	0.638865
APOA4	2.21912	0.940566	0.714028	1.20995	1.00906	1.04602	0.904592	1.60744	1.37633	1.06008	1.1853	0.861856	0.84751	0.902457	1.16176	0.963116	1.152	0.941545	0.911285	0.958287	1.12031	0.78375	0.586604	0.897656	0.872729	0.850767	0.836623	0.944221	0.698807	0.810685	0.962324	0.777788	0.78662
APOB	0.994824	0.513173	0.689161	0.593259	0.600664	0.590356	0.534098	1.12255	0.674331	0.600284	0.518686	0.604987	0.76105	0.557128	0.573652	0.655348	0.801126	0.56278	0.560124	0.508098	0.504525	0.445133	0.563901	0.881092	0.517894	0.617098	0.547001	0.606107	0.594349	0.592178	0.534134	0.596174	0.937106
APOBEC1	3.22401	1.75123	2.48926	4.90732	2.87672	2.64637	1.98806	3.63945	4.07889	3.01379	4.33769	4.49635	2.79951	2.86133	2.31864	3.11762	3.7982	3.60747	5.15331	5.94672	3.0982	2.02113	1.46348	4.65732	2.72165	2.95264	3.25136	1.85686	4.44978	4.23519	1.82968	2.01792	3.26029
APOC1	3.62878	3.72701	3.16775	2.50298	2.86479	2.90739	3.29623	2.5313	2.89888	2.65295	3.30762	2.63162	3.1737	2.9339	3.29154	3.01569	3.41793	3.06695	2.50072	2.8397	2.57114	3.08021	4.21325	3.35215	4.41297	2.65584	3.53425	2.62383	2.85687	3.47399	3.56203	3.46351	3.69826
APOC1P1	4.17145	0.982285	1.16757	1.33993	0.837477	1.38001	0.899555	1.5594	2.60805	1.23927	1.33615	1.30302	1.78481	1.44261	1.19797	1.45587	1.27688	1.57819	1.02718	1.18006	1.04443	1.31944	0.942566	1.3001	1.04898	1.26425	1.22853	1.30249	1.12755	1.10955	1.36805	0.9943	1.24297
AQP8	2.79843	2.25707	4.27397	3.29658	6.99776	5.28902	2.55057	2.53548	5.80462	4.439	2.7161	2.59683	4.11586	3.10662	4.69149	3.7105	3.40165	3.02302	2.67796	2.71034	4.73512	2.48072	7.85087	4.01638	7.11154	4.4668	3.73186	4.23699	3.02558	6.52114	6.23963	2.32064	2.56461
APOC2	2.74319	1.48379	1.69949	3.74946	3.64518	1.59798	1.7401	2.64702	2.35724	2.21053	1.69205	3.53965	2.86779	1.93782	1.91154	1.74055	3.94484	1.80704	1.26608	1.41789	1.89753	4.24848	1.80999	2.8285	2.9777	1.39893	2.61433	2.34559	3.67454	3.9542	1.63662	1.592	2.36557
APOC3	3.30719	2.34283	1.54403	2.1426	1.62368	1.56512	1.3075	2.12712	2.51669	1.53785	1.62914	1.7904	1.68333	1.43991	1.32182	2.00412	1.47932	1.45302	1.41275	1.70974	1.50726	1.45325	1.5314	1.66362	1.51316	1.83846	1.36639	1.53011	1.70396	1.5534	1.59739	1.41642	1.41275
APOC4	2.32785	1.30874	1.61302	1.39625	1.12885	1.50752	1.14776	2.10387	2.11958	1.5038	1.53148	1.29271	1.58744	1.61993	1.39808	1.64093	1.39017	1.21817	1.36067	1.32279	1.26209	1.06374	1.16412	1.70732	1.23404	1.46382	1.32905	1.9563	1.32905	1.18617	1.56695	1.35673	1.16067
APOD	3.71969	1.93657	1.82087	2.29258	1.73405	1.9115	1.61694	3.3167	2.46969	1.79902	1.81763	1.82543	2.43384	1.54093	2.13941	2.06649	1.90699	1.81954	2.8375	1.54582	1.6783	1.46357	1.86104	1.97179	1.60786	1.78407	1.55559	1.98864	1.72543	2.17762	1.95457	1.40602	1.77518
APOE	4.91671	5.77126	4.8222	3.54434	4.23436	4.16021	5.35887	3.64141	3.90804	3.54671	4.68656	2.9868	5.25916	4.77928	5.16183	4.49533	5.37634	4.56529	3.18664	4.32713	4.00415	3.40557	7.05796	4.57883	7.17223	3.6987	6.14921	3.85525	3.90088	5.44417	6.42303	6.03356	6.29046
APOH	1.43903	0.681484	0.745222	0.681242	1.02222	0.593258	0.430056	0.879303	0.823911	0.564534	0.881094	0.501744	0.759307	0.549881	0.57467	0.546871	0.678834	0.655088	0.55581	0.648297	0.532947	0.832158	0.600155	1.08067	0.212787	0.673166	0.546985	0.588234	0.605625	0.58411	0.457574	0.499279	0.697773
APP	3.0532	5.99752	6.86441	6.59062	6.75834	7.08406	7.05883	6.23952	6.13483	6.34138	6.493	6.63	6.43374	7.05989	7.21484	6.51039	6.80843	6.91595	6.6138	7.52441	7.15571	6.82253	7.55106	6.39859	6.99716	6.84829	7.39545	6.82447	5.62822	7.39523	7.39231	6.43915	6.89961
APRT	5.16998	6.2417	6.47248	6.23557	5.95675	5.7536	7.40189	5.81689	5.92516	6.46325	7.37719	6.38604	6.76214	6.82049	6.80239	6.54619	6.26816	6.78484	6.93642	6.88706	6.60957	6.62911	6.10862	6.23439	6.33984	6.66657	6.87546	6.80554	6.39121	6.99163	6.29163	6.43023	6.26554
KLK3	3.20181	1.19167	1.39092	1.29067	1.27043	1.26893	1.29632	1.46008	1.60536	1.54918	1.48094	1.24191	1.63975	1.19658	1.34737	1.60713	1.28158	1.42434	1.30495	1.75698	1.32743	1.16503	1.28075	1.36656	1.3443	1.30403	1.17827	1.28611	1.36057	1.29872	1.49066	1.09276	1.11901
FAS	2.02726	2.56898	3.18688	2.4569	2.12637	3.09321	2.51348	1.31296	1.8017	1.42476	3.34983	1.34965	2.5925	2.28282	3.32368	2.26977	2.91289	2.31745	3.86221	3.46155	2.83987	1.44172	3.79103	1.73305	4.03491	2.18001	3.49497	2.36737	1.8962	2.85325	3.85075	3.607	2.69947
FASLG	1.97061	0.859978	1.0117	0.946068	1.02473	0.865224	0.948212	1.44795	1.2233	0.985705	0.865778	1.18762	0.960494	1.1357	0.766016	1.16609	1.02219	0.932631	0.81701	1.0887	0.92741	0.715867	0.94345	1.03944	1.17485	0.795181	1.06577	0.877872	1.05775	0.858079	0.966782	0.940398	0.816339
SHROOM2	1.81096	1.81333	1.02349	1.31566	1.71459	1.66579	0.841707	1.72756	1.80239	1.99556	0.94754	1.56974	1.12099	1.58173	1.13122	1.10136	0.941502	1.14697	1.98165	0.819158	0.99186	1.413	1.13073	1.40807	1.3247	1.25514	1.73914	0.833842	1.1947	1.20191	1.01856	1.03044	1.85338
AQP1	2.25314	2.46373	1.85333	1.77982	1.91181	1.96594	1.85043	3.46163	2.38823	1.33783	1.8705	2.24517	1.90801	1.5549	2.18502	2.0085	2.20644	1.64727	1.66737	1.58126	1.88185	1.35437	3.58139	2.217	2.31019	1.51078	2.79644	3.71987	1.73397	2.187	3.1598	2.40513	1.75463
AQP2	3.53819	1.92897	1.94923	2.09822	2.02782	1.86186	1.80463	2.25712	2.37217	1.90141	1.88106	1.98974	2.32092	1.92745	2.01819	2.3079	1.83815	2.14669	1.82384	1.91647	1.74524	1.78536	1.86693	1.91374	1.67976	1.9458	1.71072	1.95297	1.91387	1.73588	1.82698	1.78006	1.79886
AQP3	2.67201	4.84301	1.6973	1.69564	1.84691	1.71041	3.76175	1.91406	1.98305	1.60084	3.6528	1.76545	1.63403	1.64914	2.15605	1.57745	1.93317	1.84381	3.1131	4.75529	1.88619	1.58292	2.31248	1.71211	2.20514	1.52319	2.29965	1.89917	2.17979	2.70715	2.9512	5.48442	1.69393
AQP4	1.21125	0.497192	0.660238	0.577447	0.728197	0.508647	0.473527	0.639666	0.750427	0.619682	0.586265	0.506246	0.708791	0.572383	0.668454	0.69658	0.474297	0.552196	0.522135	0.455707	0.546595	0.448228	0.427576	0.697499	0.63467	0.581439	0.457419	0.555247	0.613129	0.460936	0.469197	0.533554	0.480974
AQP5	3.43067	2.33813	1.86442	2.05101	2.2282	1.98843	1.94287	2.42771	3.18484	1.6899	1.80441	2.31053	2.38229	1.83805	1.87412	2.30887	1.75434	2.04174	1.50411	1.77047	1.90642	1.67397	1.68418	2.15598	1.78456	1.86682	1.70059	1.96322	2.04174	1.89141	2.0681	6.15407	1.67459
AQP6	3.513	0.89585	0.874012	0.943403	1.02657	0.897154	1.01507	1.18974	1.22104	1.16128	0.985415	0.980498	1.09177	1.0057	0.949998	1.00656	0.930223	0.981703	0.707503	0.856307	0.811178	0.902925	0.955957	1.0141	1.01962	0.980298	0.790729	0.9975	0.936656	1.03264	1.00041	1.34402	0.886435
AQP7	2.78831	1.33661	1.55736	1.50071	1.76348	1.55673	1.46813	1.96652	1.89007	1.55201	1.46092	1.65232	1.77888	1.43399	1.54666	1.70019	1.528	1.44466	1.4652	1.24661	1.39728	1.3826	1.31504	1.65256	1.47821	1.34107	1.23569	1.37373	1.51311	1.60532	1.45814	1.30606	1.32678
AQP9	1.83722	1.08967	1.09743	0.929345	1.08447	0.999879	1.21879	1.34935	1.37933	1.06827	1.007	0.999155	1.08275	0.986387	0.852094	0.922413	1.138	1.17797	1.00507	1.14439	1.3141	1.093	1.1266	1.05745	1.70059	1.16794	1.17743	1.01228	1.1134	1.51822	2.11342	2.21527	1.22265
AR	2.31423	1.98881	1.29514	1.39194	1.44279	1.32035	1.26089	1.72846	1.51493	1.43715	1.3514	1.32989	1.44444	1.34151	1.20258	1.44817	1.34328	1.40305	1.31069	1.27839	1.17757	1.17588	1.30247	1.32371	1.26718	1.37381	1.15988	1.20951	1.25575	1.25977	1.30718	1.21347	1.13086
ABCC6	2.31961	1.78114	1.73476	1.89018	1.93062	1.89343	1.39706	2.26725	2.38834	1.73696	1.2316	1.60238	2.52877	1.69295	1.50017	1.71094	1.73068	1.65319	1.26491	1.21087	1.21862	1.88436	1.37747	2.03121	1.51905	1.99517	1.77783	1.63784	1.66622	1.39546	1.47698	1.26793	1.35134
ARAF	3.94415	3.03135	3.73357	3.99504	3.58365	3.96107	3.57837	3.82862	3.75498	3.4696	3.82454	4.56008	3.69778	3.65476	3.80631	3.86787	3.85654	3.91887	3.82921	3.67838	4.04016	3.78065	3.72888	3.94086	3.46561	3.82629	3.72848	3.99316	3.73254	3.76535	4.00696	3.72631	3.85843
ARCN1	3.87573	4.34235	4.29563	4.52827	4.28287	4.42038	5.0601	4.42811	4.42478	4.53243	4.73916	4.19354	4.18698	4.76904	4.53467	4.46162	4.6272	4.45543	4.63903	5.17944	4.75452	4.39725	4.63974	4.45024	4.5523	4.4807	4.8384	4.83348	4.44606	4.50619	4.85787	4.52259	4.32656
TRIM23	1.78137	1.43263	1.77087	1.59792	1.63186	1.50538	1.86075	1.294	1.27238	1.43212	1.53124	1.26259	1.26859	1.54213	1.46458	1.37729	1.74344	1.55904	1.88259	1.34593	1.60157	1.96775	1.795	1.52597	1.68724	1.43478	1.82968	1.54325	1.55788	1.33664	1.59811	1.88409	1.94011
AREG	1.2018	3.67373	5.80169	6.67865	5.9755	5.23138	1.41642	4.85185	3.37373	4.83569	4.02181	4.21704	5.24877	6.79988	6.12958	5.60362	6.70646	5.3178	6.03176	3.93111	5.18787	7.16149	2.6064	3.68105	5.62424	6.69799	6.12175	5.26004	8.15931	5.20564	5.4597	4.02918	6.83848
ARF1	6.44039	8.54413	8.31394	8.68439	8.58436	8.79687	9.18239	8.66125	8.24234	9.09231	9.12126	9.00135	8.83983	8.86031	8.94929	8.59549	9.11386	8.79522	9.05107	9.06902	8.74223	9.10939	8.97135	8.32703	8.96192	9.16734	9.08547	8.59239	9.2526	9.14511	9.1081	9.50628	8.36436
ARF3	3.82203	5.20231	4.88704	4.96407	4.85041	5.22506	4.54289	4.57957	4.59739	5.18853	4.86307	5.16444	5.01672	4.82981	5.16468	4.8166	5.01411	5.03784	5.00518	4.76286	4.85173	4.58875	4.85379	4.87878	4.61207	4.88504	4.68566	4.93279	4.7386	4.81074	4.84473	4.72989	4.28079
ARF4	4.44097	7.89505	7.28905	7.2915	7.64915	7.822	8.2477	7.40216	6.51245	7.78795	8.17458	6.92926	6.84366	8.21059	8.03568	7.59857	7.99183	7.62338	7.5023	8.42392	7.70345	7.30939	8.19047	7.08507	8.25243	7.68816	8.16533	7.60562	7.44651	8.1396	8.50751	8.97524	7.75602
ARL4D	2.24018	2.61999	1.37592	1.46186	1.56119	1.47636	1.29509	2.15573	2.47376	1.5184	1.24909	1.55923	1.91489	1.25733	1.43189	1.78783	1.43092	1.47618	1.30427	1.08291	1.42831	1.59605	1.549	1.55253	1.41775	1.57135	1.11986	1.71674	1.46925	1.63959	1.83821	1.1009	1.2223
ARF5	4.5895	6.9899	6.23805	6.36835	6.31964	6.51578	6.66841	6.96319	5.94118	7.08561	6.87535	6.99288	6.08224	6.72869	6.81137	6.16281	6.99942	7.01375	7.63418	6.46864	6.88394	7.08383	6.51268	6.69778	6.56914	6.49528	6.80144	6.62338	6.75323	7.64029	6.61017	6.73053	7.51685
ARF6	4.47286	7.55051	7.42964	7.00736	7.17941	6.635	6.7139	6.29262	6.39056	6.81771	7.30655	6.30349	6.3124	6.70056	7.1789	6.34313	6.9289	7.10661	6.6643	6.96577	6.64699	6.66972	7.00707	6.45621	7.39068	7.10528	7.02936	6.43574	6.39696	7.14228	7.41739	6.88331	7.21032
ARG1	1.4385	1.3675	0.509376	0.740379	0.744911	0.737485	0.61504	1.20691	1.07459	0.797679	0.499807	1.03911	0.86427	0.771249	0.72857	0.714405	0.730278	0.629166	0.56639	0.588543	0.576024	0.586621	0.767536	0.473462	0.738485	0.780522	0.702768	0.598406	0.789211	0.799163	0.744911	0.596984	0.588543
ARG2	1.69166	2.81509	3.98384	1.95513	1.84389	1.92119	3.78547	3.05677	1.90813	3.52045	2.44266	1.92343	2.73272	1.94815	2.50653	2.08959	2.22871	2.11448	2.61942	2.27968	1.96648	3.27857	1.54701	2.56444	2.23387	4.07815	1.96483	2.54375	2.21344	2.83604	1.92446	3.11731	4.09114
RHOA	5.34117	6.95419	7.26388	7.02135	7.26215	7.56027	7.98183	6.7935	6.42196	6.71764	7.65602	6.83492	6.5756	7.46907	7.88635	6.78379	7.43456	7.52969	7.71105	7.95695	7.71779	7.29687	7.87137	6.78008	8.02453	7.88702	8.03883	7.67687	7.59102	8.07566	7.96849	8.16477	7.53853
RHOB	2.69068	3.03973	3.16968	3.73575	3.34799	3.1953	3.32029	3.3438	3.43765	2.88655	2.99391	3.4148	3.84675	3.54267	3.91653	3.45811	3.85578	4.29073	3.59254	3.28506	3.36412	3.67064	3.47043	3.7257	3.67748	3.40171	3.35667	3.01557	4.00753	3.44442	3.35421	4.0155	3.80777
RHOC	4.6894	6.90826	6.49054	7.21271	7.81451	7.2095	6.7964	5.56854	7.57678	7.36227	7.4454	6.67028	7.1167	7.18834	7.44712	7.21465	7.54174	6.84724	7.05543	6.99668	6.70055	6.50595	7.64219	6.69867	7.70613	7.18093	7.45331	6.78203	6.73923	7.6957	7.54328	6.84666	6.71956
RND3	3.16175	5.45178	4.76074	4.6606	5.22846	4.01234	4.3858	4.03412	3.84097	5.07748	4.82078	4.43132	3.92922	4.14139	4.39838	3.92039	4.76333	4.59139	5.11787	4.44676	4.73879	4.4506	4.88993	4.40989	4.85197	4.31407	5.30623	4.4044	4.68002	4.68441	5.04639	4.5033	4.71519
RHOG	4.84435	4.48772	4.85781	5.19449	5.02541	5.11091	4.7747	5.07966	4.92804	4.85564	5.04844	5.45494	5.06868	5.06789	5.24159	5.389	5.43814	5.27208	4.30165	4.2648	4.86991	4.39763	5.10155	4.63	5.09756	4.78935	5.16967	5.0672	5.25319	5.06026	5.3387	4.70121	5.2289
ARHGAP1	3.64943	3.65281	3.55311	3.53914	3.31584	3.79771	3.74527	3.60442	3.56831	3.6281	3.60992	3.99065	3.67066	3.64692	3.76868	3.64662	3.6749	3.59551	3.67119	3.92834	3.4558	3.71509	4.08905	3.44988	3.4166	3.86725	3.89093	3.88989	3.5946	3.51164	3.65392	3.78615	3.62157
ARHGAP4	4.30991	4.89652	4.19859	5.22155	3.77732	3.69833	3.54358	4.37053	5.50841	4.9578	3.7598	4.61945	4.15928	5.36775	3.97846	5.47495	3.9747	3.67972	3.62783	5.28412	3.9796	4.91517	4.50065	4.06328	4.06602	3.77149	3.85982	4.16799	4.76049	3.80082	4.37556	4.93192	5.71028
ARHGAP5	1.98912	4.2113	4.48399	4.09176	3.99806	3.70863	4.12634	3.31643	3.25622	4.20336	4.03277	3.07398	2.684	3.65761	3.7635	3.10867	3.71587	4.19404	3.99204	4.39253	3.54259	4.26177	3.55701	3.25498	3.80439	3.98358	4.03698	3.22136	3.29269	3.80677	3.79388	3.41588	4.78855
ARHGAP6	3.26177	1.68719	1.85796	2.50527	1.91509	1.87929	1.6734	1.99237	2.28704	1.74367	1.67215	1.85317	1.95856	2.06736	1.77448	2.5483	1.9518	2.05298	1.68874	1.67042	1.84796	2.29224	1.95905	1.85604	1.83256	1.80244	1.98125	1.66369	1.76697	1.89222	2.09057	1.59311	1.70709
ARHGDIA	4.87294	4.84565	5.55153	5.85157	5.60302	5.59957	6.01461	5.85422	5.28293	5.04889	6.0486	5.63772	5.8443	5.45713	5.69804	5.60919	5.77647	5.54797	4.40924	5.02395	5.42058	5.72402	5.30461	5.37301	5.105	4.99178	5.11429	5.45668	5.78848	5.71577	5.32023	5.3865	5.2769
ARHGDIB	5.36497	5.94991	5.35564	6.85664	4.85502	5.94667	5.48986	4.1958	5.34211	5.69406	5.42992	5.14367	6.00687	6.46482	6.39391	6.48769	5.93845	5.92681	6.6009	5.50973	5.70471	5.18494	6.67604	4.6809	6.8517	5.23535	6.38721	5.24538	6.22569	6.14904	6.53704	6.38779	5.70755
ARHGDIG	1.86924	1.63681	1.69452	1.77249	1.62386	1.82787	1.30531	2.59286	2.12982	1.74038	1.80609	1.48554	2.00187	1.68234	1.71809	1.96112	1.86143	2.61397	1.53794	1.39625	1.45658	1.56577	1.44196	1.8332	1.69487	1.50932	1.84833	2.04881	1.68964	1.9589	1.65203	1.9411	1.59617
RHOH	3.33624	1.75464	1.98733	2.37778	1.93956	2.29648	1.56597	2.60669	3.30038	1.71177	1.83768	1.66417	2.38913	2.27818	3.01328	2.33736	2.27343	2.1508	1.30798	2.26735	1.81207	1.63966	2.1027	2.00965	3.20295	1.81969	2.90829	2.42942	1.70171	2.41706	2.9581	2.65369	2.06819
ARL1	2.19115	4.32364	4.53417	4.30064	4.31998	4.75486	5.5152	4.07596	3.21563	4.95516	5.19375	3.79829	4.41411	4.69049	4.79874	4.3607	5.02448	4.86766	5.14276	5.73643	4.84144	4.95849	4.79798	4.65212	5.00476	4.82177	5.11762	4.89139	4.74041	4.48065	5.27856	5.60538	4.8759
PHOX2A	2.16781	0.987819	1.0802	0.926535	0.974321	1.37012	0.995946	1.27123	1.93357	1.21818	1.25477	1.19859	1.17511	1.18081	1.30346	1.07396	1.15429	0.944657	1.10054	1.1215	1.29529	1.17221	1.18081	1.41322	1.03242	1.10161	1.08128	1.5793	1.2914	0.967518	0.90266	1.03435	0.798726
ARL2	2.48121	2.47179	2.94475	2.79879	2.70494	2.64554	2.55721	3.3117	2.33411	2.75379	3.07644	2.29643	2.75516	2.89302	2.94043	2.55701	2.96645	2.67914	2.61315	2.37995	3.30375	2.62294	2.8765	2.77724	2.79897	2.74301	3.2841	2.51032	2.75481	3.1262	2.56664	2.33941	2.78177
ARL3	2.31212	2.2104	2.24718	2.43382	2.22087	2.4136	2.50236	2.58499	2.15602	2.25915	2.37556	2.35753	2.39337	2.1037	2.34089	2.03448	2.26467	1.94324	2.43008	2.39904	2.30838	2.35678	2.1962	2.21218	2.40506	1.92535	2.04996	2.42636	2.20926	2.56292	2.21569	2.55035	2.44606
ARNT	2.32359	2.07164	1.87374	2.08909	1.93426	2.15005	2.09422	1.92409	2.27379	2.23258	2.27234	2.11554	1.82707	1.89955	2.04186	1.99364	2.24739	2.25672	1.72203	2.1719	1.97518	2.15491	2.45611	1.94667	2.02607	2.06541	1.98454	2.57787	2.18265	2.12315	2.25488	1.97266	2.03887
ARNTL	2.12631	2.42479	2.03888	1.67538	1.48525	2.02765	2.13388	1.8801	2.26341	1.97858	1.45756	2.03026	2.30647	1.77306	1.57631	2.19761	1.74373	1.68751	1.76962	1.69011	1.66464	1.45866	2.12041	1.65972	2.25461	1.77051	1.71319	1.80285	1.75706	1.74368	1.99415	2.08924	2.16326
ARR3	3.13915	1.33226	1.38037	1.3063	1.03077	1.10115	1.0628	1.61013	1.58814	1.57967	1.30649	1.25285	1.23303	1.08188	1.18235	1.31932	1.05077	1.1334	1.29129	1.18963	1.17758	1.26492	1.13077	1.22779	1.18197	1.14965	0.975911	1.40451	1.61106	1.33664	1.10161	1.21264	1.01254
ARRB1	1.89359	2.36989	2.96772	3.47348	3.09496	2.58348	2.36783	3.02878	3.17522	3.18128	4.22954	2.38426	2.221	2.11467	3.4239	2.32817	3.18127	3.19612	3.10296	2.37114	3.71818	2.1508	3.4831	2.93239	3.3249	2.29824	3.59603	2.63456	2.41645	3.79836	3.69677	2.04397	4.18091
ARRB2	2.61138	3.93804	3.0906	2.48513	2.35028	2.4788	3.39263	2.99829	2.11753	2.53419	3.6668	2.95603	2.66128	2.49808	2.66173	3.53707	2.93675	2.37844	2.37654	2.29208	2.17912	2.62479	2.75076	2.81754	2.40773	2.52617	2.82243	3.01529	2.81489	2.61361	2.61192	3.23989	2.78393
ARSA	2.96167	2.41113	1.87416	2.08979	2.41706	2.27724	2.4167	1.82776	2.82654	2.009	2.20674	2.31171	2.14952	2.24738	2.32168	2.14571	2.32731	2.07939	2.07278	2.38319	2.13279	2.0155	2.451	1.81009	2.2664	1.9583	2.51998	2.11449	2.30634	2.33565	2.44184	2.41807	2.34443
ARSB	2.62627	1.48342	1.40757	1.50658	1.26827	1.45478	1.43414	1.63288	1.61308	1.37616	1.23249	1.25983	1.4809	1.66263	1.55389	1.57498	1.52658	1.61015	1.79924	2.5977	1.61811	1.35752	1.91087	1.43549	1.47023	1.61225	1.56391	1.44314	1.43107	1.59807	1.665	1.43538	1.27259
STS	2.46449	2.21271	2.27254	2.86895	2.72412	2.25022	2.37932	2.02354	2.81482	2.46749	3.26009	2.58285	1.98367	2.96497	2.82872	3.35297	3.09263	2.26095	2.90527	3.05676	2.23287	1.87123	2.3795	2.13185	2.66137	2.86718	3.18277	2.48707	1.97123	2.35325	3.62331	2.82952	2.65408
ARSD	2.68142	2.28045	2.74134	2.67172	2.49643	3.12918	2.44194	2.90149	2.36066	2.61731	3.31504	3.63325	3.36082	2.84207	3.55271	2.88573	2.69997	2.74103	3.0573	2.84403	3.41618	2.55205	2.80048	2.78757	2.34364	3.48742	3.11538	2.53633	2.81657	2.64914	3.10015	2.33083	2.47295
ARSL	4.2123	3.60683	5.24031	5.28993	4.25084	4.89458	3.01139	4.70691	4.30113	3.51513	6.2895	5.67832	4.60689	5.90516	5.46306	4.952	5.60528	5.00735	6.8438	5.26175	5.41045	6.05709	4.06819	4.92552	4.0891	6.94459	5.02295	4.64986	5.87496	4.08288	4.79952	5.63939	6.40875
ARSF	2.35841	1.63198	1.26507	1.27779	1.67088	1.27743	1.38992	1.71838	2.44554	1.8982	1.7909	1.41084	1.53807	1.52165	1.36487	1.49913	1.3448	1.55091	1.54781	1.36634	1.46592	1.4692	1.42444	1.29021	1.33956	1.59785	1.0325	1.46147	1.47814	1.41642	1.13087	1.48441	1.48878
ART1	4.44458	2.21591	2.48844	2.38932	2.17516	2.46885	2.19683	2.35281	3.07263	2.37833	2.25799	2.57795	3.25183	2.51129	2.43207	2.97294	2.37389	2.61916	2.71497	2.15068	2.23414	2.24697	2.4316	2.49213	2.40871	2.37436	2.32225	2.34373	2.46077	2.418	2.20005	2.21591	2.19896
ART3	2.6047	1.4378	1.77673	1.64207	1.68202	2.65796	1.37528	2.25265	2.42854	1.63031	1.65718	1.76574	1.8679	1.98984	1.67322	1.79727	1.47346	2.3073	1.45335	1.65059	1.64608	1.32581	1.56847	1.68143	4.8348	2.77571	1.52351	1.54568	2.24397	1.62007	1.66428	1.43699	1.36609
ART4	1.86085	1.08297	1.14534	0.953822	1.10127	1.23515	1.06896	1.56874	1.32416	1.27894	0.887332	1.14903	1.64479	0.95433	0.945732	1.61242	0.924462	1.29047	0.763434	1.04599	0.846138	0.78375	0.811571	1.18956	0.572396	1.049	1.02557	1.23383	1.09456	1.31282	1.21176	0.931325	0.965782
ARVCF	3.46836	2.69162	2.73062	2.87703	2.88849	2.79736	3.19583	3.37021	3.11713	2.90528	2.96774	2.91077	2.93191	3.38613	2.83482	2.76454	2.63129	2.82968	3.03632	2.68054	2.93277	3.14567	2.85382	3.06302	2.79953	2.99906	2.59957	2.65798	3.06981	2.89458	2.4767	2.89394	2.75821
ASAH1	2.66294	4.30841	4.72359	4.40765	4.73624	5.13617	5.4038	2.6433	3.8853	3.75667	5.70973	4.23241	4.37112	5.46015	4.99627	4.40615	4.83208	5.28975	5.48794	5.2103	5.64655	4.90683	5.67334	4.24625	5.90404	4.29589	5.28006	3.99432	4.60125	5.06096	6.19576	5.49763	5.65369
ASCL1	2.10232	0.611517	0.828301	0.835647	0.944209	0.806296	0.747424	0.91116	1.09007	0.736995	0.75217	0.840759	1.21546	0.649021	0.66158	0.993538	0.670937	0.732814	0.652467	0.640431	0.659913	0.634317	0.567849	0.736631	0.771266	0.708048	0.582508	0.767194	0.608728	0.752306	0.670074	0.626264	0.628508
ASCL2	3.74265	4.64181	7.27492	6.47841	6.27848	7.50952	2.93506	7.96236	6.35932	7.10863	5.40695	7.67842	6.43103	7.35538	5.81737	6.68381	6.28972	6.01647	5.71541	2.73399	7.01864	6.83324	4.79808	7.41514	4.72039	7.06938	4.67645	7.25238	7.17714	5.77391	3.71096	4.17113	6.00954
ASGR1	3.1859	1.99671	2.06363	2.2277	2.17051	1.99669	1.82663	2.67338	2.86848	2.17768	2.00576	2.17323	2.44638	2.18471	2.29187	2.49398	2.23129	1.90742	1.9266	1.88777	1.94064	2.53198	2.01967	2.21815	2.03523	1.99493	1.82926	2.03884	1.97688	2.47123	1.81954	1.66469	1.59484
ASGR2	3.6648	1.62164	1.76929	1.7818	1.90931	1.42353	1.5514	1.95164	2.62049	1.58304	1.48101	1.55163	1.82068	1.54994	1.66294	1.51755	1.48675	1.80261	1.49453	1.37674	1.46701	1.44026	1.57592	1.64967	1.76821	1.63582	1.43677	1.58587	1.45798	1.67223	1.69031	1.47543	1.30981
ASIP	2.30516	1.41436	1.6486	1.54878	2.10449	1.47067	1.35851	2.15884	1.87708	1.71184	1.54764	1.67122	1.53416	1.65539	1.6625	1.61475	1.51788	1.45883	1.60192	1.37304	1.43675	1.47202	1.26294	1.86332	1.36435	1.56264	0.9467	1.42146	1.6363	1.67203	1.42386	1.45883	1.60242
ASL	3.83203	3.39654	4.92455	4.78254	4.91822	5.02427	4.76075	4.34502	4.82534	4.53941	5.33005	5.12532	3.54345	5.17844	5.33508	4.90369	5.57405	5.27654	5.17908	4.83001	5.11054	5.44149	4.96428	5.17332	5.2082	4.66911	5.5965	5.6985	5.63417	5.65699	5.50419	4.16501	5.90781
ASMT	1.70854	0.654003	0.68942	0.786667	0.745867	0.604972	0.69077	0.994054	1.13761	0.776643	0.671802	0.740108	1.01719	0.610386	0.739451	0.676805	0.596445	0.732025	0.781093	0.506494	0.598894	0.597229	0.717801	0.891192	0.876258	0.802637	0.623218	0.7166	0.628834	0.723902	0.566771	0.542196	0.586414
GET3	2.42988	4.82337	4.21099	4.12332	3.91165	4.11551	5.36406	3.99295	3.49952	3.49493	5.24046	4.22893	4.19337	4.71144	4.13734	3.89729	4.45929	4.63988	4.2281	4.05897	4.12155	5.09523	3.73785	3.76329	4.70343	3.39143	4.47545	3.84614	5.53948	4.70447	3.89391	4.52071	4.79084
ASNS	2.52516	5.89626	5.88478	4.90587	4.74218	5.78436	6.22304	6.19271	3.35294	5.91351	4.89834	4.97451	5.18783	5.12164	5.23812	5.04255	4.93566	4.81975	7.66238	6.12912	5.49488	7.10461	4.03193	5.74313	5.47748	6.33798	5.26221	6.9861	7.71321	6.09302	4.7563	5.34653	6.91789
ASPA	2.57889	1.47291	1.60917	1.46889	1.27463	1.51015	1.44545	1.32197	1.39531	1.21362	1.33487	1.29545	1.65015	1.34587	1.48607	2.03366	1.31829	1.4478	1.26556	1.45663	1.42035	1.32183	1.38254	1.66463	1.47291	1.30822	1.10161	1.68143	1.37576	1.51613	1.50134	1.30116	1.26317
ASPH	2.27574	3.60611	4.22601	3.12096	3.961	3.68119	4.11797	2.54142	2.54311	3.839	3.51824	3.64737	3.92965	3.28233	3.41963	3.39729	3.29251	3.10457	4.37616	3.87222	3.20465	3.12571	3.38028	3.3752	3.33809	3.49804	3.7191	3.6986	3.42196	3.35143	3.33437	3.97842	4.1691
ASS1	5.98275	8.04833	9.33151	8.4079	9.18665	8.39071	8.16302	7.51533	8.19416	7.70071	9.72468	8.79416	7.47205	9.14853	8.60801	8.76467	8.33487	8.67292	7.93387	9.36881	7.9229	7.4342	7.49958	8.82185	9.48685	8.4777	9.15509	8.92566	8.75852	8.65338	9.35121	9.25617	8.9685
ASTN1	1.62525	0.746004	0.700104	0.667806	0.715989	0.797832	0.563827	1.09223	1.5698	0.722213	0.659057	0.795409	0.916638	0.613345	0.779787	1.10273	0.722811	0.799196	0.650313	0.682644	0.663578	0.651137	0.625771	0.96674	0.774134	0.775804	0.652299	0.853221	0.734015	0.740556	0.804571	0.593117	0.706295
SERPINC1	3.19339	1.32206	0.817311	1.01754	1.1364	1.12368	1.10265	1.20691	1.11149	0.783363	0.904027	1.43027	0.796271	1.00085	1.05368	1.23429	1.08878	1.23008	0.992231	1.04732	0.784504	0.950821	0.861184	1.16625	0.972425	0.960102	0.972425	0.992318	1.13766	1.42899	1.52777	0.879062	1.09456
ZFHX3	3.25514	2.25364	2.15022	2.86629	2.52072	2.54442	2.23798	3.57455	2.73136	3.2973	2.3868	2.2041	2.39317	2.5712	2.80224	2.70292	2.48231	2.5717	2.49103	2.06003	2.48459	2.65465	2.5834	2.37442	2.01751	3.03409	2.29281	2.21852	2.53238	2.48054	2.57183	2.47796	2.35941
ATF1	1.19183	3.7768	3.29241	3.09245	3.49696	3.72053	4.01942	2.97998	2.35615	3.63536	3.29329	3.81706	2.74525	3.54929	3.98704	2.51495	3.63071	3.45868	4.11284	3.60115	3.84457	4.61619	3.51128	2.85103	4.00663	4.37556	3.74165	3.81428	4.0128	4.05806	3.66902	3.34884	3.2129
ATF3	2.43293	2.48494	1.93107	2.34748	2.22437	1.65977	1.46822	2.28488	2.09947	2.00368	1.71662	2.15259	1.73321	1.89454	2.10298	2.06473	2.73772	3.26138	2.06331	2.25733	2.15748	1.99522	2.22374	2.38729	2.11901	1.81479	2.02605	1.96102	2.32576	1.92737	2.48251	1.69183	1.63942
ATF4	6.4895	9.19252	9.27476	8.93564	9.17884	8.53784	9.29006	9.0363	8.68856	9.23777	9.42132	8.81168	9.07929	9.06164	8.90377	8.91972	8.75631	8.59637	9.18389	8.79857	8.95057	9.28359	8.8875	9.1576	9.03869	9.00652	8.83951	9.2408	9.50545	8.84139	8.90319	9.07211	9.23548
ATIC	4.03818	6.05196	6.25782	6.3497	6.23626	6.49682	6.16281	5.85772	5.18144	5.90658	6.62978	7.30162	5.57319	6.32083	6.40491	6.27934	6.16729	6.78124	7.66083	6.76258	6.97998	7.6288	5.75553	6.75778	6.04608	6.67421	6.91179	6.70533	7.55353	7.02491	5.60623	6.52758	6.43237
ATM	2.22649	1.8914	1.96571	1.95433	1.8073	2.17231	2.16513	1.88759	1.70623	1.83217	1.8182	1.52133	1.8488	2.0929	2.4184	1.84787	1.73826	1.7564	1.82193	1.99342	2.064	2.09612	2.18429	1.89933	2.22761	2.20721	2.47427	2.11322	1.91424	1.66497	2.04941	2.58961	2.19934
RERE	3.60566	2.94102	2.85831	2.80922	3.3001	3.1585	2.52473	2.68703	3.74926	3.86533	2.90716	3.10037	3.02512	2.84941	2.93231	3.19144	2.78557	2.69166	2.73513	2.70896	2.77814	2.78379	2.7744	3.06802	2.66637	3.24592	2.64324	3.073	2.88016	2.77045	2.69777	2.55923	2.54253
ATOH1	1.48521	1.12679	1.51944	1.30206	1.33479	1.38242	3.61921	2.14656	1.80707	1.461	3.00647	1.19065	1.19322	1.80478	1.34211	1.26765	1.42471	1.64926	3.08921	5.76856	2.15463	1.45205	2.59612	1.38979	2.28731	1.53688	2.15272	1.54912	1.6899	1.79572	3.09148	0.865364	1.40274
ATOX1	4.69716	6.10447	6.31633	6.30238	6.02519	5.63523	5.9933	5.27175	5.99251	5.50961	7.11798	5.69922	6.21688	6.74457	6.40193	5.75873	7.01889	6.29696	6.6635	6.37275	6.72729	6.45758	6.93533	6.3259	6.54624	6.49791	6.92542	6.20846	6.77494	6.73027	6.77627	6.59226	6.76074
ATP1A1	4.11438	8.36284	7.6188	7.93704	8.28685	8.53377	8.51232	7.11642	8.41004	8.11283	7.73963	8.4326	7.62874	8.46243	8.72624	8.5726	8.49601	8.44154	8.44685	8.91572	8.60221	8.88958	8.60607	9.06266	8.52966	9.21069	8.41352	8.88814	8.79557	8.92407	8.61712	8.73804	8.52275
ATP1A2	2.4755	1.23439	1.50256	1.31212	1.55802	1.30166	1.05672	1.73578	1.81319	1.29362	1.26947	1.42404	1.58017	1.44112	1.38639	1.41458	1.32277	1.25746	1.18416	1.16261	1.29209	1.14262	1.47859	1.53336	1.28732	1.29454	1.11851	1.19772	1.31455	1.32894	1.49187	1.15812	1.17229
ATP1A3	1.95991	1.10311	0.950648	1.19351	1.12625	0.920532	0.973448	1.38194	1.55595	1.22469	1.02677	1.20749	1.20474	1.06981	1.16029	1.34819	0.950741	1.34249	0.971535	1.07022	0.883197	1.11617	0.869965	1.09626	0.957239	1.04365	0.891017	1.06193	1.19779	1.26147	1.02673	0.990063	1.05422
ATP12A	3.6332	1.45575	1.58815	1.22473	1.02263	1.20691	0.912348	1.44058	2.32441	1.53946	1.15499	1.06693	1.35845	0.937038	1.13595	1.77922	1.33347	1.67203	1.29558	1.32748	0.934545	1.03187	0.936263	1.61329	1.29479	1.2333	1.35934	1.31857	1.16143	1.23552	1.27334	0.936263	1.16751
ATP1A4	1.61879	0.972125	0.932085	0.871343	1.01698	0.87703	0.873484	1.06389	1.41748	0.879529	0.766476	0.895375	1.21153	0.955361	0.921487	1.09225	0.744674	1.06061	0.708231	0.679586	0.765789	0.89017	0.563892	1.00308	0.928914	0.967386	0.724212	1.15465	0.887266	0.962491	0.780053	0.976935	0.864821
ATP1B1	3.72821	8.2353	7.7656	8.41588	8.47254	8.69974	9.10808	7.27906	8.24883	8.3523	8.01562	8.37652	8.25379	8.83898	8.16517	8.51679	8.27746	8.94422	8.29922	9.3719	7.94803	7.29415	7.67731	9.15809	8.632	8.05708	8.11109	8.44699	7.41885	8.21484	7.85048	8.78452	8.50132
ATP1B2	3.35633	1.11848	1.348	1.5285	1.59605	1.38794	0.939577	2.21869	2.07657	1.26575	1.1297	1.63853	1.97012	1.44514	1.17882	1.77611	1.50303	1.64859	1.28488	1.03238	1.16308	1.20981	1.28329	1.83258	1.14668	1.2185	1.02346	1.46931	1.34519	1.19766	1.41388	1.1342	1.16888
ATP1B3	3.78814	7.53941	7.63637	7.70218	8.30682	7.81424	5.98045	7.46896	8.39843	7.17037	6.03945	7.59607	7.07658	7.23663	7.63483	7.61522	7.38635	6.67127	6.77301	6.24866	7.26418	6.93963	7.47222	7.47998	7.60615	7.25325	7.53233	7.43279	7.49443	7.57865	7.53111	6.4478	7.72236
FXYD2	2.25841	1.37195	1.56544	1.48626	1.76373	1.54375	1.52956	2.03688	2.15667	1.6325	1.49392	1.67943	1.75701	1.64453	1.54839	1.77295	1.4684	1.52807	1.581	1.45738	1.50272	1.52255	1.50796	1.66556	1.54109	1.61758	1.32102	1.54642	1.66972	1.53797	1.48023	3.12805	1.4938
ATP2A1	2.9225	1.25772	1.31132	1.2497	1.38206	1.21174	1.35952	1.60744	1.89128	1.76476	1.34106	1.49535	1.59416	1.53356	1.30297	1.43926	0.833541	1.60416	1.29676	1.39625	1.37406	1.17596	1.37883	1.58136	1.3928	1.40151	1.22576	1.26932	1.17613	1.31586	1.02375	1.25487	1.43703
ATP2A2	2.36171	4.75942	5.29842	5.49145	5.21578	5.35239	5.32141	4.30597	4.33117	5.23075	5.09134	4.65564	5.00401	5.11491	5.45711	5.18358	5.53117	5.07942	5.91525	5.97908	5.13638	5.75319	5.54629	5.08484	5.30488	5.20249	5.52792	5.21286	5.57003	4.8037	5.50904	6.38284	5.65539
ATP2A3	2.26276	2.71925	2.69461	3.08005	3.06834	3.20525	3.64214	2.38306	3.0815	2.27653	2.89704	2.63988	2.12474	2.7511	3.19883	3.22887	2.63052	2.65351	2.02284	2.88642	2.58505	1.99498	3.07919	1.7267	2.79844	2.45184	2.61128	2.9902	1.63007	2.88733	3.37867	2.51989	1.27542
ATP2B1	2.12085	4.07443	4.3839	4.17027	4.83158	3.88882	4.07038	2.71482	3.4129	4.07095	3.63442	2.39989	3.70901	3.50141	4.56148	3.50219	3.99009	4.06229	4.47448	3.62743	3.95138	3.34582	4.58926	3.56954	4.00638	4.0249	3.86382	3.44582	4.07329	3.47061	4.64497	4.50618	3.72446
ATP2B2	1.62697	0.663952	0.733344	0.810983	0.984334	0.77756	0.680203	1.17444	1.01751	0.863013	0.766625	0.796161	0.873679	0.913078	0.841963	0.912011	0.720956	0.699131	0.67638	0.682207	0.648688	0.727829	0.722741	0.775042	0.850876	0.714558	0.578039	0.811619	0.925446	0.782341	0.783807	0.696659	0.624673
ATP2B3	1.77218	0.782101	0.957647	1.02842	1.22347	0.953208	0.900225	1.32333	2.10122	0.87005	1.01434	0.85101	1.11159	0.956654	0.956782	0.991086	0.944807	1.0631	0.906582	0.839793	0.873398	0.899101	0.984443	1.26546	0.798175	0.992132	0.856306	1.06165	0.92319	1.03745	0.892648	0.82958	0.884064
ATP2B4	2.62112	2.73895	2.23624	2.3623	2.36711	2.09064	2.21967	2.39567	2.32577	2.17441	1.97605	2.14636	2.256	1.9931	1.92603	2.42635	2.19163	1.91085	2.16475	1.68895	2.0822	1.96243	2.68428	1.89068	2.2157	1.87922	2.15971	1.85945	1.84402	1.91663	2.26339	2.09084	1.91968
ATP4A	3.34389	1.38949	1.66834	1.81644	2.00716	1.58446	1.38931	2.55123	3.57866	1.64491	1.613	1.97167	1.93664	1.66834	1.24769	1.56136	1.47656	1.86593	1.60918	1.39625	1.48451	1.67203	1.5962	1.75251	1.67852	1.71681	1.32814	1.29098	1.75815	1.42026	1.52181	1.54508	1.56103
ATP4B	3.13962	0.850806	0.923834	1.1145	0.887773	0.798096	0.805543	1.12798	1.27082	0.715965	0.881094	0.781697	0.907232	0.796943	0.750336	0.986719	0.716701	1.02268	0.690423	0.7965	0.751079	0.834261	0.674525	0.827136	0.73288	0.892854	0.798096	0.811352	0.710214	0.967518	0.674525	0.650111	0.958487
ATP5F1A	5.03715	7.23387	7.32019	6.76472	6.82566	7.46579	8.50033	5.63193	5.6906	6.42506	7.97991	6.93763	6.60992	7.24642	7.88639	6.76148	7.53539	8.05825	8.41604	8.09313	8.02693	7.69697	7.84791	7.37885	8.59021	7.50811	8.33467	7.75976	7.42829	8.13211	8.40703	7.31563	7.97451
ALDH7A1	2.38909	3.73276	3.02629	2.62407	3.15569	2.81154	3.19471	3.17018	3.10189	2.96155	4.15221	3.08371	2.41803	2.92941	3.83638	2.91289	3.53072	4.00126	4.09655	2.6275	3.74076	4.22705	3.22249	2.77811	3.27711	3.93909	3.71184	2.06611	3.65573	3.63177	3.1381	4.08801	3.30251
ATP5F1B	5.52054	8.69821	8.9977	8.63859	8.84719	9.05309	9.4734	8.24083	7.65886	8.68642	9.27479	9.07593	8.55307	8.76857	9.37383	8.7096	9.05419	9.41568	9.88658	9.0611	9.43379	9.66462	8.84466	9.0567	9.30377	9.17926	9.3107	9.22665	9.13329	9.23074	9.24206	9.15159	9.07745
ATP5F1C	3.83056	6.11738	6.36131	5.95117	6.20791	6.06301	6.67891	6.52412	5.85344	6.29854	6.39982	5.88711	6.08551	6.14361	6.50453	6.00183	6.47034	6.71534	6.40577	5.63714	6.43749	6.2599	5.84644	6.29905	6.43308	6.60656	6.15169	6.16832	6.44172	6.52384	6.28143	5.54414	6.36444
ATP5F1D	4.5396	6.88366	7.7268	7.2776	7.6023	7.19996	7.83407	6.23537	5.98648	7.13286	8.18188	6.93082	7.22697	7.67165	7.51846	7.49506	7.72353	7.674	7.31627	7.38689	7.15174	7.51991	7.00754	7.49955	7.21808	6.77605	7.19525	6.99317	7.93948	7.77858	7.16627	7.00077	8.05089
ATP5F1E	7.94455	9.85468	10.0744	9.93345	9.98573	9.84845	8.87786	9.9425	9.52926	10.013	8.99449	10.0823	9.85386	9.98099	9.62194	9.40731	10.3804	9.77245	8.92113	9.14571	9.81066	9.87462	9.72234	10.1912	9.26458	10.0149	9.65821	9.92553	9.58715	9.77907	9.57391	9.27989	9.47057
ATP5PB	3.45592	4.27803	4.56965	4.3445	4.81568	4.74216	4.8651	3.93871	4.20599	4.60005	5.03533	4.56687	4.68671	4.59776	4.83409	4.69763	4.73452	4.83074	5.00179	4.82909	5.24526	5.34945	4.99308	4.85205	4.86465	4.87595	4.58931	4.83722	4.78344	5.07496	4.99099	4.84236	4.69925
ATP5MC1	4.85465	6.482	6.75548	6.85249	6.91022	7.43083	7.40691	6.73385	6.28401	6.13524	7.10036	7.09824	7.20591	6.30477	6.76802	6.41993	7.11626	7.44708	7.37047	7.16728	8.29289	7.24142	6.63305	6.74753	7.22648	6.40071	6.97306	6.59862	7.30007	6.93765	7.1569	6.99388	6.89364
ATP5MC2	5.90593	7.62062	7.87171	7.26188	7.21129	7.7418	8.09702	7.63602	7.13883	7.50026	8.28418	8.20816	7.33108	7.82592	8.67603	7.59897	8.00691	8.22203	8.57068	8.44146	8.54057	8.67711	7.97788	8.07517	7.97045	8.34047	8.21133	8.0315	8.48709	8.38998	8.09555	7.88539	7.82534
ATP5MC3	4.81824	7.12889	7.11467	6.90992	7.19694	7.62818	7.6792	6.31779	6.11446	6.43902	7.43288	7.57975	7.15288	7.44354	7.20786	7.05446	7.06505	8.01892	8.3862	7.09145	8.0995	7.80717	6.96623	7.67544	7.9982	7.26229	7.49021	7.37812	7.78597	7.4212	7.55522	7.69069	7.04854
ATP5ME	4.92608	8.75995	8.21038	8.21106	8.5644	8.50412	8.37364	7.08845	7.91804	7.9467	8.52198	8.1284	9.37447	8.6569	8.19763	8.01553	8.26128	8.65424	8.42668	7.68586	8.25258	8.6328	8.30373	8.76762	8.33371	8.6735	7.68927	8.37317	7.32045	8.47084	8.30655	8.28395	8.16923
ATP5PF	4.98197	7.28297	7.56228	7.05767	7.7693	7.74813	7.88487	7.02123	6.75612	6.83109	7.68154	7.48719	7.71982	7.92484	7.84309	7.5486	7.78644	8.1548	7.83344	7.63961	7.86636	7.70599	7.80676	7.95863	8.04551	7.43697	7.87156	7.86415	6.14526	8.10475	7.99182	7.28816	7.74334
ATP6V1A	1.99742	4.53199	4.33205	4.17408	4.14102	4.63856	4.83224	3.72858	2.912	4.50605	4.28483	4.9167	4.01258	4.35424	5.11697	3.81077	4.48634	3.73753	4.99943	5.13242	4.61448	4.53585	4.95089	4.73039	4.69689	4.55773	5.37988	5.12004	4.45094	5.37048	4.94771	5.54893	4.6439
ATP6V1B1	2.52719	1.25183	1.11129	1.11914	0.921814	1.16756	1.85181	1.37569	1.24723	0.907381	1.04987	1.29079	0.741381	0.888137	0.988469	0.885463	1.00266	1.13898	0.951463	1.08464	0.811013	1.10991	1.32714	1.03125	0.947628	1.0852	0.866779	0.984999	1.04651	0.848852	1.10161	1.1804	1.5732
ATP6V1B2	3.45435	4.10638	4.33707	3.92966	4.1911	4.73902	6.0664	2.80018	3.53343	3.75617	5.2883	4.04479	3.62825	5.01819	4.46905	4.0019	4.45204	5.14789	6.22336	4.65745	5.04242	5.08948	5.1884	4.19814	5.57174	4.24868	5.66361	4.14234	4.01636	4.95225	5.63302	4.50089	5.46036
ATP6V0C	5.50234	5.88282	6.13502	6.4512	6.4956	6.80469	6.72243	6.20557	6.14286	7.33678	7.06352	6.1196	7.07643	7.03662	6.99779	6.89949	7.02134	6.59363	5.75591	6.64466	6.35694	6.56416	6.44304	6.31564	6.33615	6.09577	6.70311	6.13816	6.66548	6.71773	6.62424	7.53132	6.61133
ATP6V1C1	2.80959	4.76274	4.49809	3.42815	4.25638	3.97217	4.50093	3.75369	3.08478	4.69757	3.60553	3.9587	4.05406	3.93317	3.87574	4.07275	3.93829	3.64726	4.59177	3.80555	3.69346	3.85727	3.81694	4.04157	4.03122	3.48809	4.22352	4.05531	3.98598	3.73688	4.00266	4.32425	4.70366
ATP6V1E1	2.8444	6.41767	5.80766	5.9037	6.27401	5.76973	6.30464	5.0923	5.33523	6.67367	5.91593	6.42615	5.62958	6.38534	6.19702	5.97832	6.23319	6.06776	6.43552	5.54287	6.31319	6.28977	6.43294	5.6652	6.54872	5.63221	6.60319	6.00765	6.49944	6.40686	6.59854	6.8696	6.25314
ATP6V0B	3.83611	7.88293	6.98933	6.67203	7.36292	7.09269	7.69994	5.27705	6.29295	7.76149	7.88129	7.06441	7.54773	7.10603	7.49102	7.19193	7.37565	7.1126	7.55934	7.57983	7.27795	7.25109	7.2686	7.23914	7.44846	7.37551	7.21724	7.46842	7.14251	7.84922	7.64807	7.8553	7.43931
ATP6V1G2	2.89263	1.12186	0.870081	1.30223	1.01863	1.08827	1.00384	1.47409	1.33101	1.18169	1.08181	1.23143	1.25457	1.23259	1.1846	1.19414	1.31404	1.06097	1.15697	0.995196	0.907787	0.912602	1.06713	1.36174	1.02758	1.04864	1.03768	1.03539	1.21876	1.35414	1.19254	1.04213	1.05037
ATP6V0A1	4.78374	3.09328	3.62319	3.95435	3.71354	3.71393	3.39205	3.71326	4.38455	3.75956	3.74128	3.64387	4.03541	3.60544	3.7898	4.00838	3.75372	3.68126	3.17896	3.3971	3.52348	3.32198	3.51142	3.48623	3.28238	3.66979	3.24292	3.68232	3.71937	3.49736	3.64267	3.53453	3.13658
ATP6AP1	4.23393	6.42443	6.05399	6.06559	5.85105	5.88261	5.92803	5.28878	4.62176	5.7035	6.06413	5.70869	6.09572	5.58147	5.51061	5.41833	6.45073	5.66671	6.48162	6.84885	6.1719	6.00424	6.10858	5.61599	5.72655	5.77673	6.31109	6.06061	5.97918	6.1091	6.33002	6.23688	6.23171
ATP7A	2.81253	3.45956	3.28643	2.73824	2.64364	2.61018	3.1534	3.85097	1.87823	2.65698	3.13612	2.49658	2.97529	3.2101	2.8227	2.62646	2.97704	2.85614	4.02584	3.23891	2.81517	3.57343	3.41839	2.22027	2.29279	2.70019	3.48456	2.64135	2.97409	3.20621	3.48264	2.9178	3.74532
ATP5PO	5.20348	7.7655	8.25208	7.40129	8.15205	8.41061	8.54785	7.26105	6.75386	7.67922	8.14695	8.00639	7.77873	8.16467	8.49341	7.76502	8.04734	8.52917	8.32123	8.3363	8.43643	8.29104	8.04865	8.20391	8.62216	7.93732	8.20782	8.30601	8.23916	8.62885	8.33946	7.49787	8.44082
ATP7B	1.42907	2.07305	2.24598	1.96949	2.17692	2.30202	1.88597	2.07475	1.96984	3.23479	2.31253	2.12242	2.25345	1.89482	2.14644	1.99583	1.98605	1.9955	1.97425	2.19966	2.02945	1.98768	1.49972	2.47858	1.7364	2.5303	1.86246	2.5273	2.33747	2.41822	1.66925	1.00521	1.92663
ATR	1.49865	4.40705	4.21522	4.01721	4.04092	3.97459	3.64834	3.74176	3.31827	3.97741	2.64936	4.7362	3.48387	4.3392	3.89165	4.21057	4.20725	3.70382	4.28758	3.53667	3.99302	3.83906	3.14812	4.45809	3.04048	4.2291	3.72722	4.10852	4.49934	3.29947	2.96944	4.44302	4.6328
ATRX	2.26615	3.7863	4.23255	4.78263	3.8876	4.38512	4.02282	4.80737	4.23496	4.09337	3.4525	4.249	4.14215	3.9039	3.50573	4.07119	3.78261	3.71863	4.44289	3.98003	4.34964	4.3299	4.08218	3.96409	3.54249	4.25245	3.75267	3.66866	3.71663	3.25973	3.71578	3.76565	3.80916
KIF1A	3.53145	2.84442	1.73689	1.7801	1.79304	1.77026	1.75134	2.37863	2.48955	1.80624	1.86871	2.08485	2.0542	1.76102	1.84771	2.01782	1.73243	1.89166	1.69813	1.70281	1.76088	1.64036	1.67364	2.11508	1.84875	1.90472	1.5439	1.79706	1.83919	1.87484	1.69052	1.6992	1.63827
AUH	2.15509	3.22216	3.70924	3.30479	3.97415	3.91163	4.71374	3.8431	3.27509	3.99167	3.35079	3.75035	3.4639	3.94622	3.80808	3.67742	3.51413	4.118	4.47493	3.58581	4.55705	3.73491	3.53243	3.80738	4.41616	4.5241	4.56307	4.04205	4.2066	4.37402	3.6566	4.1268	4.68267
AUP1	3.06102	3.87358	4.00575	3.66882	3.71573	4.03464	4.07734	4.02289	4.34849	3.85591	4.06693	3.96105	3.6994	3.85261	3.78153	4.13691	3.81894	4.18844	4.24761	3.93168	4.12137	3.84254	3.94971	4.18787	3.68314	4.05619	3.9754	4.25065	3.76094	3.47297	3.64937	4.10252	4.16096
AVP	3.00617	1.36301	1.33606	1.14233	1.49072	1.24088	1.45903	1.58292	1.76371	1.36892	1.60619	1.73964	1.34915	1.33256	1.37704	1.16204	1.34018	1.20106	1.24083	1.10063	1.30726	1.30048	1.16497	1.25422	1.26722	1.07918	1.15148	1.47023	1.36506	1.25422	1.16482	1.16674	1.33431
AVPR1A	2.58975	1.33559	1.3888	1.53984	1.54014	1.53375	1.4592	1.75655	1.70336	1.43101	1.44593	1.51148	1.55744	1.44906	1.49974	1.82882	1.47606	1.48641	1.26972	1.48121	1.37508	1.27493	1.49674	1.56456	1.56309	1.28763	1.32071	1.51407	1.51899	1.6076	1.49999	1.32448	1.27538
AVPR1B	3.93849	1.49645	1.46493	1.48317	1.63454	1.45153	1.49445	1.60569	2.34315	1.42545	1.33487	1.46862	1.27762	1.51048	1.22592	1.84132	1.4817	1.6106	1.37221	1.4817	1.54913	1.54466	1.16674	1.57224	1.46769	1.24047	1.23378	1.37221	1.44609	1.66372	1.26647	1.41642	1.43654
AVPR2	2.90127	0.899572	1.09442	1.51714	1.62359	0.876042	1.13666	1.07373	1.32983	1.15056	1.07237	0.955555	1.7435	1.13636	1.11526	0.933238	0.882294	1.28102	0.980291	0.981733	0.795712	1.06374	0.840072	1.08067	0.964984	0.780522	1.08549	1.21643	1.41642	0.892999	0.862644	1.10376	1.07823
AXL	2.27758	2.90938	2.3256	2.68312	2.06256	2.56409	2.62811	1.95837	1.37348	1.40747	2.33143	1.61371	3.1184	2.52667	2.58446	3.45275	3.05259	2.51449	2.03699	2.31991	2.82527	2.08235	4.0539	1.85503	2.90671	2.12271	3.46718	2.40325	2.43104	2.98553	3.6538	2.71433	3.24348
AZGP1	3.53755	4.13416	4.19525	5.11126	4.43247	5.8508	2.7458	5.30956	5.02732	5.76639	4.02976	6.74732	3.67367	4.19613	5.92797	5.43604	6.15132	3.95425	5.01149	2.98916	4.10006	5.5132	2.67161	5.1783	3.33464	4.77736	3.72117	4.38421	6.05448	6.09243	2.95077	4.46156	4.53176
AZU1	1.39425	0.842055	0.918835	1.12584	1.25505	1.2046	0.887694	1.39425	1.05477	1.12406	1.21692	1.10022	1.12786	0.966972	1.16782	0.979288	0.895595	0.962123	0.95767	0.968296	1.0286	0.829216	1.10161	1.33345	1.31406	1.29403	1.18097	1.32148	1.30887	1.15082	1.10489	1.08637	0.905309
B2M	8.69914	10.6989	10.5304	10.597	10.7588	10.8845	10.5649	9.59795	10.8709	10.1539	9.81696	10.3757	10.0464	10.9034	10.5275	10.6289	10.669	10.6649	10.273	10.6752	10.5779	10.1698	11.0392	10.6791	10.9797	10.8565	10.5897	10.5492	10.2319	10.5493	11.054	10.8231	9.91381
BAAT	2.5526	0.798694	0.953989	0.843932	1.06217	0.881469	0.790779	1.78095	1.30068	0.916864	0.903762	1.23081	1.22169	1.0035	1.01659	0.997526	0.817465	1.02969	0.749993	0.589298	0.877383	0.816185	0.816451	1.3035	0.861542	0.81104	0.573513	0.982074	1.19769	0.900514	0.960897	0.844706	0.835441
BACH1	3.38225	2.54979	2.7439	2.71424	2.7687	2.84801	2.58665	2.48769	2.54639	2.89276	2.74176	2.77489	2.72901	3.0545	2.89236	2.5687	2.74287	2.61924	2.42668	2.89928	2.72916	2.45961	2.7395	2.62816	2.68427	2.68222	2.91	2.7046	2.00644	2.78055	3.00625	2.53536	2.53861
BAD	3.92508	4.94488	4.77606	4.58426	4.84362	4.7681	4.95566	4.51679	4.44255	4.262	5.43108	4.39413	4.58788	5.03439	5.08334	4.8649	5.09045	4.90852	4.6857	4.71534	4.80708	4.13822	5.37855	4.6927	5.22381	4.86205	5.03867	4.60232	4.61884	5.64767	5.34098	5.14619	4.92837
BAG1	3.5907	4.68458	4.55617	4.5423	5.14029	5.16938	5.92323	3.99557	4.22407	4.92305	4.95933	4.85354	3.55495	5.20493	5.28035	4.5782	4.56967	4.70666	5.08239	5.78558	5.12677	4.37996	5.06926	4.7703	5.50412	5.54876	5.01792	5.4984	5.61535	5.65969	5.60731	6.54482	5.22034
BAGE	2.23611	0.6647	0.728395	0.654138	0.735454	0.631577	0.570557	0.786144	1.37206	0.715806	0.610796	0.79067	1.01306	0.672187	0.761009	1.04161	0.672753	0.661812	0.603866	0.686071	0.673399	0.595471	0.653665	0.808781	0.603244	0.630275	0.587266	0.679264	0.588616	0.792998	0.65584	0.613994	0.548374
ADGRB1	3.34757	1.5952	1.80849	1.9906	2.17834	1.82338	1.81586	2.69237	2.37371	1.84956	1.85559	2.02217	1.57238	2.1967	1.97555	1.96463	1.83444	2.19998	1.80042	1.80243	1.64679	1.78226	2.0042	2.32523	1.95567	1.78806	1.60721	2.04201	2.12385	2.23452	2.10847	1.66288	1.66221
ADGRB2	1.68856	1.54973	1.46585	1.5822	1.54264	1.44764	1.42058	1.60656	2.17907	1.54112	1.48852	1.6187	1.37726	1.47105	1.93626	1.58788	1.28958	1.71693	1.53065	1.49118	1.46026	1.26581	1.53644	1.60759	1.46781	1.56055	1.40595	1.56791	1.61677	1.9306	1.55038	1.45914	1.52677
ADGRB3	1.55123	0.795464	0.625442	0.690031	0.606381	0.561516	0.741102	1.05521	1.04368	0.842884	0.707736	0.562808	0.840464	0.805992	0.803217	0.593988	0.607495	0.674731	0.667088	0.697486	0.782604	0.597571	0.689243	0.598608	0.77062	0.768521	0.698085	0.739456	0.817015	0.565385	0.954283	0.568051	0.589056
BAK1	3.13039	4.45073	3.88067	3.40496	4.00513	3.77356	3.99005	3.00611	3.78804	3.44705	3.98765	3.63692	4.00332	4.52172	3.87399	3.86416	4.16486	3.98496	3.67913	3.97625	3.6952	3.68805	3.44846	4.30303	4.28397	3.71671	3.7462	3.98106	3.98388	4.17864	3.94055	4.19981	3.51056
NKX3-2	2.12994	1.32276	1.03122	1.38431	1.30761	1.11572	1.28188	1.58211	1.64222	1.20245	1.16789	1.48937	1.80951	1.32921	1.15944	1.42387	1.24946	1.26662	1.22323	1.07236	0.940171	1.07845	1.52464	1.18881	0.829848	1.12292	1.21651	1.30953	1.27495	1.20358	1.07579	1.24486	1.23855
BARD1	2.35841	4.64001	3.6741	4.8205	3.64009	4.16505	4.93808	4.14437	3.22116	3.77496	4.23701	5.00076	3.02232	3.66746	3.57321	4.11772	3.35677	4.64614	4.65687	4.23031	4.69193	5.15859	3.9336	3.75065	3.6295	4.03285	4.52408	4.18607	4.67126	4.17975	2.85625	4.39797	4.18369
BAX	3.22215	5.41645	5.53435	5.29744	5.24673	4.95994	4.45861	4.891	4.77637	4.68884	5.49137	5.15338	4.99526	4.93828	5.27251	4.61306	5.45945	5.33316	5.60628	5.37421	4.67429	5.44578	4.73559	5.10235	5.31465	5.19909	5.32725	5.13483	4.75119	5.25453	4.94269	5.81056	5.13799
BBS1	2.43234	1.4688	1.73744	1.67225	1.78086	1.83937	1.5949	2.55057	2.52108	1.76229	1.61158	1.63422	2.1101	1.67613	1.70599	1.79186	1.57769	1.73162	1.58973	1.57207	1.71693	1.53022	1.64142	1.75554	1.52505	1.6518	1.55613	1.59161	1.68838	1.52752	1.61961	1.59506	1.72004
BBS2	2.66604	3.82292	4.81749	4.37856	4.8227	4.01048	5.03411	4.72093	3.83327	4.74521	5.09747	3.93838	4.06046	4.17673	4.9168	3.99044	5.06237	5.03782	4.92353	4.34822	4.56785	5.2192	3.82113	4.31212	5.07729	4.65552	4.79324	3.98514	4.82921	4.33178	4.36928	4.79737	4.4092
BBS4	3.27753	2.19192	2.17108	2.18202	2.34669	2.34909	3.37605	2.02257	2.65334	1.92351	3.02545	2.07739	2.4664	2.15352	2.16051	1.96587	2.11164	2.35499	2.19914	3.40097	2.51523	2.24944	2.82279	2.14858	2.4522	2.43545	2.43378	2.12455	1.84998	2.0955	2.55143	3.32098	2.09978
BCAT1	1.8746	0.921267	0.909707	0.876265	0.829479	0.883612	1.35278	1.08407	0.992967	0.759101	1.19775	0.74347	1.38563	0.96583	1.63322	0.975871	1.24095	0.897914	0.919769	0.818575	0.956906	0.93846	2.01849	0.921067	1.35803	0.8427	1.46587	0.934827	1.02327	0.907754	1.42117	1.8311	1.33979
BCAT2	3.72918	5.48627	4.91446	4.57047	4.34737	4.85889	5.80363	5.73982	4.62193	4.25421	5.56432	5.47868	4.56838	4.79325	5.55995	5.13378	4.94247	5.43296	5.51699	5.51754	4.91079	5.63202	4.83158	5.06399	5.22172	5.60252	5.14673	5.13028	4.75191	5.54081	4.85779	4.20351	5.06738
BCHE	0.927414	0.484283	0.534696	0.413904	0.577839	0.488139	0.42605	0.638165	0.775549	0.563328	0.416598	0.502266	0.863908	0.396943	0.571881	0.480697	0.551217	0.464066	0.476601	0.44161	0.587556	0.330517	0.708183	0.454571	0.441264	0.351133	0.406429	0.688371	0.380639	0.616208	0.966079	0.524108	0.462663
BCKDHA	4.24562	3.96971	4.04429	3.81261	4.17354	4.11608	4.43067	4.01731	3.70957	3.89188	4.14175	4.59435	4.29636	4.159	4.20833	4.44983	4.09608	4.34477	3.87885	4.09514	3.63148	4.50703	3.98086	4.23535	3.74167	4.3126	3.73565	4.38422	4.19268	4.1109	4.13656	4.62475	4.09242
BCKDHB	3.49117	2.76388	3.57603	3.59254	3.51456	3.96857	5.02405	3.84842	3.31986	3.73438	3.98142	3.85235	3.49848	3.35735	3.77757	3.5794	3.69389	3.91703	3.7664	4.46262	4.07995	4.07864	3.26037	3.53608	3.92565	3.52196	3.56762	3.72678	4.10223	3.78276	3.61571	3.97781	3.59543
CCND1	3.10475	5.10835	5.65046	5.62726	4.84745	4.81839	6.18629	6.73726	4.04187	4.9436	4.79182	4.76021	4.3812	5.40351	4.87226	4.24628	5.37102	4.34711	4.88547	5.41562	4.70245	5.70374	4.75435	5.28227	5.03709	4.91301	5.70698	4.13996	4.87682	4.73752	4.66019	5.25751	5.89652
BCL2	2.50561	1.4553	1.62467	1.53102	1.38166	1.71324	1.93439	1.75828	1.92413	1.36069	2.10001	1.79258	1.49682	1.38683	1.46186	1.98007	1.3893	1.75128	1.43337	1.61115	1.48456	1.28914	1.71982	1.54594	1.68344	1.44187	1.57845	1.53458	1.59871	1.77638	1.99548	1.18879	1.29347
BCL2A1	1.14553	0.835677	0.831418	0.792189	0.78581	0.803022	1.02064	0.757418	0.952216	0.583232	0.807904	0.703542	0.89026	0.958351	0.983027	0.914206	1.14671	0.817574	0.741408	0.716364	0.935496	0.79161	1.35712	0.916645	2.14483	0.643698	1.53839	1.06037	0.714584	1.3254	2.80003	2.74046	1.21855
BCL2L1	3.88865	3.35182	3.43904	3.3508	3.53871	3.11954	2.9113	4.03702	3.29422	3.45646	2.82353	3.76435	3.59871	3.4078	3.30938	3.23979	4.18144	3.1499	2.51266	2.5626	2.97964	3.85142	2.89447	3.98167	2.82671	3.30761	3.15317	3.04505	3.75543	3.13752	2.86474	3.47985	3.37535
BCL2L2	2.75415	3.08198	3.29707	2.38866	2.67416	2.48745	2.66778	2.62928	2.41818	2.53178	2.30545	2.14527	3.08781	2.61754	2.54058	2.56942	2.5087	2.4403	2.84543	2.71132	2.60161	2.4535	2.69458	2.56328	2.75647	2.57308	2.7535	2.5095	2.3942	2.51978	2.77366	2.42257	2.72872
BCL3	2.86785	2.10468	2.21861	2.37256	2.33557	2.26176	2.06265	2.34643	2.60774	2.14699	2.09	2.26393	2.44272	2.31177	2.28601	2.39943	2.1999	2.22255	2.00946	2.20611	1.98353	2.03511	2.1379	2.20461	2.16966	1.85462	1.88333	2.19081	2.2156	2.02404	2.13172	2.1428	2.20015
BCL6	2.16293	3.88368	2.86309	2.54155	2.60436	2.59714	2.43313	2.5217	2.70888	2.85685	2.04775	2.60375	2.17032	3.38854	3.18263	3.19249	2.66388	2.16719	1.69106	2.69016	2.31868	2.24302	3.06725	2.35354	2.66898	2.44187	3.12941	2.91137	2.26673	2.24819	3.73781	4.29508	2.84777
BCL7A	3.05565	2.51723	3.14667	2.6553	2.66978	2.0155	2.58633	3.11857	2.76287	2.68067	2.86869	2.12274	2.77747	2.68803	2.82749	2.5542	2.46346	2.55884	2.81282	1.81117	2.45663	2.90292	2.1751	2.55378	2.36278	2.49849	2.32907	2.38829	2.61167	2.24461	2.03935	2.04352	2.2034
BCL9	3.15058	1.29211	1.35805	1.48488	1.3577	1.54742	1.41386	2.01832	1.56776	1.40306	1.38744	1.60673	1.43985	1.44041	1.51634	1.63325	1.32635	1.75261	1.39259	1.39037	1.20405	1.64073	1.30643	1.51169	1.24644	1.54095	1.27203	1.43	1.65111	1.20557	1.13941	1.45458	1.29693
TNFRSF17	1.5455	0.941326	2.80685	1.93368	1.24087	1.4865	0.721644	1.27609	1.45544	0.963546	1.10161	1.24958	1.57052	2.77008	1.97498	1.89279	2.42502	1.67203	0.650196	2.22423	2.42585	0.574344	1.66212	1.36026	1.5221	0.873	3.14933	1.76494	0.877468	4.52819	3.9684	0.515236	1.38254
HCN2	1.50201	0.563446	0.748452	0.951724	0.974973	0.684053	0.735587	1.061	1.02748	0.686999	0.722618	0.835429	1.11726	0.752798	0.689518	0.686953	0.799136	0.852611	0.685523	0.656132	0.81765	0.623915	0.719749	0.771546	0.542316	0.686293	0.643752	0.935655	0.826164	0.724748	0.674054	0.581319	0.603719
OPN1SW	1.13035	0.787273	0.595111	0.754504	0.944702	0.720277	0.764476	0.933907	0.836481	0.669509	0.744599	0.637985	0.84441	0.929036	0.818565	0.785408	0.562638	0.952089	0.877457	0.576921	0.545824	0.732025	0.733192	0.901536	0.774135	0.830033	0.933907	0.951532	0.654759	0.540853	0.793507	0.8304	0.606444
BCR	2.37063	2.24061	2.23546	1.83842	2.32835	1.95726	2.47639	2.34871	2.5799	2.29105	2.46338	2.49073	2.10658	2.32939	2.26394	2.33203	2.02827	2.06866	2.08438	2.09417	2.18605	2.16986	2.0215	2.43129	2.10671	1.92547	2.03872	2.25142	2.27371	2.35201	2.08752	2.37246	1.96174
BCS1L	2.6269	4.1123	3.81807	3.6314	3.58979	3.44041	3.45725	3.77217	3.17427	3.19509	4.1571	4.4536	3.7998	3.73591	3.46332	3.99426	3.36842	4.00907	4.9289	3.76897	4.24312	4.66092	3.51184	4.03738	3.60162	4.32398	3.84056	3.9548	4.21301	3.62556	3.19809	3.50617	3.93243
BDH1	2.30087	3.277	3.96693	4.01978	4.0345	4.80067	4.71947	3.75844	4.20082	4.5321	5.17312	4.66944	3.61882	4.52451	4.81859	4.61772	4.26446	3.0894	4.30453	4.69714	4.12317	3.61427	4.00569	4.80511	4.26015	4.76376	4.28225	4.64267	4.19754	4.41475	4.49414	4.50184	4.86601
BDKRB1	2.32994	1.72496	1.13239	1.613	1.77856	1.7078	0.790307	1.82265	2.06128	1.32799	1.20198	1.81164	2.2032	1.46014	1.68538	2.2128	1.83233	1.70211	1.37699	1.43453	1.11787	1.23388	1.93422	2.16837	1.62816	1.4434	2.14239	1.90337	1.5887	1.67203	2.0872	1.29601	2.17756
BDKRB2	2.00739	1.48748	1.71862	1.89128	2.05484	1.52783	1.61066	1.8413	1.26761	1.72133	1.3058	1.31953	1.77182	1.83005	1.5851	1.65347	1.62732	1.52135	1.63026	1.82407	1.79511	1.21399	1.52955	1.48153	1.52567	1.61004	1.5526	1.55255	1.48665	1.73691	1.95221	1.04555	1.79234
BDNF	2.87301	0.953253	0.835007	1.03319	1.04666	0.974157	0.948641	1.0695	0.956865	0.990601	1.0594	0.917137	1.22525	1.01481	1.0121	1.13466	1.07445	1.00753	0.883045	0.876805	1.14305	0.995142	1.15449	0.988074	0.891218	0.956412	0.987653	0.970844	1.04323	0.913902	0.969384	0.811114	0.878323
CFB	2.88808	4.67	3.41853	4.33831	3.853	4.30041	3.04613	3.01387	3.96343	2.65909	3.84	5.18099	3.69362	5.10312	3.65373	4.48932	4.60094	3.72515	3.13741	3.7442	5.28499	3.52458	3.56999	4.98471	4.55705	3.38345	4.81602	4.38947	3.25129	3.88655	4.04699	5.55446	4.64981
BFSP1	1.27192	1.10452	0.893289	0.941545	0.922089	0.618483	0.974711	1.35268	0.818696	0.948144	0.904012	1.18345	0.838936	0.974711	1.04387	0.72301	0.744282	0.763614	1.21547	0.917263	0.69079	1.00742	0.65867	0.718849	0.720463	0.928589	0.700669	1.05413	0.931817	0.856941	0.750015	0.843156	1.57488
BGLAP	3.10133	1.33873	1.31532	1.8117	1.4418	1.22496	1.51058	1.94984	2.10785	1.62512	1.72685	1.79812	1.41485	1.478	1.44764	1.09135	1.69894	1.62132	1.47117	1.583	1.48745	1.61669	1.50871	1.78949	1.60654	1.40972	1.19267	1.45836	1.60654	1.13207	1.49022	1.57926	1.38833
BGN	4.52057	3.88354	2.711	3.18441	2.75656	2.94931	3.98363	3.34993	3.28101	2.7814	2.72286	2.68685	4.11049	2.71683	2.88514	3.41216	3.47003	2.66363	2.69302	2.60104	2.56985	2.64877	4.71203	2.91175	3.10359	2.68034	3.22116	2.76088	2.78701	3.00147	3.10533	3.8356	2.93438
CEACAM1	3.80205	3.64064	6.97647	6.74741	7.65657	6.51515	3.35005	5.20339	6.64736	6.14263	4.83547	5.53099	5.98154	7.56388	6.25398	6.46738	6.83434	6.14074	5.79698	7.14334	4.99413	6.48211	5.82636	5.44468	6.79892	6.32677	6.47484	5.55993	6.90235	5.77719	6.78648	5.43881	4.7594
BHMT	1.96497	0.734639	1.13371	1.2361	1.75815	1.00584	0.92878	1.99423	1.18833	1.00112	0.912098	1.12152	1.50879	1.19211	1.12404	1.41144	1.00357	1.27735	0.906841	0.928243	1.1142	0.843956	0.779704	1.18473	0.949159	1.03338	0.740191	1.1396	1.03575	0.914756	0.896717	0.776585	0.845556
BICD1	2.78455	2.97216	1.47033	2.26681	2.02773	1.46801	2.15646	1.46801	1.81337	1.40589	1.41146	1.58479	2.45715	1.90715	1.4514	1.73723	1.58672	1.75558	1.52051	1.35153	1.67765	2.63587	2.28163	1.4072	1.36982	2.44546	1.69259	1.5793	0.935318	1.11053	1.35153	1.41642	2.23221
BID	3.14834	4.69254	4.48833	4.28247	4.75795	4.59106	5.1037	4.20128	4.28207	4.76343	4.49748	5.96033	4.45603	4.89386	4.38551	4.31031	4.62261	4.79159	5.03283	4.10184	5.61046	5.40732	4.10809	4.95258	4.99579	4.32643	4.62949	4.45397	5.79935	4.88934	4.52059	4.50186	4.27447
BIK	2.86301	4.68277	5.25324	4.71933	4.23121	4.76754	6.362	4.45995	4.04125	5.12306	5.10717	5.73699	5.12514	5.93524	4.85366	4.40228	4.60181	5.75114	5.55293	5.19096	6.41954	5.02411	3.48557	4.83701	5.4814	3.56653	5.05208	4.80557	5.28694	5.60952	4.69121	5.58246	4.90753
PRDM1	3.42137	3.0754	3.03029	3.3343	3.11228	2.57886	2.36399	2.29013	2.85268	3.04771	2.23085	2.70648	3.13506	3.30589	3.11454	3.60268	3.37452	2.81552	2.59973	2.91708	2.75273	2.44696	3.32249	2.71917	2.7332	2.4816	3.19361	2.79758	2.77706	2.85312	3.50924	2.82073	2.78376
BLK	1.8868	1.20108	1.49995	1.48489	1.31636	1.58511	1.00159	2.03538	2.5552	1.15745	1.00219	1.18089	1.25247	1.33249	1.72249	1.4741	1.39395	1.29337	1.08017	1.46137	1.19385	0.931934	1.43755	1.40557	1.66639	1.21283	1.39209	1.5793	1.23931	1.67203	1.45131	0.911017	0.99315
BLM	1.59301	3.38139	3.26549	3.93264	3.77225	3.52753	3.25269	3.98106	3.67955	3.66755	3.80402	3.84902	3.54645	3.81838	3.66005	3.30775	3.14746	3.30402	4.16118	3.76427	4.21509	4.73737	2.9846	3.67033	3.57766	3.30555	3.52134	3.68139	3.46167	3.62864	2.64191	3.5982	3.59124
BLMH	2.0949	4.30932	4.588	4.5425	3.71567	4.19907	4.6093	3.19037	2.61742	3.19847	4.72058	4.63433	4.19815	3.27964	4.11311	3.49202	4.91844	4.37698	5.18671	3.47349	5.54505	5.24003	5.14504	4.75498	4.35387	4.56603	5.22215	4.71885	5.17898	4.01519	4.50136	3.13524	4.5214
CXCR5	3.7531	1.69806	1.97103	2.11318	1.37653	1.78625	1.74899	2.17495	2.76032	1.81067	1.692	1.63061	2.11694	1.81282	2.46301	2.08323	1.82068	1.82311	1.5143	1.72064	1.5389	1.57587	1.94803	1.81004	2.25415	1.67012	1.94545	1.98585	1.73865	1.94826	1.90652	1.67145	1.70237
BLVRA	3.89717	6.12626	3.62281	5.39533	3.13674	3.01255	4.66475	5.13688	4.39947	3.20346	5.20537	4.31775	5.06143	4.27002	4.46087	4.11951	5.12302	4.55681	5.21444	3.55739	4.76383	2.96329	5.21072	4.85727	6.77727	4.52418	5.51309	3.56328	4.48014	4.51186	4.68893	6.18604	6.56547
BLVRB	4.51605	5.5649	5.03207	5.23005	5.43272	5.08999	6.24682	5.54427	5.06746	5.31699	6.2217	5.32283	4.90454	5.68422	5.42336	5.21498	5.14171	6.14578	5.66386	6.28986	5.50764	6.01314	5.55354	5.30895	5.99498	5.44985	5.90972	5.01617	5.90596	5.92741	6.09659	7.10578	5.43133
BNC1	1.54501	1.76104	0.5642	0.746346	0.873561	0.739013	0.66616	0.987795	1.18961	0.736848	0.627882	0.950829	0.917699	0.708757	0.734145	0.863842	0.771453	0.656239	0.585583	0.642686	0.633014	0.594938	0.626718	0.782078	0.792984	0.760611	0.603144	0.781547	0.70304	0.761753	0.780208	0.705066	0.661791
BMI1	4.46058	3.69586	4.03255	3.90102	3.61553	4.17418	3.77463	4.33743	3.60296	4.30592	3.85168	4.08581	4.16742	4.03058	4.92305	4.08533	4.25103	4.33214	4.44716	3.93001	4.81929	4.46757	3.79852	4.21182	4.11304	4.8366	4.12216	4.68703	4.47151	4.39728	3.8855	4.47846	4.97219
BMP1	2.64966	2.2118	2.08442	2.13506	2.28047	2.23102	2.4372	2.19681	2.37246	2.03395	1.91427	2.05304	2.42425	2.11063	1.90357	2.54317	2.38205	1.96972	2.26977	1.75148	2.00155	1.95888	3.07199	2.11525	2.16067	1.98962	2.20577	2.25735	2.1387	1.87654	2.23558	2.46513	2.35338
BMP2	3.31638	4.03818	4.90096	5.70273	5.94449	4.92909	3.83376	2.89736	4.25793	3.76203	4.87829	3.70388	4.24059	4.86141	5.726	5.5729	5.22601	5.29812	4.38216	4.47044	4.77556	4.41538	5.56109	3.19721	5.31387	4.82381	5.05476	4.83254	4.30776	5.11614	6.23442	4.3246	5.55739
BMP3	1.171	0.509258	0.672913	0.728045	0.780166	1.02875	0.562315	0.664484	2.10739	0.69188	0.583971	0.557459	0.750164	0.580494	0.597226	0.828215	0.833146	0.518008	0.559996	0.641762	0.591568	0.5732	0.896413	0.464393	0.818332	0.769323	0.669354	0.709486	0.530762	1.19014	0.837038	0.553569	0.439162
BMP4	4.10526	4.52247	4.55158	6.54245	7.87712	4.50745	4.41198	7.26909	6.80384	7.96867	6.88661	4.66725	6.67975	7.04646	7.45249	4.96824	6.96249	6.10799	5.39258	5.65167	4.70337	7.11024	6.29197	6.99752	6.22864	5.98652	6.32545	4.72373	4.07734	6.72846	5.51186	4.39035	6.23562
BMP5	1.96393	0.931163	1.69321	1.83553	1.79248	1.45776	0.958772	1.13874	1.4976	1.28471	1.22905	1.37544	1.94305	1.64483	1.8169	1.71955	1.51457	1.47949	1.26925	1.38624	1.24685	1.41667	1.51935	1.3985	1.4908	1.38744	1.74233	1.29284	1.62075	1.81524	1.80154	1.01345	1.52704
BMP6	2.1046	0.89343	1.04735	1.05351	0.940311	0.958927	0.849249	1.46838	1.09038	0.963762	1.12788	0.8764	1.13623	0.973031	1.03273	1.2511	0.905083	0.993118	0.882175	0.986842	0.881379	0.882136	1.16871	1.23535	0.878823	1.06188	1.18761	1.23459	0.964141	1.08773	1.35653	0.809636	0.924125
BMP7	3.00207	4.9709	4.95925	3.54308	4.34049	1.73915	1.18837	4.16655	3.2991	3.81815	3.22147	5.21126	4.41637	2.26404	4.6543	2.65612	3.65089	1.91587	5.09968	1.77215	3.78232	3.51877	1.81763	3.30279	2.96912	2.11597	3.8189	2.6774	2.09567	4.74355	2.97243	0.892219	5.04655
BMP8B	2.70438	1.99862	1.86886	1.9947	1.99636	1.82372	2.06896	1.95596	2.13234	1.64547	1.95683	1.4029	2.26634	1.65009	1.87386	2.06247	1.82478	2.02408	1.76235	2.06312	1.8235	2.02329	1.80717	1.89492	1.71776	1.71625	1.9812	1.87234	1.64129	1.77143	1.74815	2.01256	2.0665
BMPR1A	2.53004	1.69498	3.44919	2.80221	2.38103	3.67111	1.9538	2.32903	2.33212	3.2216	2.82186	3.40586	2.60091	2.97026	2.90635	2.43114	3.00183	2.27303	3.43974	2.90563	3.57357	2.95108	2.84902	3.02286	3.1276	3.34763	3.09373	3.31608	3.08718	3.09307	3.03874	3.03225	4.06221
BMPR1B	2.39939	1.02272	0.993839	0.864928	0.913345	0.856216	1.47285	1.40456	1.5	0.92797	0.881303	1.00101	1.18364	0.746516	0.894627	1.1406	0.855521	1.38605	0.674398	1.29544	0.595346	0.655174	0.742892	0.763997	0.787643	0.809481	0.625302	1.16148	0.929266	0.726803	0.763978	0.58191	0.766181
BMPR2	4.00892	5.61212	4.9598	5.12512	5.08085	5.48395	4.878	4.65328	4.3578	4.45488	3.81278	5.19016	5.04315	5.15514	4.84714	4.95274	5.20613	5.15858	4.84045	4.58265	4.8819	5.27023	6.15755	4.62959	4.89811	4.91585	5.28189	4.73129	4.74293	4.81034	5.49222	4.75252	4.4101
BMX	1.9283	0.840054	0.735453	1.07266	0.762495	0.792396	0.802703	0.913944	1.62506	0.923199	0.938068	0.902661	1.75037	0.792278	0.76594	1.19654	0.728531	1.95055	0.843624	0.902163	0.788833	0.883203	1.11444	1.19958	1.30677	0.871358	0.87703	1.06187	0.943815	1.00443	0.942223	0.721578	0.905309
POLR3D	3.83465	2.19824	2.78077	2.52624	2.47308	2.82906	3.52643	2.50102	2.53868	2.52512	3.20567	2.87751	2.6578	2.79978	2.8058	2.49075	2.91972	2.89731	3.73161	2.86647	2.88559	3.01166	2.6884	2.69816	2.87879	2.50579	3.01615	2.62704	2.93957	3.04729	2.9948	2.36052	3.88854
BNIP1	2.09994	2.50327	2.87223	2.63643	2.2169	2.17054	3.1414	2.0515	2.25402	2.61765	3.29036	2.56947	2.8661	2.78591	2.93988	2.52267	2.87739	2.44567	3.47088	3.29266	2.80188	3.32886	2.62956	2.58837	2.97221	2.78817	3.05454	3.22755	3.30064	3.18117	3.06804	2.82052	2.82045
BNIP2	2.81325	3.71562	3.12351	3.99276	3.52473	3.30632	3.49545	3.08417	3.01443	3.30033	3.49865	3.55304	2.63106	3.65577	3.48403	2.74772	3.53984	3.426	2.99528	3.38635	3.44722	3.68399	3.66162	3.38539	3.68343	3.69169	3.74339	3.07917	3.51588	3.36832	3.50804	3.94719	4.14477
BNIP3	2.64554	4.02253	3.43581	3.3286	2.46807	2.30278	2.90665	3.5721	2.22992	2.89942	3.92694	2.48226	2.29049	2.83008	3.23242	2.87291	3.56262	1.34272	3.56512	1.81078	2.90578	3.23506	2.55158	2.25754	3.56942	1.81115	2.60646	2.09448	1.50914	2.29237	2.88215	2.8058	3.65365
BNIP3L	3.3752	6.20841	5.19742	4.90835	5.34805	5.39062	6.82841	4.28378	5.10673	5.65768	6.47615	4.69892	5.3731	5.87356	4.78291	5.61524	5.39859	6.07782	6.93555	5.72793	5.51022	4.68949	5.62689	4.96749	5.59534	4.38987	6.08966	4.33597	4.12522	5.29512	5.73332	5.74127	6.84828
BOK	3.52539	3.55479	3.49177	2.94651	3.26315	2.73522	3.60134	3.57149	2.92813	3.16346	3.7663	2.83078	3.44197	3.12795	3.05031	3.24037	3.03764	3.48418	3.11074	2.81766	3.12931	2.92971	3.20576	2.93491	2.95102	3.19495	3.02363	3.40725	3.52064	2.87222	2.91551	3.21618	3.72525
DST	1.73278	3.08753	2.87705	3.18469	3.46375	3.06179	2.11442	2.25872	3.18335	3.47414	2.1788	2.81798	2.64106	2.84751	2.67494	2.50906	2.73699	2.05083	2.53205	2.55983	2.35927	1.89617	2.91413	2.36069	2.43594	2.62547	2.5768	2.02767	2.20563	2.28033	2.73779	2.31818	2.16481
FOXL2	1.8182	1.98026	1.26907	0.89925	0.893662	0.982009	0.857259	1.20691	1.03695	0.662812	0.695089	0.741455	1.32393	0.723493	0.904478	0.978515	0.69757	0.741455	0.769081	0.688399	0.809751	0.784686	0.566976	0.855122	0.854002	0.915454	0.679643	0.816058	0.843892	0.772959	0.598749	0.776797	0.741253
BPGM	1.59943	2.39338	1.2093	1.5622	0.979012	1.83598	2.16298	0.678406	0.947485	1.09437	1.51529	1.1356	1.21047	1.64813	1.38009	1.29666	1.99641	1.39523	2.21666	1.56788	1.47454	1.81536	2.66326	1.1008	2.0331	1.03796	2.12543	1.84308	1.59144	1.52764	1.93711	2.29378	2.03404
BPHL	2.44031	2.94795	2.56686	2.15596	2.30638	2.1639	2.31548	2.71601	2.51729	2.4581	3.50094	2.00096	2.04537	1.84967	2.84462	2.18247	2.14137	3.13416	2.8598	2.62456	2.90036	2.75362	2.24544	2.34674	2.72501	2.89822	3.01453	1.56124	3.06542	2.91848	1.92195	2.41593	3.54306
BPI	2.42128	0.587669	0.655972	0.730957	0.955605	0.793011	0.779015	0.939905	0.799144	0.828416	0.864578	0.904898	1.0565	0.682464	0.702326	0.942163	0.652597	0.773406	0.659658	0.921163	0.551822	0.732025	0.855747	0.90618	0.750774	0.773406	0.599597	0.604639	0.936901	1.41642	0.968184	0.671067	0.790177
BRCA1	2.62715	1.5215	1.98226	2.44756	1.81823	2.30414	2.79117	2.56537	2.07672	1.80953	2.44496	2.02019	2.18048	1.64729	1.72267	1.60955	1.72723	2.0609	2.78137	1.98179	2.88013	3.38911	1.65011	1.96001	1.997	1.90969	2.01073	2.14813	2.62222	1.60193	1.34523	2.42699	2.14382
BRAF	4.46408	2.94509	3.28038	2.92536	2.82973	2.85499	2.83353	3.01265	3.28038	2.8744	2.53591	3.32269	3.11136	2.7662	2.55373	3.49135	2.41945	2.89836	3.04848	2.82631	2.89357	2.81906	2.48279	3.07319	2.63931	2.94562	2.77434	2.87724	2.98814	2.94615	2.94091	2.14715	2.94886
BRCA2	1.4421	1.68488	2.13753	2.61767	1.61043	2.38717	1.95545	1.94592	1.36994	2.52475	2.21928	2.71524	1.77917	1.67115	2.08885	1.69314	1.58305	1.99418	2.67001	3.25542	2.77016	3.80202	1.1407	1.25226	2.0502	1.62014	1.98536	3.00391	2.6941	2.55856	1.55784	1.83574	2.0742
BRDT	0.87703	0.563017	0.542447	0.574625	0.826453	0.471678	0.53177	0.964139	0.761803	0.557828	0.574392	0.401611	0.772493	0.679615	0.707871	0.728531	0.562638	0.765867	0.617289	0.641591	0.58591	0.565262	0.596279	0.75331	0.728383	0.390522	0.597101	0.70823	0.707871	0.945111	0.739451	0.524082	0.527992
ZFP36L1	3.68774	3.89374	3.58029	3.66265	4.11643	3.31313	3.68467	4.56276	4.05588	3.82572	3.39019	3.59012	3.77012	3.91857	3.55828	3.82218	3.4258	3.92124	3.32195	3.40379	3.32548	3.44631	3.81528	4.16774	3.55897	3.55437	3.11536	3.30005	3.01984	3.41672	3.48741	3.21252	3.67799
ZFP36L2	3.77823	7.55592	7.26337	6.58591	6.91535	7.45028	8.15719	7.02243	6.96491	6.93856	7.04115	7.50362	7.1085	7.21787	7.49218	7.89503	7.52966	8.44808	6.82437	6.57762	7.53848	7.83116	7.86563	7.92158	6.93061	7.17304	6.90247	7.36511	7.56973	6.97202	7.68753	6.9688	7.26128
BRS3	1.16155	0.73322	0.866016	0.649334	0.69319	0.626855	0.523996	1.10174	1.30612	0.730781	0.950785	0.593185	0.68973	0.7133	0.670675	0.502871	0.600138	0.79086	0.706332	0.86459	0.491787	0.732025	0.478176	1.06565	0.612088	0.632604	0.519438	1.03539	0.585129	0.775628	0.582363	0.581108	0.581446
BSG	3.3553	5.38976	5.2684	5.06544	5.00295	4.77672	5.33226	4.65411	4.12535	5.02823	6.19899	5.10729	5.04659	5.05603	5.07137	5.02574	5.29672	5.18728	4.78447	4.47271	4.95701	5.47075	4.6276	4.62681	4.78021	4.99753	4.96307	4.32955	5.85726	5.66658	4.7075	4.89411	4.83838
BST1	0.997826	1.05122	0.78069	0.932296	1.28005	1.20857	1.93726	1.20691	1.4888	0.825938	0.696749	0.609904	1.71741	0.807151	1.31144	0.73019	0.755802	1.8037	0.997636	0.999735	1.62282	3.34125	2.28163	1.16741	1.23679	0.862998	1.81212	1.02452	1.05305	2.14252	2.32746	1.5247	1.62959
BST2	2.29561	5.9883	6.07753	3.46118	3.10546	3.81093	4.9509	2.49393	4.79107	2.61415	4.54347	2.50999	4.70176	4.65412	5.33305	4.0291	4.91249	5.60717	3.63715	4.50654	3.67548	4.81227	5.63114	6.10572	5.04868	5.26665	4.52135	3.61987	3.42616	4.47926	5.33269	6.89205	5.21656
BTC	2.84012	2.14476	2.5578	2.10984	2.53205	2.24619	2.73254	2.15519	2.10113	2.05818	2.56673	2.16548	1.98267	2.63915	1.93394	2.259	2.17934	2.67	2.54066	1.91299	2.03041	2.65111	1.92163	2.3072	2.506	2.32341	2.08306	2.57442	2.17746	2.55166	2.15095	2.44358	1.86665
BTD	3.45732	2.84365	2.50675	2.26527	3.24124	2.91548	2.7936	3.10753	3.24344	2.60895	2.71464	2.91543	1.75037	2.56371	3.31215	2.64131	2.84448	3.00646	2.03644	3.22029	2.65819	2.26472	2.95485	2.60947	2.70144	2.97252	2.94985	2.53224	2.71477	3.10296	2.95408	3.46208	3.11997
KLF9	2.84839	3.25398	2.8218	3.15631	3.01502	3.3266	3.5229	1.84963	3.5521	1.95687	1.83675	1.69745	2.56731	2.97071	3.42017	3.63219	2.94739	2.52585	2.72701	3.52743	3.20054	2.08978	3.74528	2.36518	3.1507	2.63388	3.50996	3.03357	2.96149	3.15125	3.86816	2.53224	3.35728
KLF5	2.47893	6.04402	7.32697	6.66284	6.72832	7.93993	7.39848	7.06148	5.73221	8.01115	7.08426	7.00878	5.86355	6.81719	7.21137	6.49895	7.24447	6.70796	6.92266	8.1644	6.20204	7.50927	6.55824	6.74262	6.61235	6.49112	7.34505	8.20666	7.38589	7.29904	7.20494	8.01664	7.02894
BTF3	6.5923	6.5628	7.52203	7.33091	7.21712	7.06045	7.42554	7.11104	6.97567	7.38852	7.61176	6.71131	7.46262	7.73691	7.43956	7.32167	7.76738	7.27614	7.99919	7.76797	7.62356	7.62268	7.24476	7.47524	7.35237	7.22508	7.4465	7.44558	7.2086	7.76777	7.21885	7.08184	7.57625
BTG1	4.21092	5.30994	4.70493	4.64698	5.0303	4.86008	4.58446	4.12097	5.19211	4.30862	4.45048	4.5693	4.18675	4.81386	5.25264	4.86248	4.89737	4.84874	4.52487	4.97571	4.60159	4.67706	5.09948	4.41846	5.21331	4.74752	5.23604	5.00964	4.93582	5.09979	5.50736	4.8691	4.32389
BTK	1.72152	0.747633	0.669508	1.04043	0.975285	0.914013	0.770542	0.935431	1.06936	0.780951	0.712219	0.76072	1.01533	1.0467	1.23914	0.995718	0.985977	0.909778	0.760586	0.874312	0.97919	0.525349	0.926169	0.680754	1.46434	0.840351	1.61943	0.966791	0.861226	1.30715	1.19341	0.688983	0.812358
BTN1A1	1.24891	0.428714	0.472543	0.566658	0.669076	0.477738	0.277713	0.694352	0.996092	0.552703	0.584806	0.610733	1.12789	0.577942	0.688912	0.574874	0.644622	0.701169	0.490533	0.44161	0.328004	0.581115	0.449747	0.628375	0.556362	0.570027	0.415048	0.664707	0.516331	0.66348	0.528905	0.54823	0.592448
BUB1	3.09493	5.29582	4.25639	2.65433	3.44141	4.28719	4.73385	3.53314	1.69719	4.13324	4.89037	4.51001	3.5748	3.71544	3.63075	4.08317	3.77856	5.09518	5.68107	4.29987	4.25706	5.54149	2.70034	3.33756	4.23818	4.85664	4.68796	4.30907	4.12443	4.61329	2.13175	4.08602	4.08127
BUB1B	1.97958	4.68428	4.23748	3.82039	4.3509	4.74697	5.60913	4.04984	3.57259	4.18943	5.18829	5.09341	3.35093	4.57646	4.35234	4.23033	3.7388	4.71169	5.22223	4.44522	4.68504	5.64054	3.17886	4.14978	4.28901	4.78088	4.13862	4.40498	4.92342	4.72712	2.72331	4.40435	4.72256
BYSL	2.73389	1.67144	1.71632	1.6889	1.89147	1.5307	1.50127	1.64104	1.64462	1.64248	1.79884	2.04884	1.81947	1.74091	1.6728	1.54359	1.81835	1.60409	1.55326	1.48096	1.56102	1.95997	1.34587	1.69437	1.39701	1.83203	1.6292	1.63179	2.08561	1.54791	1.45817	1.43055	1.55067
TSPO	5.17592	7.80752	7.52317	7.00865	8.01838	7.6581	9.0184	6.6416	7.13544	7.5789	8.28421	8.0267	7.25803	8.46852	7.94808	7.51548	7.91301	8.4635	8.12153	8.64093	7.85429	8.34383	7.72699	7.31365	8.27763	7.55702	8.05287	7.80914	8.37069	8.4596	8.10492	9.10335	7.64019
C1QBP	2.40485	8.14646	7.1266	6.60103	6.21631	6.76537	7.79442	6.96779	5.72921	6.14961	8.29765	7.04038	7.20321	6.87654	7.11827	8.0958	7.53944	7.39776	8.52162	6.5014	7.45402	7.94242	6.3073	7.41275	7.98309	7.20911	7.37126	7.27043	7.2027	6.93905	6.71716	7.3605	6.93389
SERPING1	2.71293	4.58786	3.17197	3.03471	2.06194	3.44553	3.99306	2.41127	1.63579	1.66454	2.39743	1.79425	4.94445	3.95539	2.59941	4.18282	4.68062	2.36182	2.06349	2.84175	2.46694	2.1768	6.39466	1.86346	4.37114	2.58155	4.4072	3.40931	2.59528	4.02402	5.14539	4.48998	4.74754
ERC2-IT1	2.61132	0.721144	0.745222	0.656637	0.892657	0.629355	0.553104	1.37495	0.887352	0.819724	0.60305	0.83402	1.05955	0.725795	0.958287	1.02349	0.606693	0.857637	0.528075	0.725795	0.665948	0.512574	0.557001	0.796853	0.670249	0.86912	0.544711	0.83378	0.806766	0.612358	0.839375	0.462596	0.615024
C1QA	5.75312	3.8948	3.66207	4.08033	3.24718	3.85566	4.1923	4.14359	4.24835	3.31586	4.01375	3.42063	4.28821	4.20744	4.07383	4.20524	4.93907	3.90758	3.15036	4.31907	4.30475	3.29376	5.42652	4.15534	5.35247	3.73561	4.51756	4.07359	4.40962	4.6334	4.8482	3.85149	4.08244
C1QB	4.78999	5.31519	4.32944	4.62376	3.49561	4.90992	5.48474	4.45116	4.55536	3.69266	5.21029	4.09782	5.62943	5.75091	4.57559	5.23747	6.04146	4.70049	3.59894	5.4577	5.42771	3.70544	6.66513	4.96827	6.41548	4.25536	5.86025	4.87707	5.33091	5.84585	6.1123	4.99516	5.70828
C1QC	2.78392	4.3152	2.88578	3.86988	2.15245	3.39821	4.62574	2.59286	2.88578	2.10487	3.97889	2.80586	4.39963	4.63001	3.65614	3.81771	4.75292	3.74978	2.70672	4.38472	4.13047	2.85562	5.42875	2.87235	5.57567	2.48242	4.85318	3.37071	4.43172	4.91626	4.91217	3.91123	4.91626
C1R	4.21818	7.29772	6.04204	6.71285	5.60149	6.54952	6.55196	4.81669	4.51777	4.47168	5.50905	4.27334	7.77623	6.52412	6.27474	7.32664	7.33767	5.47967	5.29193	5.89659	6.3339	5.43184	9.24821	5.11747	7.19192	6.10763	7.7498	6.93421	5.86925	7.22687	8.12722	7.17236	6.94324
C1S	2.94379	7.38982	5.92108	6.66164	5.43688	6.59335	6.83811	4.6554	3.87062	4.32565	5.40695	4.56833	7.91699	6.8004	6.49953	7.37482	7.50872	5.32731	5.10205	6.02035	6.26573	5.21746	9.52131	4.76513	7.3696	6.14981	8.09761	7.16106	5.86549	7.41338	8.31026	7.39387	7.37202
C2	3.21587	3.5584	3.13548	3.83868	3.28179	3.29635	2.5261	3.56832	3.52557	3.91854	2.51098	4.30636	3.80301	3.87577	3.0697	4.04546	4.09164	2.82689	2.21889	3.19134	3.90651	3.46777	3.42038	3.95614	3.54649	2.8355	3.01888	3.50279	3.70742	3.67681	3.0427	3.72429	3.23626
C3	1.55545	5.07647	5.08852	5.47089	3.45302	4.72614	4.22294	2.12735	3.18183	1.77162	3.52346	4.28621	6.19307	5.25357	5.86353	5.47572	6.35115	4.16044	1.8316	4.01799	4.8045	1.93025	7.48328	2.34677	5.96759	3.75648	5.92665	5.71996	2.47854	5.76412	6.5327	9.94322	6.13905
C3AR1	2.83923	3.04556	2.01797	2.28671	1.81255	2.66177	3.32406	1.41624	2.54009	1.44676	2.7333	1.33427	2.83582	2.90662	2.05701	2.82729	3.24638	2.17148	1.57848	2.85251	2.68366	1.41428	4.14928	2.5248	4.1777	1.54309	3.99114	2.75217	2.29923	3.31714	4.44155	3.68388	3.9545
C4BPA	1.5732	0.661637	0.797238	2.58864	2.73501	2.55471	1.29224	1.11563	1.45996	0.792787	1.27285	3.68154	1.21528	4.2469	0.828208	1.57364	2.23189	2.31838	0.86623	1.21918	1.12798	1.21206	0.463971	1.33562	3.89328	1.12479	1.55447	2.3562	2.10058	1.29583	1.29838	1.54418	0.567274
C4BPB	4.85264	4.09206	3.14831	4.21918	4.39871	3.86942	4.78183	3.28621	4.49046	3.53103	3.37187	3.9648	4.21224	4.08798	3.45128	4.64246	3.89442	4.22554	3.39068	4.79632	3.08447	3.05946	2.74375	4.30157	4.37052	3.61743	3.5018	3.91292	3.4155	3.47005	3.76247	4.49411	3.26797
CAPN5	4.45453	3.67893	4.53822	4.54176	5.01285	4.85336	5.2598	4.41633	5.11302	4.68365	4.95204	4.57137	4.0646	5.13241	4.72533	4.74454	4.52086	4.5811	3.85651	4.84835	4.44989	3.14842	4.72967	4.41122	4.62941	4.33079	4.59675	4.72278	4.46369	4.7007	5.2122	5.58882	5.34611
C5	1.67112	1.25183	1.03494	1.70846	0.922089	1.57356	1.48353	1.60744	0.748637	1.33539	2.36612	1.11935	1.82877	1.0844	2.56183	1.40619	0.974624	1.28305	1.89929	1.57619	0.852663	1.33871	1.05439	1.08067	1.30329	1.26722	0.904091	1.66617	1.54996	1.18095	1.28346	1.25744	1.05266
C5AR1	2.02487	1.25251	1.11899	0.949058	1.04919	0.837087	1.06426	1.7645	1.43818	0.996987	1.11574	1.24692	1.11615	0.984649	1.16291	1.12226	1.00755	1.01155	1.02226	1.11626	1.2351	1.13234	1.33229	1.14549	1.4291	1.06129	1.20746	1.41272	1.21752	1.11681	2.10641	1.86411	1.0684
C6	2.60436	0.932499	1.05354	0.956757	0.952611	0.66629	0.980878	1.86952	1.9916	1.18206	0.881094	1.32388	1.13187	1.11736	1.03961	1.10875	0.88775	1.04667	0.836086	0.687955	0.99542	0.94174	0.733161	1.21937	1.15025	0.892025	0.770085	0.917597	0.796887	0.914328	0.994668	0.825194	0.798364
C7	1.76377	1.49207	1.247	0.793	0.769317	0.838431	0.732716	1.01477	1.18332	0.623857	0.836536	0.787079	0.920867	0.803859	1.03415	0.920345	0.860143	0.88055	0.76479	0.731706	0.769833	0.645602	1.77432	0.622377	0.937611	1.10021	0.709582	0.724399	0.758229	1.17701	1.67032	0.668833	0.781403
C8A	1.97731	0.587669	0.756144	0.813768	0.756144	0.714921	0.616364	0.793605	0.76243	0.7949	0.533886	0.826191	0.884686	0.776254	0.804874	0.706436	0.776453	0.982119	0.601597	0.554482	0.781986	0.747917	0.635731	0.796106	0.788054	0.677088	0.686271	0.876903	0.555135	0.708857	0.503531	0.883308	0.50273
C8B	3.22965	1.09002	1.19155	1.62217	1.46296	1.24009	1.20552	1.85292	1.77042	1.50387	1.38404	1.41656	1.79284	1.3986	1.44267	1.59977	1.27585	1.40873	1.18227	1.1762	1.0038	1.22048	1.24943	1.71348	1.21674	1.19816	1.17752	1.09705	1.28188	1.4836	1.44328	1.37104	1.10215
C8G	2.53422	1.14878	1.22054	1.22114	1.38873	1.10334	0.839604	1.24695	1.68293	1.1082	2.26227	1.40924	1.52619	1.37662	1.1341	1.44592	1.18209	1.65028	1.31932	1.40573	1.09978	1.19866	1.06975	1.22452	1.38106	1.3154	1.33183	1.26145	1.1941	1.18665	1.59245	1.16876	0.901862
OSGIN2	4.65671	3.16591	3.15312	2.06364	2.24327	2.1233	2.45036	2.63903	1.92932	2.43335	2.05129	2.34452	2.35397	2.73547	2.28552	2.34171	2.33254	2.01774	3.19491	1.99331	2.13524	2.37489	2.14896	2.34498	2.0264	2.26273	2.2529	2.34452	2.35785	2.09681	2.22649	2.83984	2.9969
C9	2.78291	0.552718	0.618495	0.532555	0.911786	0.615486	0.521156	0.741779	0.970356	0.67492	0.577861	0.674273	0.912966	0.435751	0.703062	0.893341	0.691743	0.602234	0.550565	0.580614	0.674862	0.54453	0.599945	0.845084	0.574321	0.603203	0.403884	0.738681	0.548755	0.413892	0.593874	0.485071	0.432007
VPS51	3.35287	3.94453	5.49357	5.34443	5.16352	5.10322	5.56669	4.85438	4.47079	5.80138	5.65572	4.89296	4.80519	5.55685	5.54361	5.2085	5.62923	5.0912	4.93278	5.44639	5.40682	4.8488	5.28356	5.53629	4.80589	5.03041	5.46677	5.29513	5.7085	5.96098	5.24388	4.51364	6.37846
MRPL49	3.4145	5.38476	5.93499	5.25613	5.26405	5.58444	6.06537	5.58901	5.30956	5.68858	6.22703	4.8127	6.0354	5.52532	5.7081	5.62493	5.76581	5.84565	6.01828	5.29951	5.64488	5.50833	5.31376	5.60489	5.92058	5.74472	5.98091	5.36537	5.29274	5.93016	5.23479	5.90869	5.64306
ZNHIT2	1.70499	1.82291	2.05848	2.2252	1.87351	1.7478	2.13459	2.15907	1.39913	1.9169	2.49824	1.84156	1.70378	2.23145	2.09224	1.85396	2.48427	2.12932	1.73362	1.47156	1.75622	2.07848	1.70252	2.00247	1.95922	2.07323	2.06697	1.58104	2.22722	1.92229	1.69318	2.04631	2.39156
MPPED2	2.12485	0.646372	0.577883	0.745918	0.699003	0.548226	0.65654	0.94472	0.945399	0.694136	0.704721	0.553423	0.68156	0.486013	0.553852	0.742732	0.610708	0.666857	0.692725	0.625816	0.641993	0.646444	0.630737	0.667606	0.670094	0.727205	0.749526	0.597746	0.698151	0.598715	0.867066	0.623212	0.618179
MYRF	3.53565	2.33033	1.93404	2.27283	2.95908	1.94578	3.39695	3.18404	3.1576	2.81307	3.34633	2.14411	2.51239	3.03431	2.99052	2.20933	2.06155	3.07946	2.44238	2.77323	2.52407	2.03761	2.07912	3.56532	2.58498	2.66865	2.4929	2.07804	1.92917	2.31029	2.43787	4.14602	3.82929
TMEM258	3.58092	4.13731	4.27333	4.31901	4.29219	4.31204	4.83285	4.37071	3.75523	4.61336	4.8813	4.09797	4.22253	4.89098	4.4238	4.08939	4.65611	4.54366	4.52881	4.85599	4.57658	4.75472	4.51003	4.47736	4.46783	4.77834	4.75977	4.26505	4.55402	4.52775	4.52208	4.99076	4.65059
DAGLA	3.34757	1.61864	2.42903	2.19883	1.46965	2.10912	2.07244	2.60038	2.60805	3.19072	1.94006	2.10605	2.23375	2.05445	2.48734	2.7682	1.90273	1.54292	2.56092	1.74313	2.5368	2.25516	1.71049	2.5044	1.81373	2.55861	2.14694	2.16971	2.83748	2.2526	1.59811	1.76341	1.99557
GAS8-AS1	3.01906	1.06389	1.23451	1.07728	1.08485	1.0422	1.30447	1.91761	1.32156	1.15446	1.31625	1.2998	1.6798	0.897155	1.29109	1.63878	1.05337	1.40345	0.939524	1.21514	1.2596	1.01471	1.03569	1.33408	1.11108	1.26722	0.765789	1.20267	1.28338	1.14463	0.905309	1.02808	1.08543
FMNL1	2.68563	1.37378	1.49228	1.58136	1.53472	1.42791	1.39574	1.84236	1.90055	1.47499	1.39544	1.61854	1.65537	1.51568	1.48706	1.59963	1.4779	1.48156	1.31322	1.33261	1.3581	1.28548	1.35947	1.60075	1.43065	1.482	1.30948	1.42054	1.4642	1.41398	1.42342	1.29883	1.33969
LDLRAD4	2.16723	1.91228	1.06552	1.54618	1.07777	1.59914	0.983563	1.32214	1.89438	1.28487	1.36647	1.39592	1.36462	1.65371	1.32597	1.75467	1.6105	1.63816	0.887807	1.3247	1.24729	1.64395	2.17677	1.3871	1.38611	1.26478	2.09238	1.76098	1.55775	1.89479	1.77666	1.62977	1.55267
PTTG1IP	3.92749	5.22406	5.85486	5.6987	6.07738	6.23533	5.74974	4.90173	6.09008	5.86899	6.07855	5.64932	5.45891	5.80301	6.19521	5.60571	6.04106	6.00966	6.12254	7.22105	5.87645	5.57254	6.46006	5.50839	6.42664	5.74268	6.85527	6.08903	5.68527	6.78169	6.60073	5.65378	5.46129
CFAP410	3.49858	2.809	2.85365	2.77151	2.86771	2.71512	2.83041	2.5539	2.6944	2.72387	3.0757	3.12404	3.03499	2.76907	2.70389	2.83943	2.76623	2.81776	2.71315	3.42247	2.75737	2.44773	3.08782	3.0313	2.58469	2.70804	2.78172	3.01459	2.7025	2.94014	2.76632	2.3316	2.76744
TMEM50B	1.04577	3.2439	2.79637	2.72134	3.19825	3.08358	3.60952	1.66687	1.73993	1.85234	3.16803	2.6194	2.45783	3.08495	3.44092	2.3455	3.25657	4.07143	3.0953	4.00485	3.43403	2.90156	3.50888	2.81984	4.30753	2.89871	3.88508	2.78825	2.69317	3.83393	4.07861	3.16073	4.27486
MPPED1	2.40104	1.18725	1.444	1.44382	1.31806	1.29758	1.21244	1.69432	2.05632	1.33665	1.35013	1.51996	1.80652	1.44161	1.35959	1.40789	1.21564	1.39436	1.30735	1.20112	1.25916	1.25203	1.19934	1.55967	1.3171	1.41305	1.21174	1.53872	1.4335	1.30962	1.26492	1.22909	1.25551
CA1	3.48655	1.23832	5.1371	4.22005	4.59286	5.09208	0.819296	2.00402	5.50155	3.27653	2.09118	1.29335	3.21225	3.04291	5.44922	3.82208	4.4121	1.22757	1.06464	2.52945	3.60945	1.38643	6.04043	2.93896	5.1386	4.72814	4.47533	3.45189	0.985675	5.4301	5.69768	0.857612	1.1062
CA2	4.52333	6.59122	7.94109	7.50279	8.81046	7.96211	7.92898	1.22737	7.83346	5.87237	4.3504	1.18256	4.77184	5.84032	8.92504	6.31279	7.69876	6.62722	7.16343	5.88539	7.38322	4.32796	9.60341	3.83939	9.11745	7.62462	8.53441	6.53945	2.96769	8.82743	9.7502	8.16591	3.2856
CA3	2.15946	1.13877	0.925137	1.03097	1.58042	1.14311	0.84605	1.3335	1.41878	1.60249	0.957799	1.20259	1.45673	1.08616	1.09198	1.1126	1.09218	1.28059	0.960949	1.0517	1.03839	0.834076	1.00236	1.39354	1.06376	1.01303	0.954308	1.14285	0.924591	1.09229	0.983373	1.35544	1.46203
CA4	3.68621	1.60852	4.08241	7.30952	8.03647	6.36359	1.9327	2.16278	7.87135	4.9072	3.10374	1.56564	3.4947	3.887	6.99085	6.68214	6.45923	1.36226	3.20609	6.0732	6.33225	3.21207	6.67688	3.39614	7.53751	6.04435	7.26404	5.35422	2.503	7.09072	7.58825	2.08847	2.96146
CA5A	1.33491	0.806148	0.891109	1.04017	1.32589	0.995878	0.786571	1.21138	1.44205	0.928486	0.838389	1.0113	1.0794	0.899554	1.19371	0.863157	0.817169	0.82667	0.951048	0.844864	0.80081	0.934478	0.794146	1.43054	0.887004	0.925825	0.841411	0.921644	1.13158	0.954904	0.732277	0.862378	0.897449
CA6	2.16634	0.74759	0.730625	0.79293	0.899918	0.778452	0.677412	1.14597	1.15867	0.910658	0.741464	0.862942	1.03433	0.865957	0.823293	1.06891	0.797198	0.863243	0.705578	0.720846	0.791681	0.641584	0.743165	0.8764	0.707944	0.776698	0.661805	0.838426	0.862954	0.660604	0.737192	0.680134	0.674434
CA7	2.78735	1.82131	2.41048	2.36699	2.63448	2.37888	1.61067	2.05916	3.43009	2.06034	2.04568	1.67571	2.48906	2.23628	2.36333	2.71225	2.26579	1.99833	1.9504	1.96674	1.89197	1.79795	2.51695	2.16682	2.52739	2.33254	1.94048	2.38118	1.79607	1.99833	2.47384	1.87722	1.91659
CA8	2.57243	1.92618	1.10094	1.00522	1.23154	1.00138	3.11894	1.71298	1.37273	1.12286	1.81357	1.2645	0.968561	1.01371	1.89687	1.32883	1.08261	1.21888	1.19657	3.71175	1.22776	0.776344	1.14455	1.06139	1.04634	1.0734	1.51644	1.07642	0.963801	1.91893	1.63288	0.8946	0.969533
CA9	2.01012	4.05167	1.65519	2.21306	2.64915	1.53397	5.29353	1.94786	4.6807	1.73461	5.21726	2.42395	2.91497	3.52675	3.91844	2.64943	1.40699	4.51902	4.12833	6.0998	1.52574	2.91676	1.45461	3.81968	2.01454	2.38893	1.31005	1.71549	1.8793	3.08247	1.57645	4.6335	7.89513
CA11	5.16998	2.44107	2.62203	2.37544	2.74074	2.5988	2.75314	3.06032	3.44243	2.47969	2.20354	2.72092	3.53445	2.52398	2.64663	2.80358	2.64629	2.56727	2.48752	2.29501	2.34235	2.38517	2.44675	2.91743	2.68502	2.69587	2.43023	2.89633	2.27663	2.75877	2.60599	2.72209	2.76137
CA12	3.52656	5.06551	4.68956	4.64926	5.97845	4.50555	5.24857	3.19158	4.53287	4.29906	5.59527	3.90572	5.15145	4.52904	5.63924	4.56613	4.81861	5.31022	5.00041	5.55044	4.50989	3.41336	5.78445	4.54333	5.8552	5.65143	5.57397	4.72088	2.19396	5.50135	6.50954	4.65603	2.76396
CACNA1A	3.23605	1.20432	1.77186	1.42785	1.45511	1.47068	1.18443	2.07581	2.1136	1.31973	1.40052	1.3939	1.90776	1.44238	1.65958	1.78976	1.51635	1.50435	1.2655	1.19402	1.36852	1.359	1.8067	1.48003	1.51422	1.38535	1.27336	1.4338	1.30709	1.2009	1.61	1.36832	1.10743
CACNA1B	2.8566	1.61809	1.46898	1.51841	1.78959	1.5448	1.5678	1.97496	2.20249	1.50581	1.53064	1.5959	1.64726	1.58181	1.62995	1.70327	1.48816	1.65921	1.32141	1.51777	1.47493	1.45342	1.44517	1.73662	1.43303	1.5464	1.28612	1.47014	1.64913	1.6087	1.42714	1.32221	1.62335
CACNA1C	2.7377	1.49954	1.58346	1.86854	1.72298	1.67817	1.55762	2.12344	2.1931	1.78686	1.67344	1.94503	2.00294	1.77273	1.49097	1.9654	1.45335	2.10513	1.45883	1.63481	1.58054	1.54095	1.76023	1.99189	1.31161	1.55532	1.42368	1.61622	1.46173	1.49204	1.61083	2.67852	1.40192
CACNA1D	1.54442	1.34225	2.1138	1.57896	1.67813	1.39954	1.57184	2.32653	2.5334	1.52798	1.17313	1.95289	1.42468	2.03732	2.3867	1.63584	1.61571	1.44944	1.07397	1.81148	1.47036	2.31607	1.33533	1.46165	1.10789	2.2412	1.46055	1.99062	1.98165	1.35888	1.27075	1.64227	1.43371
CACNA1E	2.80391	0.849066	0.798709	0.919567	0.86574	0.788469	0.688886	1.54566	1.11249	0.876819	0.797243	1.01422	1.44032	0.835754	0.644119	0.966863	0.90543	0.918535	0.734816	0.811034	0.800261	0.846981	0.841305	1.03263	0.703544	0.913951	0.979694	0.85113	0.858897	0.883361	0.858818	0.788815	0.739168
CACNA1F	2.37152	0.867184	0.787364	0.972732	1.22323	0.829083	0.886865	1.20691	2.08165	0.722353	0.862811	0.972732	1.22903	0.841371	0.982543	0.982848	1.08067	0.9244	0.964572	0.926863	0.956239	0.756281	0.765789	1.00398	0.87703	1.02079	0.688	1.03539	0.695089	0.980627	0.752561	0.661649	0.814433
CACNA1S	1.58352	0.778687	0.757065	1.04249	0.835843	1.0238	0.937041	1.0238	1.2027	0.735354	0.738588	1.13422	0.859778	0.745376	0.789856	0.782063	0.709407	0.892822	0.878793	0.78511	0.932359	0.734437	0.659469	0.71657	0.797612	0.780522	0.778687	1.0124	0.988692	0.875805	0.904388	0.796031	0.797612
DDR1	4.07688	5.42486	5.09804	5.20985	5.26251	5.44717	5.20867	5.24176	5.20069	5.72385	5.35026	5.12083	5.35079	5.20334	5.1821	5.10185	5.43703	5.24548	5.00029	5.47241	5.10839	5.0414	4.98561	5.38567	4.48741	4.9121	5.04118	5.41169	5.34993	4.91541	4.97977	5.86588	5.81181
CACNA2D1	2.63923	1.00521	0.917089	1.00862	1.12446	0.997579	0.629708	1.47938	2.00773	0.897312	0.881094	0.78375	0.841337	0.942161	1.11237	1.26011	0.88775	0.940178	0.951463	0.826943	0.769769	0.804232	0.765922	1.15233	0.718904	0.910836	0.789569	0.909988	0.975911	1.15546	0.756434	0.743181	0.87642
CACNB1	2.71964	1.14835	1.24432	1.30932	1.38671	1.31122	1.2991	1.83968	1.81206	1.32712	1.21357	1.42657	1.56112	1.31151	1.29556	1.55202	1.36803	1.39097	1.17568	1.31895	1.21509	1.21009	1.12286	1.31743	1.1962	1.31908	1.1294	1.53775	1.44536	1.31183	1.20295	1.15851	1.10437
CACNB2	2.11895	1.05834	1.43727	1.4084	1.49106	1.33568	1.57362	1.71857	1.5744	1.45103	1.17807	1.541	1.40682	1.24836	1.22	1.44548	1.11597	1.39918	1.24027	1.76108	1.26232	1.14061	1.35353	1.29421	1.19692	1.27571	1.27304	1.39195	1.23864	1.28526	1.53067	1.09662	1.11936
CACNB3	2.052	1.10796	1.3959	1.50446	1.92583	1.49461	1.49717	2.05233	1.66612	1.72768	1.74187	1.91146	1.74403	1.55088	1.42204	1.55065	1.60939	1.48219	1.52766	1.47402	1.41166	1.28337	1.46677	1.66623	1.05818	1.39188	1.18751	1.74703	1.4537	1.40716	1.4181	1.46326	1.35534
CACNB4	1.87799	0.710004	0.511973	0.597884	0.572963	0.541201	1.2071	1.01415	1.02023	0.710341	0.575226	0.768722	0.794673	0.656939	0.676631	0.805645	0.644646	0.644785	0.661081	0.909394	0.604254	0.593281	0.691888	0.943816	0.714624	0.748583	0.512124	0.724054	0.662522	0.716618	0.607574	0.553905	0.49433
CACNG1	3.73289	1.43184	1.94517	1.77368	1.91552	1.5685	1.49289	2.44762	2.2186	1.80426	1.65621	1.67571	1.89603	1.72691	1.59956	2.11809	1.47232	1.66083	1.71073	1.75602	1.57877	1.51979	1.48258	1.6527	1.46769	1.59822	1.65205	1.67059	1.87129	1.51646	1.68363	1.41642	1.33176
SLC25A20	3.58131	3.00547	3.43001	3.40753	3.92488	3.5437	2.18995	3.47653	3.75479	3.40175	2.67593	2.30601	2.94513	3.76091	4.04254	3.24537	3.50501	3.19204	3.02866	3.89319	3.46786	2.95455	4.25023	2.67575	3.92061	3.49276	3.9053	3.97859	4.01345	4.4656	4.37146	3.6527	2.9163
CAD	3.14356	5.10895	5.42263	5.52521	5.21735	5.0011	5.60966	5.27442	4.09812	4.6522	6.35309	6.09268	5.12194	5.29904	5.8806	5.57093	5.04972	5.75857	5.57773	4.95038	5.51952	6.21858	4.99527	5.61572	4.73389	5.80717	5.35224	5.302	5.47901	4.7332	4.44658	4.87631	5.94969
CALB1	1.6542	0.608705	0.727776	0.640913	2.41982	0.449018	0.600704	1.09272	0.926515	1.5349	0.533025	0.506665	0.882591	0.517327	1.00323	0.713718	0.594465	5.82198	0.742668	0.590904	0.568391	0.477811	0.510883	0.631195	0.906658	0.555211	0.762128	0.90767	0.738349	0.671151	0.770927	0.711488	0.624532
CALB2	3.52543	2.28032	2.59086	1.66329	2.00745	1.82879	1.74115	2.85865	2.55616	1.99807	1.89323	1.62048	2.34938	1.7818	1.94645	2.2305	1.80646	1.79999	1.98324	1.91005	1.78896	1.83149	2.017	2.04273	1.95282	1.87299	1.79592	2.05953	1.76302	1.92232	2.15652	2.15204	2.48035
S100G	1.62101	0.743133	0.819873	0.776494	0.558942	0.787552	0.742615	1.06123	1.11664	0.784497	0.597615	1.03216	0.845359	0.755387	0.605309	0.832542	0.718129	0.795861	0.597883	0.979154	0.673201	0.655392	0.782136	0.684729	0.631032	0.780522	0.620104	0.889701	0.664104	0.668231	0.771167	0.660758	0.707871
CALCA	0.927398	0.715741	0.75946	0.815897	1.13921	0.736876	0.663187	0.872209	0.884162	1.17683	0.752686	0.892073	0.874374	0.67165	0.821669	0.688985	0.696699	1.10649	0.674994	0.586513	0.754294	0.643893	0.606802	0.897585	0.747234	1.63398	0.561702	0.66957	0.648788	1.29629	0.674755	0.582157	0.742883
CALCB	2.406	0.927046	0.944629	1.00863	0.948269	0.90195	1.02273	0.75385	1.40008	1.19279	1.047	1.19565	0.921114	0.971314	1.13995	1.04578	1.05405	1.07755	1.03552	1.05344	0.996909	0.900871	1.03623	1.44302	0.963602	1.04656	1.01279	1.0015	1.12831	1.09131	0.914951	0.905267	0.973352
CALCR	1.82108	0.537095	0.668649	0.634011	0.76675	0.603829	0.595673	0.846794	0.913743	0.79282	0.605411	0.839982	0.756648	0.506186	0.723734	0.904578	0.599972	0.715848	0.518315	0.704269	0.503545	0.676796	0.545236	0.693021	0.543559	0.622868	0.456281	0.900961	0.612706	0.619482	0.552003	0.466495	0.587344
CALD1	2.69479	5.28501	3.65879	4.52112	3.39735	4.66854	4.88066	3.209	2.6772	2.86748	3.28966	2.17413	5.76336	4.02657	3.93067	4.66201	5.18664	3.0972	4.7575	4.19781	4.55828	4.14348	7.34101	2.65193	5.02992	3.7903	6.08839	3.67812	3.77176	4.3749	5.67516	4.47038	4.28338
CALM1	6.06886	8.76028	8.90198	8.64501	8.53177	8.24299	8.64768	8.57143	8.15814	8.35978	8.56308	7.74918	8.14775	8.13204	8.23629	8.2023	8.22349	8.20968	8.56214	7.93461	8.21316	8.31816	8.55587	7.49301	8.44624	8.73756	8.56169	8.29068	7.86874	8.44545	8.52576	7.62732	8.70336
CALM2	4.75677	6.99709	7.19575	7.31049	7.3765	7.41522	7.51028	7.34799	7.4512	7.13617	7.34743	7.16184	6.70616	7.10644	7.5832	6.98666	7.20628	7.17714	7.26605	7.65521	7.20678	7.10333	7.32152	7.20196	7.43926	7.10498	7.36075	7.12894	7.04098	7.44858	7.58412	6.84029	7.07131
CALM3	4.1916	4.21728	3.89717	4.0652	4.05999	3.88767	4.2969	4.35885	4.04024	3.78289	4.41514	4.39049	3.77235	4.40096	3.97575	3.90278	4.06464	3.9119	3.46093	3.54651	3.42057	3.87093	3.91366	3.71435	4.34374	3.96724	4.23058	3.72689	3.6921	4.08952	3.98811	4.43586	4.02403
CALML3	2.55574	3.57087	1.69693	1.58504	1.49623	1.37122	1.20968	1.96354	1.9094	1.45377	1.54014	1.6325	1.57231	1.68443	1.48214	1.93093	1.54211	1.45166	1.39048	1.35217	1.61996	1.33392	1.24633	1.58134	1.34959	1.54575	1.18021	1.59464	1.48212	1.46204	1.40093	1.34378	1.25602
CALR	3.57884	5.4879	4.31044	4.77206	4.55566	4.56484	4.84071	4.3675	3.93347	4.23104	4.7206	4.41385	4.28364	4.54659	4.0678	4.407	4.50921	4.23456	4.45308	4.62676	4.50493	4.86759	4.36209	4.19909	4.62394	4.19987	4.26731	3.60704	4.29201	4.37158	4.33223	4.89828	3.59987
CALU	3.84777	6.08374	5.2919	5.56414	5.07474	5.54921	6.39917	4.89395	3.71183	5.644	5.57076	5.57639	5.44023	5.66622	5.41645	5.29545	6.03519	5.37344	6.17224	6.16039	5.96277	6.15248	6.94652	5.44466	5.90458	5.42307	6.47804	5.49054	5.47975	5.76509	6.07627	6.8887	6.53925
CAMK4	1.25989	0.748845	0.745222	0.765581	0.737704	0.756813	0.910631	1.17596	0.698725	0.615003	0.706166	0.635734	0.545159	0.592506	0.700543	0.739608	0.739608	0.730278	0.700543	0.684168	0.773221	0.632882	0.608959	0.814474	0.728335	0.715405	0.663744	0.978859	0.884862	0.965771	0.585922	0.473674	0.697217
CAMK2A	3.11755	1.322	1.50724	1.76917	1.55042	1.45377	1.35422	1.53377	1.7265	1.40294	1.15354	1.3964	1.86075	1.53041	1.37403	1.32468	1.4146	1.77469	1.28628	1.42218	1.28845	1.37613	1.32547	1.5159	1.26391	1.5464	1.26817	1.34119	1.45484	1.37618	1.45999	1.35003	1.40033
CAMK2B	3.19159	1.33139	1.44956	1.51165	1.65483	1.31581	1.23754	2.49039	2.10254	1.47983	1.28614	1.56076	1.67452	1.48344	1.51083	1.73154	1.39795	1.41771	1.28179	1.29095	1.23058	1.19905	1.36287	1.667	1.33147	1.35907	1.17308	1.41991	1.50257	1.3644	1.4165	1.36518	1.21401
CAMK2D	2.54099	3.61933	4.39567	3.93065	4.35558	4.30445	5.93161	3.45999	3.50277	3.453	4.55182	3.0594	3.409	4.35824	4.22001	3.44204	3.59217	4.22666	3.85133	5.81696	3.77781	4.40919	4.41841	3.925	4.46287	4.16704	4.12419	3.86532	3.81098	4.133	4.518	3.85205	3.92829
CAMK2G	3.07105	2.99923	3.07464	3.00725	3.03239	3.09939	3.35743	3.21923	3.49111	3.71766	3.4629	3.41637	3.19644	3.1083	3.04144	2.79392	3.12444	3.23258	3.03091	3.3152	3.03652	3.12511	2.94744	3.4276	3.0232	3.15383	2.89644	3.22221	3.0281	2.96844	2.89938	3.62863	3.87707
CAMLG	1.74314	3.50451	3.50741	3.3908	3.32894	3.22322	2.98901	2.88441	2.96521	3.31101	3.7759	3.21038	3.25255	2.78756	3.55819	2.96611	3.48948	3.14195	3.52171	2.90758	3.33451	3.64539	3.29792	3.34665	3.17301	3.50532	3.32306	2.95224	3.56217	3.62142	3.07426	3.09576	4.0251
CAMP	3.34757	1.75472	1.66038	1.62321	2.00063	1.51962	1.7047	2.29865	2.32613	1.82623	1.57643	1.87753	1.85811	2.29916	1.81328	2.0855	1.67689	1.7257	1.84869	1.72	1.57736	1.75858	1.88047	1.89075	1.62321	1.59553	1.56823	1.84697	2.15245	1.63232	1.94231	1.627	1.67512
CANX	4.06737	6.62759	6.85916	6.94734	6.66012	6.5295	6.89762	5.78664	6.17605	6.57145	6.14823	6.38588	6.68175	7.06926	6.84513	6.44978	7.27132	6.65623	7.45131	7.02257	7.20595	7.25791	6.43267	6.78227	6.71785	7.19484	7.06525	6.85758	6.89062	6.77357	6.78776	7.52999	7.12797
CAPG	3.32958	6.46203	5.83685	5.99454	6.24189	5.7841	5.46929	5.79079	5.40198	6.00804	5.76719	5.89332	5.24877	6.07558	6.45459	5.58498	7.21159	6.71073	7.0893	5.12114	5.75134	6.02378	6.53672	5.55195	7.00012	5.74667	7.52001	5.65248	5.90586	6.40888	6.26778	6.79116	5.8201
CAPN1	4.09766	4.26784	4.6207	4.77204	4.75313	4.65952	4.62682	4.47832	4.02308	5.14845	5.0387	4.6858	4.9945	5.22123	4.8996	4.52011	5.0895	4.97666	4.06932	4.09883	3.83509	4.05304	3.95906	4.61976	4.26753	4.39668	4.21983	4.13002	4.54972	4.8181	4.17131	4.60639	4.22121
CAPN2	3.02459	5.08979	4.92947	5.88242	6.21892	6.0108	6.02572	3.96975	5.81449	5.83505	5.8618	6.13574	5.47562	5.1085	6.40245	5.22401	5.6247	6.05972	5.79814	5.58089	5.40572	5.0714	6.25408	5.33243	6.43326	5.89914	6.23677	6.32558	5.69964	5.94335	6.51381	6.51796	5.68247
CAPN3	3.23116	2.17672	2.42214	2.31717	2.14621	3.34025	1.81042	2.92038	3.00401	2.06418	1.97265	2.64237	2.58701	2.78475	2.17552	2.79613	2.03854	2.28973	1.88709	2.18918	2.12645	2.60015	2.20631	2.5149	2.17806	2.39645	2.05028	3.21204	2.28113	2.02692	2.38641	2.18386	1.963
CAPNS1	4.57392	6.25415	6.8235	6.73932	6.7094	6.59461	7.56988	6.86548	5.82155	6.93703	7.71155	7.05178	6.60029	7.56346	7.16808	6.69182	7.22667	7.29862	5.86459	7.0306	6.59425	7.56196	6.82293	6.61951	6.81471	6.96292	7.07737	5.91794	7.688	7.12131	6.76556	6.63426	6.79686
CAPN6	2.88792	1.16737	1.01377	0.951621	1.12057	1.03565	0.985521	1.40262	1.39524	0.903668	0.859043	1.03043	1.51836	0.880651	0.986215	1.2232	0.981897	0.915295	0.934304	1.32826	0.936302	3.8297	1.04834	1.26634	0.896973	0.967416	0.97071	1.27643	0.89874	1.04611	1.20815	0.752933	0.862416
CAPS	2.43033	3.50808	2.44086	2.55169	2.73499	2.2825	2.69855	3.14537	2.73267	3.82062	1.71685	2.34408	2.89185	1.94613	1.9518	2.95418	1.91873	2.10375	2.57667	1.835	2.10639	1.93536	2.21109	2.51644	1.82519	2.96949	1.68778	2.89837	2.34817	1.86276	2.14774	2.09355	1.91613
CAPZA1	4.38894	6.5208	6.96512	6.65824	7.35764	7.30665	7.39155	6.0175	6.51022	7.12883	7.12568	6.75363	6.69958	7.08194	7.08273	6.49965	7.41638	7.18333	7.07282	7.49908	7.06402	7.50329	6.9701	6.94243	7.46867	7.17984	7.39262	6.92173	6.85356	7.48236	7.27132	7.16956	6.84703
CAPZA2	3.44181	5.0057	5.75756	5.43056	5.75723	6.12641	5.6852	4.31785	4.32538	5.15209	5.45002	6.01133	4.22388	5.97813	6.01626	4.55933	6.42462	6.50449	6.79282	5.81586	6.3282	6.86169	5.97345	5.74993	6.2917	5.89508	6.54642	6.3057	5.78227	6.87821	6.27641	5.70508	6.84067
CAST	3.85209	6.66744	6.70741	6.27369	6.93999	6.5591	6.4109	4.7925	6.46511	6.70824	6.65023	5.76531	6.15506	5.66921	6.6021	6.10814	6.52565	6.38167	7.0023	6.33866	6.32576	6.48973	6.48347	6.23893	6.57122	6.62127	6.57343	6.14429	6.59157	6.55471	6.54258	6.14148	5.8827
CAPZB	5.45901	6.0299	5.01194	5.26706	5.61541	5.70636	6.1595	5.10655	5.0996	5.81462	5.91577	5.81921	5.69051	5.60908	5.81994	5.80008	5.60103	5.82632	5.53534	6.21982	5.56537	5.8177	6.1309	5.38821	6.08362	5.72929	5.93878	5.34906	5.80188	6.05178	5.89699	5.83691	5.18628
CARS1	1.32904	4.91105	4.6229	4.68247	4.37903	4.49508	4.42527	4.49498	3.91329	5.11856	4.67562	4.85148	4.93753	4.66325	4.63331	4.71429	4.65742	3.9734	5.21307	4.27512	3.92254	4.17007	4.44987	4.75675	4.45446	4.76691	4.38517	5.73357	5.69226	4.64825	4.42993	4.97402	4.79032
CASP1	2.93385	3.41301	4.85913	4.29785	4.52818	4.59091	4.24072	2.962	5.13593	1.56691	5.10019	4.03387	4.37539	6.00417	3.37678	4.34859	4.23488	4.75942	3.88937	4.09485	5.28978	4.14906	3.89239	5.4152	5.90976	3.53617	4.87295	4.45162	3.93576	4.05492	4.70791	3.68548	5.98947
CASP2	2.6214	3.32849	3.13339	3.31428	3.04156	3.26076	3.80484	3.34021	3.06274	3.57664	3.67683	3.49876	2.75716	3.41356	3.41167	3.22997	3.25573	3.55489	4.92016	3.64709	3.59432	4.50597	3.24774	3.39667	3.20377	3.49437	3.41989	3.23949	3.9426	3.67085	3.15954	3.85712	4.51341
CASP3	2.76545	3.48947	3.84298	3.53195	4.02261	4.39849	5.03842	2.39877	3.70348	4.16168	4.72356	3.85275	3.75746	4.6125	4.1984	3.41796	4.3148	4.68369	4.53494	3.8855	4.2837	5.14418	4.39399	4.10977	5.33232	4.29698	4.97434	4.52771	4.53441	4.78696	4.67566	3.99054	4.30332
CASP4	2.76138	4.39995	2.97956	3.24594	4.0137	2.68093	3.49901	3.67021	2.75354	4.48901	3.99891	2.27842	3.10879	3.41049	3.96181	3.28467	4.0169	2.90707	3.57277	4.70518	3.55251	3.83859	3.92611	3.6313	3.93426	3.37652	4.14742	2.99712	3.37968	4.06831	4.15185	5.25594	5.27389
CASP5	1.59956	0.675625	2.78276	3.64479	5.40204	2.93374	0.976556	1.30536	2.92034	1.44852	2.60171	1.57894	2.2876	1.87725	2.3696	3.14416	3.1872	2.02688	2.33855	2.7986	4.25022	1.6952	1.74336	3.95147	3.68418	1.8975	3.79849	1.93174	1.48084	2.16325	4.24551	0.799181	3.54756
CASP6	2.03174	5.47212	5.79012	5.41692	5.82618	6.63839	6.40974	5.79316	5.36371	5.67683	6.58584	5.67353	4.60065	6.42031	5.40205	5.399	5.61273	6.14203	6.8766	6.89707	5.77079	7.11175	5.61231	5.63342	6.38151	6.47025	6.04012	6.71059	6.66769	6.72744	5.75863	5.32386	5.03268
CASP7	3.54302	3.39015	3.91735	4.41887	5.04711	4.73168	4.81753	3.23983	4.56335	4.15808	3.87471	4.19263	3.48127	4.53442	4.40887	4.17703	4.70054	3.33559	4.58455	5.19574	4.80307	4.14796	4.69064	4.4294	5.25509	4.52648	4.74167	5.10795	4.17549	5.06099	5.53311	4.39805	4.07864
CASP8	2.83765	1.8978	2.40012	2.57807	2.35708	2.24251	1.92559	2.51901	2.92118	2.33073	2.24428	2.66976	2.32775	2.49989	2.21195	2.12042	1.97053	2.40096	2.81776	2.38429	2.53576	2.83649	2.13249	2.56179	2.32507	2.17885	2.43268	2.32516	2.37272	1.98444	2.07719	2.34452	2.20964
CASP9	4.58396	3.91956	3.88436	3.9781	3.99023	4.06246	3.83747	4.02125	4.06309	3.95436	3.9842	4.22441	3.98783	4.07975	4.21124	4.08704	4.10039	4.42456	3.87209	4.46825	4.32073	3.72116	3.77871	4.31893	4.03721	4.14998	4.31024	3.99789	3.94886	4.3215	4.01691	4.64684	3.89057
CASP10	2.65594	2.03599	2.01778	2.35955	2.56767	2.22722	1.56273	1.69382	2.51589	2.00114	1.71188	2.21792	2.06123	2.5493	2.07343	2.20568	1.97775	1.96428	2.21427	2.30297	2.17296	1.43824	1.70596	2.1209	2.12432	1.80643	2.04061	1.80583	1.70282	1.75362	2.31582	1.81893	1.99475
CASQ1	1.41063	0.651537	0.684298	0.672531	0.613462	0.645093	0.466378	0.885474	0.77544	0.617648	0.633031	0.531187	0.804708	0.721772	0.417482	1.07975	0.607794	0.643671	0.541495	0.577568	0.489799	0.538494	0.68333	0.694331	0.604156	0.646619	0.511125	0.585587	0.740803	0.760082	0.579949	0.525478	0.463276
CASQ2	2.94595	0.86724	1.00598	0.786987	1.05939	0.940759	0.800591	1.36418	1.242	0.871574	0.92324	0.932103	1.1199	0.809189	1.07608	1.4669	0.958956	1.07514	0.719794	0.86442	0.722312	0.784703	1.07171	1.1803	0.781659	0.7784	0.83155	0.853887	0.947112	0.781292	0.96816	0.713681	0.891493
CASR	2.01208	1.10552	0.982302	1.01595	1.45941	1.07247	0.966764	1.25742	1.77809	1.05606	1.06016	1.08823	1.41154	1.11081	1.0633	1.55116	1.01306	1.12555	0.984613	0.853225	0.926918	0.906903	0.755358	1.17219	1.02784	0.98004	0.840965	1.09003	1.04909	1.07138	0.944283	0.772375	0.747676
CAT	3.82629	3.9321	4.62194	4.45082	4.53004	6.07393	5.51387	5.29716	3.91589	4.23563	4.36843	5.18748	4.12782	5.29024	4.72511	4.40414	4.80409	5.24911	4.82061	5.03622	5.48276	5.39694	4.62963	4.65969	5.14355	4.48321	5.46811	5.4822	5.01738	5.10033	5.08797	4.19144	4.29201
CATR1	0.87703	0.362365	0.507218	0.387574	0.410687	0.462604	0.310268	0.6108	0.542272	0.576327	0.485146	0.78375	0.995012	0.174964	0.441533	0.502871	0.270025	0.516534	0.414746	0.333181	0.347915	0.435828	0.597882	0.612358	0.360276	0.49613	0.364589	0.4887	0.522235	0.612358	0.292126	0.475443	0.347104
CAV1	3.91325	6.30462	5.08703	5.71373	4.99119	4.93686	5.80559	3.65655	3.18611	3.54825	4.58021	3.68227	6.37408	5.14548	5.67029	5.74635	6.31489	4.88558	5.01624	4.94681	5.68065	4.96967	7.28049	3.8212	5.58331	4.32036	6.50328	4.8376	5.08371	5.48104	6.86573	5.25262	5.27279
CAV2	2.41991	4.70995	2.6209	3.06479	2.59112	2.87727	3.5236	1.95061	1.99165	1.74401	2.23208	1.86772	3.99655	3.14949	3.22609	3.43169	3.72686	4.01234	3.19234	2.82618	3.23187	3.02908	5.07671	2.08016	3.79301	2.60846	4.46488	2.79844	3.18026	3.37566	4.44516	2.5283	3.59732
CAV3	1.28667	1.06327	1.03582	1.01762	1.07484	1.21785	0.921144	1.14576	1.32487	1.11926	1.01505	1.02565	1.45086	0.9461	0.970463	0.846131	0.900187	1.22333	1.04448	0.983063	0.805718	0.980966	0.912111	1.45705	1.06451	1.07321	0.937997	1.06297	1.00326	0.888352	1.12227	0.868481	0.962215
RUNX2	2.61057	1.76842	1.68972	1.71196	2.38774	1.87287	1.82022	1.61442	1.86252	3.34304	1.03262	2.00974	2.11156	1.80003	1.8896	1.92989	1.94716	1.6796	1.33323	1.73926	1.89517	1.11202	2.61236	1.48146	1.87109	1.49568	1.85385	1.77209	1.23085	2.61812	2.32078	2.2553	1.68381
RUNX1	2.47362	2.31626	2.2059	2.63831	2.53434	2.52932	2.02102	2.1767	2.45407	2.77449	1.95169	2.53547	2.68791	2.52409	2.30127	2.54598	2.58516	2.23095	2.1376	2.14464	2.37616	2.15942	2.92851	2.93233	2.21361	2.2533	2.40672	2.3539	2.18638	2.15045	2.49229	2.47414	2.38083
RUNX1T1	2.33665	1.62295	1.01229	0.999399	1.02222	1.10399	1.14426	1.17681	1.50378	0.714451	0.820545	0.741013	1.68751	1.06177	0.941232	1.48482	1.42555	0.776299	0.9905	0.879133	0.874033	0.885461	2.61862	0.882842	0.942041	0.889372	1.16592	0.727775	0.849334	1.11981	1.39414	1.08252	0.852637
CBFA2T3	2.04677	0.865954	0.961358	1.19258	0.975487	0.928028	3.87349	0.956969	1.46331	0.785053	2.60334	0.884558	0.983487	0.982667	1.04502	1.37865	0.852278	0.963843	0.832566	2.28692	1.06049	0.680819	1.43295	0.855065	1.08175	0.924568	1.10297	0.881633	0.659103	1.24904	1.68322	0.789027	0.823577
RUNX3	2.98212	2.94861	2.35217	2.66967	3.3909	1.97077	2.10009	2.87961	2.76725	2.33047	3.59769	2.30861	2.61623	2.32868	2.4548	2.43655	2.28183	2.33201	1.64	2.3284	2.24641	1.68763	2.72396	3.99299	2.79975	2.04011	2.526	2.36329	2.06304	2.66091	2.71637	1.92814	2.5379
CBFB	3.1721	4.28591	4.04069	4.14604	3.43784	3.83762	4.57716	4.24647	3.29925	4.7167	3.8534	4.39593	3.88697	4.19559	4.34389	4.30013	4.37497	4.42006	4.79355	4.37437	4.41561	5.1138	3.79969	4.12399	4.20802	4.4404	5.04753	4.76802	4.54018	4.21035	3.9256	4.62228	4.54683
SERPINA6	2.63859	0.916436	1.44279	2.5912	1.61966	1.43449	1.01349	2.51008	2.36773	1.31521	1.21037	1.74107	1.65956	1.31971	1.23922	1.61273	1.3616	1.37593	1.35765	1.05546	1.17579	3.09661	1.14417	1.65992	1.24771	1.03323	1.12359	1.90437	2.59324	1.4732	1.43702	0.874449	1.09456
CBL	3.8037	3.68047	3.70308	3.71393	3.47137	3.69825	3.52403	3.94414	3.37455	3.82594	2.68459	3.32751	3.34531	3.44121	3.61737	3.37252	3.38692	3.48961	3.66909	3.13631	3.68579	3.53874	3.41627	3.3609	2.98295	3.7485	3.71209	3.30539	3.63496	3.0512	3.33392	3.23856	3.54405
CBLB	2.14615	1.96599	2.13738	2.22056	2.15604	2.79944	2.26841	2.47875	2.53895	2.76562	2.42608	2.59849	2.34329	2.31746	2.21598	2.41825	2.10326	2.0482	1.98131	2.7088	2.23315	1.76804	2.40603	2.15366	2.28711	2.07937	2.19653	2.40849	2.18982	2.05619	2.24396	2.03883	2.13074
CBLN1	1.6906	0.542079	1.0291	3.13151	1.03552	0.785477	0.575951	1.19401	2.02484	0.656757	0.618394	0.60633	0.496356	1.16353	0.833728	0.93764	0.824146	1.0881	0.89268	0.672967	2.90576	0.70738	0.618183	0.711932	0.831292	0.937981	0.615843	0.976931	0.690822	0.665974	0.646029	0.671887	1.53156
SERPINH1	3.91419	6.50487	5.55903	5.99571	5.40052	5.6617	6.65377	6.13696	4.54854	5.5584	5.9635	6.15443	6.88933	6.55361	6.17188	6.06159	6.82322	6.08651	6.18507	5.99996	6.52668	6.24782	8.43197	5.59728	6.82582	6.17039	7.45011	5.87732	6.25203	6.4158	6.9989	7.60847	7.11864
CBR1	3.51861	4.50033	4.7114	3.9511	4.52584	4.24453	4.81051	3.84634	3.44322	3.95753	4.47747	3.95945	4.65965	4.39795	4.2313	4.13425	4.2856	4.58198	4.58039	4.7897	4.241	4.71452	4.27437	4.8969	5.13118	4.31306	4.41968	4.69625	4.60749	4.93207	4.55516	4.23469	4.33033
CBR3	3.04133	5.04211	3.39531	3.34383	2.51249	4.53452	3.97012	2.68318	2.95128	3.34628	5.01245	3.48513	3.22386	5.21061	3.59899	3.72548	2.49935	3.59767	3.24839	4.43166	3.51447	2.99708	3.63106	2.45251	3.43152	2.43159	2.61809	4.24378	4.44449	4.32412	3.20731	3.69358	3.57747
CBS	2.55766	3.35734	2.62856	1.42579	1.70834	2.53479	2.67842	2.45032	1.82216	1.96054	2.42623	2.05039	1.8547	1.61378	1.46809	1.66191	1.79128	1.64984	2.77853	1.26935	1.36767	1.78419	1.68334	1.72097	1.62812	1.82052	2.47658	3.11734	4.65226	2.25254	1.91847	1.44221	2.55255
CCIN	2.62605	0.969982	0.935414	0.901089	0.983592	0.936816	0.95092	1.45213	1.17326	1.18196	0.9032	1.17305	1.26509	0.90685	0.804414	1.06344	0.885113	1.11879	0.832805	0.912888	0.836016	0.991181	0.765012	1.06148	0.975157	1.01653	0.955253	1.16965	0.994849	1.07579	0.774536	0.963739	0.879516
KYAT1	5.52658	3.8974	4.30169	4.05875	4.10336	3.81613	3.68238	4.699	4.77197	4.1319	4.059	4.18112	3.79225	4.02049	4.10921	4.25996	3.98749	3.99308	3.85017	3.99537	3.85335	3.92648	3.70688	4.40406	4.06546	4.28312	3.80282	4.18841	4.12388	4.06427	3.89012	4.16976	4.08845
CCK	1.05593	0.906129	1.05312	1.04218	1.08023	0.963674	0.891814	1.38788	1.29421	1.05719	0.95276	1.18134	1.08073	1.00128	0.939732	1.22167	1.07154	1.20931	0.841222	0.892944	0.861505	0.921997	0.905607	1.20331	1.17576	0.939824	0.784976	1.00183	0.985991	0.912155	0.951055	2.4802	1.07762
CCKAR	2.64914	0.758698	0.957313	1.13987	1.19042	0.984009	1.04769	1.61268	1.13761	0.924178	1.19703	1.08291	1.36622	0.836133	1.15112	1.1747	0.931058	0.998998	1.07671	0.953155	0.883452	0.959822	0.763413	1.08067	0.924064	1.14492	0.772736	1.07869	1.31275	1.21456	0.821724	0.957404	0.880795
CCKBR	2.57331	0.912503	0.7286	0.90384	0.771629	0.715402	0.791859	0.87703	1.04207	0.975911	0.864472	0.767128	1.04385	0.930345	0.787299	0.962665	0.773729	0.906293	0.854209	0.802552	0.731934	0.655236	0.967518	0.899851	0.744855	0.872751	0.765789	0.717167	1.14469	1.05552	0.802571	0.897474	0.795872
KRIT1	1.6725	2.41216	2.33407	2.31256	2.14954	2.31901	2.2473	2.29235	2.20159	2.60658	2.00014	2.40253	1.80217	2.095	2.13853	1.94991	2.18286	2.24987	2.71684	2.28793	2.30095	2.73668	2.01391	2.45763	2.11336	2.24326	2.26915	1.98904	2.24857	2.07583	2.04826	2.19126	3.01593
CCNA2	1.7459	4.58887	4.59512	3.87131	4.94107	4.91967	5.3563	4.03968	3.33158	4.78645	5.61761	4.18617	4.61734	4.81329	3.85998	4.26434	3.86803	5.00004	5.57855	4.85157	4.80642	5.80116	3.26279	4.54699	5.2199	5.40302	5.01341	5.40136	5.4642	5.40625	3.34573	4.5501	4.90293
CCNB1	3.05095	6.19928	6.49695	6.04426	6.01225	5.4629	6.47977	4.82584	5.01289	6.03962	6.81881	5.70449	6.06438	5.99141	5.69502	5.79572	6.09186	6.41876	7.81195	6.0698	6.41087	7.20836	4.34103	5.77317	6.5293	5.98553	6.76123	6.39367	6.91044	6.67933	4.53541	6.15591	7.08482
CCNC	2.28055	4.35275	4.50785	4.33351	3.93334	4.92378	4.99791	4.06621	3.05949	4.40638	4.56579	4.94912	4.54523	5.02273	4.59264	4.20633	4.77432	4.57594	4.82553	4.04001	5.29625	5.16338	4.15855	4.52766	5.17046	4.56879	5.40644	4.84604	4.7833	5.17104	4.43075	5.56018	4.71912
CCND2	3.6381	3.22302	4.67617	7.3337	5.22744	6.08864	3.22093	5.27456	4.71723	5.38373	6.36795	5.98499	5.60758	5.84173	4.72412	5.41952	5.65044	4.48194	6.62285	6.11812	5.12906	6.72327	5.67001	7.06847	5.5444	6.70542	4.89294	4.50258	6.13913	6.48222	5.11664	2.76102	3.41445
CCND3	3.87	2.98049	3.0114	2.79408	3.17828	3.11697	2.80102	2.59786	2.93328	3.11802	2.61541	2.92204	3.40243	2.74948	2.98805	3.06338	3.50419	2.97948	2.7563	2.67265	2.72325	2.62046	2.81289	3.31763	3.05746	2.85562	2.87229	3.3328	2.84656	3.05916	2.92298	2.90602	2.6925
CCNE1	2.68475	3.02597	2.48797	3.39235	2.92763	3.05088	3.37773	3.89194	3.17318	2.6812	3.65611	3.55991	3.20503	3.35885	2.50101	2.85386	2.96103	3.22038	3.16991	2.29264	3.56638	3.7549	2.50186	3.62996	3.23408	3.05207	3.20107	3.83577	3.62281	2.94428	2.39936	3.36131	3.69984
CCNF	2.82236	3.12944	3.84672	3.48046	3.39446	3.62698	3.76204	3.25124	2.9195	3.78051	4.10405	3.02808	3.2943	2.89944	2.8535	3.70767	3.05805	2.89123	3.18873	3.13205	3.1451	3.89726	2.49104	3.17653	2.93855	3.04275	3.01469	3.28298	3.286	3.29103	2.12193	2.9996	3.00862
CCNG1	2.70802	3.64199	4.75234	4.17142	4.46614	3.99389	4.89854	3.96836	3.25335	4.72926	5.41357	3.6455	3.69403	4.4683	5.14755	3.26571	4.91615	5.01476	6.06902	5.60179	5.18523	4.86307	4.10395	4.9824	5.16112	4.86141	5.41103	4.19414	4.0908	5.78757	4.76024	4.80645	6.04566
CCNG2	3.30644	2.20348	1.97022	2.30635	2.64577	2.51413	2.3112	2.41998	2.92678	2.48717	2.43362	1.92377	2.16591	2.23635	2.54805	2.4095	2.38056	2.58416	2.04453	3.12125	2.17391	2.16067	2.71683	2.11353	2.65803	2.38983	2.75975	2.60866	2.05513	2.54389	3.20819	2.64662	2.29174
CCNH	3.24797	4.65607	5.76912	4.38662	5.4708	5.16144	5.75804	3.0757	4.68751	5.0383	5.38681	5.2321	5.15	4.65431	5.53433	5.37015	5.66957	5.52543	5.55594	5.23895	5.74057	6.385	4.84246	5.52234	5.18988	5.27491	5.53587	5.98969	6.37877	5.45609	5.05358	5.44887	5.55386
CCNT1	3.67501	3.601	4.34822	4.9114	4.2468	3.82518	4.3043	3.93536	4.46411	4.57345	4.02178	4.34822	3.79885	3.64772	3.60863	3.90476	3.40277	3.05309	4.08224	4.26769	3.74754	4.08602	3.23005	3.86137	3.00746	3.66237	3.33489	2.89343	3.6981	2.63239	3.36957	3.29	2.44905
CCNT2	1.46332	1.34499	1.6749	1.48807	2.11813	1.731	1.54018	1.89862	1.19077	1.69065	1.169	1.45761	1.57688	1.47077	1.27922	1.48955	1.30783	1.45585	1.58223	1.86277	1.88357	1.97601	1.39876	1.65504	1.4824	1.50826	1.7636	1.17022	1.30348	1.21779	1.25599	1.51924	1.46343
CCT6A	2.95413	7.05631	6.90568	7.94527	6.83705	6.76285	6.7167	6.53173	6.23562	7.61075	7.2963	7.48189	6.60995	7.24377	7.31424	7.72767	7.4499	6.91468	7.61352	6.90161	6.8675	7.51932	6.63258	7.47708	6.86308	7.27226	6.67444	7.47105	7.68895	7.04624	6.2075	6.72294	7.32776
CD1A	3.69478	2.62772	1.6336	1.59991	1.65296	1.76183	1.27085	2.16009	1.57543	1.51254	1.37679	1.33487	2.46214	1.5042	1.45425	1.67938	1.48834	1.70175	1.64967	1.73996	1.55425	1.43138	1.59729	1.57664	1.67938	1.61442	1.76541	1.67204	1.47188	1.45453	1.79369	1.6627	1.67938
CD1B	2.16069	0.868328	0.870703	0.993379	1.0398	0.878159	0.809173	1.06281	1.28928	0.920474	0.896572	0.97187	1.51818	0.942252	1.01049	1.1157	0.842187	0.967222	0.735297	0.869992	0.995673	0.893759	0.762421	1.08192	0.909121	0.873814	0.77421	0.872206	0.935467	0.80772	0.848766	0.835562	0.852855
CD1C	2.6195	1.11108	0.927317	1.40127	1.19447	1.04368	0.952027	1.32539	1.72602	1.04065	0.908764	1.18375	1.24972	1.21527	1.4835	1.06364	0.875128	1.08182	1.02374	0.900779	1.13972	0.965893	1.13251	1.35666	1.35405	0.870219	1.15425	1.07115	1.05157	1.17996	1.15167	0.947797	1.12962
CD1D	1.22314	0.967767	0.950457	1.35471	1.01167	1.16155	0.800714	0.986462	1.5413	0.922475	1.6329	0.878071	1.3861	1.08524	1.50927	1.20021	1.39245	1.83004	0.784802	1.29012	0.964987	0.759945	1.53797	1.32906	1.80586	0.840043	1.42556	1.3589	0.90082	1.4747	1.90011	0.857917	0.810454
CD1E	2.57545	0.981892	1.03619	1.19915	1.10972	1.16089	0.93611	1.57818	1.65232	1.1274	1.04163	1.13944	1.50573	1.04478	1.08585	1.33564	1.03619	1.1118	0.936624	0.978324	0.99439	0.875184	1.08607	1.33432	1.03343	1.07305	0.98385	1.03064	1.01573	1.11774	1.19007	0.945323	1.05647
CD2	2.80303	2.16388	2.15671	2.44383	1.84934	2.02786	1.93326	1.85682	2.51194	1.56427	1.78963	2.08092	2.41397	2.07639	1.95645	2.36439	2.14936	2.01036	1.4245	1.86987	1.9608	1.41465	2.30828	2.08851	2.79721	1.58633	2.43088	2.09898	1.89106	1.89512	2.2654	1.84166	2.26339
CD3D	3.08416	2.56195	2.91663	2.58682	2.32155	2.06946	1.97246	1.84298	2.72964	1.57452	2.25467	2.35085	2.85155	2.86536	2.67282	2.6092	2.89318	2.2234	1.57093	2.54719	2.64029	1.41218	3.01679	2.51366	3.68921	1.7556	3.20967	2.26849	2.27455	2.90433	3.12788	1.98607	2.71035
CD3E	4.07225	1.5672	1.74738	1.68048	1.68114	1.81007	1.55261	1.89551	1.82165	1.48031	1.44927	1.87232	2.18058	1.67169	1.95802	1.99962	1.8076	1.64455	1.48722	1.70018	1.59575	1.4922	1.63054	1.8418	1.96139	1.63008	1.37046	1.6657	1.80329	1.76252	1.76666	1.7025	1.46537
CD3G	2.92934	1.42958	1.61998	1.32384	1.5797	1.38463	1.18612	1.60936	2.24955	1.34612	1.17349	1.27975	1.61779	1.34782	1.19316	1.5844	1.31026	1.48698	1.1361	1.38773	1.28162	1.00376	1.56401	1.4117	1.5876	1.1988	1.47324	1.20423	1.23994	1.0851	1.30356	0.985451	1.05607
CD247	1.43675	1.27388	1.63968	2.031	1.32929	1.43017	1.70688	1.74734	1.58814	1.404	1.64566	1.27702	2.17422	1.81192	1.34137	1.69852	1.51512	1.80757	1.36609	1.85785	1.08214	1.48244	1.65783	1.15422	2.52134	1.42433	2.18395	1.71852	1.55439	1.65806	2.1348	1.16674	1.70428
CD4	2.65546	1.10416	1.1051	1.10541	1.18378	1.00258	1.02424	1.36077	1.5225	0.888694	1.04237	1.15001	1.14366	0.970916	1.09057	1.25801	1.0848	1.09215	0.900082	1.05531	0.947857	0.994171	0.864435	1.17442	0.979295	0.924945	0.999022	1.10478	0.954433	1.09059	1.0615	0.878992	1.07533
CD5	2.42551	1.26184	1.43769	1.71658	1.46594	1.42861	1.21889	1.56991	1.79256	1.55563	1.35975	1.46141	2.04574	1.41022	1.56398	1.46002	1.42267	1.43877	1.26128	1.54274	1.42948	1.47203	1.22488	1.65589	1.42587	1.25599	1.36008	1.40269	1.27047	1.73196	1.47869	1.18497	1.18244
CD5L	2.74478	1.0345	1.13216	1.24947	1.36517	1.15545	1.01475	1.65973	1.70256	1.31012	1.20661	1.05393	1.38725	1.11127	1.19231	1.40875	1.07055	1.29303	0.984581	1.01656	0.905852	1.09452	1.06296	1.39018	1.06715	1.22121	0.927958	1.28921	1.12721	1.06044	1.02688	1.02589	1.10377
CD6	2.86152	1.40227	1.58541	1.64556	1.52224	1.28276	1.30359	1.80594	2.14699	1.48871	1.34764	1.59427	1.65668	1.55261	1.6667	1.81258	1.52402	1.41436	1.35995	1.39229	1.34484	1.21169	1.31701	1.75068	1.46251	1.27705	1.41294	1.45375	1.48205	1.47498	1.45485	1.22036	1.47188
CD7	4.60684	2.73922	2.8594	2.93143	2.61977	2.70924	2.71438	3.03755	3.34904	2.79531	2.56021	2.87289	3.0384	2.68701	2.90791	3.06751	2.62327	2.85492	2.65067	2.68733	2.65736	2.56094	2.60648	3.01113	2.55113	2.66155	2.72858	2.823	2.77396	2.64599	2.6748	2.51258	2.62173
CD8A	2.82879	2.22202	2.16001	1.85931	1.77824	1.66175	1.80372	2.11812	1.9936	1.58278	1.88624	1.74214	2.32393	2.1713	1.70548	2.11519	2.23485	1.99628	1.44987	1.98771	1.76882	1.39682	2.28833	2.24471	3.06396	1.7791	2.35161	2.00055	1.97648	2.47029	2.3596	2.01801	1.9968
CD8B	2.45003	1.0121	1.09712	1.10581	1.07335	0.960146	1.23574	1.21711	1.07976	1.15416	0.964034	1.13062	1.09359	1.01512	1.20383	1.3421	0.937325	1.19816	0.971695	0.981709	1.04408	0.903538	0.965368	1.34864	1.33263	1.04932	0.982125	1.18919	1.10761	1.13975	0.975087	0.942132	1.619
CD9	2.90706	6.43001	6.10211	6.19347	6.05354	6.46269	6.1951	5.69285	5.30493	6.41689	6.02306	6.6429	5.76419	5.81586	6.30204	6.02505	5.8027	6.583	6.6853	6.69558	6.30879	6.91241	6.12532	6.05233	6.30335	6.54802	6.18905	6.20976	6.83367	6.66002	6.29051	5.71804	5.84079
CD14	2.64697	4.59666	3.69199	3.52953	3.55565	3.47087	5.04196	2.35205	4.28926	2.45752	4.03962	1.70042	4.85046	4.48205	4.97377	3.8169	4.69075	3.01171	2.43819	4.01819	4.74452	3.0933	6.30568	3.32076	5.39856	3.44607	5.21045	4.21696	3.90707	5.1198	6.11221	5.31705	5.03884
CD19	2.35951	1.61808	1.74331	1.91671	1.7445	1.79559	1.49589	2.13525	3.07502	1.72152	1.65023	1.73019	2.03134	1.4932	2.25915	1.98193	1.67625	1.61825	1.36293	1.59219	1.47739	1.29091	1.72257	1.69184	2.04345	1.68364	1.79458	1.70887	1.60273	1.59332	1.70425	1.56522	1.42844
MS4A1	1.82247	0.71948	2.71012	2.92378	1.02573	2.21043	0.884068	1.12604	4.05234	0.940939	1.19682	1.04178	1.02425	1.19571	4.41811	1.39375	1.32512	1.07019	0.793577	2.05045	1.47312	0.732959	1.99684	1.15343	3.94291	1.02842	2.83235	1.49219	0.949607	1.625	2.61609	0.858818	0.890106
MS4A3	0.918408	0.440923	0.613774	0.415112	0.617841	0.55517	0.458388	0.918408	0.384422	0.372108	0.740534	0.512306	0.637552	0.649619	0.314532	0.502871	0.403171	0.41417	0.347779	0.599927	0.410663	0.447055	0.326438	0.809228	0.422123	0.557255	0.457633	0.629166	0.551481	0.483283	0.365227	0.551311	0.518733
CD22	2.82358	1.56669	1.7952	2.22876	1.85814	1.77742	1.30558	2.05595	2.60052	1.79319	1.77083	1.69938	1.79533	1.74205	2.13277	1.85284	1.73353	1.78099	1.49061	1.69686	1.61804	1.37963	1.76848	1.88177	1.75889	1.66488	1.73945	1.83506	1.64502	1.70227	1.65238	1.62386	1.53519
CD27	3.34757	1.98958	2.29774	3.15713	1.94645	2.39417	1.75749	1.49875	3.33467	1.48974	2.10525	2.03493	2.74477	3.45097	2.63738	2.99977	2.78468	2.14406	1.40528	2.25293	2.29316	1.53487	2.86633	1.96755	3.15001	1.43675	3.05198	2.69532	1.4523	4.0913	3.386	1.16674	2.1391
CD28	1.91019	0.746123	0.800217	0.949982	0.935549	0.779961	0.739758	1.26694	1.16527	0.844238	0.775893	0.907671	1.10315	0.92677	0.977486	0.949856	0.772972	0.809224	0.696489	0.838133	0.812651	0.718901	0.789415	0.924016	0.834623	0.773762	0.700274	0.875515	0.753072	0.864977	0.85119	0.695967	0.804789
CD80	3.11257	1.57096	1.72299	1.72488	1.71756	1.68068	1.52493	1.86511	2.11399	1.50342	1.59819	1.56991	1.84588	1.69778	1.73637	1.71017	1.52048	1.70258	1.42257	1.4791	1.71749	1.32563	1.50085	1.8065	1.69075	1.56482	1.61224	1.68992	1.60655	1.55661	1.83587	1.36569	1.78116
CD86	2.38039	1.80709	1.49043	1.51216	1.1798	1.33599	1.41199	1.17822	1.74511	1.22863	1.22216	1.16869	1.87165	1.40113	1.35554	1.56555	1.56525	1.28697	1.07961	1.52362	1.53526	1.15713	1.97458	1.3992	2.17378	1.1872	1.88462	1.41261	1.3403	1.61954	2.19462	1.89138	1.68875
TNFRSF8	2.43926	1.29415	1.27303	1.336	1.48458	1.24261	1.37882	1.59129	1.82174	1.31081	1.3767	1.40777	1.44682	1.31315	1.37321	1.67557	1.29226	1.20497	1.24435	1.23773	1.20906	1.18161	1.27905	1.41684	1.11482	1.38537	1.15405	1.05854	1.30736	1.3171	1.18429	1.26737	1.1546
TNFSF8	1.86546	0.926437	0.847449	0.897008	1.02328	0.962086	0.933145	1.1288	1.44146	0.956373	0.777508	0.964479	1.2726	1.03711	0.923328	1.09164	1.07156	1.10418	0.927553	0.974967	1.00133	0.827296	0.943549	1.0259	1.15603	1.11038	0.921191	1.1728	1.00109	0.976129	0.677662	1.11502	0.942105
CD33	3.81078	1.9017	1.89634	1.93193	2.2123	2.03423	1.90052	3.06834	2.62941	2.20816	2.02004	2.09424	2.49697	1.94112	2.03331	2.51776	2.04283	2.06734	1.92693	1.99053	1.86674	1.82024	1.85682	2.32934	2.14176	1.87652	1.82941	2.24887	1.98776	2.00105	2.10754	2.08758	1.956
SIGLEC6	1.33705	0.514214	0.77827	0.735293	0.827383	0.64099	0.495788	0.841795	0.946264	0.63068	0.706157	0.671072	0.844154	0.646679	0.77718	0.657015	0.553868	0.561113	0.681172	0.568062	0.697292	0.487807	0.677101	0.677788	0.643599	0.554179	0.612817	0.752835	0.523621	0.83122	0.751252	0.655824	0.535813
CD34	3.09608	1.22437	1.41436	1.31385	1.23909	1.33686	1.47418	1.63796	1.32977	1.06933	1.29207	1.18862	1.44208	1.25884	1.43453	1.66472	1.30693	1.38895	1.22709	1.12836	1.41405	1.15791	1.66087	1.41147	1.25481	1.16785	1.32013	1.34465	1.36534	1.30251	1.47132	1.22923	1.32797
CD36	1.31019	2.05192	1.1252	1.03872	0.948847	0.850224	0.885803	0.793624	0.903332	0.684072	0.558733	0.583955	0.672892	0.705477	1.25736	1.05112	1.42355	0.768434	0.664996	0.781524	1.33647	0.573659	2.62886	0.791396	1.30702	0.79127	1.32612	0.842163	0.793917	1.58203	2.557	0.727557	0.62288
SCARB1	3.82122	2.82024	3.40138	3.38322	3.3319	3.14564	2.95134	3.28586	3.43642	3.24173	3.03771	3.31703	3.65007	3.10343	2.93657	3.37027	3.34349	3.36728	3.76116	2.99218	3.14764	3.10415	2.66359	3.36685	2.64929	3.11851	2.98943	3.13243	3.26251	2.7607	2.58061	2.99691	2.85191
SCARB2	2.89249	4.88406	5.34669	4.99021	5.7332	5.48624	5.15905	4.94122	5.22444	5.35854	5.14324	4.26391	4.78563	5.29238	4.97612	4.34258	4.94793	4.85883	5.23086	5.53439	5.05778	5.09601	5.93339	5.1926	5.57134	5.45407	5.63227	5.05683	4.9832	5.59796	5.3755	5.22083	4.9503
CD37	3.99708	1.69923	2.09195	2.24737	2.03469	2.18735	1.69048	2.16911	2.53216	1.86746	1.99619	1.95132	2.45689	1.98412	2.81102	2.25849	1.89486	2.00963	1.79668	1.80815	1.83621	1.53989	2.09597	2.03631	2.2154	1.80337	1.86375	1.85961	1.91909	1.91873	1.97635	1.68792	1.6387
CD38	1.21465	3.66062	1.44853	1.96225	1.21568	1.80462	1.00955	1.33384	1.38996	0.668995	1.32234	1.39355	1.49097	3.33543	1.63065	1.93726	2.1225	1.52479	1.1354	2.13175	1.47608	0.842431	1.49667	1.37895	2.42668	0.997002	2.37875	2.19044	1.13288	2.94615	2.47401	0.867615	1.96867
ENTPD1	2.17946	2.50573	1.82709	1.97218	1.67889	1.70948	2.01843	1.37045	1.68385	1.23152	1.84965	1.38734	2.27556	2.07776	2.03674	2.43511	2.2308	1.71098	1.85951	1.73135	2.21077	1.53027	3.44747	1.82028	3.026	1.62203	2.6797	1.89719	1.86935	2.47473	3.18729	1.95954	2.57441
ENTPD2	4.36987	2.81905	2.70762	2.62901	2.74455	2.35061	2.68965	3.10866	3.06747	3.29674	2.80935	3.07833	3.5494	3.11337	2.73354	3.22779	2.55149	3.11219	2.45602	2.27647	2.60654	2.50289	2.50429	2.97054	2.68909	2.81037	2.64415	3.12136	2.70797	2.73174	2.37614	2.24535	2.20736
ENTPD6	5.07112	4.27818	4.44193	4.63495	4.87624	4.56522	4.48444	5.43945	4.6442	4.09732	4.87534	5.22731	4.49024	5.66663	4.65493	5.03743	4.6255	5.25412	4.49572	5.17044	5.03184	5.78177	4.58214	4.75027	4.71246	4.65376	4.61364	5.20071	5.32976	5.08513	4.8745	4.19135	4.90535
ENTPD3	2.75607	1.63117	1.06596	1.27039	1.70441	1.145	1.01464	1.16454	1.76495	1.05945	1.04031	1.13932	1.30721	1.07035	1.26379	1.19886	0.88764	1.18252	1.17471	1.36851	0.960982	0.876216	1.31612	1.12834	1.31879	1.1974	1.27364	1.09819	1.11047	1.22157	1.43171	1.69684	1.01471
ENTPD5	2.17073	1.99296	4.945	4.00779	4.37882	3.78644	1.67571	4.0092	4.91982	2.94046	3.09722	2.39507	2.56775	2.4339	3.74237	3.24398	2.83951	2.77843	1.98681	3.14421	2.87022	3.08459	4.09363	2.05837	3.53864	3.84935	3.1297	2.77754	2.37289	3.10296	4.11493	1.75413	1.49341
CD40	2.80215	5.39694	3.0297	2.54653	2.01749	4.56194	3.28701	2.36068	1.7156	1.50669	2.82345	1.58897	3.01965	2.8246	3.0957	2.93289	4.7953	1.51172	1.65393	1.97759	2.64286	3.04994	3.78389	6.065	4.15168	1.83828	4.53227	2.80943	3.45484	2.43778	4.1034	2.302	4.35816
CD40LG	3.19421	1.08493	1.20319	1.22239	1.18661	1.1598	1.10563	1.34136	1.28292	1.3297	1.10812	0.985445	1.58536	1.23181	1.15066	1.33245	1.24151	1.41621	1.22657	1.18243	1.13252	1.13914	1.00009	1.25713	1.23701	1.2103	1.10656	1.36215	1.23739	1.49636	1.19975	0.883953	1.08711
CD44	2.2374	6.91838	5.45822	5.75195	4.69224	5.88054	5.24143	4.68593	4.64977	5.11509	5.83431	6.33351	5.54712	6.15843	5.3345	4.88782	5.83425	5.63915	6.0397	6.63766	5.83881	6.0377	4.92014	5.3014	5.46067	5.84158	5.5938	4.86827	5.87721	5.02557	5.55897	5.09257	6.73355
CD47	2.84641	5.37762	5.75902	5.82879	6.04779	5.8667	5.68688	4.60145	5.11888	5.985	5.31507	6.24111	5.37506	5.88284	5.70899	5.38095	6.2677	4.98114	5.94295	5.18927	6.46427	5.26641	5.27523	6.13613	5.51743	5.23229	5.58351	6.13004	6.28627	5.13893	5.1007	7.23061	7.03274
CD48	3.24914	1.81606	2.57182	2.12518	1.47273	1.79608	1.56724	1.74695	2.0424	1.49238	1.66474	0.97865	1.59286	2.40146	2.65647	1.87323	2.06279	1.58974	1.2207	2.14274	1.95977	1.15738	2.61261	1.35124	3.20986	1.421	2.45024	1.8201	1.56256	2.89528	3.15365	1.474	1.87985
CD53	2.52963	2.58522	2.72717	3.0371	1.44143	2.80332	2.45215	2.00284	3.84226	1.49103	2.58757	1.88064	2.70757	3.5493	4.05565	2.59296	3.19323	2.48342	1.73797	3.60046	3.14141	1.66468	4.18557	2.13781	4.95687	1.83715	4.53714	2.93093	2.4073	3.83451	5.12212	3.79538	3.69521
CD58	2.40898	4.14361	3.96595	3.69006	4.57445	4.20899	4.0545	2.65234	3.70939	4.2908	4.24438	3.53112	3.51563	3.76207	4.21934	3.65944	4.57478	4.34053	4.18089	4.11974	4.10501	4.50174	3.93668	4.31845	4.52521	4.35657	4.39697	3.61496	4.22419	4.3614	4.32495	4.88961	4.61319
CD59	2.66081	4.89711	4.28145	4.51786	4.84894	4.7681	4.11237	3.93613	3.67697	4.63312	3.73333	4.52624	4.18877	4.46691	4.42698	4.41013	4.7224	4.39986	4.21252	4.879	4.32706	3.58691	5.18533	3.83866	4.90957	4.45079	4.95929	4.57741	4.43071	4.60783	5.05756	4.78997	3.91805
CD63	5.11262	8.43265	8.37838	9.06641	8.97099	8.99514	9.04441	8.2225	8.78829	9.13	8.35816	8.79292	8.62326	8.83961	9.32482	8.84784	9.21027	8.99776	8.9266	9.35463	8.83926	8.59097	9.68191	8.61075	9.30109	9.00867	9.17934	8.67112	8.67817	9.25767	9.71658	9.3651	8.56704
CD68	5.49604	4.9534	5.06332	4.73253	5.57682	4.38092	5.29296	5.12192	5.13266	4.82904	5.62285	4.42717	4.85943	4.71997	4.25787	4.94299	5.28793	4.35635	3.83078	4.08588	4.29365	4.03466	5.08961	4.95982	5.33908	4.06566	4.71296	4.22242	4.01685	4.65645	5.17704	4.93421	4.60332
CD69	1.12467	0.523517	0.654335	0.613086	0.616657	0.509978	0.487706	0.51909	0.955072	0.459656	0.601197	0.584979	0.846812	0.670681	1.04456	0.705582	1.11674	0.734575	0.415856	0.682836	0.691427	0.414482	1.43718	0.578383	1.13811	0.441585	0.699456	0.587896	0.558408	0.921317	1.90051	1.21832	0.589462
CD70	2.90052	1.22022	1.22861	1.4061	1.78861	1.32019	1.32002	1.48133	1.69978	1.33586	1.41848	1.30255	1.60254	1.55667	1.57317	1.46938	1.32946	1.48692	2.63054	1.64852	1.33798	1.07892	1.25683	1.45719	1.47316	1.42243	1.38789	1.05516	1.07613	1.34166	1.2055	1.25686	1.41165
CD72	0.951319	0.703303	0.543627	0.535029	0.600752	0.541101	0.620354	0.865508	0.731938	0.583153	0.381813	0.551947	0.607951	0.506724	0.878104	0.675352	0.587335	0.50979	0.356681	0.51854	0.753648	0.390096	0.51285	0.598738	0.924621	0.54203	0.560793	0.479569	0.551876	0.648169	0.671483	0.539829	0.646643
CD74	5.11236	8.05463	6.51751	6.39659	4.99799	6.19666	7.3707	4.43755	6.14545	4.3613	6.10603	5.02143	7.28941	8.36243	6.73617	6.83733	6.62733	6.10448	3.35022	5.72276	5.86813	5.39708	6.46228	7.41967	7.80294	4.97032	6.52509	6.07616	5.28602	6.226	6.82696	8.12226	7.19437
CD79A	3.46089	1.72035	2.20022	2.46357	2.04811	2.03901	1.71087	2.00162	2.71613	1.76729	1.87938	2.08184	2.09519	2.5461	2.73413	2.4313	1.96947	1.8959	1.56259	2.1054	1.87675	1.60217	1.95146	1.94328	2.45684	1.75435	2.17897	2.19989	1.75016	2.03933	2.03352	1.65753	1.56888
CD79B	3.01439	1.25853	1.36063	1.42413	1.27327	1.37225	1.26705	1.5054	1.81593	1.21702	1.38419	1.38714	1.43678	1.54058	1.60198	1.57309	1.208	1.38871	1.03703	1.23809	1.07971	1.07562	1.46886	1.41097	1.65001	1.19692	1.55257	1.26784	1.30812	1.54851	1.48234	1.24496	1.20608
CD81	3.62122	8.07565	8.10282	7.90961	7.4661	7.97627	8.20283	7.33148	6.15941	7.56504	8.14512	8.734	8.0653	7.943	7.60544	7.44354	8.1862	8.34999	7.99195	7.15158	8.07346	8.03928	8.3866	7.61089	7.35927	7.66473	8.14934	7.75893	8.34111	7.6376	7.64661	8.09045	8.28375
ADGRE5	3.50068	6.353	6.24631	6.41468	5.56462	6.06562	5.63232	5.0324	5.12255	6.47194	6.48441	6.18634	6.0363	6.83386	6.35492	6.03172	6.41355	6.13579	5.8332	6.71491	5.7123	6.21562	6.21294	5.76144	6.22642	6.08984	6.40662	6.31379	6.83002	6.3538	6.499	5.72297	5.74108
CD151	5.4081	7.31873	6.56437	6.75355	6.57971	7.38105	7.6843	6.9323	6.91734	7.33531	7.1058	7.98137	7.58832	7.15883	7.05582	7.32469	6.96134	6.96442	6.88216	6.77737	6.44983	6.79573	6.57115	6.95313	6.05772	7.22495	6.63874	7.40731	7.21099	7.0842	7.04965	6.44824	6.37573
CDA	2.62341	4.32137	2.03938	3.49021	5.75497	2.54076	1.90318	2.67344	4.15797	5.70347	4.2306	2.64745	4.13139	2.72096	3.33127	4.11881	5.52599	2.90395	2.86615	2.35379	1.57011	2.53552	2.97121	2.90389	3.74262	3.20675	3.30887	2.73955	1.99443	3.88012	4.1137	1.8769	1.48431
CDK1	2.80183	4.2454	4.13564	3.92768	3.78287	4.17443	4.45439	3.24767	3.31833	4.53229	4.42802	4.33158	3.98315	4.13693	4.20751	3.56149	3.82512	4.15916	4.75273	4.47045	4.41401	5.20082	2.9691	3.9314	4.1419	4.47234	4.37267	4.46455	4.45667	4.29229	2.94029	4.32422	4.62951
CDK11B	3.55435	2.16964	2.11567	2.37932	2.56188	2.40234	2.2973	2.9065	3.38013	2.52334	2.59309	2.56388	2.63317	2.23964	2.23119	2.79614	2.28527	2.54312	2.14437	2.25014	2.27475	2.23105	2.02029	2.66548	2.1076	2.41807	1.96982	2.55063	2.42201	2.38749	2.20966	2.15749	2.14788
LRBA	3.43163	3.45007	3.31578	3.25765	3.37586	3.80902	3.53676	2.61531	2.86968	3.5532	3.48651	3.149	3.31989	3.77614	3.52651	3.13085	3.06676	3.77388	3.48388	3.75927	3.29779	3.9942	3.27812	3.6479	3.43767	3.75002	3.25901	3.43297	3.79641	3.51881	3.40693	3.74597	3.50567
CDC5L	3.52317	5.21553	5.56203	5.67306	5.6491	5.7263	6.28428	5.27486	5.24126	5.9445	5.49284	5.38528	4.9404	5.06617	5.08465	5.12474	5.24691	5.10137	5.52952	5.60915	5.65916	5.97563	4.99501	4.70139	5.36465	5.08584	5.48926	4.89543	5.21263	5.29325	4.85297	4.90017	4.23931
SEPTIN7	4.52343	5.57559	6.05531	7.20597	5.98657	6.43565	5.87094	6.74117	6.69204	7.08305	5.01702	6.05673	5.95804	5.8616	6.15147	6.39029	6.17794	5.67719	6.28844	6.13432	6.30046	6.19097	6.6946	5.98395	6.18272	6.01662	5.94831	6.23101	5.82121	6.14229	6.01429	6.06394	5.83756
CDC6	2.86567	5.21494	4.75339	5.28894	4.6371	4.68587	5.54535	5.00538	4.52084	5.13569	6.11489	5.23985	4.48618	4.21414	3.78489	4.37622	4.604	4.70015	5.47755	4.89096	5.97078	6.5861	3.54797	4.88895	5.31861	3.98826	4.97002	4.27913	4.89145	4.04685	3.66911	5.82386	5.4816
CDC20	3.15475	4.34086	3.28961	2.80708	3.15475	3.32151	3.92088	3.33072	2.90407	3.37912	4.12521	3.62898	3.30695	2.98276	3.21883	3.23413	2.83947	3.93569	4.10361	3.56862	3.58477	4.07318	2.60537	3.15514	3.72777	3.7169	3.55323	3.6745	3.9284	3.68269	2.51891	3.31144	3.3354
CDC25A	1.9536	2.8958	2.88629	3.34898	2.94284	2.67606	3.20121	3.35954	2.34559	3.08096	3.45381	2.57038	2.35062	2.79762	2.77558	3.29573	2.45874	2.8768	3.74069	2.38436	3.80533	3.67259	1.84397	2.55927	2.71258	2.99215	2.91212	2.78875	2.85819	2.83992	2.32571	3.19742	2.59535
CDC25B	3.84736	4.48471	4.5297	4.75962	3.81369	5.15405	4.38524	4.33967	4.98186	4.69635	4.50963	6.59131	4.52859	4.67044	3.84902	5.30281	4.7137	5.06861	4.587	4.82975	6.1306	6.12034	3.88019	4.51622	4.24856	4.20257	3.96333	5.70086	5.54904	4.44741	3.52344	4.34867	5.87041
CDC25C	2.81187	4.42648	3.34868	3.1057	2.98576	3.08249	3.64875	2.67975	2.83071	3.42071	4.05338	3.17022	3.05714	3.00025	2.92039	2.96206	2.40369	2.96021	3.75384	2.65409	3.12351	4.14107	2.29618	2.8671	2.49781	3.82897	3.20469	3.56102	4.0096	3.54812	1.80916	2.93794	3.23604
CDC27	4.57752	3.77318	4.10498	4.09256	3.89379	4.28076	4.43579	4.13727	3.40657	3.665	4.60219	3.80115	4.06981	3.49188	3.53247	3.71134	3.72639	3.72307	4.23871	4.31735	4.75594	4.04152	4.01698	3.98515	4.29433	3.69524	4.09486	3.68007	3.86519	3.47308	3.82043	4.18815	3.25318
CDC34	5.54795	4.86459	5.70847	5.66415	5.43885	5.35242	5.37299	5.67405	5.27142	5.79439	5.696	5.77032	5.46753	5.92392	4.96255	5.46129	5.57323	5.52705	5.52028	5.30689	5.50815	5.8161	5.49495	5.84134	5.28772	5.34834	5.44477	5.65019	6.05617	6.04347	5.22612	5.21994	5.88289
CDC42	3.36269	5.49385	4.73362	4.31525	5.1606	5.28317	4.87348	3.98385	4.67191	4.99281	4.91953	4.88602	4.75008	5.02052	5.04493	4.12612	5.13957	5.16769	5.34989	4.99858	4.98619	4.96674	4.83303	4.56363	5.23696	4.82636	5.06677	4.46585	4.95521	5.54657	4.92502	5.04197	4.55585
CDH1	3.35886	5.52295	6.62281	6.81112	6.51534	6.10173	6.05955	5.84215	6.20537	6.34407	6.52744	6.26823	5.98584	6.55266	6.46974	6.01479	6.65336	6.31141	6.4742	7.03686	6.84317	7.17421	6.56535	6.20113	6.70963	7.00294	7.14392	6.726	7.01819	6.69947	6.66732	6.13623	6.22735
CDH2	3.21057	1.58943	1.24825	1.28758	1.38739	1.3554	1.31133	2.01915	1.45229	1.3717	1.37199	1.31177	1.76776	1.37648	1.47336	1.75684	1.53927	1.27839	1.23783	1.17294	1.23072	1.14911	2.6561	1.35368	1.47153	1.32941	1.60989	1.41392	1.15583	1.3006	1.62043	1.96112	1.45531
CDH3	3.96851	6.37946	5.4256	4.69701	4.97797	3.40976	4.31121	5.53055	4.22804	5.10408	5.83349	4.46796	5.22625	5.45181	5.17985	4.52922	5.80812	5.33506	4.98434	5.21073	5.07225	4.11063	3.60713	4.67612	5.07743	5.35853	5.52841	4.35528	5.45754	5.20411	4.1104	6.44798	5.71722
CDH4	4.01158	1.64502	1.51347	1.84781	1.98865	1.80188	1.65852	1.88644	1.99076	1.77075	1.66301	2.13251	2.30604	1.70437	1.84154	2.03661	1.84039	1.84274	1.84389	1.94451	1.76724	1.58517	1.71631	1.92044	1.83402	1.84718	1.65657	1.93724	1.88865	1.83303	1.75845	1.69297	1.55779
CDH5	2.10389	2.75062	2.71653	2.59258	2.49545	2.5381	2.97359	2.56524	2.38113	2.07273	2.47162	2.51914	3.23388	2.84141	2.99065	3.1398	3.05352	2.26661	2.41604	2.6335	3.06608	2.50701	3.57983	2.12213	2.64748	2.44778	3.3163	3.11158	2.70382	2.77141	3.97615	2.53224	2.97524
CDH6	2.09443	1.12622	1.10139	1.11452	1.10628	1.30495	0.988265	1.42664	1.4158	1.13449	1.043	1.12456	1.56959	1.13687	1.09084	1.51724	1.13706	0.980031	1.13311	1.07482	1.14074	0.955133	1.234	1.16368	0.963527	1.07954	1.2464	1.21769	1.2232	1.09909	1.18465	0.931743	1.37401
CDH7	1.6346	0.800189	0.729814	0.675142	1.24836	0.693365	0.614069	0.917523	1.27878	0.867363	0.99535	0.680214	1.03431	0.614951	0.803704	1.12032	0.91805	0.848193	0.711771	0.705615	0.804804	0.532603	0.722226	0.744955	0.789901	0.674992	0.542825	0.707679	0.672716	0.656401	0.573449	0.680854	0.734725
CDH8	2.49853	1.11928	1.16049	1.17919	1.17325	1.23439	0.841501	1.8778	1.58814	1.31448	0.953325	1.03161	1.44587	1.21231	1.14934	1.61945	1.20949	1.40175	0.907754	1.00292	1.02223	1.04726	0.898014	1.56131	0.831923	0.929298	0.74984	1.33552	1.17919	1.19035	1.08235	0.914096	1.1547
CDH9	2.04683	0.623275	0.788727	0.724309	0.866993	0.878187	0.630764	1.19126	1.05033	0.744174	0.852033	0.959171	1.16632	0.607995	0.797677	0.933912	0.597284	0.880037	0.702792	0.776762	0.721894	0.775339	0.745177	0.913106	0.540772	1.08451	0.708423	0.729544	0.710386	0.766763	0.711363	0.732179	0.666373
CDH10	2.5285	0.59624	0.586074	0.59921	0.922089	0.566703	0.338617	0.580778	0.957061	0.591157	0.583659	0.594842	1.19351	0.583935	0.635133	0.979288	0.440116	0.551308	0.54455	0.447837	0.554508	0.424199	0.522398	0.809558	0.396101	0.603587	0.398615	0.525627	0.482405	0.681177	0.441572	0.648803	0.416895
CDH11	2.66778	1.80261	1.59587	1.87124	1.39934	1.92884	2.11493	1.38198	1.3295	1.17277	1.47605	1.02597	2.76283	1.69714	1.63263	2.00836	2.30643	1.41893	1.54556	1.5375	1.76179	1.57844	3.48499	1.13941	2.2345	1.68977	2.78362	1.6471	1.51463	1.93572	2.28872	1.74452	1.95781
CDH12	2.4132	0.583041	0.596718	0.656157	0.862949	0.579305	0.553436	0.740425	1.04746	0.709861	0.594164	0.818644	0.977797	0.680218	0.652129	0.895949	0.609498	0.749267	0.607725	0.580202	0.58499	0.511235	0.571379	0.624019	0.624063	0.662618	0.521804	0.680452	0.629954	0.489572	0.727193	0.565774	0.581508
CDH13	2.03017	3.46137	2.48448	2.54621	2.05645	2.1085	3.03242	1.48506	1.55128	1.18907	1.99676	1.51421	2.56184	2.18737	2.23282	2.2206	2.6342	1.84224	2.0353	1.96129	2.16983	1.72901	3.32648	1.78284	2.09039	2.10494	2.90233	2.38957	2.13693	2.28362	3.60486	2.28648	2.62744
CDH15	3.81376	1.87045	2.56866	2.66987	2.49044	2.22534	2.24262	3.31002	3.2513	2.22942	2.55701	2.29924	2.61524	2.57007	2.17269	2.47173	2.47632	2.69305	2.3438	2.45677	2.4537	2.28715	2.06153	2.77108	2.31895	2.33541	2.15369	2.09575	2.5319	2.75397	2.18538	2.26088	2.382
CDH16	4.93568	3.30739	3.68928	3.78093	4.12197	3.37534	3.47066	4.53237	3.80911	3.67425	3.59992	3.67661	4.09582	3.48804	3.45659	3.7829	3.60625	3.68207	3.3824	3.37508	3.55283	3.19251	3.48309	4.07057	3.26133	3.60007	3.20233	3.84118	3.59287	3.50104	3.30498	3.10547	3.13088
CDH17	3.27216	5.4777	8.45356	7.72173	8.20215	7.72859	6.98891	6.91154	6.9342	8.25408	7.70405	7.76497	7.65288	7.5238	7.63588	6.8205	8.02561	7.81025	8.0011	7.80558	7.23092	7.84896	7.41314	8.11457	7.74367	7.71448	8.17284	7.8099	7.97213	7.94426	8.00852	6.06188	8.13684
CDH18	2.86955	0.834452	0.715871	0.733304	0.781684	0.770843	0.622618	1.11986	1.11055	0.738837	0.688806	0.945077	0.862794	0.75683	0.83774	0.839368	0.699715	0.785735	0.79252	0.695614	0.704159	0.647218	0.751932	0.945342	0.731712	0.728895	0.6199	0.761716	0.694602	0.773759	0.805475	0.719615	0.621368
CDK2	4.66367	3.62612	3.28526	3.37052	3.08357	3.55712	4.01949	3.75016	3.26184	3.52797	3.87938	3.72721	3.22667	3.16186	3.75332	3.30974	3.31825	3.45989	4.2701	3.56689	3.73969	4.74091	3.28721	3.37953	3.54342	3.68237	3.77144	3.65779	4.32612	3.71363	3.20868	3.73225	4.35029
CDK3	3.45578	2.96629	2.86329	3.57758	2.98143	3.00252	2.54682	3.03869	3.51285	2.86023	3.06663	3.65786	3.64183	2.61091	2.80099	3.41739	2.61912	2.7845	2.62431	3.29483	3.29908	2.98267	3.40565	3.48843	2.63746	2.89711	2.74016	4.07964	2.84243	2.17225	2.8954	2.84814	2.36749
CDK4	3.94195	5.19277	6.15864	6.1166	5.77379	5.96553	6.17644	6.25309	3.92079	5.74159	6.80475	6.14867	5.78966	6.37962	6.57779	5.78811	6.15072	6.1795	6.71827	5.90166	6.78996	7.5862	6.00522	6.05432	6.3584	6.87244	6.74785	6.43805	7.10355	6.92667	5.41109	5.75093	6.3349
CDK5	2.74763	2.47708	2.19542	2.24676	1.6395	2.26155	2.88336	2.10471	1.74202	2.18554	2.95549	3.01433	1.78281	2.63112	2.06436	1.91469	3.05853	2.79017	3.89204	2.13565	2.4859	3.38034	1.87551	2.58707	2.33353	2.08837	2.7705	2.01758	2.22591	2.98344	2.13233	2.45885	3.78184
CDK6	3.35219	5.29435	4.93239	3.81612	4.5099	4.11559	5.62468	4.64821	3.38474	5.82282	4.99799	4.29612	2.87892	4.36	4.36184	3.21995	4.40101	4.16136	5.4222	4.38688	4.12672	4.84106	4.29258	3.4093	3.31255	4.37184	4.1481	4.05822	4.31661	4.78735	3.71318	5.52647	3.4787
CDK7	3.70736	5.16165	6.5841	5.85242	5.60537	4.69394	5.38279	5.46657	5.24053	5.57679	6.1337	5.67452	5.79826	5.7845	5.44546	5.12899	6.36329	5.67216	6.27659	5.63764	5.95994	5.93413	4.94624	6.11827	5.6588	5.03072	6.02838	5.85905	5.92242	5.46641	4.97747	5.59907	6.80249
CDK8	2.68074	3.76391	5.1544	4.7283	4.92122	4.74575	4.08919	4.34384	3.19522	5.27759	4.20852	4.95758	4.30124	4.33583	4.6623	4.68916	4.92255	4.18543	5.35615	5.55782	5.29961	4.96601	3.90117	4.98752	4.59015	4.0018	5.00122	5.38998	4.83377	5.53599	4.10527	4.25214	5.47159
CDK9	3.43777	3.55166	3.52243	3.46644	3.38613	3.50111	3.49078	2.87687	3.43505	3.50797	3.81157	3.3227	3.31952	3.73727	3.42763	3.21213	3.21475	3.45268	3.83788	3.33713	3.40759	3.526	3.63177	3.07202	3.68997	3.74328	3.75262	3.01975	3.54618	3.49181	3.61242	3.45364	3.14655
CDKN1A	5.10557	6.41291	5.75522	6.85898	6.95859	5.69494	5.42439	5.29234	6.35132	5.64521	6.58937	5.79599	6.03352	6.45829	6.29661	6.44077	7.40298	6.12071	5.70895	6.25213	5.62131	5.3618	6.13619	6.36016	6.43267	5.80111	6.16705	5.66731	5.4101	5.69546	6.66886	6.09746	4.52349
CDKN1B	2.15408	5.58267	5.42761	5.3036	4.99352	5.55404	5.02632	5.93466	4.38635	5.4418	5.45434	5.99872	4.22856	6.13389	5.1538	5.04139	5.02224	5.32055	5.48073	5.40358	5.72542	6.35216	5.12508	5.40867	5.49896	6.00691	5.31088	5.33625	5.61309	6.21357	5.09017	5.05781	6.16419
CDKN1C	2.6928	4.59883	2.43753	2.6543	3.95308	2.35847	2.70657	5.00685	2.1215	4.40426	3.33694	4.1993	3.28139	2.36882	2.65341	2.4536	3.27	3.49316	2.81503	1.98135	3.18503	1.93793	4.24832	4.39474	2.70121	2.82057	3.23869	2.84614	2.88077	3.73248	3.33466	4.35949	2.29704
CDKN2A	2.09119	4.85219	1.91346	1.54392	2.88381	1.65455	1.71821	2.16053	2.33697	3.4035	3.16897	1.5548	2.34596	2.33195	3.66418	1.69953	2.34797	2.1499	2.26412	1.90057	2.28167	1.16836	1.84908	1.45137	1.62882	1.79906	2.39153	1.60936	1.8662	2.1995	1.85905	1.20832	1.99166
CDKN2B	1.81534	3.68787	2.75415	3.1323	4.24367	3.75383	1.13024	1.61604	4.86798	2.35479	1.95315	1.27992	1.62776	1.89841	3.3338	2.64726	2.79324	2.06986	1.87981	2.30279	2.63928	1.26434	3.74786	1.03522	3.39129	2.7886	3.29531	2.02435	1.30227	3.59072	3.71472	3.65228	2.34958
CDKN2C	1.93513	2.76083	2.15959	2.04625	1.95327	2.45926	3.17811	2.02566	2.20071	2.21887	3.01155	1.7284	2.52213	2.23951	2.42945	2.35868	2.17609	1.95069	1.73078	2.729	1.8514	2.20989	3.01682	1.97255	2.19381	2.47751	2.70912	2.58974	2.09252	2.66389	2.43941	2.27136	2.30511
CDKN2D	2.78075	3.29653	3.73437	3.36476	3.09531	3.62693	4.20861	3.00644	2.07218	3.63583	3.09488	3.57943	3.5432	3.24239	2.64317	2.69437	3.15181	3.27041	2.81811	4.04592	2.9957	2.94107	3.26597	2.9844	3.17094	3.20662	2.78075	4.08978	4.35221	3.3837	3.42725	3.57322	3.37141
CDKN3	2.56733	5.20763	5.50394	4.35754	4.1907	3.79086	5.06838	4.58977	3.80077	4.68591	4.85731	4.19151	3.67657	4.19427	4.32461	4.05331	3.83199	4.92657	5.6382	4.87694	4.23302	5.15392	3.26955	3.73479	4.24657	4.76452	4.73237	4.44353	4.21206	5.1384	3.45656	3.84588	5.07632
CDO1	2.31815	0.581758	0.858314	0.635081	0.621587	0.628488	0.637991	1.43196	0.788717	0.897398	0.749062	0.734883	0.848873	0.725526	0.400182	0.831138	0.629661	0.762979	0.565783	0.608455	0.488947	0.556211	1.02149	0.698219	0.673292	0.641691	0.769759	0.734883	0.798411	0.714965	0.725358	0.581108	0.725358
CDR1	0.722293	0.384979	0.502381	0.371668	0.499523	0.488219	0.441047	0.397056	0.614724	0.506956	0.646508	0.576112	0.606764	0.597283	0.508244	0.381285	0.55847	0.583502	0.422851	0.381427	0.571784	0.364423	0.593351	0.357494	0.422123	0.447683	0.443342	0.549199	0.404949	0.605906	0.405582	0.461776	0.516168
CDR2	2.64408	3.52563	4.15499	4.73922	3.61412	4.24297	4.28996	3.85232	3.57064	4.27819	4.16483	3.62927	2.93779	4.20571	4.74274	4.1246	4.70269	4.0346	4.44576	5.09096	4.15326	4.73851	4.45159	3.45747	4.08832	4.64482	4.88475	4.15841	5.59382	5.05016	4.18945	4.49325	5.01137
CDS1	3.18808	5.58568	4.93963	5.28209	5.96639	5.68091	5.14343	2.81048	5.27535	5.67489	6.29339	4.50537	5.39153	5.4758	5.81742	4.83461	5.45388	5.81448	5.64413	5.99488	5.38352	5.52278	5.44597	5.71305	5.80348	5.82919	5.63275	5.44583	5.72601	5.75619	5.96713	5.9171	5.83414
CDSN	2.74526	1.99629	0.699614	1.13795	1.10308	1.20112	1.09596	1.02684	1.1537	1.2338	1.36514	1.13283	1.19879	0.960647	1.03226	1.09667	1.27688	1.44574	1.09167	1.08771	0.940045	0.951423	1.0659	1.49904	0.794613	0.927897	0.82709	1.23424	0.900673	0.738782	0.981368	1.1105	0.958832
CD52	1.74981	2.37869	3.51068	3.46228	1.46206	2.70685	2.10137	1.37008	4.16419	1.43792	2.47476	1.31139	2.86559	2.86126	4.41254	2.94287	3.36944	2.12077	1.63178	3.66735	2.84003	1.0662	4.07453	2.14598	5.06576	1.29902	4.14562	2.09993	2.10807	4.26774	4.22491	2.11387	2.84618
CDX1	3.3069	2.64484	6.5127	6.10129	6.02965	5.86251	6.40741	5.48369	5.87444	5.31331	6.21251	5.89209	5.27308	6.29444	5.81087	5.21277	6.08147	5.97096	6.83471	5.89707	5.93148	6.70686	5.31682	5.80449	6.17899	5.72701	6.13697	6.15612	6.23645	6.3812	5.91637	2.51552	4.97824
CDX2	4.50564	4.04207	7.23082	6.83053	6.54653	7.37258	6.7916	6.30177	6.19034	7.26826	6.7187	7.57302	6.48897	6.78297	5.36014	7.07095	6.39619	6.96489	6.6564	6.92364	7.31168	6.82396	6.35418	7.40008	6.24152	7.39782	6.30154	7.80991	7.40647	6.76551	6.04593	3.45921	5.87552
CDX4	2.24619	1.13962	1.41977	0.937486	0.984326	0.869292	1.12969	1.80839	1.5721	1.27347	1.16674	1.55272	1.12447	0.885955	1.33542	1.17004	0.968304	1.18132	0.951463	1.13178	0.915207	1.08127	1.05452	0.999203	1.26722	1.0577	1.10315	1.01022	1.23323	1.15115	0.989398	1.24253	1.27113
CLGN	0.931441	0.385316	0.581238	0.522087	0.541784	0.466743	0.465254	0.642211	0.54317	0.586483	0.504819	0.577962	0.800442	0.561919	0.686182	0.762358	0.464312	0.374671	0.457901	0.418103	0.457028	1.71072	0.489186	0.525358	0.526064	1.5798	0.434666	0.575025	0.785264	1.0577	0.621823	0.404384	0.446145
CEACAM5	4.9343	4.38868	9.2921	9.78945	9.72049	9.24144	9.35186	7.5958	9.51526	8.35033	7.14637	9.65932	8.33543	9.90394	9.16876	9.60653	9.51196	9.48603	9.38995	9.95342	9.40385	9.81247	9.36684	8.73292	9.3949	10.0976	9.63187	9.54735	10.2464	9.32394	9.59883	7.91182	8.73798
CEBPA	1.82994	5.65138	6.9615	6.61299	6.67357	6.5389	4.29011	7.75849	5.41364	6.09633	5.61924	7.19576	6.2589	6.42031	5.10091	6.34199	6.6076	6.99502	5.85457	5.39044	5.70396	6.9863	5.80382	7.1779	5.82211	5.86825	6.38619	7.46636	7.21446	5.8365	5.82418	4.91134	7.17855
CEBPB	4.9136	8.08043	7.25842	6.81493	7.32108	7.25578	6.61702	7.73188	6.68627	7.64041	6.12433	7.62012	7.08651	7.90899	6.67647	7.35484	7.52966	6.57622	6.10602	6.56487	7.20391	7.59644	7.1771	7.51982	6.89523	7.15724	7.19265	7.42859	7.81937	6.80512	7.4635	7.04848	7.45119
CEBPD	3.97305	6.02031	6.76033	5.87161	6.49482	6.14036	5.6177	5.78917	6.41551	5.68136	5.66332	6.18963	5.99759	6.52268	5.97968	6.27346	6.12263	5.61587	6.23594	5.78638	6.26356	5.50299	6.14691	6.3461	6.35865	5.79523	5.70346	5.89054	5.78775	5.28013	6.61843	6.45214	7.10495
CEBPE	2.55475	0.784012	0.830894	0.758677	1.11843	0.697743	0.855577	1.20691	1.47966	1.01599	0.669844	0.892524	1.4063	0.773554	0.958287	1.07058	0.623991	0.962288	0.771914	0.728868	0.954172	0.854959	0.86849	1.26568	0.87703	0.939085	0.603559	1.14003	0.891432	0.930442	1.01571	0.812769	0.687147
CEBPG	2.79117	5.61009	5.96403	6.05798	6.28937	5.80359	5.81531	6.33737	5.71983	5.51102	6.24228	6.4511	5.49259	5.95632	5.64272	5.63409	5.93674	5.87042	5.96917	5.66859	5.35921	6.45251	5.63177	6.05882	6.28282	6.15134	5.89866	7.05077	7.00092	5.7868	6.14557	5.11735	6.06446
CELP	2.85114	1.56421	3.3074	3.07768	2.36475	2.30226	1.65219	3.62261	3.11889	2.57211	3.26483	3.95145	2.94615	2.85649	1.98679	2.79004	2.14292	2.58729	1.75292	2.0017	2.33862	4.06271	1.60507	2.90798	2.03505	4.20019	1.77319	1.79138	2.62203	2.38118	2.0017	1.57219	2.20457
CENPA	2.98827	5.09991	4.74821	3.84589	3.75619	4.34597	4.83498	4.06826	2.60788	4.23923	4.74811	4.7414	3.27775	4.00933	3.88534	3.85951	3.59678	4.60401	5.45811	4.01491	4.50089	4.96392	3.25852	3.63239	4.07003	4.90984	4.72613	4.80049	4.76183	4.80398	2.61787	4.45475	4.86394
CENPB	5.50552	3.58488	3.75829	3.88444	3.6145	3.73956	3.49653	3.60637	4.50821	3.62565	3.59773	4.01449	4.13056	3.6675	3.49221	4.4406	3.57706	3.86968	3.3898	3.44694	3.5581	3.83192	3.45966	3.49131	3.27489	3.54772	3.18777	3.44532	3.68453	3.69365	3.29957	3.25374	3.17526
CENPC	1.97725	2.22799	2.51661	1.93829	2.34886	2.56815	2.73143	1.88251	1.85196	2.98033	2.37857	2.22996	1.96849	2.40768	2.5723	2.2403	2.08475	2.3898	2.18133	3.14813	2.22167	2.67033	2.65022	1.95819	2.54478	2.4901	2.65535	2.33428	2.23362	2.40048	2.56642	2.84336	2.41721
CENPE	3.24832	4.89405	4.32572	3.34661	4.25295	4.63031	4.71172	3.39075	3.53648	4.77738	5.16526	3.83552	4.14174	3.97732	3.99227	4.12015	3.52064	4.62341	4.88218	4.61033	3.64872	4.65278	2.97219	3.94933	4.16193	4.40322	3.90521	4.36398	5.06776	4.1394	3.0088	4.30962	4.00177
CENPF	3.26597	5.42656	5.10412	5.65129	5.31801	5.46113	5.81501	5.47716	4.79806	6.04391	5.66693	5.97705	4.53374	4.45365	4.34443	4.49624	3.87671	4.67832	5.54231	5.37874	4.92671	6.25679	4.10073	3.86993	4.58801	5.95136	5.00586	6.04001	5.67011	5.17595	3.29374	4.74778	3.81546
CES1	3.26283	1.94788	2.75673	2.50526	4.9559	2.3048	1.72838	7.84905	3.50327	2.08825	2.02605	2.14752	3.8045	3.8467	2.56077	2.91171	4.25646	2.06981	2.09954	2.18186	2.33678	6.477	5.05187	2.71703	2.67155	2.48194	4.32378	2.77955	1.9938	2.78019	3.75709	3.88079	2.23706
CETN1	1.98376	0.87846	1.14976	1.09511	1.30018	1.00489	0.959948	1.41179	1.67237	1.1524	1.57976	1.29011	1.21982	0.984503	1.36421	1.04988	0.95689	1.10482	1.14238	0.913525	1.18891	1.14976	0.984503	1.35098	1.41179	1.05685	0.984503	1.02342	1.1605	0.897142	1.13467	1.01479	0.99821
CETN2	3.43303	7.06007	5.70391	6.27669	6.37624	5.94115	6.16453	7.40069	5.15063	6.11874	6.46962	6.51406	6.91746	6.13068	5.4773	5.98261	6.47151	6.64202	6.52591	6.37141	6.90474	6.34364	5.73195	6.38401	6.17044	6.23363	6.18832	5.88962	6.3415	6.17353	5.71792	6.53715	6.67047
CETN3	3.10961	4.00656	4.92432	3.122	3.57066	4.46887	5.11636	1.97049	3.17675	4.32354	4.83106	3.60674	4.01774	3.89819	4.44094	3.97559	4.3816	4.86522	5.46935	3.89551	4.97716	4.83972	4.21498	3.73219	4.62785	5.54898	5.07113	4.24853	4.73961	4.47416	3.87566	4.49957	4.99401
CETP	2.11645	1.26996	1.12261	0.995995	0.947676	1.18789	1.21146	1.28732	1.35547	1.15041	1.17633	1.25324	1.12374	0.983641	1.82247	1.1999	1.08431	0.986222	0.82454	1.47459	1.39887	0.938034	1.29491	1.14408	1.06892	1.1594	1.22441	0.914538	1.1915	1.18537	1.67224	1.21251	1.2162
CFL1	5.31883	7.14623	7.67576	7.68948	7.83462	7.55916	8.15073	7.81212	6.9871	7.76881	7.72682	7.17019	7.66425	7.87583	7.83579	7.29648	7.95673	7.99582	6.44423	6.85856	7.02632	7.49231	7.13466	6.78498	7.27688	7.14023	7.35399	6.48745	7.33727	7.59042	7.18343	6.63436	7.01407
CFL2	2.07435	2.69949	1.69843	1.48242	1.31527	1.98398	2.6213	1.82582	1.54987	1.22508	1.33295	1.45713	2.0208	1.69119	2.06005	1.81826	2.20768	1.69754	2.4836	1.48947	2.1354	1.82553	3.1428	1.46941	2.63894	1.61799	2.97002	1.90248	2.01542	2.3589	2.90619	2.16318	2.62838
CTSC	2.69604	4.62371	4.69382	4.83683	4.15949	4.21581	3.78705	3.95225	3.10685	3.84124	4.31086	3.38613	5.27897	5.21673	5.11438	4.50629	5.31301	4.81006	4.95246	5.09759	5.12814	4.76542	5.76624	4.17678	5.60577	5.20938	5.7803	4.18942	4.92548	5.22298	5.44627	5.64096	5.36263
CFTR	2.50085	1.60427	6.42162	6.5924	6.27397	6.52399	0.981599	5.91934	5.89919	5.86041	5.78406	7.11222	5.79992	7.0187	6.64484	6.63572	6.526	7.14177	7.41668	3.95199	6.92405	7.81796	6.06849	7.18479	6.42362	6.95056	6.14009	7.77707	7.14116	7.33513	6.60531	0.720025	6.00568
CGA	3.20983	1.42659	1.41148	1.85993	1.48668	1.41354	1.22947	1.5219	1.85685	1.57597	1.42708	1.47149	1.82991	1.36403	1.47149	1.24566	1.08109	1.4386	1.12891	1.24746	1.32954	1.24746	1.19802	1.8861	1.492	1.42609	1.15366	1.29459	1.32242	1.40858	1.31646	1.385	1.35349
CEACAM3	2.54698	1.24111	1.37214	1.35039	1.42123	1.18194	1.26048	1.56498	1.60892	1.14009	1.16627	1.3149	1.51842	1.1736	1.33076	1.43424	1.21035	1.41649	1.18991	1.1254	0.970102	1.21784	1.12654	1.3918	1.54878	1.28797	1.29509	1.53513	1.28566	1.33946	1.38846	1.84758	1.23067
CEACAM7	2.53924	1.96982	5.93882	8.06646	8.92999	7.40996	1.46012	1.95433	7.28874	5.93133	2.93773	3.8331	4.5273	7.25318	7.97749	7.01358	7.56231	7.31928	4.17719	7.11331	8.19742	5.03185	8.12002	7.71396	8.33476	7.34198	8.91685	8.39988	3.39635	7.63227	8.46243	4.44819	2.42293
CEACAM8	1.5427	0.500981	1.11782	0.933733	0.859583	0.692983	0.639301	1.24902	1.11386	1.67996	0.583467	1.18087	1.45634	0.983489	0.760326	0.844186	1.36598	0.794742	0.688637	0.69847	0.686402	0.709985	0.559808	0.95117	0.566258	1.00435	0.651022	0.816065	1.43007	0.599045	0.596564	0.482431	0.476221
CEACAM4	3.06705	1.66133	1.73378	1.85776	1.88713	1.80678	1.63001	2.05614	2.21065	1.67518	1.62273	1.67588	2.01973	1.74872	1.72614	1.9461	1.70471	1.89552	1.64735	1.63662	1.68104	1.62269	1.6866	1.74389	1.59163	1.74038	1.54437	1.78082	1.62543	1.72912	1.7574	1.62469	1.60632
CHAD	2.5929	1.25725	1.41957	1.47162	1.72745	1.68924	1.08621	2.34645	2.105	1.39125	1.33814	1.51771	1.7829	1.63932	1.51235	1.64415	1.48025	1.62162	1.46718	1.39625	1.54804	1.32118	1.75379	1.6032	1.43135	1.49981	1.37005	1.73719	1.38806	1.67203	1.73069	1.4387	1.25145
RCBTB2	2.03283	1.25455	1.40267	1.22847	1.14449	1.46393	1.65158	1.26831	1.05176	1.48061	1.12717	1.6571	1.12476	1.31567	1.47624	1.73775	1.29465	1.2178	1.27476	1.31914	1.10513	1.69208	1.68109	1.24045	1.50124	1.1296	1.564	2.06495	1.3224	2.10163	1.62984	1.15789	1.10388
CHAT	2.84315	1.6514	2.04402	1.96392	2.1977	1.80762	1.72201	2.31585	2.62074	1.93701	1.75962	1.76656	2.32375	1.87949	1.75767	2.10278	1.95087	2.05792	1.79323	1.80627	1.91635	1.84716	1.84448	2.15411	1.85453	2.01828	1.53344	1.9262	1.78752	1.92152	1.72757	1.69145	1.77962
RCC1	3.98918	5.52235	5.23474	4.44943	5.07028	4.80365	5.64596	4.6442	4.92081	5.15372	5.92235	5.37483	5.16254	4.70646	5.12659	4.94074	4.68632	5.15348	6.08123	5.15179	5.53955	5.90383	4.37945	5.29757	5.35918	5.52529	4.8483	5.19221	5.33525	5.35661	4.21235	5.24775	5.60288
CHD1	3.04978	5.29404	6.28086	5.54423	6.24581	5.46645	5.3715	4.64984	5.67727	5.94145	5.77993	5.0946	6.1331	5.41863	5.97669	5.69711	5.90896	5.4837	6.33026	4.92556	5.82984	6.68555	5.0946	5.52826	5.90352	5.74846	5.79174	5.38677	5.97711	4.9291	5.47237	5.50647	6.05539
CHD2	2.69224	2.92425	3.20099	3.06724	3.16976	3.09966	3.18727	3.20419	3.15372	3.14454	3.17609	3.30022	3.05703	3.08482	3.09714	2.95171	2.67258	3.04243	2.9446	3.48711	2.74752	3.32317	2.98928	3.03918	2.71515	3.41551	2.78157	2.94982	2.79217	2.86594	2.93968	3.09125	2.8209
CHD3	3.73047	3.69755	3.48211	3.37638	3.37541	3.34018	3.62902	3.29717	3.82721	3.36256	3.30742	3.08639	3.81788	3.26672	3.46528	3.68129	3.3923	3.04115	3.35598	2.8404	2.95039	2.65309	4.75463	2.95458	3.30043	3.48694	3.53357	3.49634	2.80652	3.21668	4.2658	4.12931	2.91569
CHD4	3.87446	5.96081	6.35519	6.23176	6.298	5.96112	5.86439	6.00344	5.67856	6.36658	5.83181	6.37262	5.66134	5.83691	6.0172	5.86501	5.65175	5.67005	5.78593	5.62671	5.93469	6.22048	5.88848	5.82069	5.16951	5.88537	5.64471	5.23377	5.76095	5.94648	5.48174	5.42279	4.47683
AKR1C4	1.59425	1.64617	0.572396	0.547728	1.13736	0.780106	1.99958	1.28474	2.62941	3.33959	0.910715	1.06629	1.21906	0.60524	1.18711	1.71094	0.759438	0.784659	0.671321	0.601122	1.1944	0.657573	0.588589	1.83522	1.17929	0.941545	0.584884	0.615417	0.909722	0.64164	1.00469	0.789081	0.51181
CHEK1	2.78869	3.66869	3.41471	3.56304	3.17895	3.49546	4.49522	3.46157	2.81265	3.67281	4.27049	3.09699	3.13671	3.90128	3.65107	3.44583	3.37934	4.30085	4.49752	3.27429	4.51408	4.6093	2.95586	3.42109	3.9461	4.06231	4.26414	4.1914	3.90518	4.19771	2.61172	3.72034	5.04785
FOXN3	2.83827	3.8589	3.52961	3.3102	3.18989	3.62233	3.29461	3.24439	2.92685	3.49648	3.17194	3.19082	3.45605	3.37864	3.54845	3.45355	3.48442	3.41816	2.82046	3.27798	3.21044	3.64761	4.81067	3.05139	3.38764	3.88997	4.05417	3.81324	3.50793	3.83237	4.01017	2.98317	4.16071
CHGA	1.4929	1.2029	2.23873	2.60374	3.35848	3.70793	0.8947	2.10387	3.04986	1.67529	1.53954	1.03539	1.05955	1.60727	4.26588	2.36389	5.29843	1.89286	1.26225	1.44004	3.78531	0.939637	6.06016	1.52589	5.11882	3.85859	4.23841	1.72942	0.993566	5.29913	6.82242	0.7949	1.44739
CHGB	2.36015	1.07827	1.13774	1.14266	1.30486	1.18616	1.08388	1.5195	1.3951	1.18177	1.02489	1.13714	1.23114	0.971682	1.34706	1.34522	1.59333	1.23727	1.08388	1.117	1.17355	1.07287	1.58221	1.25199	1.26946	1.2192	1.11765	1.13311	1.25664	1.77515	2.13818	1.05022	1.10856
CHI3L1	1.43675	2.83823	4.65798	2.27747	3.46193	3.30601	5.27563	2.27631	2.10119	3.29753	2.45353	5.30541	4.28367	4.27101	3.88601	4.94857	3.75984	1.14219	2.68456	2.31944	4.46499	3.6855	5.62581	1.62768	3.21983	2.71488	5.65197	4.30013	2.30548	4.26554	5.85559	4.1663	2.32653
CHI3L2	2.83697	1.0737	0.993875	1.23928	1.0716	1.04423	0.898801	1.19317	1.6245	1.02115	0.981308	1.00559	1.03206	1.0161	1.13004	1.46031	1.03513	1.09853	0.805003	1.20872	1.04411	0.867048	1.29067	1.03127	1.40075	1.0011	0.883312	1.0472	1.01002	1.23381	1.52227	0.945174	0.98161
CHIT1	2.94549	1.20739	1.78629	1.22031	1.42636	1.44899	1.26336	1.72304	2.51386	1.37179	1.00742	1.67571	2.18984	1.38494	1.47084	1.46831	1.39248	1.37098	1.27961	1.2645	1.05712	1.15764	1.65191	1.91371	1.34835	1.54109	1.32782	1.67616	1.31275	0.789611	1.32653	1.06427	1.04343
CHKA	2.84772	4.2213	4.1474	4.62324	4.17915	4.11113	1.82732	4.97336	4.30754	5.04057	2.77637	3.6492	4.2117	4.18348	4.51193	3.87936	4.3804	4.20435	4.24747	3.18401	4.69424	4.49917	4.34182	3.8513	4.34159	4.86188	4.92711	3.7927	4.0851	4.53229	4.31841	4.71633	5.10582
CHM	1.87998	1.92189	1.97494	1.82786	1.78019	2.09772	1.82015	1.87655	1.7301	2.0296	1.80509	1.79712	1.8922	1.91531	1.77429	1.9863	1.61616	1.87413	2.23348	2.09722	1.98819	2.12333	1.90591	1.79523	1.86557	2.03255	1.985	1.9831	2.02492	1.86252	1.82675	1.88507	1.83099
CHML	2.0354	2.15622	2.22373	2.21146	2.45513	2.32319	1.9147	2.21878	2.08147	2.16245	2.21308	2.69886	1.72267	2.62411	1.71743	1.5249	2.17325	2.20204	2.34928	2.15221	2.44811	2.7042	1.80131	2.23843	2.18844	2.56586	2.33905	1.50971	2.4901	1.91069	1.73516	1.82794	1.87535
CHN1	1.27306	2.14781	1.0033	1.31323	0.744372	0.904988	2.483	0.843316	0.913245	0.643129	0.910571	1.00957	1.70918	1.32712	1.07611	1.47525	2.26534	0.904962	1.45861	1.03897	1.54932	1.26876	3.76045	0.834529	2.14483	1.20546	2.8484	1.13083	1.21779	1.94143	2.82155	2.53216	2.18703
CHN2	2.68904	1.52071	2.04366	2.57066	3.31229	2.06095	1.37954	2.81514	2.40156	2.68791	1.9605	2.57901	1.80289	2.31914	2.47039	2.242	2.44431	2.14686	2.09621	3.17218	2.45613	2.69628	2.06995	3.64314	1.90878	2.03801	1.73594	3.10122	3.67343	2.37429	2.01159	1.48107	2.30057
CHRM1	2.49107	1.25151	1.10919	1.49984	1.55095	1.28954	1.60874	1.66066	2.21372	1.30289	1.53771	1.49039	1.68457	1.3619	1.48714	1.61697	1.37576	1.57061	1.27441	1.52628	1.45015	1.28635	1.25766	1.71515	1.49436	1.41737	1.24211	1.51586	1.38978	1.34545	1.33099	1.3232	1.28842
CHRM2	2.14099	0.676745	0.699658	0.697144	0.815644	0.723916	0.645646	1.37004	0.978559	0.758393	0.771223	0.661082	0.808638	0.639113	0.915125	0.720452	0.641304	0.669429	0.692343	0.660862	0.730634	0.660585	0.772397	0.835162	0.79471	0.634097	0.648464	0.897635	0.736847	0.642714	0.757607	0.720024	0.514337
LYST	2.43739	3.17723	2.51499	3.02617	2.86731	2.20103	2.08252	2.06497	2.10214	3.10434	1.93869	2.29393	2.61643	2.20647	2.39492	2.59402	2.49752	1.98679	2.41056	2.40337	2.01947	1.95126	2.71516	1.79544	2.51266	2.29952	2.23653	1.7431	1.74266	1.81177	2.89545	2.31386	1.80316
CHRM3	4.34001	2.47276	4.94633	3.122	4.08508	5.39508	3.26446	2.42785	3.88372	3.90769	3.30522	3.71338	3.68527	4.78859	4.89435	2.69309	3.66199	3.56525	3.60211	2.46493	4.77676	2.39677	3.45473	2.88114	3.37572	4.66337	2.57174	3.85549	2.37096	3.60211	3.40997	4.1942	2.67977
CHRM4	3.34757	2.05671	1.79599	2.2595	1.81672	1.97551	2.00322	2.81477	2.43594	2.13175	1.88245	1.99363	2.37888	2.28093	2.08754	1.97709	1.78582	2.20349	1.8636	2.11818	2.05775	1.98215	1.83345	2.33137	2.24163	2.04481	1.6797	1.52779	2.02696	2.1275	1.66446	2.00329	1.94551
CHRM5	2.82577	0.882574	0.921577	1.02033	0.823647	0.855447	0.78806	1.42848	1.52802	1.07618	0.880872	0.94483	1.7066	1.06236	0.846381	1.11364	0.926423	0.817096	0.680991	0.770556	0.884541	0.710868	0.767323	1.09969	0.867916	1.11299	0.704084	1.01731	0.930806	0.899112	0.61977	0.682789	0.823925
CHRNA1	2.18298	0.737808	0.87292	0.81448	1.06038	1.00551	0.797993	0.855541	1.57165	0.521381	0.855424	0.716669	1.27944	0.879902	0.803959	0.914664	1.06795	0.981693	0.998393	0.925553	0.999227	0.916554	1.47939	0.916225	0.958092	0.991908	1.10645	0.984869	0.99061	1.27451	1.06893	0.696865	1.17787
CHRNA2	3.38847	1.51163	1.53847	1.60929	1.59798	1.70311	1.4522	1.84448	2.20106	1.55325	1.38766	1.64672	2.21235	1.71015	1.71229	1.67996	1.4883	1.90863	1.60649	1.57644	1.5286	1.5508	1.50255	1.84018	1.55974	1.5055	1.51707	1.65385	1.64638	1.67251	1.59318	1.55309	1.58922
CHRNA3	2.30884	0.755159	0.939968	0.903236	1.09973	0.974116	0.851173	1.00435	1.43515	0.89127	0.818955	0.944137	1.18941	0.848099	0.940687	1.07192	0.868501	0.854754	0.865696	0.996251	0.967017	0.749196	1.13038	1.06369	0.899331	0.879921	0.8382	0.986378	0.892627	1.01276	1.22131	0.793985	0.787883
CHRNA4	2.91435	1.60272	1.82904	1.75916	1.96539	2.00639	1.63655	2.45385	2.60839	1.82389	1.81668	1.80938	2.20032	1.63654	1.83919	2.24103	1.69069	2.08238	1.67337	1.72971	1.60346	1.68082	1.44523	2.23057	1.75637	1.8893	1.49011	2.03436	1.79645	1.80083	1.76579	1.57775	1.70641
CHRNA5	1.64139	0.891053	0.912597	1.1055	1.18791	1.00387	1.45708	1.17234	0.715929	0.895072	1.38414	1.01874	1.27021	0.96629	1.03614	0.945755	0.876413	1.20647	1.2051	2.1032	1.47844	1.68123	1.02759	1.14317	1.05737	1.1979	1.06779	0.94628	1.48344	1.14275	1.02626	1.35076	1.12619
CHRNB1	2.98147	2.24157	1.63542	1.63384	1.4176	1.59482	1.39058	1.98779	2.03372	1.99484	1.52966	1.4442	1.77232	1.50104	2.12174	1.95431	2.06168	1.59713	1.70638	1.6997	1.54977	1.2937	1.74266	1.65696	1.55507	1.56609	1.64242	1.84241	1.46673	1.61794	1.95801	2.16058	2.1801
CHRNB2	2.99501	1.74561	1.66875	1.88497	1.63905	1.82626	1.67494	2.16693	2.04806	1.65659	1.66006	1.68607	1.86154	1.98937	1.67379	1.8323	1.8615	1.89037	1.70501	1.7243	1.69097	1.72669	1.63703	2.00901	1.77532	1.70306	1.4654	1.67398	1.67963	1.75195	1.54789	1.65873	1.80035
CHRNB3	1.53758	0.608158	0.36425	0.61	0.840279	0.468287	0.366456	0.897519	0.670291	0.571548	0.765007	0.4221	0.464536	0.369875	0.622772	0.74902	0.611852	0.705183	0.380946	0.55187	0.64911	0.601687	0.260595	0.612358	0.682455	0.674096	0.565201	0.594363	0.618371	0.612358	0.414945	0.464429	0.427685
CHRNB4	3.30486	1.45185	1.80769	1.81436	1.81024	1.63847	1.69538	2.11591	2.68386	1.66921	1.77223	1.70783	2.33713	1.71965	1.6613	2.1677	1.76117	1.95069	1.62019	1.67341	1.50214	1.60481	1.50172	1.95675	1.86968	1.81108	1.46549	1.71463	1.78113	1.62783	1.75673	1.64106	1.56382
CHRND	3.70538	2.22351	2.40591	2.46422	2.39998	2.29784	2.25748	2.80898	2.66466	2.33126	2.33762	2.46017	2.63374	2.40363	2.27898	2.37947	2.37244	2.51179	2.17375	2.28331	2.20428	2.25702	2.13816	2.34041	2.15153	2.37023	2.1777	2.31774	2.27418	2.3306	2.30752	2.18157	2.10591
CHRNE	2.73114	1.20274	1.16049	0.941545	1.51484	1.20274	1.08947	1.63971	2.11994	1.38765	0.951619	1.3765	1.25978	1.0425	1.25978	1.29393	1.30905	1.34105	1.0557	0.927212	0.932286	1.17136	1.08947	1.35326	1.21009	1.26523	1.0425	1.03539	0.88775	1.09931	0.921266	0.953838	1.03155
CHRNG	3.39219	1.84741	1.76563	1.67129	2.11434	1.7194	1.72895	1.95813	2.33739	1.80334	1.76763	2.18117	1.92186	1.7522	1.72488	2.11288	1.7951	1.84511	1.69489	1.80333	1.74704	1.56009	1.58457	1.85693	1.9225	1.90753	1.49907	1.74235	1.90775	1.64614	1.78433	1.58037	1.62813
CHUK	2.35841	3.61077	4.41608	4.29117	4.133	4.07669	4.1274	3.95779	3.68422	4.1711	4.14038	3.78501	3.52081	3.9783	4.08866	3.18588	4.47806	3.58925	4.13306	4.59229	4.49762	4.12494	4.05724	4.22302	4.37122	4.05064	4.4285	4.29439	4.19051	4.41423	4.23207	5.21635	4.55519
CIDEA	2.48969	1.30537	1.02809	0.863977	1.39031	1.13469	0.897075	1.46457	1.71943	1.30367	1.09225	1.29304	1.31721	1.24116	0.958287	1.25187	1.05104	1.53275	1.23433	1.37528	1.2596	1.11213	1.19874	1.06769	1.05036	1.26722	1.1072	1.19155	1.41642	1.25039	1.0366	1.18627	1.41909
CIRBP	3.73828	3.81326	4.63366	4.49337	4.31586	4.38246	5.10454	3.97587	3.97669	4.37155	5.34552	3.48181	4.02994	4.5115	4.89243	4.12409	4.39838	4.68413	4.32617	5.40752	4.74015	4.59368	5.08662	3.96698	5.0239	4.15801	5.40361	4.29092	4.79887	5.06559	4.9229	4.94308	5.30015
CISH	4.58895	3.60762	3.83238	3.92264	3.76318	4.26917	3.26813	4.37557	4.03389	3.80635	4.03934	3.42817	3.50283	4.0277	3.46689	3.97692	3.78295	3.81933	3.79714	3.27926	4.38174	3.37925	4.00567	3.93263	3.81216	3.52438	3.8137	3.95671	3.81509	3.73096	3.90985	3.18395	3.92307
TBCB	4.53964	6.28464	6.82819	6.42862	5.87889	6.38965	6.76175	7.04618	4.79813	6.2642	6.66821	6.93322	6.3589	7.00376	6.67785	6.21126	7.12598	6.3195	6.06208	5.92137	6.31312	6.61909	6.47553	6.37204	6.27992	6.14984	6.61992	7.73369	7.3096	6.42853	6.22226	5.81593	6.78073
CKM	3.60884	1.46534	1.64148	1.63415	2.04048	1.50492	1.44289	2.09198	2.84865	1.68121	1.5193	1.55706	1.90398	1.62454	1.62656	2.05883	1.74351	1.68055	1.42976	1.34216	1.51075	1.55254	1.37783	1.8331	1.36083	1.47786	1.42926	1.6016	1.50389	1.5431	1.63964	1.56387	1.38786
CKMT1B	1.32796	1.0916	1.05942	0.940189	1.32049	1.05474	1.18993	1.3612	1.33748	1.03764	1.01702	1.4028	1.07679	0.978598	1.14765	1.01746	0.915064	1.01943	1.11265	1.28385	1.10342	0.926851	0.770295	1.19076	0.911221	1.03409	1.01332	1.11076	1.00232	0.832891	0.959999	1.50068	0.963037
CKMT2	1.45363	0.762213	7.16343	6.14235	6.89308	2.38455	1.14776	0.932266	5.35393	1.39136	6.07665	2.08104	5.11544	4.85682	1.53977	5.67282	5.8412	4.88299	1.78589	0.738683	7.8009	2.28758	1.0251	6.85633	5.34687	4.83882	4.64228	1.23428	7.77715	2.25084	1.31381	3.7368	0.917312
ERCC8	2.23056	1.58629	2.31986	1.85394	1.87363	1.65092	2.05574	2.17689	1.61773	1.63516	2.26515	1.69004	1.97788	1.97377	2.23586	1.96023	1.98905	2.24898	2.99333	1.57652	2.48009	2.90063	1.68985	1.87074	1.95695	1.78487	2.52616	1.98081	2.3725	2.1644	1.75894	2.06078	2.5974
CKS1B	3.42128	5.76816	4.45247	5.06299	4.79511	5.38313	5.94825	4.87478	4.15872	5.46046	5.6331	5.42573	4.81005	4.80129	5.29269	5.15502	5.02251	5.53541	5.94043	5.10381	5.80656	6.17397	4.27691	4.66219	5.56539	6.00747	5.90035	5.7068	6.0007	5.89149	4.09373	5.34073	5.70637
CKS2	3.86401	7.37537	7.30457	7.03898	6.83815	7.07834	7.60067	6.83195	5.79917	6.84855	7.29206	7.06008	7.1756	7.22696	6.50918	6.79111	6.58652	7.46387	8.11086	6.94826	7.68931	7.69058	5.71575	6.37382	7.44651	7.5379	7.07426	6.76072	7.35343	7.34674	6.06728	7.06527	8.05106
AP2M1	3.12384	4.74764	4.29329	3.78952	4.21893	4.43608	5.03119	4.18155	3.1823	4.57582	4.63978	4.82878	4.31608	4.73163	4.98463	4.32695	4.62664	4.53199	3.85878	4.17217	4.1426	4.32224	4.22777	4.00798	4.22002	4.12281	4.35395	4.04342	4.50521	4.36064	4.08203	4.47425	4.55696
AP1S1	2.40414	4.22783	5.42181	4.83752	5.11202	5.44816	5.35817	4.4406	3.67971	4.81263	6.0242	5.32541	4.33071	5.19335	5.80902	4.03712	6.06312	5.93993	6.4185	5.02757	5.72226	6.44617	4.16904	5.7869	5.51882	5.58452	5.38239	5.34659	5.65906	6.60093	4.48278	5.49995	5.89009
AP2S1	4.53441	6.12294	6.27211	6.29364	6.12701	6.22679	6.65336	6.05342	5.62376	6.10729	6.9602	6.83742	6.36275	6.62691	6.61312	6.32536	6.82431	6.54135	6.43543	6.20807	6.18156	7.04125	6.41303	6.1847	6.4477	6.56013	6.43322	6.16959	5.89027	6.8578	6.2593	7.07983	6.15538
AP3S1	6.14482	7.47753	6.5105	6.87493	7.60809	7.13933	8.33566	6.97785	7.11117	7.51487	8.29295	6.75946	7.13868	6.82212	7.61363	6.97446	7.88258	7.8026	8.26754	7.58403	7.49683	7.53941	7.76904	7.56245	7.51829	7.56275	7.61512	6.2329	7.39881	7.30729	7.43486	7.80344	7.92947
CLC	2.00965	0.721144	0.942951	0.951662	1.12362	0.840428	0.765789	1.24758	1.23938	0.627149	0.89535	0.664219	1.24681	0.820302	0.945025	0.979288	0.683838	0.772272	0.834939	0.600052	0.988198	0.746994	1.54428	1.30455	0.918453	0.763658	0.960664	0.631318	0.894357	1.56872	2.58793	0.710789	0.784999
CLCA1	3.30464	1.24633	7.13818	3.43403	3.00391	3.07896	0.880467	1.93669	1.67212	2.30498	4.60379	1.25613	1.63043	4.16497	5.06075	2.26555	6.45418	2.27547	8.35193	7.66368	8.90416	1.73955	8.25364	1.75648	6.08197	1.71959	6.12571	3.30958	2.66174	7.82603	8.76975	1.3709	1.18683
CLCN1	2.809	1.13304	1.10749	1.37769	1.38846	1.32762	1.01853	1.98629	1.30255	1.26666	0.963397	1.23012	1.00724	1.01898	1.00676	1.23203	1.21165	1.23066	0.960042	1.23435	1.05828	1.10946	0.947844	1.5068	1.23435	1.26784	1.13793	0.881909	1.31275	0.747638	0.9845	1.04764	1.38733
CLCN2	2.43578	1.65128	1.90042	2.14795	2.15411	1.95298	1.41133	2.01848	2.47232	1.85143	1.73588	2.13102	2.23704	1.83109	1.9837	1.96924	1.93591	1.83331	1.63642	1.74089	1.78899	1.66805	1.71276	2.11106	1.7534	1.94223	1.74309	1.96715	1.84759	2.04377	1.82429	1.52155	1.84952
CLCN3	2.85113	5.53439	6.41189	5.98274	6.87369	7.1889	5.90076	5.20999	5.29749	6.5859	6.63013	5.59155	5.88109	6.2381	5.97871	5.36183	6.0553	6.07844	6.48391	5.70724	5.53205	6.35916	5.94292	5.75853	6.25657	6.42027	6.26987	5.93181	6.30543	6.45607	6.23831	6.2448	5.73026
CLCN4	1.93296	2.16372	1.02383	1.29365	0.865906	1.54647	1.44618	1.20048	0.956536	1.28648	1.07421	2.17049	1.3145	1.09345	0.997151	1.81165	1.19268	1.20343	1.09117	1.21314	0.828089	1.64915	0.94522	1.61272	1.25216	2.34052	1.18542	1.92673	1.28622	1.42089	1.01183	1.69692	2.51626
CLCN5	3.28482	2.40975	3.26541	3.33171	2.91265	2.53313	1.90054	3.57406	2.44238	2.84144	2.36028	4.03209	2.65845	2.39213	2.23766	2.5359	3.58652	2.73639	3.46731	2.89631	2.83287	3.96611	2.38962	2.74711	2.36435	2.53981	2.62776	2.82649	3.27099	2.10826	2.31027	2.28118	3.46636
CLCN6	3.0208	1.94887	1.8447	1.97347	1.95016	1.8003	1.80256	1.92169	2.43281	2.18946	2.00593	2.03262	2.24092	1.75659	1.82732	2.0197	1.79237	1.92914	1.75687	1.89931	1.88459	1.74452	1.95744	2.02016	1.88073	2.01892	1.65221	1.88632	1.82082	1.61137	1.88715	1.88366	1.73491
CLCN7	3.74691	3.21444	3.65579	3.68037	3.25378	3.74054	3.27514	4.06705	3.73258	3.92861	3.68814	3.80186	4.03279	3.72998	3.63292	4.00669	3.63438	3.44094	2.9783	3.36436	3.31857	3.79365	3.46894	3.67551	3.13442	3.56966	3.47337	3.65809	3.75847	3.21736	3.44984	3.5171	3.51688
CLCNKA	5.77502	4.25235	4.04298	4.17071	4.30964	3.93753	3.85997	5.1608	4.5313	4.2201	4.00442	4.22571	4.34784	4.07967	4.18935	4.27593	4.24247	4.38066	3.85154	3.98192	3.98758	3.76956	3.87766	4.48714	4.03206	3.95983	3.93229	4.28751	4.1523	4.14816	4.20722	3.85516	3.76376
CLCNKB	3.97934	2.1005	2.10504	2.20186	2.35004	2.15384	1.84227	3.12721	3.12478	2.21429	1.93286	2.25741	2.56876	2.15338	2.15019	2.68255	2.16062	2.30248	1.90474	1.94805	2.09368	1.84123	2.0759	2.37638	1.81452	2.18391	1.80712	2.11417	2.06384	2.02639	2.06413	1.81646	1.97272
CLU	2.13757	4.12458	2.7587	2.7622	2.33417	2.32512	2.31031	2.17267	2.71015	1.72957	1.75759	2.5691	1.95702	2.16761	3.44471	2.58496	2.50554	2.89903	2.69697	1.87264	2.20889	2.51557	3.34688	1.56489	3.21929	2.15938	2.86877	2.40964	1.67293	2.74233	3.47348	2.123	2.42868
CLIC1	5.92712	9.7289	9.29444	9.28778	9.05193	9.26603	9.23022	8.77959	8.70906	9.70311	9.64208	9.45255	9.01531	9.4032	9.15635	9.14352	9.77384	9.12654	9.32835	9.67245	9.16689	9.70211	9.11917	8.9989	9.35036	9.02446	9.57855	9.58286	9.89241	9.56124	9.18188	9.43647	8.67685
CLIC2	1.76414	1.17551	1.05328	1.08003	0.941643	0.901389	1.05951	1.00292	1.32125	0.764444	0.63379	0.631586	1.21392	1.16769	0.973141	1.04545	1.09998	0.835164	0.722387	0.813253	0.876827	0.745371	1.39095	0.930999	1.2318	0.738402	1.42961	0.920575	0.773652	1.29695	1.86022	2.05667	0.992307
CLK1	3.63765	5.47015	6.50005	6.52146	6.31248	6.17655	5.51939	5.60565	6.59595	6.72234	5.18851	6.03636	5.84989	5.63521	5.10956	5.91801	4.54233	4.717	5.1524	5.15738	5.30956	5.14182	5.58347	5.4077	5.04799	5.47241	4.95663	5.04616	4.98297	4.06563	5.38761	4.55557	4.2435
CLK2	3.88877	5.8175	5.13353	5.83817	5.5206	5.54119	5.29728	5.33595	5.35694	5.93488	5.89646	5.96772	6.03029	5.38816	5.54702	6.16902	5.27762	5.31767	4.41855	5.7373	5.32697	5.12303	5.53508	5.70717	5.43622	5.76353	5.2407	5.54183	4.96398	4.43381	5.25389	5.2691	5.25343
CLK3	4.38593	2.7666	3.08014	2.98536	3.29005	3.09194	2.8012	3.73961	3.76465	3.12668	2.94315	3.21701	3.58489	3.12301	3.15451	3.20687	3.02071	3.15967	2.97975	3.03773	3.14645	2.82465	3.09559	3.30756	2.98491	3.3142	2.95518	3.17107	2.892	3.07383	3.22598	2.89011	2.67668
TPP1	3.83735	2.97947	3.08288	3.00922	3.07932	3.16401	2.99313	3.60616	3.05351	3.41803	3.06337	3.58579	3.15295	3.13227	3.1649	3.21696	3.11692	3.23651	2.58	3.08538	3.27497	2.63273	3.34558	3.06487	3.25001	3.02941	3.69826	3.10114	2.88775	3.15214	3.41024	3.10536	3.51051
CLN3	4.07154	4.34226	4.7301	4.5712	4.22639	4.78922	4.97671	3.66023	4.29077	4.0615	5.52019	4.57088	4.65488	5.27225	4.36128	4.71309	4.62892	4.88817	4.73613	5.27999	4.75661	5.22052	4.51552	4.12496	4.89676	4.65493	4.90377	5.13247	5.7614	5.6333	4.95134	4.19623	4.35385
CLN5	2.4736	3.40235	3.7868	3.8173	3.99784	3.84268	2.96945	2.06308	3.02061	4.35189	3.57883	3.95675	2.39409	2.74483	4.36488	3.211	4.18077	3.58207	3.72799	4.5148	3.98631	4.21192	4.10924	3.35596	3.85172	3.66023	3.56397	3.77767	4.28194	4.18789	3.84602	5.38889	3.59
CLNS1A	3.06586	5.96514	6.65811	6.38977	6.40746	6.18959	6.47877	6.6662	4.96504	6.6127	6.89334	7.16881	6.25281	6.69339	6.4553	5.94438	6.65765	6.68691	6.52645	6.25119	6.87367	6.39216	5.91225	6.46777	6.30653	7.01989	6.71556	5.95873	6.65509	6.82661	5.71004	6.45747	7.78092
CLPS	0.87703	0.726185	0.745222	0.935501	0.666153	0.656514	0.724302	1.70258	0.78697	0.583369	0.619579	0.385899	1.20539	0.726898	0.876758	0.583587	0.524165	0.666494	0.844119	0.779304	0.725619	0.497604	0.561423	0.898446	0.672664	0.74126	0.495463	0.553655	0.698219	0.758199	0.699763	0.525491	0.50808
CLPTM1	3.30031	3.13902	3.52454	3.9379	3.40449	3.79267	3.31291	3.86432	3.13283	3.46128	4.20042	3.86014	3.68591	3.84353	3.77429	3.80832	4.10788	4.28809	3.30842	3.51958	3.05806	4.58798	3.20853	3.04087	3.05015	3.24571	3.46547	3.0111	4.28954	3.4806	3.39941	4.93289	3.83424
CLTA	4.63598	6.60491	6.93088	6.6744	6.86436	6.63974	6.78208	6.33883	6.71177	6.73116	6.81281	7.16353	6.44264	6.78786	6.68677	6.75829	6.70541	6.73639	7.21913	6.79582	7.1187	6.97097	6.79416	6.84398	6.91764	6.75064	6.81616	7.18534	7.19081	7.06214	6.77606	6.60465	6.97183
CLTB	4.39182	6.24793	5.75188	6.14333	6.71388	5.7636	6.62331	4.85396	6.14526	6.44533	6.14139	4.90056	5.67591	6.04415	6.34282	6.09303	6.1786	5.62405	5.62271	6.14649	5.25032	5.28035	6.01566	5.5558	6.2776	5.95096	6.14702	5.87706	5.05474	6.3433	6.51719	5.64887	5.70126
CLTC	3.3697	5.57371	6.08761	6.11083	6.14369	6.23807	6.3693	5.37739	5.49056	5.70842	6.18311	5.68328	5.55743	5.65152	5.85461	5.41531	5.9039	5.94331	6.19988	6.2462	6.48368	6.48515	6.16212	5.85611	6.14785	6.02633	6.09257	5.87432	6.13092	5.75904	6.11411	6.22929	5.65217
CMA1	0.87703	0.599034	0.84364	1.06321	1.06686	0.660589	0.814203	1.37466	1.03772	0.816342	0.517544	0.748855	0.843313	0.760253	0.714394	1.0277	0.960028	0.841651	0.732261	0.851916	0.785391	0.587069	0.857754	0.7777	0.560182	0.842461	0.670452	0.796913	0.874355	0.814627	1.08405	0.621808	0.580691
CCR1	1.43675	1.84355	1.94965	1.74943	1.45047	1.4365	1.31608	0.952075	2.43597	1.17855	1.33487	1.38594	1.96842	1.44033	1.44764	1.89148	1.73557	1.16239	1.35963	1.05879	1.33988	1.45891	1.81906	1.21455	1.92046	1.24035	1.63441	1.63758	1.54291	1.30885	1.5075	1.87477	1.56153
CCR3	3.19217	0.923037	1.14768	1.22027	1.2451	1.0814	1.05501	1.37397	1.03476	1.11699	0.910941	1.02715	1.36805	1.17435	1.05219	1.2782	1.04475	1.15958	1.03008	1.12867	1.18448	0.980352	0.93032	1.23633	1.12036	1.0314	1.01333	1.10849	1.02299	1.109	1.25479	1.05673	1.12795
CCR4	1.56953	0.625123	0.951979	0.792127	0.726373	0.69104	0.619497	1.26329	0.993092	0.585165	0.600927	0.742606	0.832949	0.804888	0.791326	0.910433	0.613572	0.728732	0.645612	0.743855	0.687909	0.700378	0.623237	0.816111	0.728242	0.825334	0.706125	0.90131	0.696938	0.639737	0.680862	0.664837	0.715711
CCR5	2.39474	1.04528	1.08288	1.21727	0.953779	0.830115	0.970478	1.34383	1.4542	0.81197	0.969271	0.887611	1.18369	1.11245	0.965701	1.23077	1.27924	1.01461	0.895221	0.949611	0.862412	0.845911	1.28758	1.22736	1.40502	0.99153	1.16793	0.994995	0.985439	1.19848	1.31436	1.02337	1.05542
CCR6	1.58723	1.13819	1.28198	1.60075	1.05946	1.14752	0.848651	1.17113	1.64405	0.955681	1.86446	1.35639	1.3391	1.27611	1.42902	1.52286	1.22911	1.1024	1.17433	1.30047	1.12921	2.6114	1.43565	0.955675	2.10131	1.08754	2.03147	1.20505	1.23448	1.55191	1.30977	0.934887	1.64441
CCR7	4.23492	2.27495	2.70612	3.95961	2.30793	2.70276	2.13423	2.54294	3.76428	2.22129	2.77008	2.50735	2.98604	2.46298	4.02525	3.01386	2.35055	2.06119	2.14625	2.35008	2.98656	1.92041	2.83265	2.23438	3.98952	1.81392	3.10679	3.0965	2.29219	2.67084	3.79767	2.08278	2.33733
CCR8	2.99652	0.971456	1.19431	0.9058	0.962237	0.972847	0.842768	1.274	1.07442	1.19187	0.796716	0.887251	1.36622	0.876619	0.85985	0.977599	1.00922	1.03521	0.949774	1.00993	0.856633	0.911507	0.955099	1.21319	0.969366	1.09992	0.981151	1.12208	0.822466	0.930555	0.918749	0.88636	0.905309
ACKR2	1.20527	1.33137	0.936953	1.15981	0.982936	0.849341	0.664636	1.29735	1.40517	0.892398	0.781685	1.00065	1.35005	1.04312	0.889418	0.977221	0.774607	0.777687	0.83662	1.4343	0.939627	0.808555	0.870004	0.913773	0.882203	0.997798	0.579683	0.81096	0.799336	0.873452	0.982539	0.813481	0.836717
CMKLR1	3.65421	1.73812	1.91306	2.04526	2.07551	1.95245	1.709	2.34327	2.91976	1.7138	1.65654	1.74534	2.45517	1.86749	1.89239	2.20611	1.83154	1.77248	1.48964	1.6784	1.84948	1.52555	2.06101	1.94184	1.70412	1.64794	1.50862	1.70308	1.61599	1.79854	1.77741	1.64036	1.59728
LTB4R	3.46971	4.56802	2.36287	2.72413	2.0032	1.6091	1.42021	2.291	2.69408	1.81042	1.68284	2.06834	2.36904	1.67534	1.59884	2.13642	1.66549	2.03153	1.48828	1.66939	1.96665	1.91978	1.77373	2.50902	1.66204	1.76052	1.49488	1.93989	1.44291	1.30994	1.86863	1.5463	1.59428
ABCC2	2.2004	1.27374	1.70412	2.41786	1.5971	1.21199	1.26946	1.74763	3.4189	1.78961	2.94049	1.84042	2.22611	1.71028	1.80118	1.60283	3.47382	1.20098	1.41757	1.29605	1.22415	4.53332	1.46465	2.02977	1.61291	1.24723	2.42767	1.48454	1.82025	1.61099	1.44953	1.90793	1.57204
CNGB1	2.33847	1.31226	1.24392	1.27843	1.48881	1.11486	1.12308	1.61317	1.51715	1.51155	1.29338	1.39358	1.62914	1.26094	1.20077	1.37799	1.1406	1.34422	1.2264	1.25156	1.34188	1.1723	1.15301	1.36706	1.31919	1.19826	1.14762	1.30534	1.31698	1.30954	1.27139	1.2035	1.2338
CNGA1	1.88143	0.562165	0.764281	0.635416	0.947956	1.48105	0.636863	0.764941	0.868589	1.43939	0.985832	0.749687	0.753443	0.787768	1.03798	0.878493	0.67765	0.743623	0.754298	0.814107	0.685045	0.745517	0.807825	0.793574	0.904146	1.09664	1.18243	0.831448	0.796298	1.07518	0.877852	0.483047	0.73722
CNGA2	2.8228	1.50415	1.64127	1.7079	1.65919	1.64949	1.35705	1.62539	1.83124	1.737	1.57233	1.55234	1.84001	1.43719	1.61219	1.91825	1.38247	1.43414	1.48544	1.39692	1.40328	1.43635	1.52532	1.67536	1.60745	1.43061	1.45797	1.49081	1.57712	1.58361	1.45514	1.32242	1.45258
CNGA3	2.05467	1.18012	1.279	1.20503	1.48486	1.18085	1.00228	1.32445	1.49499	1.2588	1.2549	1.05955	1.28584	1.26426	1.25352	1.4561	1.19298	1.23084	1.0666	1.06479	1.1496	1.08251	1.12581	1.37153	1.1597	1.15888	1.04497	1.30574	1.11347	1.07383	1.1422	1.15674	0.966357
CNGA4	1.84459	0.595823	0.480178	0.698003	0.655577	0.607605	0.529851	1.02094	0.874362	0.673615	0.801433	0.828924	0.699981	0.489939	0.760804	0.692732	0.57646	0.706458	0.45724	0.641214	0.587308	0.573331	0.538474	0.531317	0.596048	0.728567	0.6104	0.60132	0.70438	0.792239	0.690711	0.644298	0.647723
PLK3	2.9413	3.34256	2.52519	2.50729	2.52142	2.12404	2.37199	1.45992	2.47506	3.55241	2.94764	2.49035	3.47603	2.27207	3.11779	2.92452	2.65635	2.94978	2.39681	2.79561	2.62702	2.35063	2.91287	2.88114	2.73033	2.48397	2.74102	2.63456	2.68927	2.67449	2.83109	3.08084	3.15368
CNN1	2.66545	2.61302	2.80593	1.91395	2.19225	2.45535	1.95629	2.11122	2.30187	2.02852	1.8284	1.64653	3.25808	2.019	2.85651	3.10062	3.35417	2.00748	1.9814	1.93292	2.10582	2.3037	5.03055	1.933	2.809	2.10395	4.09543	2.19405	1.91386	2.63122	4.14268	3.27982	2.47784
CNN2	3.98874	4.53336	4.84151	4.73176	4.49211	4.8053	5.12559	3.76225	4.20044	5.30597	4.73774	5.20898	4.7815	5.27337	3.89335	4.47666	4.81679	4.278	4.34194	4.07178	3.63714	5.21844	5.23111	4.35915	4.62553	4.22875	5.10016	4.3443	5.70048	5.40402	4.37783	4.59246	4.51312
CNN3	2.03803	6.76978	5.14784	6.20511	4.55035	6.07811	6.02564	5.95731	5.22931	6.51776	5.12027	5.69299	6.41134	5.6162	6.30389	5.89231	6.39101	5.97357	6.79406	4.8928	6.90749	7.05959	7.27202	6.83893	6.92703	6.49167	6.95014	6.19016	6.06245	6.60588	6.62303	6.97929	5.87493
CNP	4.56886	3.92727	3.57642	3.82159	3.58575	3.58403	3.63273	4.38614	4.23038	3.55225	3.81658	3.79603	3.91341	3.41634	3.4828	3.8123	3.71901	3.73387	3.62455	3.55241	3.89073	4.00789	3.65618	3.75527	3.81372	3.7913	3.82512	3.73921	3.73322	3.65657	3.57319	3.88143	3.5036
CNR1	2.68878	0.832731	0.947175	1.00753	0.785692	0.745497	0.850508	1.56338	1.38059	0.826947	0.88005	0.999831	1.16216	0.814976	1.31604	1.12172	0.83181	0.812004	0.884152	0.892798	0.723347	0.793194	0.904237	1.07359	0.850225	0.697012	0.921604	0.900381	0.854024	0.952472	0.936797	0.814727	0.844542
CNR2	2.1476	0.755545	1.02252	1.18544	1.19939	1.17965	0.899555	1.65851	2.09854	1.0722	1.00609	1.31268	1.36622	1.23559	0.971231	0.983676	0.885936	0.906465	0.884921	1.21391	1.13214	0.798288	0.742778	1.56729	0.93051	1.26722	1.06258	1.09352	1.25321	0.889657	1.06847	1.05955	0.905309
CNTFR	4.1462	1.89795	2.24037	2.0846	2.82497	2.0303	1.96867	2.62815	3.20928	2.15113	2.07695	2.57833	1.91069	1.88826	2.24037	2.29942	1.95424	2.0367	1.81392	1.85275	1.96912	1.71364	1.83164	2.20176	1.74835	1.97425	1.65699	2.25359	2.05128	1.7097	1.96033	1.95949	1.84092
CNTN1	2.81856	0.822082	0.691167	0.701822	0.751931	0.624029	0.599344	1.15945	1.16812	0.662316	0.602237	0.772488	0.878232	0.729508	0.722147	0.832759	0.585565	0.635881	0.566722	0.626535	0.656873	0.576591	0.658823	0.689168	0.604085	0.731906	0.479044	0.728913	0.619127	0.772319	0.6243	0.630314	0.509254
COL1A1	3.47297	6.18379	3.46305	4.78823	3.39018	4.32217	6.20698	3.19181	2.57313	3.31537	4.23156	2.9019	6.71115	4.50541	3.93548	4.36806	6.15045	3.86666	3.89498	3.73459	4.13788	4.33117	7.75015	2.85337	5.20506	3.36681	5.87857	3.48056	3.48498	4.15679	5.59614	6.49322	5.6723
COL1A2	3.58893	6.7672	4.50621	5.94937	4.18361	5.73051	7.24639	4.03411	2.43782	4.31802	5.29384	3.6166	7.59868	4.65884	5.41505	5.72554	7.22127	4.98097	5.62891	5.39493	5.81783	5.67636	9.22432	4.19431	6.80239	5.03476	7.48125	5.20054	4.94262	6.05568	7.08934	7.47434	6.62743
COL2A1	2.42133	0.935187	0.949701	0.904024	0.910313	0.919879	0.655532	2.91196	1.13761	0.87882	0.649658	1.03501	1.37609	0.857129	0.956274	0.876212	0.604937	0.964078	0.945539	0.554482	0.767373	0.807752	0.765789	1.08067	0.969289	0.964078	0.680961	0.821893	0.75154	0.704617	0.867873	0.567324	0.954385
COL3A1	4.75732	8.82256	6.84605	8.13043	6.58862	7.83967	8.82434	5.87874	4.36963	6.24261	6.96586	5.0493	9.50698	7.50036	7.42488	7.79079	9.20325	6.90813	7.43677	7.09289	7.82442	7.56268	10.8656	6.07534	8.72046	7.20412	9.37889	7.22862	6.83288	8.20441	9.27226	9.47839	8.46341
COL4A1	3.88673	5.97534	5.17194	5.71893	4.95546	5.19227	5.72867	4.54167	3.14198	4.03124	4.8169	3.98264	6.36328	5.49933	5.37449	6.14349	5.55271	4.84833	5.21459	5.30454	5.81602	5.1976	6.49767	4.19731	5.44435	4.87109	6.17871	5.44348	5.36531	4.91867	6.23182	5.32901	5.76224
COL4A2	4.0359	6.79387	6.19326	6.73663	5.93874	5.92612	6.79096	5.3125	4.45074	4.59826	5.83732	5.1896	7.25455	6.15	6.34155	7.16457	6.62811	5.52231	6.11632	5.98291	6.93563	6.38386	8.14659	5.30089	6.53438	6.27091	7.40601	6.40906	6.23455	6.2455	7.41405	6.37053	7.03643
COL4A3	1.49233	1.00076	0.866562	0.905009	0.652137	0.712646	1.07546	0.801992	1.61246	0.538532	0.581698	1.21188	0.682831	0.834364	0.81886	0.959007	0.567994	0.61295	0.732399	0.569658	0.724383	0.516679	0.808218	0.782114	0.828634	0.606042	0.739549	0.846039	0.537175	0.711042	0.894806	0.785044	0.604122
COL4A4	1.27205	0.846895	0.775896	0.818854	0.61486	0.789134	1.53338	0.60202	0.833065	0.72717	0.573794	0.750556	0.819424	0.870479	0.967175	0.932411	0.656616	0.563337	0.570365	0.632943	0.818593	0.472474	0.99119	0.636868	0.816995	0.741352	0.593311	0.745302	0.593136	0.495908	0.885103	1.70327	0.595842
COL4A5	1.03223	1.83589	1.22854	1.21659	1.07256	1.30908	0.864231	0.90502	1.09099	0.953323	1.24453	1.06285	1.1957	1.09767	1.21286	1.23289	1.28883	1.23282	1.07867	1.16445	1.59236	1.28234	1.12907	1.10536	1.12257	1.07617	1.30895	1.52449	1.50669	1.17159	1.44682	0.795828	1.59293
COL4A6	2.8823	1.09691	1.20761	1.18377	1.16451	1.16059	1.02899	1.31608	1.39887	1.1465	1.03621	1.21559	1.43636	1.05669	1.09768	1.36122	1.22724	1.2147	1.18462	1.11493	1.40052	1.11528	0.99988	1.25455	1.11259	1.11567	1.15824	1.25416	1.29013	1.1987	1.23844	0.990053	1.22695
COL5A1	3.48486	5.46329	3.55471	4.73544	3.01501	4.22178	5.35274	2.654	2.49687	3.24076	3.9384	2.51474	6.27634	4.01279	3.99475	4.59836	5.8419	3.65853	4.28487	4.02512	4.41955	4.05703	8.21173	3.03739	4.96478	4.11794	6.23439	4.39665	4.07387	4.53591	5.42564	5.97863	5.71526
COL5A2	3.04624	3.8281	2.64402	3.56199	2.57755	3.04603	4.06963	2.39017	1.9125	2.17238	2.97051	2.29104	4.18397	3.19142	2.9028	3.36129	3.77303	2.6832	3.06133	2.86927	3.30154	3.18987	5.35394	2.46193	3.65504	2.66473	4.05539	2.91474	2.93958	2.97083	3.84183	3.99151	3.74648
COL6A1	3.2075	5.01439	3.70377	4.02535	3.48283	3.62516	4.70862	3.08076	2.99664	3.27802	3.54955	2.99901	4.87124	3.5289	3.56977	4.05807	4.35195	3.35763	3.34217	3.13531	3.62272	3.31641	5.95478	2.99473	3.97181	3.27933	4.4082	3.62286	3.43349	3.58485	4.5821	4.64904	4.18126
COL6A2	2.87641	3.03808	2.64503	3.01585	2.68338	2.65069	3.09033	2.9078	2.81227	2.24105	2.65107	2.45696	3.87815	2.52676	2.93563	3.31043	3.22843	2.70146	2.42532	2.49465	2.64042	2.32077	4.09587	2.62967	3.04081	2.53461	2.9661	2.67389	2.44639	2.92755	3.36137	3.19414	2.87986
COL6A3	3.70239	6.32625	4.75756	5.72761	4.57012	5.34458	6.08984	4.06253	3.00708	4.09773	5.01208	3.79855	6.81865	5.03447	5.36183	5.26858	6.1316	4.94798	5.17552	5.10358	5.30472	5.16745	7.67226	4.0652	6.01719	4.92476	6.57005	5.26232	5.04131	5.475	6.35365	6.47586	6.10184
COL7A1	4.01214	6.92237	4.65452	5.50668	5.03867	4.74738	5.64178	4.06147	4.38741	4.6766	3.78295	4.73159	6.33881	4.81726	4.36362	7.01704	5.2872	3.73747	3.98079	4.06215	4.22364	3.87871	7.78335	4.81738	4.91229	5.74949	5.8924	6.50592	3.80188	4.00213	7.12199	6.98594	4.34954
COL8A1	1.70283	2.15271	1.4588	1.77008	1.92733	2.06807	1.99264	1.70928	1.73325	1.43262	1.59052	1.22168	2.62595	1.35739	1.6267	2.02794	2.45203	1.15402	1.30063	1.19098	1.39312	1.79694	2.99619	1.13208	1.66429	1.95934	2.30891	1.68741	1.45581	1.99064	1.96634	2.31407	1.97948
COL8A2	3.33035	1.59744	0.892858	1.1685	1.14395	1.245	1.23138	1.51956	1.45847	0.88178	1.0491	1.35249	1.76114	1.24315	1.14535	1.45049	1.44774	1.07388	1.07915	1.15182	1.11836	1.04101	2.64309	1.4428	1.33119	1.103	1.2776	1.06576	1.24368	1.29261	1.19534	1.37718	1.28229
COL9A1	2.53233	1.18668	1.31581	1.69905	1.39707	2.0661	1.15965	2.02381	1.77197	1.92863	1.56255	1.40571	3.37646	2.09063	1.76144	1.93395	3.08247	1.66933	2.1398	1.5484	1.5601	1.58056	3.46996	1.48844	1.29808	1.55239	2.79972	1.85902	1.755	2.21771	1.675	1.06115	1.67861
COL9A2	2.88842	1.42774	1.72728	1.55789	1.56901	2.01954	1.3799	1.90597	2.25513	1.62198	1.45	1.75479	1.7759	1.63734	1.51913	1.96018	1.73613	1.62933	1.31932	1.41428	1.24841	1.6293	1.35866	1.93797	1.51079	1.58563	1.45625	1.67083	1.37427	1.26005	1.38565	1.72606	1.38565
COL9A3	2.10202	4.73046	2.78531	2.04995	4.4843	3.65878	2.26104	3.68907	2.34004	6.29274	2.37185	3.54989	3.08884	3.95175	5.53902	2.80771	3.6006	1.42496	1.87046	2.5074	2.76131	3.79382	2.05701	2.4842	0.684028	2.54829	3.13125	2.76351	1.94329	3.13923	1.97992	2.03095	1.61399
COL10A1	1.23155	1.80234	0.791964	0.836263	0.82886	1.51763	3.42536	1.18795	1.36516	0.714719	0.633919	0.855386	3.79047	0.823485	0.959524	1.06231	1.99376	0.723955	0.554159	0.67439	0.776139	0.717415	6.15914	0.872058	3.55688	0.887233	3.21408	0.889263	0.641275	1.61795	1.4294	5.35505	2.58328
COL11A1	2.23453	4.01166	1.09194	1.77796	1.20574	2.2087	3.51953	1.45548	1.3542	1.75318	1.45345	1.31481	4.78103	1.5416	1.4086	1.77114	4.22069	1.43415	1.4242	1.59683	1.52514	2.4114	6.52789	1.11804	3.1795	1.5125	4.22422	1.3634	1.19936	1.65179	2.57911	5.38924	3.62692
COL11A2	2.88325	1.43525	1.79175	1.69643	1.54766	1.54112	1.59372	1.67464	1.79808	1.70059	1.6769	1.96124	1.8634	1.66966	1.62828	1.85032	1.48156	1.60057	1.41103	1.69768	1.38146	1.46518	1.3496	1.61991	1.6995	1.58714	1.5065	1.52621	1.68497	1.58339	1.65495	1.51259	1.6187
COL12A1	1.9025	3.06569	2.07422	2.42431	1.83515	2.71617	3.32685	1.92161	1.2715	1.84754	2.50313	1.97229	4.184	2.31732	2.25305	2.77016	3.31186	2.13692	2.50239	2.29378	2.60916	2.80473	5.13725	1.61359	2.91218	2.35059	3.64522	2.6849	2.41235	2.36347	3.28985	3.75706	3.4924
COL13A1	2.40447	3.08454	2.25362	3.10668	1.84367	1.96642	1.91478	2.11742	1.865	1.921	1.79518	2.07045	2.48367	1.83924	2.05998	2.45518	1.86842	1.75337	1.84784	1.68282	1.99583	1.69418	3.13386	1.67243	2.4169	2.05376	2.32355	2.33597	2.28141	1.72117	2.42883	2.17429	2.03053
COL15A1	2.32244	6.87688	6.33832	5.64773	5.18431	5.14923	6.97299	4.37155	2.0019	3.68768	5.13312	2.96322	6.16206	5.52085	5.93843	6.48442	6.79391	4.34161	5.43887	4.96485	6.37666	5.07364	8.71462	3.47134	6.50657	5.15799	7.20258	5.99664	5.5512	5.82211	7.85482	6.92543	6.53956
COL16A1	3.31076	5.59504	4.19821	4.41847	3.73377	4.54259	4.60162	4.46511	4.2962	4.42195	3.48752	4.97211	5.4606	4.0556	3.58546	4.73109	4.97697	3.70565	3.45331	6.98794	4.34152	3.54972	6.94209	5.62291	4.69809	4.20082	4.6327	5.45066	3.5377	4.46739	5.54672	5.36844	4.49563
COL17A1	2.37465	6.31463	6.61008	6.45264	7.75275	6.12494	2.02341	3.95863	6.64781	8.10804	6.21188	5.79881	6.29825	6.59837	6.85334	5.9623	7.83668	5.83519	6.65918	7.01646	5.21274	3.9022	5.70601	7.77562	6.8422	5.66578	7.28899	5.30808	4.44625	6.77231	6.26464	7.57973	7.90161
COL19A1	2.26938	0.748929	0.781049	1.02416	0.63705	0.857286	0.734538	1.18225	1.28961	0.89875	0.750816	0.850438	1.37016	0.73609	0.734457	1.03611	0.628616	0.828682	0.676537	0.815972	0.803061	0.654391	0.84021	1.05612	0.970314	0.715088	0.623601	1.0521	0.900257	0.85821	0.854681	0.731524	0.76645
COMP	2.01617	5.67513	1.07418	1.38089	1.11936	2.12814	1.44907	2.79772	1.60942	1.38701	1.29888	1.33487	2.73418	1.00886	1.385	1.69966	1.67752	1.643	1.11433	1.16152	1.17379	1.47413	1.72741	1.35326	1.23178	1.38701	1.68403	1.51694	1.19457	1.21623	1.2168	1.05955	3.29641
COMT	3.65899	5.05868	4.81764	4.62099	4.96083	4.42714	5.63736	5.24812	5.10094	5.37948	5.72186	5.39407	5.14113	5.80505	4.80755	4.93402	5.21081	5.34397	5.76112	4.67441	5.40504	6.04068	4.99164	4.94431	5.25491	5.23462	5.43221	4.72129	6.09178	5.76631	4.77506	5.27191	5.35491
COPA	2.77497	4.61119	3.81561	4.14807	4.19366	4.4941	5.60111	4.17846	3.28811	4.51914	4.54376	4.49786	4.07868	4.34357	4.23066	4.51667	4.37007	4.17315	4.14996	5.08813	4.31085	4.51552	4.53774	4.18284	4.45041	4.50851	4.49051	4.40809	4.53872	4.28333	4.56608	5.21126	4.08036
COPB1	2.70668	4.15672	4.41386	4.60761	4.28418	4.74258	4.19068	4.65276	4.32766	4.35976	4.742	4.73385	4.28474	4.63558	4.11256	4.24008	4.25052	4.25995	4.27563	4.52503	4.29165	4.14269	4.37693	4.29253	4.5691	4.41113	4.43947	4.82794	4.45958	4.23288	4.36332	4.51972	4.30296
KLF6	2.79728	4.54431	4.84879	4.90272	5.47807	4.42719	4.3349	4.11804	4.77144	4.73669	4.23193	4.11358	4.42867	4.65266	5.23702	4.91475	5.20857	5.04846	4.48149	4.3342	4.45272	4.02222	5.14482	5.15167	4.7328	5.13868	4.72604	4.41538	5.07781	4.3355	5.47183	3.60559	5.05723
SLC31A1	2.35834	3.61007	2.98256	3.13822	2.59701	3.3705	3.90934	2.37664	2.59209	2.12091	3.80188	3.03337	2.99485	3.11942	2.99864	2.70083	2.96796	3.07415	4.47815	3.99031	3.63202	4.11032	3.52515	2.95859	3.53015	3.25042	3.5829	3.00846	3.69362	3.26779	3.54175	3.97072	3.64563
SLC31A2	3.06249	2.57701	1.89746	2.00106	1.91427	1.99447	1.8881	2.40439	2.57137	1.80545	1.90495	1.79681	2.58735	1.88835	1.82728	1.77402	1.99334	1.94602	2.17831	1.95867	2.09191	1.57574	2.28578	1.85984	2.39364	1.85858	2.22689	1.92094	2.11364	2.26281	2.43514	1.84462	2.39137
CORT	1.74833	1.0136	1.21107	1.13987	1.157	1.08138	1.24074	1.5089	1.49039	1.14019	1.38796	1.34529	1.67089	1.33855	1.05102	1.24926	0.940839	1.59321	1.41708	1.244	1.15654	1.06912	1.12645	1.35326	1.02144	1.22441	1.12734	1.54426	1.21421	1.1596	1.20774	0.748178	1.09317
MAP3K8	1.9032	1.66265	1.83796	1.67521	2.40013	1.46411	1.08109	2.22359	1.60187	3.06976	1.80921	1.74957	1.59053	2.48249	1.78591	1.91545	1.97021	1.73699	1.22468	1.78078	2.81616	1.71437	1.53204	1.74923	2.7519	1.58998	2.43195	1.50897	1.60088	1.59459	1.99045	2.60228	5.06408
COX4I1	4.79234	6.49227	6.77201	7.12959	6.73403	6.61208	6.97851	6.60744	6.64593	7.02733	6.65897	6.96836	6.73316	6.97563	7.08114	6.93967	7.01318	7.11233	6.88701	6.88145	7.49377	7.42618	6.86108	7.13567	7.07172	7.29055	7.02701	7.36112	6.99488	6.88854	7.14818	6.89915	6.809
COX5B	5.91188	8.62217	8.42823	7.62737	8.4986	9.03331	8.8504	8.18105	8.10332	8.21904	8.71144	8.89513	8.54073	8.62559	8.38034	8.63982	8.67737	9.21667	9.14174	8.40125	9.00198	9.1654	8.19134	9.09522	8.86592	8.67098	8.6717	8.93251	8.84528	8.87877	8.71219	8.94526	8.70688
COX6A1	5.36036	5.74034	5.95509	6.06146	5.96516	6.10672	6.00633	6.05226	5.8706	5.96799	5.74476	5.84153	6.1773	5.79469	6.06484	6.14242	6.08653	6.18687	6.04843	5.78494	6.10129	5.89356	5.85555	6.15148	6.1321	5.96949	5.80463	6.18887	6.11037	5.90321	6.03777	5.95972	5.80777
COX6A2	3.9954	2.16048	2.4758	2.28242	2.38139	2.42902	2.15708	2.70173	2.42462	2.35751	2.13442	2.40601	3.18971	2.24627	2.54618	2.6788	2.33254	2.58239	2.17682	1.97287	2.10075	2.04348	2.15811	2.43205	2.16404	2.3776	2.0882	2.37773	2.3776	2.04098	2.02646	2.22305	2.31242
COX6B1	6.71267	8.84166	9.53542	9.58377	9.52589	9.38948	9.37654	9.29828	8.62984	9.21764	9.43734	9.56023	9.16151	9.48968	9.49263	9.34354	9.69394	9.70933	9.32077	9.39171	9.38428	9.65613	9.13845	9.41806	9.31796	9.45923	9.39087	10.3855	9.80462	9.62006	9.37122	9.55279	9.70444
COX6C	4.35082	6.59507	6.60791	6.13506	6.60413	6.5802	6.62084	6.14875	5.49529	6.60669	5.99314	6.6562	6.43047	6.26897	6.26094	6.35255	6.24066	6.38606	6.7804	6.23429	6.39833	6.31603	6.09342	6.50281	6.37571	6.37267	6.20682	6.62588	6.34129	6.39262	6.33002	6.64152	6.59951
COX7A1	2.72325	4.30662	3.31439	3.52999	3.09531	3.04511	3.41311	2.89362	2.9138	1.88549	2.58746	1.93366	4.26868	2.73194	3.44397	4.12738	4.0363	2.30023	2.67246	2.75168	3.51456	2.50669	5.96899	2.31364	3.46169	2.50667	4.0337	3.04001	2.53951	4.11933	4.751	3.68383	3.54361
COX7A2	5.26527	7.2452	7.21165	7.19533	7.1875	7.67079	7.50409	6.72633	6.71387	7.16076	7.16253	7.41753	6.67323	7.33746	7.30903	7.22236	7.3916	7.49478	7.47557	7.3536	7.54077	7.41354	6.88279	7.20338	7.55118	7.58919	7.2913	7.17285	7.41508	7.4332	7.30425	6.89275	6.9868
COX7B	6.11824	8.37604	8.87473	8.93288	8.7604	9.21583	8.75067	8.54704	8.01004	8.47169	8.50742	8.82449	9.37299	9.02987	8.59113	8.52682	8.94802	9.21534	9.30642	8.68724	9.35242	9.19062	8.47738	9.22008	8.97879	9.07862	8.72888	9.07014	8.84942	8.89486	8.94154	8.95464	9.33971
COX7C	8.04627	9.29474	10.0276	9.5377	9.99625	9.97381	10.0084	8.36999	9.87512	9.66898	9.83092	9.6477	10.1051	9.40357	10.1156	9.89407	10.1436	10.0195	10.2519	9.7963	10.16	9.90072	9.93599	10.0891	10.224	10.3508	9.82335	9.97582	10.0201	9.97768	10.165	10.0349	10.0806
COX8A	6.95928	8.4938	8.96956	9.01338	8.88717	9.11271	9.14727	8.69101	8.57937	8.57992	9.05999	8.57026	9.02922	8.81693	9.22697	8.85159	9.02102	9.29948	9.36296	8.84315	9.5116	8.81538	8.92032	9.15914	9.35648	9.25115	9.34648	8.93094	9.0853	9.4989	9.34883	9.12245	9.2133
COX10	3.12901	2.09347	2.47218	2.52062	2.40945	2.45536	2.69459	2.3063	2.69875	2.2439	2.80612	2.40969	2.38239	2.22256	2.48585	2.26758	2.5373	2.61147	2.53756	2.22959	2.43892	2.79048	2.1129	2.49655	2.40955	2.16153	2.16421	2.56845	2.18621	2.48122	2.52616	2.57724	1.99313
COX11	2.41974	3.14883	4.40815	3.55176	3.38911	4.44165	4.75061	3.16614	2.40027	2.53085	3.9783	3.60016	3.23847	3.25866	4.31871	3.03786	4.03011	4.37221	4.59153	4.6386	4.71095	4.37867	3.71907	3.7903	4.5325	4.11632	3.94696	4.11739	4.38169	3.87415	3.54603	4.13327	3.82084
COX15	2.81792	2.48391	2.69414	2.75819	2.62691	2.74878	2.83939	2.32884	2.73058	2.83893	3.09847	2.62873	2.62946	2.55123	2.79417	2.41906	2.46375	2.34197	3.05536	3.09848	2.69705	2.49136	2.47384	2.73416	2.79996	2.43903	2.75726	2.83864	2.74813	2.65521	2.53421	3.00791	2.58776
CP	1.87934	6.0136	0.757054	0.722265	0.812905	0.71358	0.65174	1.21263	1.11585	0.65501	0.681413	0.843112	1.00895	0.899116	0.951692	0.948852	0.635584	0.656737	0.716766	0.755656	0.679949	0.687406	0.935723	1.03604	0.736743	0.707976	0.806331	0.883245	0.734943	1.0857	1.40697	0.850566	0.713695
CPA1	2.60858	1.4336	1.62511	1.55419	1.73078	1.38886	1.24931	1.82357	2.14557	1.7455	1.67791	1.49429	1.91262	1.49388	1.58205	1.59803	1.40445	1.51377	1.53251	1.44458	1.28711	1.37594	1.19054	1.68716	1.73562	1.39949	1.28806	1.5866	1.62345	1.43349	1.37478	1.40738	1.33058
CPA2	2.6252	1.00977	0.999895	1.11323	1.03763	0.836592	0.835189	1.36103	1.12201	0.850619	1.02377	0.838207	0.943013	0.987835	0.944782	0.874434	0.838607	0.968529	0.883994	0.824365	0.712954	0.857482	0.882819	1.11418	1.12791	0.988998	0.85659	1.05252	0.877763	0.902919	0.822874	0.807583	1.01352
CPA3	2.90983	1.11213	1.52854	1.88834	1.00991	1.95749	1.14878	1.20691	1.58814	0.996178	1.22055	1.1826	1.81797	1.09642	2.27583	1.70516	3.20267	3.00646	3.81396	2.70487	1.31721	0.92707	4.8248	1.08067	3.42656	1.55684	4.87849	2.73745	1.21751	4.70829	5.21497	1.34632	1.99315
CPB1	2.09143	0.720113	1.00138	1.00681	1.01663	0.81243	0.881128	1.00787	1.25483	0.95683	0.972391	1.39451	1.05478	1.00953	0.755226	1.03412	1.04786	1.25473	0.75186	0.950576	0.942911	0.817972	0.92499	1.33682	1.03251	0.98544	0.807728	1.06063	0.835204	0.935724	1.03249	0.929502	0.843496
CPB2	2.20141	0.295516	0.499844	0.352492	0.564248	0.5376	0.38362	0.480965	0.78697	0.619696	0.582832	0.854028	0.668408	0.663031	0.619699	0.58259	0.553327	0.582336	0.677651	0.436602	0.688169	0.5376	0.659457	0.816221	0.501842	0.58184	0.520025	0.699443	0.487153	0.563695	0.519777	0.540749	0.51181
CPD	2.06709	3.41037	4.73652	4.28895	4.04613	4.7695	3.81128	4.10938	2.73704	3.13843	4.18182	3.5685	3.67316	3.3084	4.0141	3.43398	4.40817	4.20414	4.62231	5.47001	4.82502	4.67223	4.31676	3.61671	4.07704	4.55199	4.79925	4.36561	4.3203	3.9831	4.60027	4.20923	4.13372
CPE	1.99524	2.8714	5.26635	3.03714	2.12203	2.9811	4.63547	1.26663	1.32245	1.54608	1.4661	2.54045	1.73412	1.87307	2.56547	1.80498	5.06321	4.75557	3.70966	1.28206	3.88144	1.13423	5.71454	4.19015	4.58833	3.71093	3.84848	3.20212	4.8272	4.88303	6.11269	1.88533	1.98666
CLDN4	4.68605	7.31128	7.79365	8.49532	8.21996	8.58215	7.4592	7.93356	7.90078	7.84636	8.09606	8.65258	7.06093	8.34915	8.58811	8.21873	8.74017	9.00137	8.50731	8.20831	8.5013	8.8846	8.32558	8.62761	8.68591	8.29422	8.66983	8.40974	9.50034	8.72044	8.73318	7.43365	8.91621
CLDN3	2.74742	5.28528	8.63203	9.05192	8.8269	9.22782	6.81864	7.69549	8.85597	8.38048	7.34576	8.92836	8.04749	8.50149	8.64871	8.71481	9.0161	8.99908	8.85833	8.0415	8.29818	8.61841	8.1644	8.42148	8.5729	8.31048	8.37111	8.35844	8.96997	8.14387	8.40805	7.26953	8.93632
CLDN7	3.85743	8.78439	8.33548	8.38135	8.75967	8.60331	8.46251	6.75931	8.44442	7.2724	8.46135	7.94392	7.905	7.85997	8.44639	8.61522	8.2439	8.14926	8.37344	7.64922	8.03707	7.99293	8.40424	8.22922	8.60831	8.48909	8.41025	8.68998	7.78986	8.3814	8.82558	8.52982	7.56352
CPM	2.20972	2.0618	2.24064	2.13417	2.88061	2.5166	1.64104	1.58388	2.81173	1.33745	1.37284	1.34134	1.62805	1.66249	2.865	2.15967	2.39327	1.69625	2.12375	2.0792	1.91178	1.2312	3.51981	1.07044	2.99675	2.02405	2.66788	2.06688	1.66913	2.77547	3.56625	2.60679	3.27875
CPN1	3.46623	1.67414	1.64253	2.11416	2.08859	1.57423	1.44558	1.98828	1.91847	1.52745	1.63428	1.78134	1.90175	2.15501	1.66613	1.74379	1.65487	1.82589	1.45555	1.52637	1.75017	3.78509	1.50557	2.0706	1.56759	1.53684	1.85793	1.74036	3.14667	1.80972	1.74751	1.51435	1.46769
CPN2	2.82639	0.848086	1.01846	1.08563	1.157	0.925859	0.760244	1.57735	1.97539	0.971192	0.985906	1.14444	1.14143	0.803736	1.05593	1.29331	0.942592	1.12305	0.908038	0.800441	0.792767	0.788443	0.800202	1.0548	0.951306	1.07659	0.681691	1.04043	0.821533	0.934996	0.766613	0.87584	0.709922
CPOX	2.14193	2.85342	3.27926	2.98903	3.04019	3.63296	4.32596	2.9229	2.62826	3.48501	3.93931	3.58702	2.90743	3.35548	3.35891	3.44616	3.12572	3.74693	3.90366	4.08299	3.75288	3.7168	3.17516	3.65113	3.42836	3.22492	3.64585	3.38681	4.03913	3.41701	3.27748	3.73274	4.2118
CPS1	1.95589	1.11539	1.12131	1.16206	1.13054	1.09218	0.881937	1.36874	1.34801	1.33928	1.48923	1.25712	1.483	0.988954	1.06615	1.07098	1.23023	3.54781	1.0742	0.938513	1.01822	0.956766	1.05812	3.34809	3.39393	1.10678	1.0469	1.01321	1.05749	0.923092	1.04492	0.972087	4.08227
CPT1A	2.66869	4.03461	5.66041	4.76196	4.84185	5.36586	3.35545	4.89622	4.13885	4.96097	4.28471	3.75113	4.85467	4.47456	4.65994	4.38512	4.43936	4.81763	4.38441	4.42238	4.73174	4.58273	5.02792	4.43104	4.83256	5.13905	5.13458	4.09047	4.54978	4.88161	5.02233	4.76641	4.79762
CPT2	3.49666	4.34737	3.02124	2.90464	3.40576	3.73307	4.22636	2.74402	3.49796	3.77565	4.36591	2.65502	3.55056	3.10387	3.85123	3.25715	3.27587	3.44255	4.57003	4.32028	3.7105	3.82208	4.07667	3.13672	4.23819	3.72124	3.99651	3.43153	3.63823	4.19156	4.16744	4.12752	2.85203
CR1	2.39868	0.689436	0.586523	0.953269	0.923796	0.707855	0.689869	0.87717	1.37647	0.862081	0.781121	0.677791	0.881876	0.787939	1.26	1.03064	0.91104	0.818668	0.682013	0.86305	0.889681	0.583004	0.919287	0.953221	1.24863	0.727356	0.834577	0.846416	0.718629	0.831995	1.17831	0.90554	0.593678
CR1L	1.94254	0.827347	0.791674	0.807397	0.948309	0.839474	0.780051	1.2085	0.922306	0.808424	0.736792	0.860658	1.22512	0.862086	0.802846	1.18141	0.856863	0.913353	0.854679	0.771331	0.754254	0.905903	0.82143	0.856974	0.848685	0.77789	0.721953	0.758115	0.800743	0.969396	0.736913	0.78328	0.727748
CR2	2.32804	1.21733	1.3866	1.80712	1.09577	1.79401	1.43549	0.853628	3.58856	0.868669	1.46008	1.13528	1.44368	1.38371	4.4184	1.34928	1.33974	1.18416	0.877528	1.73312	1.6664	0.94134	1.48167	1.17249	3.40398	1.17474	3.05502	1.64752	1.08773	1.55549	2.28038	0.814392	0.892564
CRABP1	1.58743	1.79952	1.16955	1.1758	0.987688	1.12297	1.0178	1.89433	1.32756	1.2226	0.905792	1.12761	1.27385	1.07145	0.958287	1.40593	0.939406	1.2613	0.951463	0.979616	0.938794	1.2627	0.835644	0.844172	0.841064	1.0558	1.51961	0.850918	1.20147	0.849976	1.3069	1.00517	0.930007
CRABP2	2.48686	3.28078	1.1156	1.11865	1.17085	1.09218	1.19456	1.55622	1.48664	1.20784	1.15445	1.28724	1.66156	1.02984	1.63896	1.29154	1.08454	1.10168	1.58482	1.01685	1.31663	1.06471	1.44258	1.04175	1.11544	1.06747	1.00199	1.11044	1.04371	1.10362	1.05443	2.45481	1.18878
CRAT	6.06597	5.25419	5.03947	5.32466	5.54606	4.98917	5.54239	5.29687	6.19664	5.54205	5.81585	4.80564	6.00557	6.21921	6.0208	5.81429	5.21152	5.47237	5.02476	5.25551	5.65703	4.63038	5.6445	6.18065	5.37194	5.09432	5.14221	5.43357	4.57594	5.82965	5.56684	5.04099	5.26661
CREB1	2.79412	3.60566	3.76684	3.49562	3.64304	3.85324	3.6051	3.28796	3.08416	3.44632	3.27326	3.51513	2.96318	3.48724	3.09901	2.87195	3.23918	3.70098	3.84877	3.65299	3.85352	3.95032	3.64034	3.27612	3.227	3.48282	3.77327	3.36385	3.7519	3.23087	3.40147	3.59123	3.50422
ATF2	2.19089	2.25821	2.43207	2.22459	2.35083	2.38367	2.59632	2.54899	2.05788	2.22922	2.20707	2.41586	2.1464	2.2633	2.31167	2.27464	2.07877	2.47556	2.52003	2.62892	2.90005	2.35031	2.30003	2.5096	2.40322	2.40275	2.47499	2.36538	2.19998	2.31748	2.18834	2.48487	2.37331
CREBBP	3.45943	3.80248	4.18842	4.21666	4.09422	4.15681	4.00894	3.85508	4.30393	4.35281	4.03546	3.59499	3.70633	4.00599	4.19086	4.24839	4.02089	4.02963	4.07451	3.95394	3.90621	4.23164	4.32197	4.168	3.65311	4.10617	4.08433	3.94297	4.10286	3.86509	4.15888	3.9819	4.27869
ATF6B	4.52462	3.60495	3.79824	3.92033	3.68342	4.00399	3.44834	3.83036	3.88088	4.16318	3.47776	3.8905	3.83132	3.68866	3.74556	3.73954	3.92912	3.8379	3.18224	3.66676	3.94321	3.60036	3.69536	3.88567	3.66629	3.63445	3.93165	3.78651	3.9652	3.63496	3.47595	3.87221	2.91057
CREBL2	3.00289	4.3218	4.21963	4.16773	3.49503	4.27923	4.17211	3.82927	3.33708	4.52848	4.02607	4.31113	3.26019	4.17409	4.37393	4.20712	4.06994	4.14456	4.74209	4.55766	3.97769	4.66906	4.54406	3.90694	4.45992	4.28367	4.64881	4.27186	4.55112	5.1481	4.67235	4.15855	4.19315
CREM	2.6228	2.18767	1.94255	2.20474	2.0066	1.85926	2.01987	2.28518	2.03543	1.87106	2.0353	1.78469	1.97757	2.15014	2.26362	2.10437	2.43686	2.12597	1.87979	2.45677	2.33883	2.16432	2.38883	1.98431	2.42571	1.82468	2.31752	2.09991	2.33475	2.17143	2.70685	3.26922	2.28409
CRH	2.85689	1.07356	1.36265	1.34481	1.47001	0.956357	0.909594	1.71134	2.09854	1.09674	1.55047	1.46246	1.27399	1.65547	1.00445	1.45838	1.33137	1.28818	1.21112	1.03358	1.41257	1.26145	0.815468	1.38932	0.983559	1.32483	1.10161	1.53386	1.11465	1.11083	1.08615	1.18394	1.07325
CRHBP	2.25595	0.570462	0.794179	0.707485	0.754038	0.801933	0.801546	1.67208	1.08304	0.856632	0.615413	1.33249	0.766931	0.899351	0.978941	1.0717	0.90799	0.848353	0.759983	0.698466	0.620796	0.732012	0.811463	0.917409	0.656275	0.80796	0.642884	0.785726	0.897983	0.803417	0.889132	0.623638	0.760138
CRHR1	2.6681	0.816048	0.980304	1.08592	1.04914	0.761155	0.899555	2.21518	1.93414	0.852725	1.01845	1.34507	1.20355	0.881787	1.08545	1.73175	0.967796	1.00465	0.83852	0.886669	0.84727	0.803875	0.739028	1.59795	0.786756	0.936129	0.795742	1.02909	1.17703	0.958352	1.04914	0.658006	0.916968
CRHR2	2.66201	1.24503	1.4509	1.34484	1.45736	1.3552	1.38072	1.91995	2.33707	1.52886	1.43279	1.60876	1.35287	1.65579	1.37997	1.73946	1.51557	1.53501	1.43196	1.40693	1.54527	1.40286	1.37243	1.78505	1.52845	1.33198	1.1754	1.42848	1.46985	1.44277	1.43603	1.32559	1.30966
CRIP1	3.78181	8.5618	6.71946	6.08219	7.67741	5.98701	8.52975	3.94267	5.43983	6.75134	8.37464	4.16705	6.52066	6.40065	6.66506	6.25129	6.56979	7.71508	5.36111	6.20287	5.88775	4.60721	7.24579	4.63581	6.91772	5.7238	7.3139	5.39799	5.24331	6.73603	7.2439	5.89662	7.17516
CRIP2	5.47037	4.07219	3.80532	4.12291	3.88701	3.63489	5.58023	3.97156	4.07336	3.66547	3.96378	3.50468	4.40493	3.73969	4.08332	4.4856	4.26098	4.09011	3.82843	3.50049	3.94999	3.51597	4.87694	3.6376	3.90528	3.78397	4.5539	3.959	4.2415	4.09145	4.62179	4.61101	3.93933
CRK	3.01876	5.00106	3.54245	3.40817	3.60011	4.09177	5.36971	3.32484	3.08373	2.88498	4.44858	3.46075	3.98104	3.66083	4.33541	3.91228	4.27608	4.12788	5.05855	4.48342	4.32696	5.13437	4.90485	3.77921	5.05483	4.20938	5.38681	4.53304	4.58755	4.60584	5.29129	5.20863	4.02008
CRKL	3.34503	2.89564	2.93943	3.06193	2.9703	3.07895	3.40904	3.03714	3.16745	3.39821	3.45964	3.50526	3.10746	3.57036	3.04155	2.97461	3.08864	3.35674	3.55276	3.36154	3.60874	3.90865	3.27248	2.96332	3.49692	3.07	3.33548	3.19418	4.02924	3.5049	3.13188	3.36856	3.53648
CRMP1	2.95439	1.30444	1.58804	1.54844	1.51705	1.44335	1.21962	1.88408	1.97835	1.49242	1.34367	1.72501	1.93854	1.64593	1.61534	1.70219	1.41063	1.53047	1.67956	1.46974	1.64283	1.37882	1.75849	1.51807	1.40611	1.64408	1.46017	1.67182	1.6226	1.49671	1.68149	1.21114	1.76046
CRP	2.16391	0.971778	1.0802	0.990423	0.740471	0.874202	0.857917	1.00779	1.5523	1.15193	1.31237	0.933039	1.03185	0.958093	1.04098	1.2074	0.968099	1.0243	0.970461	1.06406	1.2191	0.874627	0.841028	1.05822	1.01158	1.18076	0.92505	1.04005	1.06402	0.945853	0.984358	1.07006	0.98336
HAPLN1	2.76638	1.62897	1.30836	1.31875	1.30313	1.13622	0.99614	1.55613	1.69008	1.07689	1.15499	1.34111	1.52614	1.94022	1.41901	1.73489	1.48377	1.42453	1.34023	1.25222	1.41634	0.998178	1.53901	1.41847	1.39959	1.41401	1.46017	1.37521	1.65783	1.72405	2.44902	0.99144	1.30425
CRX	4.27488	1.98188	2.30379	2.06906	2.26131	1.9944	1.82656	2.6432	2.5839	2.24332	2.01763	2.21691	2.55441	2.09492	2.10289	2.82232	2.1393	2.12948	1.94292	1.85723	2.16868	1.9624	2.24937	2.20485	1.94411	2.07514	1.85862	2.14724	2.07787	2.10109	1.86798	1.9044	1.93212
CRY1	3.31079	4.82703	5.25465	5.73878	5.06997	4.97191	5.01149	4.04598	3.51923	5.15211	5.24742	4.21862	4.93898	4.83481	5.52952	5.0834	5.45373	5.56723	5.56976	5.69351	5.47938	5.48999	5.79349	5.23562	5.37194	4.86621	5.37926	5.13538	5.57243	4.57462	5.6743	5.64977	4.99217
CRY2	3.46055	2.24196	2.46941	2.38192	2.55643	2.5897	2.26663	2.56172	2.98274	2.51565	2.38582	2.77187	2.48752	2.5227	2.61342	2.84435	2.43062	2.59552	2.1465	2.35775	2.30428	2.29911	2.61562	2.63287	2.31405	2.55127	2.44555	2.64541	2.39088	2.31301	2.29852	2.11618	2.57894
CRYAA	1.14891	0.742597	0.673488	0.941545	0.922904	0.605059	0.803647	0.893543	1.13843	0.889521	0.695089	1.0362	0.573238	0.866627	0.64452	0.774748	0.676491	0.733371	0.616468	0.489383	0.612502	0.587669	0.476599	0.878445	0.663632	0.663432	0.584554	0.725486	0.598696	0.769898	0.740266	0.593927	0.5737
CRYAB	3.14497	2.68499	2.26992	2.12186	2.34687	2.03254	1.92337	2.45532	2.34117	1.96106	1.87981	1.66219	2.71746	2.23904	2.27021	2.6765	2.55533	2.07194	1.87912	1.77972	1.89013	1.85011	3.17165	1.99971	2.35939	2.00815	2.16081	2.32938	1.80812	2.09931	2.80695	2.00658	1.97195
CRYBA1	1.90419	0.917358	0.87696	1.4948	1.18726	0.908656	0.97503	1.41861	1.46111	1.05799	0.84538	0.962258	1.05779	0.917183	0.846732	0.978365	0.911506	0.972591	0.897671	0.893828	1.07622	1.08983	0.967518	1.29078	0.958782	0.879066	0.655089	0.984363	0.978145	1.02877	1.0551	0.986227	0.893828
CRYBA2	2.07042	0.950101	0.752171	1.00076	1.19253	1.26514	1.92196	1.39289	1.37359	0.975911	0.759055	0.78375	1.60307	0.801325	1.06115	0.991621	0.965378	0.733673	1.11225	0.958287	0.636552	0.78375	1.25454	0.971102	0.963511	1.00056	0.832197	0.98791	1.0206	1.37159	1.21784	0.730626	0.983915
CRYBA4	0.996502	0.598785	0.695918	0.796643	0.964702	0.628394	0.850858	0.823157	1.13761	0.7949	1.26314	0.734447	0.905112	0.901538	0.7573	0.929984	0.488408	0.727345	0.779368	0.815546	0.753041	0.771089	0.597882	1.03176	0.827726	0.727345	0.760246	0.929482	0.88775	0.781202	0.70183	0.531804	0.609533
CRYBB1	3.41016	2.38187	2.54581	2.69517	2.77374	2.55069	2.48863	2.86041	3.56155	2.84675	2.66081	2.69365	3.16213	2.77008	2.90774	2.64956	2.89418	2.87009	2.65773	2.41894	2.51362	2.63269	2.51941	2.91456	2.53812	2.84954	2.41737	2.79292	2.71807	2.86745	2.61158	2.49299	2.5438
CRYBB2	3.72407	1.66879	1.92696	2.06676	2.2575	1.88269	1.84012	2.21258	2.51172	1.79772	1.66844	1.80115	2.06522	1.78524	1.57244	2.25533	1.48025	1.8167	1.63337	1.72862	1.47075	1.69614	1.60355	2.22649	1.83865	1.68263	1.70279	1.90705	2.06098	1.55714	1.70842	1.37042	1.65121
CRYBB3	3.8572	2.19805	2.34114	2.44034	2.45332	2.35094	2.11722	3.13152	3.50136	2.16684	2.03237	2.52233	2.28397	2.22935	2.12324	2.41462	2.24873	2.48817	2.40281	2.18296	2.30374	2.15741	2.05701	2.43142	2.12812	2.46914	2.12812	2.25754	2.38654	2.03623	2.09277	2.25157	2.1391
CRYGA	1.7712	0.591204	0.64955	1.05603	0.532085	0.591698	0.743651	0.991515	1.22485	0.718658	0.817768	0.829047	0.691986	0.679741	0.853936	0.799985	0.519099	0.731056	0.705035	0.668967	0.603432	0.658617	0.449747	0.713839	0.670062	0.638461	0.749349	0.788958	0.782325	0.731915	0.464586	0.557955	0.660883
CRYGB	1.04649	0.433501	0.307924	0.677795	0.633918	0.740118	0.243599	0.607622	1.13761	0.469436	0.500886	0.540317	0.61168	0.481308	0.572396	0.359682	0.138187	0.543371	0.342589	0.293904	0.402553	0.398368	0.597882	0.792501	0.453683	0.711349	0.449747	0.660726	0.51181	0.381698	0.617857	0.446851	0.450536
CRYGC	3.13715	0.980183	1.04082	1.11554	1.06471	1.13876	0.968694	1.38795	1.70548	0.984755	1.02227	1.0188	1.43528	1.16119	1.14557	1.35092	0.931436	1.28389	1.07671	0.726969	1.0384	0.844702	0.774846	1.34875	1.1298	0.973086	0.763573	1.1167	1.07065	1.26272	0.784532	0.921726	1.01282
CRYGD	2.5185	1.3383	1.34807	1.50157	1.49223	1.41783	1.28931	2.29156	1.6222	1.33623	1.40687	1.36462	1.87665	1.3561	1.3412	1.58441	1.53843	1.48956	1.45212	1.40687	1.08958	1.28776	1.31647	1.53481	1.48566	1.41376	1.51748	1.5793	1.44843	1.22719	1.68412	1.26311	1.32255
CRYGS	2.25392	2.21074	2.98406	2.4962	2.5664	3.12928	1.85482	2.48211	2.70206	2.28424	2.26523	2.91809	2.6294	2.68088	2.48749	2.85051	2.37974	2.14652	2.43692	1.93041	2.17476	3.05919	2.08332	2.46142	1.96508	2.58573	1.91625	3.38148	2.3889	1.39479	2.23488	2.15025	2.57479
CRYM	2.90238	2.17684	3.27052	3.59033	3.04804	4.97125	3.11005	3.37573	3.34963	2.96619	4.87519	2.61033	3.00885	3.64112	4.27025	3.8008	3.33959	3.96591	4.30909	4.9347	4.39748	3.76974	4.04991	2.38739	4.07564	4.85994	4.09722	4.00451	4.35594	4.87501	4.64239	2.56621	3.35643
CRYZ	2.45189	5.12184	3.59891	3.62017	3.64001	3.67589	5.25376	3.50463	3.46766	4.88568	5.63675	3.5029	4.46561	4.76586	4.87374	3.18356	5.43793	5.71091	5.85044	5.38436	4.34243	4.24691	4.31043	4.29414	5.17845	4.53263	4.2908	3.43271	4.82921	4.04851	4.36481	6.00506	4.89028
CS	2.76508	3.28951	3.94495	3.60625	3.67925	3.58155	3.84131	3.51343	2.70754	3.59995	3.78653	4.15555	3.4811	3.56748	3.81538	3.54359	3.70069	3.91549	4.09864	3.37419	3.71156	4.0622	3.15752	3.82134	3.66168	3.59945	3.35036	3.80649	3.89961	3.57261	3.43673	3.44061	3.67866
MAPK14	3.19864	3.51456	3.6852	3.66824	3.86652	3.70972	3.35832	3.34297	3.61393	3.84117	3.4387	3.66408	3.15059	3.4671	3.36553	3.14036	3.44507	3.18326	3.47894	3.59754	3.72588	4.09262	3.33608	3.27306	3.40361	3.78056	3.89678	3.26243	3.4517	3.5091	3.24244	3.28029	2.70175
CSE1L	3.01899	7.38976	7.23834	6.60466	7.00265	6.76768	6.88125	6.89128	5.03701	6.75471	6.85049	7.28186	6.9302	6.79192	6.46017	6.29918	7.45286	6.96433	7.08145	6.12024	7.18502	7.78565	5.57999	7.13692	6.14544	6.8021	7.53691	6.9362	7.18408	6.7696	5.4217	6.0055	7.36379
CSF1	2.94234	1.91188	1.86736	1.91751	2.06023	1.9668	1.996	2.44282	2.3223	1.93326	1.96783	2.13477	1.95126	2.02882	1.93575	1.9952	1.9182	2.14786	1.86915	1.96709	1.83094	1.74744	1.92667	2.13545	1.94442	1.9849	1.78203	1.97173	2.02502	1.83018	1.96997	1.70962	2.02011
CSF1R	2.66964	1.91906	1.91994	2.04836	1.81317	1.90058	2.02894	2.33423	2.37161	1.70085	2.00093	1.88181	2.21664	2.0033	1.8928	2.09146	1.9924	1.84366	1.73336	1.96656	2.08038	1.57722	2.28895	2.03893	2.01622	1.81102	1.95124	1.91255	1.99871	1.98336	2.0688	2.06986	2.08642
CSF2	2.53605	1.4898	1.4179	1.8538	2.01753	1.68426	1.53913	2.61966	2.56764	1.71694	1.49754	1.92185	1.82696	1.72783	1.85048	1.80043	1.67571	1.66221	1.36269	1.5667	1.81046	2.54693	1.41902	1.89044	1.85048	1.45031	1.76304	2.67859	1.44581	1.41642	2.76831	1.83992	2.08321
CSF2RA	1.72364	0.907358	0.659858	0.733921	0.639431	0.922401	0.722662	0.837944	0.962159	0.668861	0.782478	0.881051	1.08306	0.819955	0.891343	0.9301	0.826937	0.741585	0.764093	0.944943	0.80456	0.691165	0.786281	0.71476	1.03964	0.741416	1.04847	0.923718	0.856284	1.06128	1.18693	1.5783	0.975629
CSF2RB	2.32563	2.77166	2.66672	2.74844	1.8364	2.30859	2.21549	2.0251	2.39636	1.61465	1.88315	1.71103	2.57058	3.22525	2.69356	2.5757	2.88866	2.27208	1.88264	2.63213	2.989	1.77062	3.49342	1.83448	3.50811	1.77391	3.40712	2.81824	2.13294	3.20273	4.42602	3.27812	2.82994
CSF3	3.84628	2.28143	2.41497	2.51305	2.66629	2.32235	2.35591	3.32718	3.34519	2.5128	2.25468	2.49823	2.64009	2.42992	2.44302	2.65326	2.30649	2.34216	2.25416	2.27279	2.43502	2.30352	2.21858	2.61948	2.32426	2.41316	2.17029	2.70082	2.41767	2.16599	2.44307	2.23244	2.23571
CSF3R	5.02006	2.65641	3.18795	3.13188	2.96678	2.87611	2.76761	3.26311	3.70395	2.73855	2.54783	3.18385	3.56685	2.77205	2.58729	3.45585	3.07693	2.88566	2.42657	2.6047	3.10627	2.34983	2.99351	3.05723	2.78134	2.98986	2.85419	3.032	2.84374	2.93836	3.56271	3.30673	2.6292
CSH1	2.96713	0.979118	1.05693	1.26116	1.1703	1.0337	1.06058	1.68247	1.60311	1.08057	1.17321	1.1981	1.49833	1.0822	1.03456	1.48087	0.995966	1.13719	1.08104	1.0544	0.99265	1.02219	0.948684	0.987513	1.01745	1.09225	0.839849	1.05687	1.08973	1.09472	0.936053	0.844568	0.913795
CSHL1	3.56751	1.62501	1.91423	1.96784	2.40767	1.79306	1.51983	3.4704	3.42839	2.02432	1.78651	1.77518	2.38885	1.77026	1.75838	2.11662	1.74493	1.9973	1.6957	1.62719	1.853	1.59243	1.71735	2.39129	1.87095	1.72758	1.58784	2.09829	1.87632	1.68853	1.63885	1.66617	1.64289
CSK	4.04129	3.63501	3.83854	4.26639	3.9543	4.03263	4.27799	3.89735	4.54354	3.42708	4.51334	4.70647	4.33608	4.67625	4.61825	4.45258	4.12256	3.94198	3.95032	3.90259	4.23099	4.10228	4.27913	4.67897	4.32304	4.58871	4.02872	4.09594	4.32392	4.51169	4.20536	3.80133	4.18258
CSN1S1	0.87703	0.516578	0.638272	0.424469	0.529598	0.744833	0.482568	0.864515	0.758475	0.70575	0.357979	0.559152	0.370985	0.66213	0.945772	0.502871	0.56448	0.403595	0.389095	0.554482	0.607858	0.445365	0.716793	0.448068	0.429965	0.732737	0.544711	0.448665	0.477684	0.602887	0.457589	0.490951	0.42266
CSN2	4.66208	2.70932	2.63383	2.74552	2.74657	2.49018	2.71277	3.17956	3.4711	2.62208	2.64606	2.74364	2.96556	2.57856	2.7101	2.84953	2.74821	2.80405	2.63992	2.57111	2.48621	2.42883	2.33129	2.89271	2.64171	2.62203	2.23586	2.81242	2.71807	2.62369	2.57372	2.21076	2.48817
CSN3	1.89078	0.470719	0.833853	0.782647	0.65021	0.593263	0.679371	0.52438	0.602044	1.04041	0.508233	1.03539	0.710474	0.604959	0.525884	0.769298	0.627134	0.941545	0.516437	0.666587	0.547787	0.628879	0.491431	0.709466	0.715596	0.66727	0.560203	1.0233	0.608919	0.614189	0.833853	0.578443	0.679371
CSNK1A1	3.23163	6.01755	6.03062	5.88361	5.92091	5.63221	5.76602	4.66057	5.33559	5.54739	5.76351	5.20813	5.35991	5.93097	6.11751	5.07063	5.7912	5.6856	6.46087	6.02294	5.81681	6.10761	5.63819	5.505	5.87321	6.01888	6.08553	5.7668	5.82797	5.86987	5.83294	5.98849	6.32256
CSNK1D	3.07898	4.06021	4.15455	4.4096	4.21449	4.44003	4.15222	4.39959	4.13259	3.9734	4.38628	4.60519	4.6469	4.13988	4.3614	4.27478	4.49062	4.40903	4.62897	4.68788	4.51339	4.7255	4.09411	4.42508	4.23832	4.25537	4.45574	4.37944	4.84779	4.56596	4.32597	4.71159	4.23551
CSNK1E	4.57723	4.63069	4.93985	5.01955	5.21935	4.68392	5.30819	5.38586	4.82234	4.9866	5.18217	5.85264	5.16533	5.6493	4.96874	5.51749	4.8558	5.17515	5.0866	5.32555	5.55639	5.44432	5.2982	5.2771	4.60359	4.95875	4.84232	5.16619	6.11998	5.08675	4.95598	5.6137	5.17156
CSNK1G2	4.0961	5.87754	6.14515	6.43822	6.0305	6.2434	6.00317	5.69486	5.31628	5.84989	5.98723	6.10611	6.06061	6.36453	5.76266	6.35311	5.87666	5.70672	5.4195	5.83897	5.89583	6.2948	5.80105	6.24406	5.31891	5.65197	5.80615	6.25359	6.13881	5.83938	5.75709	5.83559	6.25081
CSNK1G3	3.09762	3.15829	3.08268	2.94311	3.64444	3.38276	3.54282	3.13713	3.47584	3.1036	3.33931	3.23996	3.14791	2.91016	3.48511	3.19737	3.69812	3.31015	3.62002	3.27071	3.5075	3.44175	3.23297	3.38365	3.73035	3.37135	3.49805	2.62238	3.56787	3.4065	3.34434	3.29888	3.72877
CSNK2A1	3.66659	4.01073	3.6601	4.14047	3.65768	4.05025	4.09313	3.90474	3.83911	3.25331	4.18739	4.55365	3.48753	3.65517	3.58421	4.44881	3.64225	4.40405	4.0616	4.09835	4.39029	5.01191	3.75751	3.65802	3.94104	3.75558	3.86927	4.1061	4.6454	3.96957	3.72226	3.87747	4.43549
CSNK2A2	3.5328	3.92399	5.12215	4.69457	4.5382	4.31816	3.96906	5.10865	4.10367	4.88939	4.22049	4.79608	4.37752	4.35887	4.47593	4.41014	4.48993	4.02514	4.53939	4.12819	4.30556	4.74411	3.83976	4.43034	3.88097	4.61237	4.74196	4.51986	4.9437	4.40893	3.5868	3.92713	4.79288
CSNK2B	3.17462	4.16528	3.87023	4.24167	3.92321	4.1722	4.07179	3.97354	4.20422	4.30796	4.26188	4.30868	4.06809	4.08628	4.20796	4.14637	4.34816	4.05436	3.92473	4.12322	4.21057	4.43452	4.06249	4.02526	3.96463	3.76336	4.23178	4.13405	4.35376	4.16998	3.99739	4.26612	3.60157
VCAN	2.37653	4.29582	2.35228	3.31782	2.57004	3.52337	4.26331	2.06522	1.46407	2.08903	3.21285	1.5971	4.84716	2.9575	2.84283	3.20368	4.72794	2.67609	3.02621	3.41454	3.16495	3.26084	6.98543	1.8538	4.27183	3.02758	5.34221	2.97085	3.02098	4.02671	4.55174	4.40986	4.45366
NCAN	2.8697	1.10194	1.11573	1.13679	1.14919	1.3699	1.07111	1.48273	1.48595	1.11883	1.25248	1.19323	1.39484	0.994315	1.08813	1.24421	1.24114	1.34346	1.2082	1.14735	1.195	1.05916	0.849323	1.30825	1.25707	1.1914	1.06248	1.12988	1.23379	1.0373	1.08079	1.16664	1.13871
CSPG4	2.45758	2.20333	1.93619	2.25028	1.64441	1.97606	2.3415	2.04375	2.05229	1.8777	1.85057	1.82651	2.12509	1.92686	2.10155	2.55386	2.17304	1.79432	2.02075	1.78057	2.12507	1.81374	2.39262	2.00305	1.73483	1.94779	1.93739	2.13872	2.03923	2.07884	2.22548	1.81128	2.1362
CSRP1	4.05216	5.17102	4.78262	4.67973	4.35882	5.18616	5.53186	4.05647	4.18145	4.4151	4.57086	4.94853	5.09622	5.14538	5.18081	4.7854	5.1521	5.31349	5.18626	5.05444	4.9439	4.88704	5.87348	4.4256	5.04282	4.95445	5.4063	4.24698	4.60275	5.471	5.4932	5.0556	4.09199
CSRP2	1.63164	3.62414	1.95988	1.74886	1.85601	1.95678	2.33622	1.69406	1.32053	1.32845	1.44787	1.18049	1.97756	2.06778	2.59362	3.55083	2.42501	1.49476	2.44104	1.959	3.75303	2.05112	4.68789	1.44477	2.94995	2.35132	3.20365	2.06125	1.79914	2.91955	3.95198	2.30302	1.70479
SLC25A10	3.46624	3.28598	3.57614	3.55071	3.36562	3.76026	4.33972	3.67452	3.89802	3.02281	4.30891	3.74424	4.15325	3.2448	3.80401	3.21339	3.79553	3.90174	3.79028	3.05831	3.88109	4.0698	2.6731	3.64413	3.3522	2.92872	3.13412	3.16882	3.75083	3.83384	2.92909	3.98333	2.97221
CST1	3.30259	1.53683	1.779	2.4751	3.11398	3.32152	2.25128	3.42343	3.08706	3.5456	1.70318	1.63943	1.9925	1.87341	2.01186	2.68641	6.26468	1.83542	1.54492	1.35781	1.50097	1.61583	1.54032	5.18614	3.1622	1.86767	2.57656	3.03564	1.94579	3.2832	2.06798	1.57162	4.13734
CST2	4.43694	1.70652	1.77864	2.31318	2.36616	2.2936	2.15454	2.10387	2.39081	2.46059	1.94552	2.16967	2.07921	2.1391	2.20017	2.8763	2.33901	1.77457	1.76793	1.5667	1.86425	2.07208	1.70652	2.27976	2.21605	1.94749	2.08547	2.27175	2.24547	2.33925	2.08547	1.83179	2.04338
CST3	3.31745	7.73128	7.21362	7.81359	8.24576	7.13981	7.96928	8.65036	7.24604	7.26304	6.65531	7.83903	6.57724	8.56909	7.81798	7.71877	8.40203	8.49297	5.64679	7.36972	7.3569	7.93703	7.59393	5.98167	7.44936	6.53227	7.36879	6.49159	7.67065	7.59088	7.60294	7.50072	6.92083
CST4	6.74414	4.11207	4.518	4.54084	4.34988	4.46912	4.23694	5.04233	4.95129	4.26632	4.36382	4.68342	4.35844	4.48348	4.70736	4.94445	4.52879	4.59296	4.10259	4.45625	4.36549	4.00567	4.23156	4.75113	4.20896	4.36382	4.24623	4.40601	4.19411	4.39124	4.40681	4.03817	4.0055
CST5	2.26555	0.813681	0.947799	1.13987	0.873756	0.747691	0.989018	1.46664	1.33189	0.975911	0.691177	0.997898	1.03366	0.765789	0.855744	1.09916	0.971622	1.03932	0.82058	1.01175	0.675315	0.849271	0.853815	0.974562	1.06892	0.98681	0.870557	0.813793	0.864339	0.962804	0.856606	0.616652	0.860694
CST6	3.17179	5.41791	1.8606	0.950824	1.70521	1.32444	1.20207	1.27311	1.50759	1.50975	1.11254	0.977192	2.39733	0.954366	2.58104	1.17672	1.27118	1.17983	1.26529	1.08407	1.05516	1.04529	1.83689	1.16422	1.06377	1.15293	1.336	1.35811	1.27421	1.13973	0.986095	1.24813	1.24631
CSTA	3.30145	10.4267	3.2975	3.16024	1.53948	2.71328	1.25822	2.76367	1.78884	1.16954	1.50468	3.46422	2.42063	1.53535	3.7753	3.07633	2.39637	2.02837	4.2833	1.89662	2.17259	3.58059	3.53538	2.63273	4.35025	3.72376	3.02916	5.16872	6.98237	2.72887	3.94234	3.49728	2.78944
CSTB	6.2391	10.4075	8.91535	7.37313	8.88394	8.18	8.30636	8.56571	7.44818	8.85229	8.40737	8.44916	9.00755	8.47319	8.3127	8.38948	8.27734	9.36721	8.96241	9.4419	8.27044	7.88503	8.03559	8.44995	8.6389	8.25051	8.44406	8.40486	8.18696	8.59386	8.02633	8.04811	8.96132
CSTF1	2.07316	2.90766	2.90872	2.71767	2.72575	2.75614	2.7701	2.90722	2.17511	2.76424	2.70831	2.84645	2.72079	2.86681	2.51875	2.5079	3.05998	2.97065	2.48595	2.59535	2.86102	3.38887	2.50908	3.05286	2.49936	2.83975	3.02591	2.91778	3.16083	2.72828	2.34965	2.58463	2.98444
CSTF2	2.33285	3.14337	3.05328	3.376	3.17933	2.93971	3.86102	3.31362	3.1748	3.33156	3.83658	3.52377	3.37898	3.27099	2.64229	3.44049	3.34483	3.08441	3.79036	3.72864	3.94725	4.11382	2.42452	3.25424	3.6593	2.82856	3.32763	3.22583	3.33905	3.24436	2.65186	2.71629	3.34987
CSTF3	2.92631	3.51685	3.69365	3.83988	3.56822	4.13189	4.19765	3.50902	2.75602	4.03401	3.62828	4.21723	3.8337	3.46377	3.84167	3.41352	3.14469	3.93649	3.92755	3.29205	4.35821	3.69067	3.19671	3.3416	3.78882	3.73576	3.64601	3.87529	3.90269	3.36726	2.89694	4.78165	3.63988
NKX2-5	2.85299	1.59481	1.76432	1.83778	2.24638	1.78557	1.66399	2.18372	2.30323	1.89897	1.5723	1.89728	2.18743	1.79551	1.82645	2.20806	1.69169	1.85966	1.73017	1.72061	1.63357	1.53607	1.52274	1.98951	1.591	1.81204	1.39258	1.96425	1.74819	1.71511	1.5264	1.4291	1.66806
CTBS	2.16387	1.98675	2.24102	2.00859	2.12206	2.20908	2.79147	1.65683	2.00966	2.43825	2.79942	1.8161	1.97946	1.92435	2.61145	2.04199	1.99431	2.54922	2.83346	3.51318	2.1918	1.51494	2.78416	2.26917	3.16458	1.83363	3.01022	2.12925	2.1128	2.7331	2.90701	3.44348	2.37715
CTBP1	3.12955	7.12879	6.52939	6.58132	6.7172	6.79696	7.11558	6.14127	6.04091	6.97365	6.92296	6.42334	7.21771	6.77015	6.89668	6.34888	6.63485	6.65365	6.50392	5.96675	6.12313	6.889	6.55326	6.73515	6.28893	7.02018	6.4081	6.66442	5.91438	6.67218	6.40954	7.13091	6.77782
CTBP2	3.77863	5.92977	6.78496	7.09855	6.86859	7.55998	7.4952	6.53703	6.62077	7.45402	6.94574	6.78453	6.72964	6.56214	7.02874	6.49506	6.56045	6.78053	6.44677	6.65639	6.8746	6.92848	6.5725	6.72094	6.52481	7.22615	6.57739	7.1846	7.04176	6.90845	6.63488	6.93131	6.60411
CTF1	4.09642	1.86296	1.91786	1.98007	2.01182	2.09396	1.68227	2.37045	2.50463	2.06056	1.88063	1.92657	2.6499	1.92804	2.01468	1.89902	1.94414	2.31184	1.86795	2.45374	1.86815	1.93314	1.88046	1.96772	1.89078	2.13185	1.82661	2.06673	2.1998	1.86287	1.79545	2.48867	1.85728
CCN2	2.547	5.93285	4.90245	5.62804	4.87573	5.20644	5.08049	3.08565	2.97355	3.46797	3.81005	3.97257	5.62339	4.56426	5.79323	6.00256	6.79994	5.58287	4.30968	5.99995	5.88472	5.58399	6.96355	4.27769	5.97507	4.77698	7.2485	5.82612	5.80353	5.69977	6.87304	5.99377	6.67732
CTH	1.61487	1.32281	3.00895	1.37693	4.33673	2.47891	2.69302	1.2293	2.21249	4.43455	5.51566	1.63584	2.82053	1.7264	2.08307	1.68404	2.99994	1.7281	1.94463	4.01211	1.91447	0.923806	1.86075	1.68252	2.55763	1.94116	2.52781	1.96723	2.54261	2.55694	2.19657	2.50969	2.00027
CTLA4	2.21688	1.23634	1.15718	1.21223	0.992166	1.20788	1.01151	1.50854	1.45777	1.08474	1.21559	1.15957	1.69545	1.35041	1.08496	1.18691	1.2878	1.31925	0.960107	1.07306	1.22741	0.896848	1.4326	1.21135	1.4784	0.973434	1.32981	1.30746	1.16697	1.31914	1.47011	1.07259	1.42376
CTNNA1	3.05875	6.0795	5.91569	6.21717	6.47985	6.16944	6.65779	5.47624	6.04937	6.31281	6.28779	5.67389	5.94932	6.15356	6.22779	6.05066	6.34406	6.01274	6.40295	5.74089	6.14421	6.49427	6.14906	6.09993	6.33391	6.26283	6.24071	6.05999	6.16101	6.23692	6.33414	6.46714	6.08558
CTNNA2	1.31436	0.455506	0.502065	1.45394	0.683794	0.460289	0.52136	0.852178	0.864379	0.55607	0.491245	0.687515	0.639279	0.967733	0.503961	0.594156	0.726278	0.545081	0.554492	0.50488	0.758194	3.78855	0.519423	0.71359	0.548937	0.553502	0.46515	0.51808	0.505767	0.603833	0.55037	0.518614	0.507994
CTNS	2.42315	1.592	1.37081	1.49541	1.53012	1.3541	1.49153	1.665	1.84587	1.35895	1.52422	1.42028	1.49762	1.47179	1.33661	1.79105	1.48694	1.45909	1.41001	1.27963	1.3983	1.3131	1.67013	1.56697	1.58103	1.46006	1.5463	1.59553	1.50639	1.52646	1.58016	1.61171	1.44286
CTNNB1	2.35417	5.49506	5.87172	6.25915	6.12366	6.4192	7.12856	5.90379	4.70381	6.67465	6.70435	5.79073	5.08904	6.73545	6.61036	5.88514	5.98099	6.02372	6.33404	7.48079	6.42724	6.77104	6.10031	6.22705	6.80158	6.41358	6.41556	5.95073	6.34322	6.37337	5.8647	6.24266	7.03439
CTNND1	2.48197	3.40757	3.99348	3.95335	4.06138	4.03322	3.66657	3.89193	4.11733	4.11719	3.6246	3.3114	3.33007	3.83472	3.58679	3.73858	3.5838	3.78948	3.41036	3.66853	3.42246	3.39295	3.50727	3.29781	3.39157	3.70618	3.77503	3.08662	3.58551	3.4792	3.74249	3.45116	3.8393
CTNND2	1.96783	0.700766	0.840288	0.778997	0.938313	0.660527	0.547207	1.02816	1.45964	0.847073	0.767384	0.948335	0.976408	0.764535	0.809674	0.867494	0.721112	0.809513	0.618942	0.626222	0.66596	0.652815	0.783393	1.00571	0.655443	0.756142	0.628391	0.806832	0.767724	0.709473	0.755321	0.727374	0.694998
CTPS1	2.25053	4.98367	3.07045	2.96424	3.21235	3.07552	3.70787	2.91256	2.9201	3.26666	3.95719	3.81131	4.04529	3.18016	3.7012	3.22001	3.59056	3.34493	4.59757	3.85755	4.0662	4.82094	2.97855	3.59776	3.701	4.00625	3.8389	3.48601	3.98216	4.05262	2.92998	4.021	3.71135
CTRL	1.67669	0.762674	0.755314	0.939198	0.54784	0.697821	0.652884	1.15126	0.833518	1.13278	0.93503	0.855335	1.09876	0.723975	0.644261	1.55926	0.625428	0.693171	0.740476	0.592391	0.841489	0.796031	0.64443	0.816221	0.717258	0.84998	0.558236	0.84998	0.639673	0.617269	0.675464	0.80648	0.603959
CTSB	4.53287	7.54819	6.93116	7.04717	7.04644	7.87315	7.89665	5.40172	6.15074	7.28399	7.56243	6.84869	7.45863	8.05481	7.16733	7.2147	7.72215	7.3656	7.93455	7.1569	7.67175	7.33545	8.46921	7.06668	8.27538	7.11257	8.13072	6.71363	7.37173	7.52481	8.07959	7.8848	8.39725
CTSD	5.2591	6.7455	6.20822	6.40681	6.49533	6.44952	6.58341	5.68439	6.58981	6.65214	6.98541	6.46899	6.01004	6.498	6.62369	6.0216	7.03624	6.32261	5.18489	5.84705	6.03601	5.45572	6.64211	6.47672	6.50869	5.9389	6.42988	5.99372	5.7379	6.69503	6.75691	7.12386	6.54469
CTSE	3.90032	3.83042	3.50265	5.2705	4.679	3.30188	6.33969	2.96528	4.31441	2.95626	5.70092	2.41801	3.25575	3.78028	5.61222	4.73263	4.70755	6.25197	3.98975	6.07577	3.56882	2.18433	4.83749	3.11162	6.16767	4.52418	7.78721	4.01296	2.31461	5.84985	5.20994	7.26192	2.47651
CTSG	1.61986	1.08914	1.07386	0.977249	1.46842	0.764268	0.931829	1.01547	1.24116	0.832196	1.1191	1.06839	1.10633	0.624524	1.13559	0.741279	0.997	1.01866	1.31932	0.970701	0.872459	0.644611	1.83839	0.758479	0.968537	0.768752	0.898651	0.712212	0.989753	1.65133	2.73104	0.782149	0.91441
CTSH	2.42983	4.25888	3.66867	3.85067	4.24523	3.5049	3.29826	3.94223	4.23975	3.8175	3.8069	4.36512	3.93235	3.82226	3.96145	3.59501	4.02887	3.71193	3.96004	3.3404	3.94561	4.39939	3.86215	3.74264	3.84597	4.06677	3.57543	3.35869	3.44836	4.2022	3.61649	4.10247	4.08591
CTSK	4.48909	6.63374	5.25035	6.18579	5.16792	6.28969	7.12917	4.25925	4.62802	4.00579	5.95698	5.01618	7.57667	5.80051	6.11021	6.56022	7.20592	5.25467	5.71019	5.62172	6.33927	5.87544	9.42162	4.49607	7.61373	5.81933	8.07803	6.71059	6.3197	7.0457	7.6364	7.04435	7.38917
CTSL	3.16822	5.13605	3.71953	3.95254	3.62224	4.04446	5.35706	2.70188	2.04164	2.90884	4.1914	3.53392	4.58767	4.45975	3.92948	3.46704	4.38466	3.57222	3.87288	3.84464	4.58681	3.45587	6.03025	3.8082	6.46741	4.25565	5.57062	4.38135	3.67768	4.2679	6.40024	6.38536	5.40931
CTSV	1.59957	4.59025	5.14739	1.92566	2.71472	4.54802	1.15912	5.35276	1.07088	3.35156	1.98502	4.39548	1.76499	2.66361	1.51001	2.5325	2.43207	3.41617	3.68026	1.93447	4.29471	4.34999	2.20081	2.40191	3.20297	4.26746	3.83449	4.28399	4.18397	2.24595	1.61476	3.14268	4.49129
CTSO	2.9655	3.18641	2.96721	3.13123	3.22601	3.00249	3.86863	2.34041	2.96804	2.2973	3.82895	2.04066	3.47184	3.52791	3.23735	2.95375	3.6705	2.93814	2.28071	3.4036	3.01186	2.9404	4.33019	2.93991	3.76447	2.90016	4.39563	2.48345	3.74148	3.61993	3.94441	2.9128	2.68355
CTSS	3.65795	4.99082	6.55542	6.71776	6.52832	6.99944	6.31391	3.92243	6.51914	6.10769	5.69088	6.63098	5.66872	6.77136	6.62444	6.47695	6.82573	6.67319	6.58495	7.04581	6.6794	6.56466	7.19969	6.0804	7.52959	6.4458	7.32862	6.94872	6.95443	7.28662	7.91942	6.3601	6.03618
CTSW	3.34757	1.70659	2.04323	1.81055	2.1412	1.92799	2.0026	2.34786	2.2578	2.03196	1.66977	1.85808	1.39318	1.90715	1.75037	1.85995	1.88227	1.92725	1.87165	1.68834	1.7042	1.65281	1.83164	2.06745	2.00934	1.74809	1.82183	2.10203	1.93369	1.73624	1.7955	1.77556	1.70514
CTSZ	5.33287	9.23908	8.1492	7.96205	8.39247	7.99525	6.93773	7.98569	7.79945	8.37066	6.65645	8.41149	8.97061	8.20581	8.00566	8.04007	8.70102	7.79498	7.35074	6.76208	7.89191	7.58386	8.61518	8.81274	8.1861	8.00096	8.26432	8.23323	7.83212	8.41164	8.22688	7.47425	7.42415
CUX1	3.17232	3.69952	4.16354	4.35749	4.12601	4.18135	4.40803	4.56808	4.23299	4.63231	3.66964	4.9257	3.40534	4.45273	4.32792	3.89427	4.69697	4.2255	4.50768	4.10809	4.22369	4.56507	4.09821	4.5898	3.54293	3.76539	3.98599	3.98864	4.20825	4.13159	4.04765	4.31872	4.51776
CX3CR1	4.18507	1.05413	1.36377	1.24323	1.04338	1.10147	1.14366	1.59353	1.39297	1.10725	1.28024	0.925461	1.5919	1.23585	1.02572	1.17496	1.32108	1.45679	1.19164	1.04536	1.16318	0.846058	1.0465	1.03769	2.04736	1.26414	1.40119	1.34318	1.18903	2.10716	1.6959	1.08587	1.20303
CXADR	4.92498	6.00305	7.47659	6.41154	6.52019	6.60391	5.73145	5.70789	5.92903	5.7664	6.27762	6.47785	5.60474	6.11167	6.0835	5.82084	6.32744	6.31945	6.86372	6.91509	6.43278	6.61461	5.90478	6.00727	6.31231	6.25913	6.59013	6.74788	6.89775	6.39671	5.79402	5.24012	5.14542
TEX28	2.44867	1.32524	1.16754	1.45878	1.45196	1.23793	1.21031	1.66374	1.65458	1.37312	1.3815	1.53216	1.70441	1.32232	1.23764	1.54385	1.37564	1.36885	1.25642	1.30618	1.15035	1.20242	1.18727	1.38317	1.2212	1.27414	1.07476	1.20277	1.23619	1.33915	1.22633	1.25067	1.20271
CYB5A	3.53079	6.16424	5.48031	5.71071	5.207	6.05232	6.16258	4.82696	5.16256	5.6527	6.17938	5.7502	5.16814	5.25922	6.13702	5.60777	6.15427	5.57076	6.57698	5.00187	5.99811	6.04939	5.67692	6.01007	6.39912	6.41292	6.14195	6.48912	6.11585	6.49576	6.04273	4.9617	6.38967
CYB561	2.96688	4.01108	3.95212	3.74964	3.50091	3.75735	4.93032	3.58934	3.19366	3.41187	4.27185	3.45152	3.73981	3.59585	4.08309	3.31086	3.91988	3.72178	4.36445	4.28125	4.12062	4.34748	3.80967	3.88411	3.82119	4.61678	3.90781	3.939	4.20039	3.73151	3.96671	4.51936	3.49466
CYBA	5.8361	7.97646	8.07332	8.69021	7.96455	8.07138	8.30818	6.74412	7.6207	8.2369	8.12062	8.49052	8.41769	8.79728	8.79023	8.4947	8.36354	8.03856	7.83143	8.52857	7.81938	8.31693	8.21223	8.08536	8.32712	8.68754	8.64513	7.98985	8.58722	9.12866	8.62754	9.30167	8.11501
CYBB	2.49843	2.31473	2.01751	2.34575	1.78354	2.48307	2.49069	1.65847	2.25113	1.42235	2.02706	1.99495	2.40324	2.21103	2.42969	2.06062	2.4677	2.10015	1.73235	2.3741	2.4425	1.63109	3.55569	2.01344	3.31153	1.74039	3.28859	2.4897	2.09128	2.74669	3.1454	2.50919	2.7139
CYC1	5.46407	8.42984	8.46088	6.49948	8.33911	7.73257	8.32857	6.98012	5.90561	7.67263	7.87627	7.65273	8.08288	7.7937	8.07746	7.962	7.5335	7.85956	9.11192	7.66578	7.85228	7.84304	7.20279	8.20408	8.00672	7.83486	8.11719	8.37769	8.13031	8.10415	7.70278	8.07447	8.78766
CYLC1	1.98707	0.641863	0.574324	0.699229	0.854997	0.769359	0.595696	0.992728	1.29576	0.618938	0.710303	0.786717	0.782274	0.76065	0.807578	0.785472	0.540402	0.968143	0.732025	0.602612	0.570564	0.54186	0.449747	0.79675	0.733025	0.579353	0.532195	0.813558	0.72753	0.632194	0.575783	0.580928	0.579353
CYLC2	1.69817	0.659765	0.461388	0.686356	0.771568	0.614724	0.511355	0.710667	0.943044	0.668625	0.490239	0.68005	0.785497	0.530706	0.710652	0.933101	0.564873	0.617769	0.589376	0.687147	0.571624	0.470286	0.422951	0.540802	0.629925	0.581689	0.570324	0.569106	0.570178	0.753669	0.568831	0.487268	0.464143
CYLD	2.77072	2.82489	2.8643	2.82166	2.43768	2.6317	2.70058	2.43064	2.5563	2.62908	2.58928	2.41157	2.76424	2.69346	2.89693	2.81085	2.70004	2.16943	2.24539	2.62114	2.29518	2.37309	2.92343	2.5952	2.83041	2.47703	2.84145	2.77492	2.36896	2.84691	3.01513	2.40619	2.40942
CYP1A1	2.86635	1.65054	1.48978	1.85615	1.67161	1.58729	1.56442	2.30496	2.50525	1.82976	1.58622	1.57968	1.80725	1.53072	1.64379	1.92606	1.61541	1.8354	1.57706	1.47733	1.62116	1.54424	1.47152	1.71433	1.61513	1.8603	1.62277	1.77002	1.72132	1.71254	1.73799	1.61382	1.55579
CYP1A2	5.32346	3.27308	3.44664	3.6345	3.82904	3.6165	3.19561	4.36574	4.23612	3.42118	3.352	3.39862	3.99428	3.18697	3.47847	3.94559	3.348	3.43138	3.08729	3.17342	3.28588	3.07366	3.33374	3.54124	3.29248	3.43326	3.33894	3.2789	3.26485	3.19515	3.28995	3.16561	3.14353
CYP1B1	2.72844	1.92392	1.30486	1.36287	1.36431	1.29845	1.56386	1.59049	1.68312	1.34978	1.20851	1.32623	1.5331	1.15288	1.20753	1.3379	1.23473	1.43957	1.31661	1.26657	1.37058	1.15291	1.92814	1.25456	1.5462	1.2993	1.14105	1.4432	1.19802	1.43901	1.77087	1.4416	1.49188
CYP2A6	3.74373	1.12314	1.16049	1.37781	1.19373	1.27738	1.33558	1.68866	1.59078	1.30013	1.28486	1.28203	1.56728	1.56191	1.22886	1.94869	1.3183	1.34527	1.37814	1.438	1.13091	1.23922	0.967518	1.03682	1.36644	1.27016	0.968734	1.07457	1.41642	1.13148	1.23109	1.18036	1.196
CYP3A7	2.52264	0.924524	1.08635	1.03431	1.20631	1.11384	1.03257	1.49879	1.32956	1.14688	1.0123	1.33712	1.4449	1.09451	0.932445	1.15372	1.08881	1.17161	1.06864	0.984381	1.02855	1.02157	1.04538	1.23136	0.905474	1.2393	0.891704	1.02769	1.06247	1.1639	0.984714	0.93737	1.06929
CYP2A13	2.58762	1.19583	0.960702	1.08744	1.2068	1.059	1.04734	1.57496	1.41992	1.19214	1.02207	1.08	1.27049	0.995278	1.2068	1.46521	0.944011	1.00313	0.97567	1.10418	1.10868	1.0771	0.96593	1.24676	0.935761	0.996002	0.960995	1.09942	1.02207	1.10618	0.976837	1.10512	1.00566
CYP2B6	2.79259	1.49752	1.87463	2.16042	2.29883	1.88302	1.30098	3.03934	2.57481	2.84474	1.86936	2.28619	2.06746	2.52152	2.37777	2.90516	2.00985	1.82614	1.93808	1.70857	1.56093	3.17511	1.65289	2.22309	1.58395	3.28631	2.49577	3.00947	3.74038	2.02564	1.68429	1.1762	1.39386
CYP2B7P	4.16933	1.9911	1.9304	1.82111	1.81059	1.88018	1.59393	2.56914	1.82645	2.16854	1.52399	2.07818	2.23181	1.91318	2.01979	2.26819	1.92369	2.03937	1.81003	1.83023	1.81781	1.94752	1.6559	2.12025	1.88271	2.12541	1.75813	1.975	2.20024	2.06502	1.83999	1.82567	1.70185
CYP2C19	1.41359	0.9946	0.879769	0.883701	1.03861	1.02437	0.759978	1.70598	1.56402	1.14533	0.765828	0.812082	1.03534	0.866173	0.760277	1.05036	0.76953	0.972047	0.851532	0.994683	0.792756	0.878974	0.838101	1.07872	0.841131	0.821527	0.689346	0.890535	0.796974	0.711766	0.908835	0.970608	0.99296
CYP2C8	1.65466	0.877994	0.874955	0.900242	0.840223	0.843339	0.705933	0.881853	1.00511	0.818624	0.612994	1.11593	0.940536	0.934325	0.924378	1.14372	0.779406	0.943182	0.7956	0.807729	0.69326	0.731265	0.748367	1.04374	0.791661	0.722182	0.636662	0.794248	0.759068	0.913916	0.776001	0.737972	0.754272
CYP2C9	1.85854	1.11838	0.892179	1.14398	1.13478	0.769452	1.36461	1.73514	2.00306	0.884191	1.21475	1.03205	1.22165	1.35384	0.90641	1.09193	0.835255	1.15989	0.963008	0.939308	0.954971	1.93379	0.790544	1.5333	1.38369	0.947881	0.95408	0.849012	0.97813	0.864636	0.783245	2.6079	2.41841
CYP2C18	2.59958	3.2217	1.6671	2.0832	2.14924	1.47326	2.72456	2.21798	3.11895	1.46636	2.22813	1.41736	1.61351	2.12571	1.57767	1.62197	1.88308	2.0686	1.54127	2.4864	1.25623	2.39139	1.40257	3.12378	3.43606	1.56571	1.47765	1.59425	1.35345	1.58206	1.60745	5.15009	3.90348
CYP2D6	5.50234	3.51866	3.97764	3.79498	4.23412	3.61298	3.71486	3.67944	4.44025	3.76763	3.5789	3.51197	3.83952	3.53157	3.47598	3.71101	3.85938	3.91284	3.44779	3.67793	3.56668	3.47013	3.48158	4.28618	3.60996	3.62124	3.23746	3.27397	3.5684	3.40837	3.54844	3.69495	3.27783
CYP2E1	1.20723	0.877883	0.750395	0.620105	0.921375	0.708605	0.886277	1.24522	0.962868	1.63908	0.814597	0.899565	0.790044	0.832593	0.730641	1.01187	0.73392	0.89588	0.755534	0.893108	0.807563	0.748393	1.17781	0.777225	0.644425	0.797976	0.814963	0.841189	0.764216	0.93717	0.752118	1.17665	0.672136
CYP2F1	4.53091	2.61036	2.89371	3.05102	2.89036	2.77559	2.57162	3.72843	3.79617	2.74729	2.66594	2.83288	3.254	2.80819	2.79319	3.08745	2.68595	2.96179	2.61429	2.59184	2.66262	2.36683	2.66731	3.08592	2.60085	2.65423	2.41207	2.81465	2.62025	2.58141	2.67906	2.51134	2.51344
CYP2J2	1.02139	3.95788	5.2223	4.76693	5.00061	5.07397	3.7358	3.6981	4.9246	4.72754	6.346	4.89256	4.71531	4.73731	5.14564	4.30885	5.1436	5.75951	5.38169	5.435	4.8358	5.55682	4.85317	5.17001	5.73048	5.73958	5.60264	4.9116	5.03843	5.29487	5.31783	4.00075	4.58312
CYP3A4	2.18848	0.831294	1.00623	0.806497	0.854668	1.08924	0.822506	1.12787	1.85295	1.03633	0.912659	1.1322	1.0556	0.818535	0.82844	0.97316	1.00574	0.826159	0.751093	0.944644	0.740687	0.745194	1.00456	1.4048	0.815531	0.992363	0.84272	0.838127	0.856769	0.901679	0.967542	0.698418	0.798682
CYP3A5	2.04323	2.17791	4.52935	5.23307	5.08209	4.82892	3.72365	3.19921	5.56393	5.31066	5.06017	4.86383	3.73945	4.36536	5.46194	4.84099	4.90294	4.38835	4.7054	5.762	4.57258	5.23202	4.63476	4.69945	4.23431	4.80504	4.43586	4.16696	4.25831	3.54266	4.36607	4.63773	5.1455
CYP4A11	3.8547	2.13742	2.17543	2.21471	2.28152	2.22705	2.13091	2.62761	2.8059	2.20128	2.21138	2.2145	2.64049	2.20032	2.28404	2.4852	2.2179	2.37056	2.10229	2.10556	1.99494	1.94774	2.05398	2.46476	2.21822	2.19278	2.03854	2.27526	2.28411	2.17282	2.14678	1.90009	2.11082
CYP4B1	3.78551	2.49576	2.05444	2.13681	2.1512	2.12073	2.01335	2.65171	2.54642	2.3601	1.89699	2.16794	2.54462	2.36693	2.12364	1.89081	2.12946	2.05521	1.9643	2.0043	1.98335	1.88881	1.83164	2.0079	1.92581	1.98335	1.6756	2.04207	2.16464	2.00304	2.13116	1.85991	1.797
CYP7A1	1.32623	0.691516	0.739992	0.656029	0.7974	0.606762	0.436595	0.944246	0.90693	0.778204	0.615074	0.791142	0.601248	0.627158	0.572935	0.848616	0.563483	0.649825	0.651886	0.587813	0.631865	0.537769	0.464261	0.743057	0.757002	0.839083	0.54116	0.865901	0.566804	0.673338	0.66513	0.498292	0.539744
CYP8B1	1.93566	0.908854	0.710754	0.7045	0.613163	0.932763	0.853623	0.973753	1.22272	1.00753	1.14238	0.581108	1.10032	0.633273	0.73453	0.769298	0.669423	0.916238	0.828747	1.05501	0.750131	0.878391	0.92969	1.0549	0.813981	0.919888	0.883286	0.912944	0.824518	0.772872	0.628436	0.92969	0.946076
CYP11A1	1.24868	0.586428	0.734776	0.644172	0.941578	0.70072	0.70737	1.06252	0.927665	0.727477	0.62715	0.727896	1.02446	0.72719	0.752409	0.711654	0.773447	0.853474	0.766386	0.63096	0.627266	0.592681	0.532754	0.813205	0.772616	0.779858	0.683821	0.759883	0.647345	0.699525	0.642821	0.541901	0.586632
CYP11B1	1.9695	1.13531	1.13951	1.26694	1.18358	1.19707	1.10531	1.83194	1.48436	1.20499	1.1896	1.39878	1.29431	1.16752	1.17831	1.32356	1.07829	1.33404	1.21744	0.964728	1.16547	1.11796	0.999447	1.33122	1.21562	1.16688	0.949732	1.17677	1.34914	1.38559	1.26148	1.01104	1.1824
CYP11B2	2.35841	0.721144	0.76928	0.520314	0.949866	0.635828	0.577744	0.910269	0.964912	0.741721	0.699547	0.869542	1.05955	0.509979	0.767228	1.31932	0.728531	0.593138	0.660438	0.684168	0.67364	0.598495	0.513875	0.874269	0.65077	0.629166	0.542082	0.801195	0.628203	0.614787	0.890316	0.572672	0.682591
CYP17A1	1.91528	1.17753	1.02878	1.48259	1.4175	1.22744	1.02157	1.14078	1.92177	1.11306	0.94438	1.37585	1.41338	0.92828	1.07992	1.07126	1.22822	1.12458	1.07249	1.13047	1.32162	1.08308	0.92828	1.35326	1.14912	1.28427	1.15916	1.15895	1.22822	1.46293	1.0662	0.914096	1.09937
ADAM3A	1.35134	0.536228	0.537294	0.474677	0.922089	0.377038	0.508016	0.702694	0.759393	0.528769	0.512803	0.581108	0.392607	0.592506	0.630446	0.460134	0.449615	0.426397	0.45966	0.47624	0.466065	0.378716	0.507797	0.43335	0.258624	0.556812	0.343044	0.465909	0.46037	0.529511	0.277046	0.454709	0.428254
CYP19A1	2.20501	0.661312	0.785481	0.694908	0.731957	0.721173	0.669877	1.05407	0.996763	0.724462	0.685957	0.719453	0.836852	0.76632	0.705659	0.943554	0.746718	0.748274	0.711103	0.711479	0.69536	0.648381	0.6646	0.740667	0.754084	0.776618	0.593367	0.812446	0.728364	0.695885	0.731211	0.69177	0.67084
CYP21A2	2.74392	1.55436	1.54881	1.4664	1.54472	1.5401	1.60164	1.85566	2.0117	1.5324	1.36834	1.7175	1.7796	1.58313	1.49916	1.72818	1.33972	1.44337	1.42881	1.55584	1.33223	1.4576	1.25236	1.52861	1.39918	1.6843	1.40189	1.50235	1.4954	1.60901	1.41907	1.27812	1.44037
CYP24A1	1.45662	0.982524	1.09259	0.749181	1.10976	0.642723	0.613894	1.20481	0.806533	0.973975	0.657872	0.976913	0.788456	1.50891	0.689059	0.670051	0.784406	0.567137	0.705232	0.602754	0.847817	0.648284	0.631237	0.752902	0.733432	0.789884	0.656521	0.916963	0.846536	1.42309	0.65538	0.701847	0.639739
CYP26A1	1.47722	0.92627	1.32461	1.18554	0.926705	1.15727	0.963853	0.893415	1.28753	1.131	0.78928	0.866901	0.83537	1.23795	1.04466	1.62453	0.988858	1.14513	0.949642	0.847859	0.656786	0.897289	0.964425	0.732843	0.917501	1.13834	0.754954	2.08211	1.00275	1.25331	1.18335	0.83537	0.65823
CYP27A1	6.39669	5.64556	5.55403	5.65399	5.60826	5.38957	4.77448	6.0908	5.7949	5.06896	6.00701	6.24587	5.96566	5.05016	5.32164	5.53573	5.71669	5.6069	4.50694	5.53588	5.11927	5.64086	5.80932	6.64431	5.96135	5.47055	5.53426	5.76427	5.93087	5.83005	5.90616	4.70389	4.80222
CYP27B1	2.37644	2.05181	1.79662	2.19585	2.22872	1.88529	2.14938	2.00404	2.52122	2.35645	2.04159	2.29502	2.04623	2.10769	2.1955	2.17534	2.31973	2.03743	1.93213	2.23008	1.90659	2.17772	1.89337	2.3786	2.00948	2.15512	1.77236	2.25591	2.33337	1.7909	1.80435	2.18025	1.92909
CYP51A1	2.16595	4.30189	3.82014	4.09571	4.25909	4.28089	4.51653	3.6403	3.94409	3.7834	4.64822	4.17713	3.60965	3.8891	3.83314	3.87156	4.23806	4.88698	5.045	4.68098	4.67123	4.60338	3.40762	3.71057	4.32075	4.35848	4.21875	3.82475	4.07344	4.16467	4.3369	4.19737	4.29703
DAB1	2.51791	0.785101	1.01689	0.979086	1.77806	0.917405	0.957888	1.56472	1.52845	1.06632	0.968039	1.21773	1.42489	1.02873	0.87709	1.15307	1.11798	1.04286	0.779297	0.784455	0.851304	0.809078	0.959871	1.46884	0.997676	0.926195	0.762455	1.14733	0.837382	0.870251	0.924218	0.992862	0.761854
DAB2	4.31635	3.71485	3.91885	4.32605	4.09422	4.28821	3.33032	4.79167	4.01548	4.7307	3.74251	4.02877	4.37913	4.26296	4.05768	4.03746	5.44106	4.06367	5.04288	3.91845	3.82791	4.67194	5.35485	3.37339	4.07671	5.01014	5.1066	5.07156	4.16577	4.7891	4.69741	4.52645	3.63747
DACH1	2.26294	1.12038	3.82696	5.6373	5.41866	3.68905	5.88148	6.00747	4.55281	7.18385	5.5236	5.05094	3.27312	5.69791	5.38548	5.01211	5.32868	3.91591	5.33734	6.39808	5.7579	5.60929	3.90114	5.07277	2.29928	5.4696	4.52823	3.91221	4.85531	6.59264	3.51394	1.17572	3.76973
DAD1	3.90278	7.77769	7.9911	7.48156	7.4838	7.17177	8.00662	6.42673	6.58098	7.38307	8.23705	6.96569	6.98917	7.50499	7.57242	6.79733	7.68048	7.80288	7.66245	7.9495	7.49566	7.35942	7.48602	6.73725	7.66967	7.62346	7.88813	6.89064	6.78834	7.78874	7.74091	7.4316	7.81673
CD55	3.48027	7.15572	5.85407	6.80548	7.11933	6.07087	8.10016	4.88102	4.62991	6.36588	6.89512	6.30992	6.20635	6.91094	6.27352	7.05702	6.69912	8.10956	4.92474	8.57181	5.27972	5.57533	5.591	7.2866	7.09575	6.24452	7.03059	5.9468	6.65079	5.8002	6.92264	8.23897	5.94655
DAG1	3.17537	4.47336	3.67842	3.6751	3.82449	3.93103	4.05636	3.71586	3.54488	3.69892	4.11907	3.38824	3.5193	3.69866	3.75479	3.5951	3.69685	3.95445	3.71239	4.56836	4.11347	3.63157	3.67021	3.41086	3.73003	3.61706	3.71026	3.6687	3.54688	3.86168	3.60791	5.28482	4.0397
DGKA	3.81352	2.58784	2.96431	3.06078	3.53627	3.21429	2.7842	2.6739	3.57966	3.33532	3.70846	2.63192	3.49032	2.60028	3.72232	3.52974	2.80843	2.85005	2.99999	3.06669	2.40328	2.02569	3.02363	3.23651	3.00715	2.74054	3.25827	2.90882	2.73522	2.74795	3.16565	3.06534	2.29485
DGKB	2.06669	0.767971	0.81428	0.848298	0.910611	0.744251	0.658101	1.04494	0.963872	0.830331	0.761146	0.805759	1.08825	0.795649	0.754383	1.01835	0.741856	0.91255	0.77995	0.802769	0.747593	0.648834	0.805089	0.765248	0.832958	0.750122	0.617466	0.761306	0.781498	0.747144	0.769463	0.757902	0.700816
DGKG	2.46802	1.01906	1.05101	1.22309	0.973405	0.87326	0.847789	1.03717	1.35557	0.985077	0.836234	1.10137	1.41822	1.02271	0.956917	1.05943	1.02829	0.915833	1.20041	0.99928	0.915272	2.17543	0.701402	1.34347	0.808666	0.94199	0.815082	1.06058	0.933253	1.06505	0.833976	1.1632	0.797212
DGKQ	3.38902	2.78237	3.10623	2.98848	3.29345	3.37713	3.31771	2.81535	3.415	3.30818	3.45589	2.81906	3.58715	3.52646	3.20797	3.14014	3.17442	2.94501	3.17546	2.96947	2.41845	2.98326	2.9981	3.77417	2.50839	3.28774	2.71349	3.71938	3.12776	3.03287	3.11082	3.44546	3.12936
DAO	2.72147	0.704767	1.13732	1.03017	0.836612	1.10315	0.754077	1.47277	1.23603	1.10082	0.961865	0.823367	0.854719	1.19171	0.958287	0.777183	0.988563	0.908662	1.03355	0.935591	0.805644	0.793713	0.945938	0.714125	1.02146	1.02127	0.8907	1.02127	1.1894	0.876078	1.29741	0.896644	0.952015
DAP	3.94957	5.17519	5.25712	5.28461	4.97873	5.30021	6.48229	5.36981	5.02857	5.55937	5.93275	6.05098	5.03087	5.81333	5.84121	5.62637	5.66013	5.37044	6.24373	7.32319	5.59171	5.50525	5.84781	5.41172	5.77439	6.5162	5.94667	6.18417	5.86258	6.15086	6.06235	7.44936	5.33902
DAPK1	2.45071	2.3693	1.46429	1.73544	1.63863	1.49486	1.96624	1.72416	1.7319	1.60103	1.69666	1.5026	1.43837	1.43571	1.65726	1.90963	1.44413	1.56811	1.34794	2.17979	1.57427	1.11873	1.80162	1.37003	1.77767	1.43806	1.91182	1.42809	1.27416	1.53581	1.82623	2.70995	2.63192
DAPK3	3.00992	3.90451	3.91923	3.94327	3.58114	4.07194	4.39478	3.59694	3.77061	3.86366	4.39094	4.30028	4.01209	4.52403	3.7852	4.18984	4.39201	3.66904	3.82185	4.49098	4.10225	4.36728	4.51978	3.96813	3.8308	3.77499	4.46551	4.07731	4.7165	4.27171	4.39246	4.13551	3.79646
DARS1	3.19097	6.33701	6.74429	5.87985	6.34279	6.71084	6.60337	6.94939	5.85127	6.86341	6.7942	6.85484	6.47976	6.51368	6.26339	6.51657	6.88889	6.82745	7.24525	6.72792	7.15454	7.21508	6.02681	6.85976	6.32531	6.70699	6.79653	6.69992	7.28097	6.60007	5.67775	6.18685	6.35763
DAXX	5.26055	5.0838	5.10114	5.28271	4.97494	5.23509	5.07328	5.34276	5.58045	5.15575	5.45629	5.1632	5.16785	5.12047	5.20254	5.46094	5.3108	5.14919	4.6768	4.84452	5.02395	5.2636	5.01022	5.02954	4.98485	5.03803	4.91704	4.97854	5.17631	4.87278	5.07237	4.80011	5.35158
DAZL	1.27308	0.519855	0.615843	0.647181	0.772474	0.522525	0.48175	0.788623	1.00897	0.811508	0.71931	0.592542	0.930086	0.641428	0.65303	0.674416	0.531277	0.579369	0.529908	0.592686	0.644218	0.503738	0.832504	0.779121	0.609297	0.657306	0.569916	0.652739	0.570423	0.61772	0.632025	0.55219	0.47222
BRINP1	2.85188	0.799664	0.837364	0.852436	0.778435	0.890792	0.755265	1.42603	1.02298	0.922117	0.759088	1.12651	1.1543	0.901664	0.888036	1.10484	0.735648	1.2111	0.834882	0.78137	0.858628	0.808501	0.644688	1.05795	1.21458	0.836429	0.661357	0.679586	2.14742	0.921054	0.63768	0.643605	0.785515
DBH	3.58673	1.73498	1.67756	1.66329	1.53979	1.75728	1.56151	2.36062	2.15781	2.03199	1.54809	2.08547	1.77356	1.78125	1.78919	1.7749	1.53952	2.01358	1.70211	1.61651	1.81955	1.71235	1.38254	1.69481	1.80924	1.95701	1.67921	1.84697	2.01075	1.98298	1.48441	1.58678	1.91626
DBI	4.6476	8.49448	7.66765	7.24157	7.77475	8.50507	7.92988	7.9068	7.17091	6.98001	7.5781	8.4153	7.71576	8.11194	7.30728	7.80577	7.89284	8.49744	8.68768	7.54828	8.36651	8.67329	7.39206	7.63214	8.07174	8.31428	8.26865	8.63502	8.30658	7.93025	7.89485	7.5453	7.31125
DBN1	3.26554	3.29741	2.66714	2.7256	2.6291	2.68368	3.36919	2.8481	3.15929	2.53768	2.25394	3.00459	3.47662	3.31867	4.36088	2.86791	3.01602	2.77495	3.03306	2.18894	3.03297	2.36996	4.42109	2.64215	3.49847	3.1167	4.10321	2.87769	2.64209	2.87335	3.48362	5.03124	3.40775
DBP	3.33669	2.1569	2.45318	2.13851	2.25085	2.40306	2.73367	2.84928	2.88213	2.19786	2.6016	2.30609	2.70982	2.48887	2.85224	2.71215	2.44631	2.48736	1.9333	2.18768	2.13322	1.68964	2.24125	2.89465	2.23945	2.62273	2.30395	2.58519	2.18466	2.22249	2.26727	2.03882	3.45609
DBT	2.13064	1.58124	1.50148	1.27098	1.58613	1.98371	2.40965	1.25044	1.51715	1.49868	1.56353	1.36583	1.59002	1.23582	1.57734	1.39776	1.47864	1.52472	2.15652	1.77197	1.63039	2.73601	1.57561	1.38761	1.73195	1.72056	1.61043	1.59483	1.60185	1.63954	1.59099	2.08094	1.40843
DCC	1.81108	0.530802	0.569368	0.59161	0.442984	0.493885	0.503729	0.806014	0.592533	0.529365	0.509281	0.708412	0.717389	0.575497	0.717648	1.06233	0.511668	0.480958	0.429009	0.495073	0.562302	0.405205	0.546721	0.47419	0.606906	0.434161	0.533688	0.57924	0.57637	0.548034	0.51375	0.399905	0.556982
ECI1	5.03318	6.44679	6.7411	6.21542	6.6526	6.40127	7.36142	6.01827	6.93016	6.36908	7.729	5.6714	5.48422	6.53676	6.95237	6.68427	6.63367	6.98117	7.09872	7.05052	7.07482	7.1495	6.9221	6.45547	7.23636	7.22215	6.99227	6.5784	6.93651	7.21795	7.01548	7.35155	7.16509
DCK	2.61227	2.83015	2.92753	2.54899	2.97292	3.55912	4.3523	2.83853	2.0403	3.02456	3.47615	3.00307	3.10439	3.26514	3.69278	2.5079	3.05954	3.34399	3.56925	3.77828	3.31785	4.28807	3.00582	3.27028	3.95979	3.49096	3.92272	3.84525	4.08235	4.28651	3.26558	3.16583	3.93994
DCN	3.35093	5.19289	3.44726	4.06696	3.68887	4.28727	5.01111	2.83799	2.11942	2.3869	3.62072	2.08353	5.36508	3.4767	3.82592	3.90912	5.38114	3.52248	3.53285	3.43005	3.99383	3.36403	7.3703	2.67313	5.02947	3.92314	5.55862	4.2288	3.64057	5.24474	6.03234	5.95585	4.74423
DCTD	3.21058	5.71882	5.27898	4.96481	5.25801	5.70505	6.19137	4.65973	4.11458	5.65119	5.98832	5.74588	5.5239	6.1876	5.63824	5.02274	5.68488	6.00945	5.89382	5.37122	5.5682	6.61741	5.90009	5.86033	5.90674	6.38612	6.16022	6.27793	6.54017	6.46132	5.67122	5.61482	5.85199
ACE	2.83755	1.50641	1.61723	1.60503	1.68721	1.54873	1.50083	2.16618	2.30158	1.66104	1.64101	1.65982	1.72744	1.68165	1.7556	1.91009	1.54109	1.61273	1.50498	1.64943	1.4075	1.55102	1.38978	1.80986	1.58205	1.58097	1.34586	1.51069	1.63927	1.58616	1.41626	1.56127	1.38753
DCT	1.98937	2.96458	0.681089	0.651863	0.812555	0.742421	0.724278	1.11625	1.23805	0.693038	0.853913	0.811685	0.922381	0.736256	0.740449	1.00355	0.579001	0.859029	0.759891	0.722935	0.657573	0.677545	0.660084	0.80537	0.655487	0.753893	0.574545	0.83527	0.78366	0.755437	0.682702	0.580421	0.577805
DCTN1	2.51117	4.37095	4.19821	4.09905	4.16973	4.4322	4.90942	4.39054	4.04113	4.34467	4.59568	4.02363	4.37521	4.16529	4.25432	4.62844	4.33876	4.75646	3.47978	3.30832	3.86556	3.98609	3.99043	4.26073	3.30546	3.61421	3.72727	3.5437	3.48992	3.61529	3.73837	3.63609	3.56366
DCX	1.82047	0.93797	0.936958	1.03012	0.98256	0.920681	0.861143	1.38292	1.2683	0.956113	0.930982	1.01124	1.25662	0.91987	0.886742	1.19453	1.00329	0.979965	0.930587	0.922752	0.926337	0.867128	0.862662	1.16432	0.992155	1.05243	0.855012	1.03642	1.01066	1.02361	0.933394	0.931466	0.859794
DDB1	2.89925	3.58199	3.74073	4.02125	3.75182	3.62991	3.92365	3.94214	3.22261	4.14628	3.96094	3.50941	3.8236	3.97713	3.77964	3.67042	3.8142	3.75647	3.66749	3.69723	3.833	3.79839	3.59168	3.78717	3.72681	3.85345	3.82103	3.65472	3.86627	3.7839	3.57275	3.99744	4.05288
DDB2	2.19863	4.32939	3.06042	3.42629	2.70035	3.33035	3.8138	2.99181	2.62151	3.60761	4.17243	3.60013	2.69137	2.7602	3.03119	2.59761	2.97275	3.44194	3.74754	4.26782	2.79025	2.7456	3.5169	2.54305	3.63215	2.88555	3.72806	3.34386	2.38164	3.07292	3.18178	3.3188	3.68793
DDC	3.38073	2.42859	3.63656	4.3608	3.21729	3.56124	1.86879	3.93934	3.27252	3.41104	4.37824	4.47507	2.64692	3.68774	3.67396	3.86759	4.10944	4.75764	5.12233	2.6684	4.6765	4.82458	3.26095	4.12356	4.17197	4.15626	4.20358	4.20625	4.56755	4.15123	3.34224	2.55513	4.66379
AKR1C1	1.63647	7.04787	1.31407	1.12888	2.00737	1.2784	2.98531	2.54742	2.42483	1.52475	0.691554	1.1096	1.38203	1.08266	1.54881	1.41466	1.31448	1.24445	1.02471	0.882777	1.30427	2.77689	2.75059	1.34621	2.01851	2.1391	1.28505	1.35881	1.09004	1.77635	2.49734	0.909723	0.793951
AKR1C2	1.78986	1.91303	1.40039	1.38939	1.74236	1.56268	1.89988	1.67382	2.04336	1.62698	1.29351	1.56734	1.60236	1.28107	1.56578	1.75073	1.3297	1.84598	1.31777	1.2329	1.41642	1.78011	1.59521	1.66627	1.67717	1.69107	1.42186	1.34288	1.55209	1.76431	2.0433	1.32985	1.02703
GADD45A	4.12076	5.80344	5.45149	6.02124	6.55372	5.8384	5.74635	5.37146	7.06633	6.23138	6.54943	5.35813	5.52349	5.71236	6.77885	5.70529	5.70195	4.88167	6.33562	6.41946	5.32531	5.86664	6.26895	6.74289	6.31304	6.13189	5.79872	5.12121	5.85142	6.44339	6.13269	6.15785	5.93876
DDIT3	3.42494	2.20208	1.91322	1.83598	2.03986	1.6828	1.92143	2.06388	1.79249	3.01166	2.06258	2.18854	2.06365	1.77639	2.18204	1.64427	2.49842	1.87597	3.00175	1.78723	2.26809	2.97625	1.91327	1.99228	2.03531	2.98976	2.18355	2.44168	2.61542	1.91237	1.89622	2.02224	2.25619
DDOST	4.70513	7.90339	7.11646	6.98294	7.165	7.40014	7.53087	6.456	6.43547	7.57234	7.95283	7.41169	7.65698	7.29315	7.55203	7.1251	7.51707	7.43103	7.75911	7.85441	7.90166	8.04408	7.28225	7.5775	7.72198	7.8902	7.82341	7.36725	7.81236	7.96149	7.53823	8.27657	7.51743
DDT	4.73635	6.90699	6.8432	5.76169	6.9588	5.98614	7.0028	5.48279	5.81836	5.92648	6.26656	7.21783	6.35565	6.8858	6.56149	6.38641	6.43405	6.66797	6.965	6.03307	7.62739	6.78761	6.31389	6.14864	7.44407	6.50711	6.55775	6.60419	7.32641	7.32291	6.94985	6.31336	7.03398
DDX1	3.96964	7.00771	6.67751	6.62798	6.38426	6.56457	7.04122	6.6789	5.71436	6.77753	7.01283	7.14409	6.71815	6.76432	6.94927	6.96632	7.1832	6.94055	7.18257	6.6948	6.96498	7.10999	6.75999	7.05132	6.80805	6.62798	7.00591	6.64726	6.82922	6.67663	6.37154	6.42423	6.73278
DDX3X	3.25463	4.59726	5.35215	5.53691	4.76159	5.49151	5.44122	5.17024	4.77336	5.14324	5.28573	5.35929	5.15022	5.23405	5.19951	4.92854	5.26492	4.86427	5.62807	5.63575	5.46345	6.00546	4.89273	5.07081	5.02579	5.41048	5.568	5.01944	5.07385	4.61402	5.28963	5.07039	5.04603
DDX5	3.84049	7.669	7.60584	7.87604	7.43358	7.97267	7.7472	7.02416	6.77337	7.98456	7.30076	7.36561	7.49896	7.38485	7.94148	7.31798	7.72859	7.46832	7.71312	7.7408	8.02404	8.35335	7.92501	7.36034	7.60924	8.08591	7.81279	7.82418	7.88435	7.01926	7.85638	7.88705	7.54312
DDX6	3.019	4.58012	5.11813	5.40294	4.89091	4.85275	4.91904	4.94882	4.95219	5.15183	4.81452	4.46022	4.41538	4.86669	4.47146	4.50628	4.49477	4.27276	4.33884	4.64412	4.7102	4.94423	4.80067	4.7344	4.48221	4.67363	4.58757	4.38412	4.51435	4.35183	4.44349	4.11821	3.76373
DMXL1	1.31118	2.03864	1.74195	1.72866	2.40754	1.97207	1.86713	1.45482	1.78485	2.2475	2.16581	1.80181	1.87346	1.61476	2.59242	1.68415	2.14246	1.86861	2.51721	1.49443	1.98114	2.0052	2.28846	1.94407	2.16421	2.23246	2.33311	1.36218	1.95514	1.66872	2.32139	2.34744	2.37933
DHX8	1.90822	2.46557	2.79072	3.08032	2.74856	3.28756	3.0973	2.70018	2.9728	2.20135	3.0888	3.05894	2.65715	2.56105	2.77822	2.69943	3.09005	2.70504	2.51995	3.03768	3.56438	3.51466	2.92588	3.37478	3.05508	2.6882	3.11199	3.3084	3.69494	2.72707	2.67996	3.45962	2.77275
DHX9	2.78769	3.82574	4.25271	4.40825	4.41224	4.14198	4.72493	3.60664	2.98225	4.10121	4.16032	4.08314	3.50293	3.60071	3.67977	3.51592	3.54213	3.66591	4.76404	4.16479	4.453	5.16606	3.551	3.68978	4.30841	4.31762	4.07171	3.51274	4.23772	3.98941	3.38131	3.51192	3.3445
DDX10	3.02114	2.96052	4.25292	4.42601	4.0304	3.6489	3.78849	4.1268	2.12194	4.22332	4.68511	3.96111	3.63747	3.8358	3.91186	3.72349	4.552	4.58685	4.2513	4.08728	4.52204	4.32501	3.50277	4.49792	3.7166	4.10719	4.11194	4.97729	4.72867	4.65074	3.39055	4.48603	5.77719
DDX11	3.72454	2.43547	2.19506	2.48952	2.21438	2.49133	2.52325	2.69296	2.29219	2.45268	2.28521	2.65087	2.45278	2.3566	2.2496	2.8789	2.07648	2.50984	2.44387	2.11533	2.24439	2.56555	2.34456	2.82614	2.30271	2.64848	2.17415	2.31615	2.29702	2.17276	2.13962	2.26007	2.1569
DHX15	1.90699	7.0151	6.91607	6.84245	7.13122	7.60241	7.9597	6.00236	5.60129	7.18714	7.52864	7.43922	7.21268	7.90021	7.3356	6.51795	6.83617	7.37927	7.61528	7.11215	7.12915	8.07908	6.81801	7.25753	7.69408	7.55666	7.48741	7.80003	7.50125	7.18127	7.00783	7.6557	7.42196
DECR1	3.02656	6.74744	6.69443	5.61875	6.71944	6.74844	7.22965	6.52873	6.11685	6.33688	6.42598	6.16378	6.38005	7.19048	6.57005	6.32449	6.1258	6.64324	7.23451	6.45774	6.21214	6.461	6.69147	6.92572	6.6214	6.61313	6.74029	7.09095	6.78091	6.50014	6.98839	7.15832	6.75392
DEFA4	3.51367	0.956596	1.20972	1.05396	1.0648	0.87703	1.17959	1.04802	0.980373	0.968058	1.13293	0.78375	1.43342	1.05081	1.12438	1.30464	1.05385	1.00304	1.11756	1.0709	1.09114	1.11213	1.13361	0.98623	0.883353	0.764395	0.886922	1.03539	1.02044	1.13361	1.55087	1.00774	0.97051
DEFA5	3.32977	0.90571	1.1052	1.27385	0.835184	1.06817	0.874197	1.04197	0.982937	1.26993	1.16439	1.0037	1.15514	2.80488	1.16595	1.47128	1.03718	1.56074	2.68105	1.1269	1.00769	4.86314	0.796402	0.999345	1.17933	3.97164	0.766303	1.41305	1.43733	4.96069	1.06417	1.03737	0.989361
DEFA6	3.1817	1.34169	1.93277	2.36699	1.88999	3.3507	1.56892	3.00646	1.991	2.66029	1.51838	2.10487	1.95779	3.96186	2.43261	2.02663	2.33254	2.26903	3.81685	2.3708	2.13589	6.34674	2.13108	2.13612	2.24102	3.51909	1.48703	2.26968	2.14855	5.52589	3.10296	1.53228	1.7458
DEFB1	2.61327	5.82148	2.44628	2.54291	3.61213	4.08229	1.05923	1.80283	2.57207	3.24568	1.06907	1.71149	2.10614	2.9298	2.1721	1.68824	3.09459	2.31424	1.2707	1.91424	1.87916	1.41113	2.56236	1.73635	2.32881	1.33155	2.59901	2.21802	3.10862	3.08476	2.10015	4.97173	3.07844
DEFB4A	5.34925	4.55577	2.94657	3.67144	4.72653	3.17486	2.92127	3.64798	3.50474	3.17253	2.97224	3.02397	3.33164	3.46925	3.3306	5.12	3.45072	3.52124	3.08811	3.14342	2.96147	3.02062	3.04933	3.2357	3.20996	3.34183	2.94079	3.37888	3.48292	2.89177	3.52728	3.36894	5.66035
DES	3.02146	2.24668	3.7089	2.21617	2.70886	2.3575	1.94481	2.49065	2.55297	2.34343	1.98593	2.54049	2.52288	2.53886	2.96178	3.46927	3.07375	2.08474	2.45312	2.33194	1.90047	2.38726	4.04807	2.13721	2.39466	2.11932	2.54755	2.40707	1.97962	2.62994	4.13951	2.35832	1.84732
CFD	2.16132	2.87449	3.61758	1.63456	2.89238	2.37881	2.94194	2.39399	2.44137	2.48276	3.46059	1.35023	2.16042	2.00422	2.72632	2.08507	3.69105	4.23033	3.62417	2.20698	2.81802	1.49551	4.71208	2.19999	3.61522	2.45815	3.45557	1.59264	1.59784	4.63796	5.47429	3.88315	3.40896
DFFA	3.25524	3.82261	3.71237	3.34946	3.92779	3.88633	4.05776	3.11926	3.31518	3.54052	3.74657	4.24149	3.95773	3.82321	3.73777	3.76518	3.64311	3.57126	4.04161	3.84268	4.26968	4.47099	3.60206	4.23009	3.72026	3.88883	3.69327	4.44228	4.3999	3.89115	3.57171	4.13259	3.47774
DFFB	2.60933	1.25729	1.3715	1.46832	1.53945	1.43436	1.50601	1.71399	1.6371	1.52093	1.50504	1.50716	1.62267	1.40165	1.41601	1.62066	1.41198	1.37713	1.55331	1.46642	1.47347	1.54103	1.33568	1.79745	1.3449	1.50313	1.24933	1.57744	1.508	1.3834	1.32766	1.33159	1.44001
TIMM8A	1.74997	1.98485	2.14958	2.446	1.99938	2.02753	1.91419	2.31352	2.06889	1.93689	2.11519	2.35668	2.28382	1.995	2.11304	1.83204	2.45328	2.38974	2.5338	2.23428	2.57542	2.59085	1.7163	2.04399	1.99527	2.16126	1.99598	2.17996	2.15139	2.06054	1.66247	2.00939	2.56898
GSDME	1.99563	1.99429	1.01138	0.990758	0.905194	0.894461	2.18886	1.24466	1.59239	0.951777	1.10161	1.1058	1.36622	1.35795	1.19423	0.924974	1.18369	0.8235	0.977031	0.838553	1.10999	0.799682	1.80464	0.869153	1.28911	1.01157	1.43019	0.938751	1.13286	1.26731	1.52636	1.41595	1.36163
COCH	1.09774	2.65269	1.00345	1.20311	0.741951	2.40375	4.58855	1.07624	1.03875	0.76492	0.779027	1.66807	1.05048	1.27903	0.907359	1.158	0.913618	0.888418	1.11416	1.05066	2.13018	2.76044	0.953696	0.915276	1.26585	1.00674	4.30778	2.26593	1.48133	1.14765	0.7563	2.04118	3.68116
DGUOK	4.8245	6.85402	6.60658	6.89365	6.51985	7.05872	7.1738	7.20114	6.77218	6.8324	6.92356	7.07036	6.64551	6.90735	6.67004	7.09431	6.68397	7.28548	7.1188	6.74973	7.01536	7.01904	6.83327	6.90182	6.996	6.90182	6.62841	6.89187	6.88966	7.04833	6.66896	6.99715	7.39626
DHCR7	2.55269	4.76688	3.68928	4.35929	4.14277	4.25946	4.79914	4.36578	3.27345	4.21102	5.09624	4.12099	4.34716	4.59479	3.99227	3.85594	4.58582	5.44692	5.47676	4.80789	5.10462	4.4934	2.96974	3.62535	3.29325	4.82552	4.87108	3.5385	4.54922	4.72142	3.92583	5.50421	5.12753
DHCR24	3.06261	4.38915	3.34722	3.6113	3.77147	3.72097	4.10646	2.82105	3.68905	3.45921	3.88787	3.7497	3.71315	3.40276	3.69336	3.50957	3.70662	3.46481	4.46087	4.13458	3.75557	3.40504	2.81014	3.21075	3.45856	4.16073	3.56715	3.08055	3.08581	3.86223	3.42281	3.85755	2.31317
DHFR	2.40976	2.33216	3.18943	3.54587	3.24939	3.27827	5.10935	2.50032	2.87911	3.52491	5.06793	2.89137	3.10679	3.67389	3.05832	2.89995	2.7486	3.43075	5.19434	3.93452	4.22621	4.76647	2.67685	2.97769	3.62891	3.58356	3.44827	3.3632	4.13624	4.30359	2.44863	3.44434	3.90289
DHODH	3.58751	1.69018	2.14866	1.78052	1.83405	2.06133	2.52546	2.22111	2.37444	2.05122	2.47931	1.99868	2.02627	1.69018	2.23938	2.25634	2.27146	2.26281	2.32959	2.31415	2.62928	2.70548	1.65332	2.3276	2.12571	2.5183	2.2182	2.41308	2.99397	2.3123	1.96544	2.17852	2.08557
DHPS	3.9295	4.38279	4.51541	4.56417	4.12231	4.59619	4.9627	4.40511	4.03025	4.51039	5.07117	4.6283	4.20679	4.74022	4.31708	4.58153	4.81865	4.57147	5.04523	4.85312	4.43984	4.99965	4.32661	4.53992	4.52801	4.20201	4.65634	4.49796	5.53217	5.06397	4.60952	4.69297	5.25373
CYB5R3	3.88774	4.12842	4.10594	4.15712	4.51866	4.12339	4.3843	4.30006	4.28141	3.86482	4.63836	4.45008	4.46228	4.51617	4.49642	4.18774	4.51168	4.14922	3.9985	4.25401	4.07704	3.99251	4.87801	3.68513	4.25466	4.11426	4.2043	3.74589	4.19408	4.47596	4.67013	4.63667	3.84893
NQO1	4.51564	8.22235	7.73851	7.79849	6.72534	7.12665	7.81477	8.2123	8.10486	7.26498	7.73041	7.3578	7.6463	8.05163	7.46443	7.7334	7.59887	8.23096	7.27383	8.25897	7.23342	8.47971	6.1928	7.32853	6.89472	8.32292	6.83488	7.94959	8.54427	8.40783	6.96613	8.98337	6.63918
DIAPH1	4.95433	4.66633	4.81279	5.04147	4.90375	4.65471	4.35826	4.51979	5.04798	4.75583	4.92016	4.48738	4.59851	4.41594	4.85491	4.56643	4.59124	4.60662	5.05031	4.1104	4.57743	4.7344	4.12846	4.73985	4.40134	4.71113	4.5107	4.64398	4.67995	4.45432	4.36841	5.14912	4.6056
DIAPH2	1.61984	3.28987	4.30267	4.21755	3.5564	3.6539	3.10153	4.38481	3.15328	3.88552	3.03952	3.5851	3.4744	3.36222	2.52652	3.29351	3.24272	3.29209	4.1293	3.21517	3.40079	3.50203	2.93045	3.20209	2.72158	3.6265	3.20153	3.37957	3.40074	2.84381	2.97634	2.34422	3.55238
SEPTIN1	1.61938	1.07368	1.31534	1.57834	1.2251	1.42052	1.19988	1.68575	1.68592	1.12086	1.31128	1.25539	1.31079	1.57803	1.51053	1.90044	1.43905	1.25959	0.826405	1.0784	1.2272	0.96836	1.3567	1.4546	1.32318	1.10863	1.1006	1.26406	1.21823	1.45257	1.3889	1.02408	1.19753
DIO1	1.25893	0.517383	0.615924	0.600097	0.638618	0.56023	0.515936	0.695594	0.76774	0.602511	0.516289	0.664764	0.811471	0.446176	0.568497	0.590159	0.576595	0.566273	0.472518	0.534699	0.415026	0.451902	0.418073	0.570383	0.467821	0.535768	0.42901	0.524936	0.5917	0.481929	0.528787	0.505782	0.494123
DIO2	2.30968	5.23107	1.80494	2.6138	1.88745	2.65784	3.56609	2.34973	1.43851	1.57632	1.87992	1.59509	2.96256	1.57536	1.66886	2.65982	2.19375	1.34913	1.84582	1.75446	1.9366	2.19674	3.89371	1.49831	2.31182	2.01366	2.77527	1.9522	1.92578	1.96405	1.85963	1.63136	2.15935
DIO3	1.7689	1.04538	1.33462	1.46636	2.77929	1.17756	0.972985	1.65757	1.77328	1.62973	2.20863	1.33758	1.5389	1.38614	1.38305	1.55129	1.47931	1.52998	1.07232	1.14064	1.0483	1.33857	1.25524	1.36443	1.20467	1.48865	1.34258	1.45261	1.50493	1.4044	1.28481	1.13415	1.12902
DKC1	3.97966	7.26551	7.41601	7.70186	7.44718	7.09557	7.25905	7.55901	5.97985	7.10645	7.4603	7.66858	7.06287	6.76247	6.40674	6.95449	7.20774	6.82232	7.60903	7.6588	7.69196	8.02687	6.02646	7.2664	6.62015	7.16421	6.84267	7.0347	7.58548	6.62975	5.93588	6.27518	7.07952
DLAT	2.74027	4.20398	4.38762	4.22496	4.21625	4.50227	3.81948	3.82453	3.06508	4.23333	4.87929	3.42563	4.06155	4.64008	4.74221	3.93119	4.50381	4.94679	5.24195	4.11241	5.25374	4.35108	3.94477	4.46184	4.77252	4.73673	4.8836	5.19668	4.37927	4.56607	4.31924	4.26272	5.2134
DLD	2.636	5.85022	6.11708	6.12168	5.98025	6.55765	6.28401	5.94772	5.32224	6.14105	6.19821	6.12678	5.32514	6.21101	6.46134	6.09642	6.64231	6.9108	7.50417	5.92746	6.98402	7.00073	5.83399	6.70974	6.57323	6.12388	6.58545	6.4359	6.35481	6.49451	6.2912	6.25773	6.93237
DLG1	2.08458	2.68315	2.70764	2.82763	2.80528	3.15265	2.7862	2.64651	2.77775	3.13677	2.78859	3.56489	2.42021	2.82	2.59102	2.61714	2.70635	2.31145	2.79838	3.24662	3.0072	2.69126	2.52599	2.97059	2.54885	2.72014	2.73987	3.3135	2.69994	2.64839	2.73401	2.70117	2.726
DLG2	2.18094	1.30101	1.24177	1.36324	1.34266	1.18346	1.20477	1.72551	1.54481	1.25124	1.28164	1.25456	1.48418	1.36119	1.25817	1.41188	1.27184	1.50689	1.05888	1.14151	1.15074	1.11627	1.21439	1.37444	1.22702	1.29102	1.18039	1.42979	1.21278	1.21894	1.27604	1.18124	1.17356
DLG3	3.44265	4.09243	4.71442	4.74113	4.40354	4.6939	4.35083	4.01837	4.1755	4.40481	5.97482	4.29426	5.08752	4.4425	4.28089	4.44837	4.22748	4.53766	5.23736	4.80113	4.61157	4.23941	4.04289	4.48543	4.55414	4.66173	4.33539	4.34247	4.62666	4.23316	4.33559	4.35757	4.41439
DLG4	3.38853	1.9819	2.21109	2.34981	2.15359	1.98669	1.86406	2.52341	2.45913	2.21809	1.83134	2.11712	2.33524	2.21329	2.18986	2.36011	2.053	2.22214	1.84065	1.87025	2.03637	1.8145	2.48865	2.07385	2.0555	2.20121	1.93716	2.16776	2.07938	1.93283	2.19999	1.95941	2.01054
DLST	2.78256	3.72511	4.094	3.45443	3.79314	3.49744	4.53024	3.15399	3.04548	3.40033	4.24285	3.11291	3.29514	3.39996	4.29437	3.21518	3.53258	3.9574	4.68605	4.25174	3.95238	3.79355	3.91877	3.63733	4.25451	3.96653	4.52793	3.47298	3.39181	4.36476	4.17691	3.55637	4.02579
DLX1	2.00211	0.980552	0.99806	0.822275	1.09618	0.649466	0.811608	1.0204	0.957421	0.937007	0.964969	0.912388	0.914885	0.99459	0.796822	1.02393	1.03548	0.932316	0.817664	0.795846	0.944394	0.867847	0.736266	0.790614	0.810417	0.94238	0.764619	1.06173	0.959669	1.66438	0.866329	0.817782	0.893397
DLX2	2.00966	0.893981	1.10037	1.16472	0.99693	0.999168	0.914777	1.22775	1.53087	1.06979	0.948993	0.972794	1.36457	0.942267	1.0427	1.34201	1.00382	1.04384	0.976505	0.94223	1.00438	0.891597	0.810934	1.35755	0.944857	0.989226	0.857084	0.939051	0.917625	1.05475	1.02392	0.954005	0.916222
DLX3	2.55925	1.13027	0.997153	1.3663	1.86151	0.919044	1.11464	1.51068	1.56237	1.35622	0.713644	1.03539	1.17907	0.941301	0.997153	0.824248	1.00524	0.929494	0.812138	0.958287	0.952808	1.21352	0.89821	1.08251	0.997153	0.929494	0.696643	1.24098	0.984592	0.976469	0.818884	0.799588	0.613785
DLX4	3.52713	1.68857	1.7689	1.89904	2.19808	1.71964	1.65545	2.23414	2.7851	1.83158	1.69841	2.11129	2.14534	1.83602	1.67029	2.01878	1.8082	1.87238	1.48511	1.66654	1.74146	1.74937	1.66483	1.97789	1.71295	1.73939	1.51365	1.69798	1.79467	1.68555	1.75781	1.64997	1.58404
DLX5	2.03931	1.02512	0.757558	0.950584	1.07953	0.86133	0.838355	1.6331	1.14508	0.928794	0.752173	0.897341	1.17798	0.845624	0.97473	1.08936	0.836962	1.02296	0.821731	0.881789	0.701537	0.782902	0.901368	1.11949	0.867283	0.926476	0.826208	1.00757	0.782355	0.739311	0.787325	0.85559	0.759023
DLX6	3.57471	0.840135	0.947799	1.11059	2.31493	0.931388	1.38291	1.04607	2.20628	0.959497	0.91707	0.952792	0.7949	1.16496	0.965496	0.897572	0.845415	1.68743	0.724365	1.75038	1.01028	1.47322	0.781197	1.36867	1.4831	0.780522	0.892438	0.798207	0.859686	0.771497	0.904048	0.7386	0.458546
DMBT1	3.28657	3.027	2.08527	4.86105	5.2987	5.80261	1.77294	3.7479	5.9783	2.34364	2.7998	3.63569	4.10891	6.73913	3.32334	6.07711	3.19485	6.42684	4.39277	6.48179	4.52797	2.03714	2.16771	6.89137	4.41809	3.23732	3.94606	4.85404	2.04978	3.29961	4.57316	3.07382	7.00506
DMD	1.85867	0.989196	1.13666	1.07626	1.08649	1.01825	0.826475	1.75633	1.26932	0.74218	0.714202	0.930383	1.0781	1.11912	1.15371	1.54782	1.07581	0.983934	1.08255	1.04524	1.20196	2.14121	1.29922	1.1244	1.30844	1.25556	1.3971	1.31459	1.28368	1.23482	1.40631	0.817807	1.54865
SARDH	2.46016	1.23723	1.33419	1.33527	1.47976	1.23774	1.28097	1.67782	1.66541	1.29251	1.32664	1.49246	1.50298	1.29224	1.36614	1.43027	1.30058	1.40436	1.20638	1.247	1.21625	1.22177	1.33836	1.24148	1.3278	1.30956	1.29501	1.32718	1.40517	1.35603	1.33784	1.23485	1.2269
DMP1	1.91941	0.65404	0.684466	0.654306	0.665494	0.629149	0.551961	0.98915	0.980902	0.675253	0.859654	1.04234	0.837116	0.675272	0.561181	0.883969	0.720763	0.743592	0.678903	0.799809	0.541847	0.587669	0.439939	0.82498	0.632163	0.693651	0.688526	0.704418	0.680875	0.694017	0.731933	0.751566	0.604792
DNM1	2.50005	1.83681	1.42556	1.56571	1.95256	1.20378	1.31396	1.50854	1.22588	1.88652	1.17649	1.64706	2.12292	1.11989	2.08389	1.66335	1.37807	1.29951	1.26579	1.13847	1.40872	1.07884	2.02278	1.77662	1.28068	1.12577	1.43239	1.54669	1.46099	1.39968	1.36266	1.30374	1.85896
DMPK	2.11351	1.38368	1.72497	1.74581	1.39695	1.59255	1.38715	1.87318	2.11608	1.49467	1.42091	1.80002	1.92775	1.37684	1.72285	2.1071	1.4593	1.44291	1.55488	1.54357	1.41881	1.53862	1.5655	1.85644	1.37535	1.44558	1.22295	1.57041	1.54848	1.47637	1.45736	1.61704	1.5015
DMRT1	1.50449	0.643708	0.861585	0.834053	0.824041	0.686417	0.720697	1.0578	1.38754	0.988958	0.789816	0.847876	1.0215	0.805851	1.00257	0.837731	0.838819	0.687861	0.823034	0.747601	0.764782	0.793547	0.83271	0.922878	0.771542	0.741457	0.663832	0.94211	1.91598	1.07911	0.657295	0.722447	0.70645
DMWD	2.91299	2.04122	2.33149	2.49505	2.26978	2.12754	1.87275	2.90621	2.38979	2.15956	1.85827	2.41018	2.37343	2.2568	2.10674	2.65388	2.09761	2.13752	1.81191	1.98201	1.81103	2.01143	2.02424	2.26443	1.95133	2.0785	1.72325	2.18342	2.09048	1.85674	1.95341	1.76705	2.18785
DNA2	2.63162	1.78217	1.67865	1.83682	1.66675	1.80904	1.84485	1.48217	1.55559	1.68808	2.29007	1.8051	1.66648	1.73385	1.67106	1.40456	1.40174	1.87327	2.18289	1.64269	2.03365	3.31907	1.23914	1.82331	1.90579	2.10023	2.21196	1.98749	1.79056	1.91487	1.28817	1.80156	2.08039
DNAH5	2.67739	1.00854	1.00892	0.953147	0.926727	1.0283	0.933154	1.27437	1.10944	0.800374	0.845829	0.912919	1.17247	0.981338	0.895946	0.974213	0.813003	1.16407	0.966969	0.884027	1.05834	0.894055	0.837332	1.00303	0.834379	0.996295	0.71516	1.09631	1.07603	0.812216	0.914283	1.35589	1.0238
DNAH6	2.03857	0.827931	0.891819	0.878382	1.00963	0.801828	0.753697	1.24779	1.17999	0.874395	1.02844	0.998335	1.22364	0.9711	0.769129	0.991425	0.885744	0.900443	0.845536	0.816252	0.854971	0.784663	0.880998	0.90994	0.74779	0.759687	0.610237	0.938116	0.863939	0.856708	0.83106	0.735399	0.762137
DNAH8	3.57915	1.23417	1.37866	1.35435	1.3785	1.09151	1.12416	1.54601	1.47671	1.39074	1.07386	1.31448	1.43395	1.41428	1.16728	1.31838	1.13485	1.47228	1.33023	1.10161	0.989065	1.16252	1.25237	1.45528	1.21612	1.26856	0.982098	1.24987	1.10223	1.20783	1.27018	1.05398	1.11979
DNAH9	2.35345	0.931313	1.18521	1.11005	1.14539	1.05212	0.90343	1.49682	1.92088	1.03147	0.883776	1.01355	1.13444	1.16283	0.905912	1.20852	1.03507	0.902113	0.860918	0.953913	1.06816	0.883951	1.02185	1.26929	1.02126	1.0788	0.864801	1.34521	1.02469	1.19081	1.01717	1.03699	0.974731
DNASE1	2.71363	1.31399	1.81123	1.83732	1.82053	1.74995	1.38095	2.702	2.4694	1.96673	1.56999	1.83407	1.81547	1.79753	1.72905	1.72998	2.14348	1.84231	1.69291	1.66885	1.79191	1.59487	1.59024	2.50223	1.72793	1.74428	1.44929	2.38131	2.03696	1.72344	1.49573	1.56653	1.61945
DNASE1L1	3.27379	2.98763	2.97448	2.80265	3.1896	3.02558	2.89263	3.32883	2.72536	3.21079	3.35993	2.91872	3.39059	2.90753	2.76215	2.72992	3.0369	3.00456	2.92275	3.92445	2.81836	2.7791	3.0512	3.23821	2.82729	2.83873	2.81646	2.87179	2.82689	2.81689	2.99945	3.17967	2.77656
DNASE1L2	2.92284	1.57683	1.60012	2.07227	1.69241	1.70702	1.5793	1.67914	2.36664	1.47344	1.87025	1.8324	1.72861	1.5377	1.70313	1.76966	1.57004	1.74766	1.5909	1.71652	1.62599	1.69543	1.3234	1.74309	1.5296	1.58021	1.43407	1.80571	1.39239	1.46001	1.7184	1.68425	2.01468
DNASE1L3	3.00216	2.55016	3.4922	4.31383	2.35993	2.91221	1.39654	2.323	2.5119	1.6975	2.36475	2.85906	2.70171	3.35716	3.41542	3.44342	2.96782	3.16258	1.5378	4.3435	3.37823	1.62839	3.05841	2.52283	4.56599	2.26959	2.95281	2.75326	2.77087	4.89817	5.0481	1.4968	3.68368
DNASE2	3.55497	6.17405	4.19853	4.35546	4.01014	4.81132	4.93408	4.12146	3.92346	3.95945	4.80603	4.57954	4.44351	4.67628	4.30896	4.58566	4.74422	4.32861	5.31848	5.05477	4.44764	5.2005	5.12575	4.03966	5.07626	4.47467	5.11465	5.24361	5.71063	5.15766	4.62224	5.47233	4.67275
DYNC1H1	2.72754	6.05963	6.03997	5.85014	5.68477	5.50979	6.07474	6.15127	5.09257	5.92758	5.95219	5.33957	5.91409	5.6756	5.73161	5.55722	5.61858	5.53093	5.62346	5.78792	5.71495	5.67032	5.77114	5.58246	5.53026	5.76112	5.67508	5.21301	5.15281	5.57616	5.62831	5.03391	5.57008
DYNC1I1	1.17017	0.471099	0.713368	0.465045	0.47864	0.533372	0.528766	0.592988	0.546733	0.415921	0.475685	0.503308	0.503946	0.580465	0.396002	0.664668	0.485895	0.452558	0.527168	0.49367	0.45726	0.418392	0.557779	0.368956	0.486887	0.47748	0.407553	0.54408	0.492973	0.604657	0.461696	0.331757	0.350671
DYNC1I2	5.50234	8.00661	7.73642	7.93938	7.89024	8.05247	7.47186	7.83868	7.68908	7.89801	7.99668	7.83597	7.94392	8.01944	7.8469	7.92171	7.80816	8.16059	8.32967	7.83426	8.01078	8.16837	8.14811	8.14658	7.70202	7.97396	8.2002	8.02991	8.00973	7.88857	7.87977	7.85505	7.69933
DYNC1LI2	4.22673	5.6977	6.06591	6.1655	6.02933	6.03573	6.32613	5.9459	6.1848	6.01619	5.7402	5.97989	5.72603	6.25041	6.00854	5.96568	6.04128	5.97314	6.03905	6.09208	6.22449	6.27359	6.49314	5.54485	5.89426	6.04736	6.26789	6.49451	6.23864	5.84031	6.36014	6.00099	4.82752
DNM2	3.92435	4.26936	4.88363	4.91831	4.85427	4.64283	4.92254	4.92369	5.24642	4.69146	5.11392	4.70667	4.90777	4.99749	4.57522	5.08583	4.74584	4.98707	4.29216	4.84348	4.22225	4.43136	4.30506	4.74289	4.47491	4.34068	4.55113	4.7049	4.78385	4.71959	4.68729	4.65986	4.41106
DNMT1	3.28102	6.62112	6.59466	6.97846	6.44872	6.36443	6.88874	6.87492	5.96778	6.52304	6.927	6.55423	6.42071	6.32485	6.10896	6.80544	6.01582	5.97543	6.53806	6.19923	6.44792	7.43094	6.21765	6.20991	6.46037	6.05706	6.25162	6.19307	6.96055	5.87273	5.71508	6.0281	5.74419
TRDMT1	1.65532	1.16321	1.35427	1.271	1.24812	1.33577	1.32119	1.59091	1.46515	1.38348	1.40413	1.54198	1.54753	1.35779	1.46987	1.36109	1.31514	1.44267	1.36075	1.11403	1.4841	1.22249	1.32531	1.40995	1.31747	1.33711	1.35161	1.22134	1.53911	1.32087	1.37798	1.15167	1.33881
DNMT3A	2.24833	2.61599	2.34423	3.0731	2.34248	2.80624	2.26094	2.97637	2.09687	2.68603	1.52778	3.14291	1.9704	2.65309	2.6817	2.51518	2.25026	2.09128	2.21299	1.88345	2.68085	2.96574	2.83537	2.29618	2.0338	2.53225	2.57504	2.51375	2.79678	2.3878	2.22773	2.37516	1.96391
DNMT3B	2.55832	1.91975	1.94722	1.97222	1.90334	1.83257	1.67833	2.84528	1.90529	1.85382	1.57022	1.91084	1.78687	1.71876	1.6537	1.84223	1.63269	1.88295	1.43919	1.44142	1.6453	1.83962	1.51304	1.77041	1.57806	1.69253	1.68711	1.79556	1.72835	1.56689	1.42663	1.51144	1.5925
DNTT	1.3054	0.690525	0.686463	0.710917	0.964748	0.857734	0.575876	0.792938	0.800329	0.932977	0.830926	0.743263	0.978092	0.749393	0.852001	0.794344	0.756201	0.616549	0.707077	0.721793	0.640666	0.631422	0.625917	0.774034	0.748444	0.847126	0.507052	0.811626	0.95513	0.663571	0.625197	0.667425	0.754512
DOCK1	2.26688	2.71648	2.67357	2.76702	3.01791	3.1351	3.24062	2.71279	2.4897	3.19581	2.99454	2.55348	2.41403	2.48684	3.30394	2.54043	3.10119	2.9011	2.09745	3.10157	2.69078	3.54192	3.17352	2.61271	2.8209	3.1501	2.97587	2.97697	2.92402	2.81285	2.94846	2.99737	2.89686
DOCK2	1.77288	1.26589	1.38748	1.55178	1.13618	1.41864	1.39058	1.20173	1.47795	0.920996	1.29482	1.03784	1.55406	1.49902	1.67283	1.40697	1.59205	1.30512	0.977969	1.25382	1.52773	0.838793	2.23578	1.15105	2.19031	0.931951	1.98504	1.31257	1.1303	1.42955	2.18075	1.33936	1.47449
DOCK3	0.651661	0.429174	0.379408	0.470376	0.517637	0.385536	0.466692	0.714571	0.589903	0.617644	0.62879	0.581108	0.497796	0.556697	0.401611	0.380476	0.337232	0.61876	0.66137	0.847254	0.617644	0.482546	0.503496	0.693293	0.529072	0.506509	0.660698	0.897157	0.334561	0.518075	0.615366	0.912027	0.239521
DOK1	2.99528	2.55986	2.80206	3.10149	2.41926	2.82676	2.89547	2.79584	2.68517	2.282	2.88244	3.18773	2.56613	2.53326	2.8524	2.73727	2.73685	3.10724	3.25915	2.57142	2.85944	3.00273	3.09833	2.91552	3.02403	2.74257	3.07956	2.91482	2.88371	2.88298	2.82852	2.64644	2.87847
DXO	4.40117	4.41554	3.58367	3.96795	3.63226	3.99556	4.09569	4.07057	3.71699	4.55067	3.90286	4.47895	4.52667	3.95059	4.41306	4.68618	4.12255	3.73332	3.74991	3.90148	3.86608	4.48966	3.41459	4.18579	3.65797	3.67234	3.791	4.30881	4.55151	4.10665	3.61304	4.39032	3.35242
DPAGT1	3.99881	3.58035	3.7539	4.01515	3.63792	3.89747	3.39616	3.64808	3.78329	3.76172	4.29733	3.45008	4.29954	3.89847	3.73879	4.06995	3.90929	4.2715	3.4821	3.62603	4.12581	3.87404	3.58957	3.83767	3.76316	3.98755	4.03978	4.15353	3.72281	3.64943	3.73472	4.06695	4.06208
DPEP1	2.46962	1.40092	4.00623	6.7492	6.59555	5.36559	1.85996	5.29613	6.41318	7.59695	6.23484	6.88065	7.51258	7.62114	6.09812	6.06867	6.60704	2.66102	5.02832	4.23004	7.07708	7.26244	2.84718	7.5851	4.47417	7.22094	7.27122	5.86596	8.71631	6.60292	2.65514	1.97548	1.80362
DPH2	3.69956	4.54072	4.29623	3.70135	4.08184	4.2067	4.53653	3.85415	3.37004	4.37523	4.82039	4.74953	4.28618	4.32183	4.43801	4.3831	4.25517	4.43403	4.96296	4.59267	4.87008	5.09785	3.59335	4.64496	4.1596	4.50959	4.17948	4.62223	5.3098	4.50551	3.79346	4.77603	5.31812
DPP4	2.09732	4.23728	2.94186	2.92273	2.7708	1.67544	1.06698	2.40286	3.56289	2.94071	4.65027	1.55013	2.62473	2.43839	4.18877	1.83454	3.96673	1.66968	5.74114	1.27764	1.82284	1.88935	2.79104	2.2002	3.87372	3.15279	3.23692	1.93419	1.77608	2.32518	2.85833	2.36913	2.03519
DPP6	1.73547	0.894368	0.922973	0.907722	0.930278	0.902479	0.806589	1.18038	1.29699	0.964059	0.847739	0.813735	1.41662	0.73213	0.997737	1.21355	0.853524	0.826004	0.777486	0.88414	0.864238	0.850898	0.863238	0.937125	0.919177	0.894202	0.850353	0.94817	0.842325	0.995094	0.837757	0.890707	0.820269
DPT	1.93317	1.70259	1.123	1.08187	0.949823	0.892536	1.11742	1.41617	1.07668	0.954628	0.848884	1.11742	1.68345	1.26221	1.26319	0.867256	1.18654	1.1683	0.850164	0.95708	0.972219	0.814576	3.51228	0.827336	0.909399	0.780522	1.16016	0.749378	0.780182	1.06097	1.20919	1.41052	0.829601
DPYD	2.14148	1.26603	0.780321	0.919589	0.92562	0.902982	1.60962	0.9563	0.950071	0.659092	0.876258	0.726468	0.803059	0.940209	0.992734	0.968675	1.00955	1.18771	0.776619	1.13813	0.896264	0.727953	1.45058	1.02203	1.67951	0.857633	1.46592	0.907161	0.987448	1.31835	1.84415	2.25456	1.5165
DPYS	1.77528	0.717843	0.501393	0.639962	0.920067	0.726705	0.531875	0.955292	1.25655	0.7949	0.695089	0.679461	0.757968	0.88472	0.749281	0.677704	0.910309	0.850342	0.424802	0.800029	0.640835	0.538348	0.597882	0.79305	0.51699	0.614956	0.541404	0.711932	0.716813	0.831647	0.80102	0.617696	0.636868
DPYSL2	3.31146	3.87452	3.22117	3.65076	3.45071	3.16032	4.32057	3.12521	3.41772	4.07116	4.26656	3.03716	4.08436	4.24164	4.24183	3.9156	4.01158	4.11018	4.35788	3.73295	3.60003	3.71282	4.38211	3.55245	3.765	3.586	3.89299	3.62754	3.33121	4.25693	4.10259	3.34824	5.11252
DPYSL3	2.56222	3.76173	1.99484	3.27039	2.0641	2.11746	2.58148	2.14801	1.92625	1.49617	1.51989	2.98535	3.09989	2.80734	2.4413	2.95691	2.99316	1.91217	1.731	1.83976	2.23618	1.41031	5.20186	2.91165	2.63131	2.32917	3.33883	2.00601	2.1113	2.40347	4.03648	3.12672	2.80182
DR1	3.12027	4.07584	3.80949	3.55456	3.92056	4.04016	4.57598	3.07527	3.28706	4.07531	4.09963	4.00184	3.60091	3.83824	4.16987	3.64279	3.98209	4.10715	4.09848	4.54978	4.10068	4.54155	4.11996	3.87777	4.34362	4.27406	4.2582	3.76789	3.78326	4.47299	4.08038	3.95681	4.26442
SLC26A3	2.55083	1.05796	8.26487	8.65628	10.3785	10.4645	0.617124	1.81162	10.2884	8.59853	6.06462	7.74763	8.35876	6.39043	9.66433	8.54547	8.79292	8.86099	5.34956	7.42688	8.92354	4.88906	10.0503	9.50532	9.76932	8.69429	8.79742	9.99612	7.54581	9.41486	9.80728	0.893988	2.43492
DRD1	2.01757	0.630218	0.678479	0.705827	0.784855	0.619099	0.668942	0.899055	1.12819	0.678627	0.748477	0.867345	0.918715	0.724531	0.846879	0.882596	0.773943	0.95499	0.78613	0.67453	0.669997	0.696641	0.64796	0.835064	0.897138	0.639902	0.579881	0.762083	0.689024	0.672886	0.63873	0.613246	0.65102
DRD2	2.35072	0.986811	1.3265	1.42585	1.36672	1.1898	1.1388	2.32099	2.03269	1.23455	1.11513	1.53947	1.56479	1.25411	1.24741	1.56248	1.31493	1.25348	1.0973	1.11394	1.29913	1.27175	1.15687	1.49455	1.04765	1.38529	1.10392	1.69897	1.10642	1.27719	0.94324	0.99252	1.10332
DRD3	2.81547	0.849022	0.795707	0.946084	1.11012	0.949895	0.777872	1.71324	1.67534	0.865092	0.559341	1.03539	1.05955	0.957434	0.962762	1.09346	0.929436	0.747809	0.851694	0.781494	0.685529	0.78375	0.765789	1.14916	0.641245	0.755498	0.694826	0.941274	0.694013	0.848905	0.814723	0.810603	0.831447
DRD4	1.72565	1.2383	1.18812	1.39701	1.60207	1.24439	1.40289	1.2593	1.63559	1.25723	1.38782	2.15173	1.48409	1.157	1.25023	1.8279	1.25315	1.67203	1.17173	1.33026	1.35431	1.38039	1.01915	1.68272	1.40943	1.23914	1.38376	1.3325	1.40289	1.27048	1.4767	1.20182	1.36616
DRD5	2.41861	0.610194	0.635159	0.589121	0.802341	0.773481	0.686819	1.10742	1.09076	0.877444	0.755293	0.841911	1.36622	0.773802	0.876183	0.788734	0.675871	0.791764	0.780382	0.562495	0.488947	0.587669	0.753534	0.824234	0.618758	0.810845	0.501584	0.78145	0.815597	0.612358	0.628322	0.530923	0.603959
DRG2	3.67565	2.84076	2.94359	2.65722	2.51258	2.74487	3.0141	3.08336	3.20082	2.81592	3.09853	3.03028	2.84346	2.46428	2.73489	2.86154	2.90608	2.54136	3.28193	2.63859	2.76199	3.27848	2.70734	2.63526	2.86213	2.60758	2.78459	3.21425	2.83879	2.87495	2.68722	2.92676	2.70401
ARID3A	4.72693	4.05981	5.30936	5.85255	4.29623	5.06738	2.93975	6.14963	4.34562	5.30236	4.20924	5.13689	5.00091	5.26133	2.90881	4.43813	4.71062	4.75365	3.79714	4.11598	4.78055	5.33253	3.68878	4.22915	3.11071	4.62653	5.48488	4.8385	6.42313	3.99523	3.67697	2.84151	4.47528
DRP2	2.1507	1.23925	1.29953	1.47278	1.41014	1.39833	1.27149	1.46305	1.63434	1.40973	1.21925	1.44446	1.53453	1.14674	1.3677	1.40806	1.26504	1.2891	1.26254	2.15689	1.28639	1.23454	1.12301	1.43695	1.61265	1.37975	1.0301	1.44453	1.40358	1.29959	1.29511	1.22693	1.17632
ATN1	2.47228	0.977727	1.27529	1.51724	1.34435	1.40347	1.11784	2.04532	1.72217	1.36921	1.36936	1.44466	1.6458	1.22553	1.22227	1.5159	1.14219	1.41369	1.2493	1.2261	1.02808	1.11739	1.18098	1.32993	1.18879	1.18548	1.06269	1.19871	1.29173	1.29429	1.08327	0.953047	1.06487
DSC1	3.24808	3.17613	0.784079	0.857662	0.793275	0.651903	0.689508	1.21409	0.998653	0.667068	0.660492	0.78375	1.271	0.676615	0.583564	0.779113	0.655536	0.905408	0.58727	0.750046	0.768626	0.653547	0.856843	0.785921	0.619492	0.8464	0.554727	0.742938	0.65509	0.695659	0.596025	0.692918	0.689186
DSC2	2.44781	6.6769	5.97308	5.76363	6.76014	6.60121	5.69532	4.04984	5.35461	6.22866	6.2164	4.93364	4.98398	5.30811	6.21996	5.62972	6.31004	5.24827	5.67446	6.44972	5.19661	4.76012	6.14032	5.48811	6.55665	5.93175	6.136	5.52873	4.8449	5.98686	6.6299	3.86789	4.40702
DSC3	1.64351	5.31462	1.7713	0.657364	0.757246	0.602251	0.649704	3.07701	1.17622	0.723286	0.654575	3.31057	1.02698	1.75263	0.754478	0.939927	0.727654	0.688489	1.75608	1.62089	0.6074	0.576028	0.810427	2.3827	0.634747	0.665239	0.503164	3.36337	0.721295	0.743198	0.64514	0.572759	0.774544
DSCAM	3.15198	0.587669	0.628984	0.66968	1.09498	0.788612	0.590481	1.05028	0.785705	0.752717	0.751677	1.09197	0.902006	0.892408	0.933971	1.15683	0.712686	0.759434	0.597386	0.660166	0.813654	0.765057	0.809973	1.03171	0.852714	0.835592	0.627285	0.973115	0.699418	0.743716	0.739451	0.578584	0.735317
RCAN1	2.76982	4.06391	3.34709	3.59689	3.98608	3.44311	3.17873	2.92436	3.30399	2.91169	2.52944	3.01028	3.12661	3.10864	4.09019	3.74139	3.72419	3.90415	3.3508	3.59835	3.65346	3.09304	4.0994	3.16094	4.1504	3.33331	3.95654	3.75931	3.31609	3.78815	4.60185	3.31019	3.27611
DSG1	1.43165	4.9648	0.571608	0.687303	0.585383	0.550069	0.552229	0.92419	0.812628	0.654836	0.552318	0.870827	0.862476	0.695246	0.790078	0.842809	0.519038	0.639873	0.558329	0.698302	0.664149	0.5891	0.551421	0.755808	0.568989	0.582221	0.574188	0.612791	0.685507	0.69953	0.600858	0.496956	0.584522
DSG2	2.92739	6.14993	7.17626	6.85848	7.04999	7.5492	7.22359	5.9893	6.43608	6.3723	7.21171	6.67666	5.80708	6.3235	6.86943	6.41829	6.48187	6.66381	7.51535	7.81921	6.86018	7.12908	6.46967	6.75017	7.24449	7.09594	7.33754	6.76796	6.97048	6.76405	6.84006	6.34767	6.6357
DSG3	2.84245	7.73512	2.48013	1.50677	5.16572	4.07931	1.99702	1.64999	2.28708	2.24763	1.45234	1.6273	2.19622	3.66979	2.05521	2.88734	5.9346	4.84268	1.83159	2.73116	1.23444	1.88599	1.33543	3.30213	3.58603	1.90515	1.91777	2.64507	4.21414	1.74476	1.73391	4.50882	2.1616
TSC22D3	2.73077	3.89288	2.82104	3.54248	2.92814	4.13793	3.25862	2.61096	3.78828	2.59981	2.58385	3.00979	3.47077	2.96794	3.67516	3.84469	3.67408	3.49106	3.3924	3.27409	3.78088	2.65076	4.92037	2.34019	4.02779	3.21363	3.90264	3.39149	4.02404	3.58797	4.98583	3.70449	3.10625
DSP	2.4738	8.84471	7.79043	7.59584	7.4125	7.90901	6.7334	7.52889	7.05515	8.09645	7.99728	8.02293	6.73211	7.35687	7.47817	7.49155	7.59385	7.6457	7.84627	7.48275	7.42729	7.25517	7.27907	7.35992	7.41324	7.52149	7.58282	7.37041	7.97884	7.61411	7.6438	7.26924	7.79501
EPYC	0.830944	0.424633	0.331803	0.734829	0.80006	0.732025	0.600152	0.825787	0.799008	0.629682	0.941703	0.593146	3.8853	0.434072	0.640778	0.991326	0.558334	0.522446	0.441281	0.632925	0.383031	0.53177	2.74067	0.712802	0.726117	0.460567	0.688424	0.496765	0.546639	0.432733	0.656051	1.11549	0.776253
DSPP	2.4416	0.51968	0.664566	0.675873	0.94226	0.703227	0.598567	1.60082	1.50749	0.582434	0.744044	0.771475	0.548322	0.707856	0.557044	0.545648	0.541709	0.431154	0.431154	0.626235	0.612281	0.584583	0.597882	0.840956	0.657669	0.712361	0.573081	0.787424	0.483012	0.744044	0.587669	0.390063	0.51501
SLC26A2	3.33057	2.84432	7.66578	7.0889	8.2884	8.90259	4.05703	4.35299	9.04297	5.2185	4.01762	4.63661	5.26327	6.02424	7.26111	5.80548	6.62999	7.23551	4.55622	5.43204	8.33235	5.95548	8.69369	4.1897	7.57434	6.64207	6.85358	8.03512	5.17104	7.83676	7.53773	2.83616	3.1501
DTNA	1.86955	0.68822	0.709071	1.14854	0.845942	0.750951	0.783572	0.982266	1.06482	0.708785	0.743483	0.868989	0.807246	0.729408	0.747414	0.924885	0.800058	0.662865	0.806811	0.656478	0.672025	0.628801	0.805151	0.779537	0.715017	0.705278	0.686247	0.843269	0.724674	0.753591	0.831697	0.673091	0.693921
DTNB	3.21826	2.17987	1.83328	1.77372	1.70183	1.52907	1.25336	1.8085	1.87975	1.53118	1.39944	1.9665	1.5973	1.83922	2.1466	1.81021	1.55195	1.55742	2.18973	1.35369	1.71988	1.81458	1.49141	1.53822	1.55171	1.69436	1.37458	1.81728	1.89273	1.85651	1.37965	1.76268	1.94162
HBEGF	2.03466	4.61801	3.2623	3.74636	3.29695	2.34376	2.07332	2.06143	1.82467	3.04894	2.20844	2.69078	3.21315	4.50998	4.52474	3.93673	5.20148	4.80961	3.18839	3.76643	3.20351	2.73031	3.36525	3.95002	3.52069	3.37532	3.14107	3.31994	4.44631	3.53453	5.29636	2.47967	3.22628
DTX1	4.14558	1.71979	1.596	2.0054	1.22265	1.45288	1.44169	1.6439	2.79249	1.49846	1.40653	1.25548	1.54021	1.67571	2.48465	2.1391	1.63163	1.5959	1.37728	1.53878	1.36152	1.41428	1.62148	1.6793	1.85549	1.47649	1.76882	1.5793	1.60501	1.67203	1.64937	1.36011	1.73272
DTYMK	2.73997	5.49803	5.13082	4.78072	4.66191	5.33474	5.92111	4.69713	4.24189	4.52904	5.46893	5.93229	4.64617	4.7581	4.4066	4.95584	4.64281	5.6099	6.37732	5.472	5.74438	6.36969	4.72035	5.23843	5.15211	5.97752	5.73537	6.00042	5.77946	5.71571	4.40077	5.50263	5.15227
ECM2	1.59443	1.65196	1.22358	1.37728	1.22465	1.22147	1.3679	1.26298	1.03882	0.991704	0.894842	0.927851	1.40021	1.12028	1.14314	1.66622	1.27824	0.999629	1.2825	1.1345	1.16448	1.03864	2.33329	1.51286	1.0282	0.966008	1.53739	0.928177	1.15953	1.07945	1.49134	1.08186	1.28432
DUSP1	2.79403	4.61324	3.13919	2.80159	2.98508	2.99243	3.06211	2.12958	3.70241	2.90281	2.62106	2.3387	3.67898	3.58586	4.49379	4.25554	5.1546	5.47508	2.92283	3.44078	4.41513	3.76564	6.17061	4.55828	4.78563	3.41174	3.9328	3.69042	3.97586	4.45896	6.14707	4.18694	3.65268
DUSP2	4.50404	2.73509	3.58859	2.77008	2.19226	3.31712	2.79325	2.02309	2.18304	2.61337	2.53777	3.56482	3.1121	3.05978	2.96315	2.99789	2.73286	5.44343	3.36586	2.21037	4.82111	4.05634	2.58714	3.09046	4.14295	2.77008	2.60405	3.17713	4.07508	2.38298	3.75199	2.75118	2.33962
DUSP3	2.60024	3.13088	3.01145	2.81899	3.07568	2.73941	3.2746	2.75471	2.81235	2.54411	2.85306	3.04777	2.83226	2.6703	2.75152	2.61899	3.53575	3.08307	3.03818	2.94699	3.19812	3.58307	3.06453	2.84659	3.03835	2.63421	3.4328	3.03291	2.92516	3.09994	3.21065	3.52287	3.11968
DUSP4	3.48973	6.29325	2.90339	4.0109	3.90112	2.77004	7.52547	3.15086	2.5403	5.33835	5.11624	4.29228	3.14105	6.47792	4.44146	3.84684	3.75399	5.95979	5.98703	5.73384	3.42572	3.04718	3.43414	3.78548	5.60529	3.03047	4.89466	3.28976	3.27425	4.37943	4.1783	7.34105	7.48686
DUSP5	2.22916	5.00782	5.16725	4.65001	5.41028	4.05431	3.34247	1.77027	1.52864	6.76018	5.14904	4.0888	4.03433	3.89268	5.11409	4.23033	5.17655	4.17154	3.83833	5.33283	4.48868	3.90102	4.77092	3.36599	5.45478	5.13772	4.98162	4.27344	4.96464	4.39124	5.53381	3.08634	6.45343
DUSP6	3.48058	5.45414	7.31324	6.99787	7.15924	6.25069	5.61578	5.22744	5.72524	7.71679	6.91682	3.95209	7.47303	6.51418	7.77725	5.74897	7.0718	7.14333	7.15949	6.65943	6.15617	6.31455	6.39028	6.51004	6.29264	6.92277	6.76981	5.06752	6.40293	5.7944	6.91048	6.60126	6.26691
DUSP7	2.04174	1.62649	1.26358	1.13558	1.30128	1.0748	1.45537	1.48202	1.46431	1.48314	1.30007	1.32062	1.34479	1.44223	1.19039	1.31932	1.44496	1.32922	1.19977	1.33747	1.16311	1.2636	0.921977	1.08067	1.38563	1.32073	1.12268	0.94601	1.62024	1.32337	0.952189	1.79916	1.34444
DUSP8	4.49896	3.45864	3.71915	4.40847	3.84575	4.2149	3.49812	4.44178	4.58025	4.02429	2.97272	4.78569	4.09025	3.77683	3.73697	4.01203	3.69169	4.05382	3.36392	3.42466	3.5541	3.03517	3.31155	4.11892	2.83879	3.32035	2.61818	4.40729	3.54608	2.81921	3.0726	3.45829	3.88548
DUSP9	2.81026	1.68846	1.11232	1.20644	1.19139	1.05401	1.70361	1.69811	1.24847	1.21001	1.22137	1.50938	1.40298	1.08183	1.26229	1.22857	1.26324	1.24083	1.00445	1.02805	1.11298	1.27358	0.959993	1.05869	1.026	1.29677	1.09341	1.21719	1.47242	1.48905	0.949665	0.986824	0.904401
DUT	2.95645	4.59852	4.61209	4.75459	4.52395	4.72083	5.17438	5.10161	4.42496	3.94895	5.57749	5.12209	4.20068	4.88131	4.33981	4.62262	4.41908	5.1437	5.30054	4.6731	4.84457	4.52315	4.60123	4.61798	5.45475	4.82807	4.58451	5.04637	4.72516	4.87225	4.32921	4.78962	4.50397
DVL1	3.81399	7.0274	6.61568	5.99354	6.89241	6.47624	6.82837	5.84515	6.09178	7.5111	7.36861	6.50372	7.09197	6.75648	6.83547	6.87828	6.40458	6.21931	6.65982	6.74553	6.33608	6.3863	6.39016	7.18491	6.4695	7.1545	6.18932	6.95579	6.65825	6.27232	6.39613	6.65342	6.83418
DVL2	2.3594	3.02837	2.32523	2.24834	2.25514	2.22515	2.60337	2.73334	2.36642	2.32725	2.76581	2.13467	2.54474	2.23301	2.26759	2.82423	2.48759	2.52978	2.35998	2.11801	2.45995	2.52547	2.48031	2.39495	2.49587	2.22752	2.37436	2.55598	2.51258	2.26751	2.32273	2.56056	2.24538
DVL3	2.2841	3.16413	2.91912	3.09059	2.92862	3.10379	2.74594	3.42659	3.03313	3.34395	2.86531	3.45969	2.90925	3.0505	2.96171	3.22304	2.99397	2.78532	2.51427	2.62852	2.67831	2.53139	3.03919	3.31357	2.55709	2.89955	2.60619	3.05187	3.00659	2.72972	2.72749	2.74787	3.02876
DYRK1A	1.76031	2.74981	2.84345	2.52116	2.79171	2.72515	2.91636	2.64924	2.87245	3.02412	2.69465	2.88327	2.81616	2.64809	2.86619	2.81204	2.75877	2.74733	2.58043	2.7106	2.61547	2.65971	2.79414	2.87746	2.70155	2.58326	2.69512	2.79593	2.69247	2.62502	2.75638	2.50159	2.56188
TOR1A	2.96238	4.46264	3.70014	3.98744	3.40953	3.74014	3.83713	3.19767	3.6069	3.53863	3.86222	3.95441	4.10744	3.80805	3.71516	3.61235	3.83385	3.62508	4.18126	3.77976	3.73726	3.92344	3.93272	3.67679	3.91957	4.1785	4.12975	4.04014	3.79801	4.02305	4.10617	3.75295	4.17618
E2F1	3.53781	3.06531	2.84628	2.96974	2.83804	2.71654	2.82867	2.96329	2.69601	2.38601	2.4971	3.47162	2.83326	2.78515	2.19471	2.78514	2.49935	2.62203	2.47908	2.0318	2.80577	3.30677	1.99715	3.2456	2.06692	2.33254	2.12005	3.04362	2.81748	2.35654	1.81815	2.5076	3.34767
E2F2	2.57687	2.40711	2.04862	2.28641	2.26409	2.12698	2.70752	1.85975	2.31909	2.34029	2.96393	2.25166	2.30814	2.33863	2.03206	2.25325	2.03696	2.32971	2.22424	2.12206	2.06514	2.74985	2.02186	2.09373	2.39922	2.21173	1.85246	2.06305	2.33188	2.04303	1.89324	1.99552	1.8778
E2F3	4.12097	5.77477	4.96274	5.61022	4.80487	4.96363	4.83924	4.80221	4.35031	5.22565	4.57139	5.09737	4.62281	5.16044	4.69597	4.58729	4.93112	4.75923	4.67326	4.6847	5.29027	5.58888	4.50279	4.83783	4.2776	5.16857	4.94973	4.17949	5.01599	4.40512	4.29035	4.66917	4.83089
E2F4	3.84074	3.41857	3.79769	4.02776	3.51857	3.72439	3.95565	3.75443	3.13789	3.89751	4.08102	4.19588	3.62737	4.1785	4.18927	4.20658	4.28119	4.05531	3.62592	3.73432	4.0571	4.48856	3.34086	3.63138	3.90366	4.09589	3.71926	4.02612	4.31545	3.87325	3.47549	3.56448	3.76502
E2F5	2.23173	5.32994	6.86663	4.67538	6.17608	5.28693	5.17055	4.2746	2.7805	5.23757	5.03324	5.62287	5.16891	5.96532	5.72924	5.11462	5.16628	5.45313	6.03448	4.94808	5.49057	5.19867	4.18268	5.70071	5.75318	5.55682	5.65087	5.92435	6.23649	5.30109	4.86324	5.34631	6.98765
E2F6	2.10626	2.0458	1.67858	1.69869	1.22956	1.57977	1.78028	1.28922	1.25438	1.46591	1.33979	1.65116	1.29078	1.51491	1.71112	1.5234	1.74091	1.91922	2.18582	1.85046	2.19569	2.51893	1.42718	1.95104	1.73803	1.93436	1.97919	1.6073	1.80363	1.62878	1.41367	2.2793	2.23364
E4F1	2.50636	2.6035	2.57743	2.72421	2.41426	2.71313	2.80725	2.76287	2.59852	3.02791	2.96389	2.12376	2.94916	2.86287	2.71115	2.57281	2.6408	2.64095	2.36538	2.68713	2.56528	2.89822	2.70651	2.88813	2.42637	2.76067	2.61283	2.73519	2.95102	2.38381	2.37936	2.51672	2.78613
EBF1	3.15064	2.45296	1.9461	2.1081	1.2985	1.78712	2.08715	1.31176	1.69555	1.04173	1.44469	0.868394	1.56338	1.71477	2.22976	2.73529	1.9593	1.50268	1.44816	1.59869	2.45335	1.44306	3.04336	1.09452	1.67032	1.36986	2.59838	1.32196	1.85609	1.76061	2.97138	1.5474	1.85411
GPR183	1.87347	1.63098	1.466	2.50546	0.977577	1.75772	0.863102	1.30594	2.15612	0.719682	1.26488	1.39989	1.89446	2.34405	2.00461	1.45577	2.4738	2.11224	0.96492	2.27297	2.626	0.910219	2.24418	1.30603	2.72131	1.25834	2.90236	1.81362	2.1145	2.93273	3.84959	1.37422	2.02654
ECE1	3.0378	4.98567	3.90517	3.89195	4.33679	4.1814	4.07595	3.71773	4.01762	3.9289	3.71769	3.65366	4.23642	3.92998	4.27001	4.13621	3.99419	3.60078	3.59078	3.54737	3.93652	3.35665	4.5254	4.27637	3.80381	4.12548	3.93992	4.01567	3.83919	4.02055	4.43687	3.79843	3.4924
TYMP	3.48259	3.55705	2.60923	2.64347	2.58615	2.39135	2.59463	2.32718	2.97761	2.17199	2.43901	2.48317	3.16863	3.05029	2.49614	3.14291	2.5669	2.50796	1.98799	2.43169	2.2878	1.91932	2.93115	2.69403	2.80114	2.34837	2.29329	2.67079	2.25149	2.3897	2.9517	3.08882	2.98185
ECHS1	5.13685	6.85195	6.87577	6.59367	6.69668	6.70811	7.85861	6.52978	6.51141	7.40664	7.83307	7.04251	7.14672	6.88701	7.47649	6.52302	7.09565	7.62845	7.82654	7.18898	7.05102	7.51234	6.83467	7.15639	7.43136	7.605	7.22399	7.45158	7.04039	7.7027	7.0151	7.57177	7.24807
ECM1	4.29951	3.15043	2.35795	2.40496	2.42016	2.3607	2.4624	2.63413	2.92915	2.28565	2.51049	2.63751	2.96181	2.6343	2.45635	2.58845	2.42532	3.0944	2.24699	2.21256	2.30906	2.31372	2.65703	2.46088	2.59838	2.2339	2.16894	2.34088	2.37515	2.45823	2.40861	2.95392	2.56452
ECT2	1.93006	4.75441	4.52124	4.2923	3.73535	5.25863	5.39459	4.5584	3.58955	4.7119	3.9152	5.47478	4.18615	4.71479	4.67559	4.25904	3.91934	4.55966	5.5329	4.68044	4.87231	5.30718	3.51056	3.9711	4.86203	5.00223	4.87093	5.02651	5.3668	4.80557	3.52387	5.72442	5.41652
EDA	2.12752	1.12218	1.09717	1.87731	1.31768	1.14146	1.00322	2.42283	1.48362	1.29241	1.10304	1.44272	1.42107	1.27945	1.23636	1.30147	1.24362	1.41882	1.06256	1.06294	1.3218	1.22389	1.09768	1.48062	1.03899	1.33973	1.04632	1.18255	1.36895	1.20831	1.01419	1.08725	1.00417
S1PR1	1.44718	1.57963	1.47697	1.48848	1.05217	1.53843	1.69838	1.00805	1.21779	0.750604	1.16529	0.939755	1.55709	1.38293	2.0218	1.901	2.1001	1.28475	1.48404	1.53762	2.2803	1.38283	3.45324	0.869727	2.22037	1.22254	2.70833	1.45797	1.64607	1.92048	3.63126	1.62089	2.20985
LPAR1	2.11698	1.45881	1.59074	1.47658	1.86957	1.83953	2.10438	1.31297	1.84045	1.31778	1.26601	1.24676	1.48013	1.51805	1.71454	1.68819	1.67668	1.42667	1.02662	1.91829	1.51645	1.0066	2.57405	2.05827	2.00227	1.62439	1.86404	1.75865	1.41588	2.0542	2.95411	2.52919	1.29855
S1PR3	1.9877	3.83277	1.90267	1.79831	1.81651	1.9679	1.66367	1.45449	1.53646	1.22021	1.40538	1.33487	1.67383	1.98037	2.52614	2.51886	2.12448	1.26216	1.59595	2.30192	2.67531	1.80727	3.00937	1.34214	2.02829	1.6731	2.73816	2.3055	1.62343	2.05178	2.6918	1.59993	3.77875
EDN1	3.75075	3.91226	3.5622	3.89582	4.80193	4.22534	2.58845	3.61539	4.68449	3.1256	3.56257	3.5754	4.63666	3.57072	3.4739	3.88148	4.30082	5.03286	2.91968	2.86962	3.63127	2.54649	5.55125	6.03962	4.31661	3.67407	4.68355	3.68656	5.10129	4.05581	4.50594	4.36137	2.30913
EDN2	3.91119	3.11534	3.03675	3.02843	2.56658	3.09778	3.27622	2.59202	3.76889	3.24348	3.0266	2.99919	2.83739	2.8816	3.03756	2.96949	2.94047	3.42092	2.95845	3.15861	2.83944	2.80762	2.73262	3.0808	3.26513	2.9758	2.81859	2.67456	3.00797	3.01	2.87017	2.89782	2.87659
EDN3	2.02352	2.12433	2.42526	2.91757	3.56654	3.40545	1.02397	2.01473	3.82219	1.86281	1.17916	1.69652	1.68616	1.8055	2.9287	2.51265	3.23694	1.64133	1.35074	1.86514	2.1211	1.68374	3.10166	3.11283	3.01921	2.33471	2.48747	3.77744	1.21966	3.14487	3.40296	0.912626	2.16094
EDNRA	2.32117	2.41364	2.41189	2.54946	5.45943	2.31057	3.29704	1.80924	1.41897	1.56709	1.72618	1.54807	2.49993	3.3818	2.21524	3.11499	2.62837	1.78528	1.96639	1.898	3.16201	2.2171	3.75493	1.40658	2.33561	2.10327	3.78617	2.32093	2.1206	2.60085	2.84677	2.46228	2.72459
EDNRB	1.26075	1.88102	2.00642	2.09925	2.57619	2.46962	1.27609	1.3123	1.03547	1.16887	1.33016	1.02479	1.70597	2.06957	2.51528	2.4905	2.91351	1.82137	2.00671	2.57906	3.12383	2.31202	4.02771	1.1281	3.04394	2.42159	3.51729	2.44424	2.55711	3.68585	4.38865	1.2344	2.42511
PHC1	3.68311	2.77431	2.51077	2.53143	2.33515	2.68417	2.74055	2.61734	2.23494	2.25252	1.97222	2.61185	2.76929	2.46123	2.56963	2.85277	2.2846	2.52467	2.35293	2.50364	2.84036	2.69016	3.32317	2.24908	2.48846	2.46707	2.60769	2.46887	2.39973	2.69499	2.86347	2.30758	2.60131
PHC2	3.17392	4.53513	4.07371	3.78426	4.33054	4.23279	4.37601	3.44426	3.62225	4.62729	4.49607	4.08893	4.34132	4.311	4.73483	4.24798	4.24497	4.02341	4.28486	4.20716	4.11188	4.69876	4.67912	4.28128	4.42141	4.89244	4.42473	4.39537	4.42877	5.01319	4.4702	4.32406	4.23388
EEF1A1	6.60284	6.83639	7.00146	6.82705	6.97533	7.05699	7.24464	6.50493	6.60318	7.25266	7.41467	7.11356	6.54356	7.20642	7.29756	6.75621	7.34181	7.31995	7.62991	7.66401	7.61425	7.36416	7.25068	7.06732	7.13864	6.79527	7.19634	7.38747	7.31755	7.12505	7.23375	6.91168	7.83727
EEF1A2	1.91264	0.992192	1.16049	0.996425	1.15891	0.998962	1.46373	1.3062	1.85827	1.1935	1.21095	1.28018	1.00152	1.3682	1.10954	1.14934	1.14809	1.21499	1.3361	1.00988	1.23563	1.06374	0.993669	1.49771	1.16514	0.924283	1.10755	1.27136	1.10871	1.16619	0.793971	1.05253	1.25685
EEF1B2	7.19105	8.73275	9.40105	9.24517	9.40991	9.13598	9.39587	8.90591	8.09865	8.93418	9.72459	9.18348	8.42188	9.14591	9.38534	8.40317	8.9118	9.61175	9.62789	9.54105	9.85253	9.50498	8.71697	9.18245	9.26559	9.38143	9.32999	9.40174	9.81457	9.43773	8.80656	9.02765	9.81498
EEF1D	6.06137	7.12522	7.70591	6.46077	7.35384	6.62005	6.96703	6.88902	5.92595	7.19687	6.90827	7.33366	6.78557	6.72519	6.89262	6.96411	6.81572	6.47333	7.27576	6.9042	6.8638	6.82726	6.69925	7.3133	6.36349	6.73811	6.77797	7.18626	7.13564	6.69218	6.58295	7.30998	7.39478
EEF1G	8.36474	8.86515	9.90354	9.73906	9.72189	9.67625	10.1299	9.73844	8.74377	9.96831	10.3621	9.6203	9.28897	9.9492	10.3375	9.31324	10.0693	10.2827	10.1205	10.3429	10.6129	9.91466	9.81845	10.1149	10.0603	10.0519	10.4084	9.94409	10.3774	10.3953	10.0479	9.85498	10.6884
EEF2	6.68049	7.86502	9.00919	8.71722	8.65854	8.708	9.49195	8.75784	7.59522	8.70984	9.36292	8.99935	8.36543	9.18179	8.7746	8.62815	8.99778	8.82986	9.20451	9.63318	9.11793	9.39234	8.64443	9.14717	8.58361	8.40189	8.96948	9.23313	9.59696	9.38548	8.80503	8.8193	9.78011
EIF2D	3.67971	2.96289	2.57563	2.84435	3.06367	2.937	3.26221	3.10837	2.99401	3.42378	3.24245	3.74886	3.06347	2.83228	3.15821	3.09645	3.01535	3.36582	3.12201	2.96478	3.24021	3.41069	2.94719	3.10145	3.13721	2.96686	2.70501	2.91933	3.5513	3.42707	2.8717	2.95501	3.09979
EFNA1	2.13373	6.74871	5.32071	5.09247	5.51151	5.07743	4.52628	4.99609	5.63799	6.31879	6.0249	6.52874	4.88472	5.28009	5.04732	5.65158	6.05361	6.01905	5.62503	6.67452	5.25842	5.7165	5.48997	6.28758	5.49548	5.8839	5.54197	5.85718	5.52481	5.63241	5.40986	5.34	5.26917
EFNA2	0.952603	0.733153	1.35279	1.32463	1.76456	1.20691	1.62106	1.02447	1.15612	1.05916	1.30266	0.853839	1.10782	0.913395	1.16983	1.67921	1.2569	1.3629	1.24196	1.14431	1.14948	0.956816	1.13655	1.01794	1.51251	1.02175	1.10828	1.40453	1.34506	1.28556	1.10327	0.714556	1.1139
EFNA3	3.83034	1.96247	2.49211	2.60531	2.43203	3.11452	3.16598	2.88554	3.12594	3.36805	2.94224	2.72906	2.6222	3.06377	2.38389	2.98331	2.66559	2.84632	2.26151	2.9612	2.43448	1.99592	2.32466	2.32077	2.31114	2.11787	2.50742	2.91141	2.53365	2.27909	2.23631	2.401	2.13947
EFNA4	1.56318	3.2957	3.55647	3.90145	3.62224	4.08503	3.57802	4.02543	3.82678	4.34824	3.93987	4.25747	3.18851	4.27071	3.14837	3.23024	3.67676	3.64679	3.0098	3.81884	3.54992	3.71188	3.44266	3.32079	3.77617	3.55463	3.70661	4.00213	3.40044	3.97106	3.10296	3.36108	3.58892
EFNA5	3.33718	2.56405	1.65719	1.57647	1.60756	1.5494	2.16137	1.82558	1.96916	1.46379	1.94166	1.5591	1.74897	1.56606	1.69906	1.73624	1.56245	2.04159	1.47645	2.28928	1.52522	1.17824	1.88091	1.33639	1.52503	1.32854	1.32167	1.59429	1.40968	1.93525	1.89691	3.34888	1.38125
EFNB1	3.38205	2.57873	2.99063	3.21285	3.02773	2.92718	2.56551	3.08552	3.18405	3.25841	2.72625	2.86215	3.66776	3.11985	2.46869	2.79819	2.84244	2.87689	2.90364	2.52341	2.44693	2.76508	2.40328	2.93507	2.64696	2.66589	2.0946	2.76604	2.62979	2.43917	2.41345	2.50428	3.36131
EFNB2	3.16908	3.45066	6.21516	5.74174	5.81875	5.07892	5.55421	3.95293	4.14656	7.12081	4.28695	5.27977	5.00402	4.28186	5.76359	4.91735	5.3708	4.71643	5.32106	6.12399	4.16687	4.0871	5.09458	4.49234	4.42765	4.49292	4.84979	4.62645	5.26516	5.52055	5.10046	5.01135	3.90693
EFNB3	3.21625	1.56027	1.36796	1.31481	1.58096	1.33167	1.44272	1.8473	2.17104	1.48657	1.27362	1.39481	1.8866	1.37964	1.50005	1.68105	1.33139	1.52887	1.35227	1.33387	1.36332	1.31245	1.57208	1.39895	1.34546	1.42698	1.25875	1.46107	1.50514	1.40629	1.38302	1.2534	1.20155
EGF	1.28821	0.472844	2.33308	0.687972	0.976809	1.01059	0.491194	0.80732	0.818661	0.710272	0.847794	0.778508	0.933823	0.837288	0.577011	1.06171	0.592281	1.37625	1.39896	0.611679	0.64693	0.504178	0.767551	0.804885	0.882271	0.646218	0.834787	0.741037	0.732454	0.648637	0.852475	0.635781	0.461433
CELSR3	3.51197	2.09042	2.33937	2.77239	2.37351	2.36741	2.38602	3.01648	3.19497	2.20574	2.55187	2.61497	2.56897	2.36483	2.16879	2.96603	2.3069	2.47178	2.11989	2.15108	2.37538	2.38672	2.05505	2.51403	2.06078	2.45602	1.94023	2.79367	2.24158	2.26447	2.09179	2.29092	2.7591
CELSR2	3.09002	4.32933	2.29115	2.74308	2.86272	2.53453	2.8171	3.12617	2.87868	2.73677	2.43879	3.43603	2.73834	2.39385	2.88883	2.71442	2.50738	3.30451	2.41175	2.22984	2.51359	2.90685	2.68082	3.08767	2.75857	2.93667	2.30165	2.53583	2.45567	2.22043	2.51029	3.61783	2.70891
MEGF6	4.33687	3.49451	3.47707	2.73762	2.47827	2.4563	3.26045	3.19947	3.04324	3.26932	3.81393	2.33541	4.65054	2.42976	2.41761	3.01568	2.4945	2.99547	2.41689	2.62232	1.9013	1.80505	3.43332	4.13927	2.29964	2.25509	2.3826	2.61035	2.15079	2.14922	2.67122	3.60743	2.99593
MEGF8	2.27442	2.1366	2.47739	2.51833	2.27772	2.69222	1.94461	2.35622	1.7853	2.16981	1.84728	2.74866	2.38194	2.48294	2.75612	2.11551	2.42337	2.57044	2.44611	2.4598	2.48553	2.25189	3.16198	2.39672	2.15393	2.67926	2.72308	2.37211	2.20276	2.52019	2.61108	3.34124	2.922
MEGF9	1.712	1.70083	1.71138	1.53419	1.77033	1.56974	1.95328	1.96233	1.82465	1.58911	1.7342	1.31975	1.85508	1.36657	1.55779	1.64763	1.44656	1.55741	1.74652	1.58795	1.38828	1.3549	1.68258	1.54696	1.47099	1.78041	1.34605	1.41522	1.39084	1.56089	1.65894	1.6511	1.66616
EGFR	2.76782	2.41159	2.27089	2.43	2.29422	2.25616	1.69905	2.48977	2.48117	2.8397	2.04475	2.16045	2.06681	2.21215	2.26653	2.28098	2.018	2.12982	2.07754	2.26171	1.91167	1.87633	2.00557	2.0374	2.08391	2.18836	2.06509	1.97794	2.12205	1.91437	2.00198	1.81547	2.471
EGR1	4.55637	6.09988	6.44525	5.52703	4.20719	3.43063	4.67842	3.56514	6.18555	5.5614	4.21397	4.7313	6.45702	5.01459	6.50869	6.53571	6.82689	6.38208	5.37704	4.43154	6.29625	5.4157	7.12898	6.5781	5.06998	5.46804	4.01149	5.28458	6.02754	5.16462	6.84696	4.1407	4.25446
EGR2	2.72582	1.73419	1.47427	1.44319	1.18956	1.18959	1.01647	1.37179	1.47345	1.25232	0.990177	0.945129	1.95224	1.23689	1.76804	1.27369	2.49356	1.52855	1.10144	1.44077	1.5929	0.988645	2.10876	1.39488	1.67158	1.19985	1.59525	1.28078	1.38287	1.79276	2.09236	1.20157	1.65781
EGR3	2.83265	2.08487	1.96504	2.12371	1.77574	1.62064	1.61866	1.76843	1.8874	1.75628	1.53173	1.71849	1.88759	1.8743	1.94945	1.82571	1.97449	1.92225	1.77707	1.74958	2.0039	1.63282	1.74014	1.92186	1.83706	1.60926	1.59235	1.60668	1.93219	1.7227	2.15651	1.67107	1.95792
EGR4	2.00257	1.13044	1.14337	1.17469	1.10637	0.83679	0.983595	1.91598	1.42623	1.13441	1.07285	0.823736	1.44288	1.03495	1.10855	1.13669	1.03969	1.18399	1.01178	1.0759	0.854646	0.94139	0.81207	1.17029	0.953756	1.1379	0.923847	1.07406	1.154	1.14361	1.05559	0.894417	1.16264
EHHADH	1.50976	1.87984	2.64007	1.71648	2.41476	2.52373	2.95588	2.90313	1.51151	1.67476	2.47616	2.42082	1.52757	1.77552	2.36157	1.9174	1.70495	2.84326	3.19446	3.14898	2.44981	4.56229	2.29474	2.5239	2.61059	3.04511	2.62826	2.55262	2.09583	2.57537	2.814	1.98583	1.77406
EIF1AX	3.54055	4.90361	5.57872	5.42749	4.75712	5.64073	5.31821	4.99324	4.12622	5.3974	6.29466	6.28976	6.00699	5.86606	5.60148	4.97663	5.98906	5.61839	7.15582	4.78143	6.2211	6.1813	4.40319	5.65334	4.86671	6.20045	5.44607	5.92163	6.40267	5.09185	5.16332	4.97436	5.56706
EIF2S1	2.446	4.56764	4.92214	4.1713	4.20134	4.00285	4.3516	3.66405	3.39424	3.93984	4.24813	4.11958	3.48143	3.96611	3.95324	3.68301	4.27518	4.32596	4.83932	4.04013	4.40564	4.54612	4.22186	3.53145	4.11134	4.10284	4.08462	4.21445	4.1656	4.35455	4.14913	3.95805	4.41946
EIF2B1	2.49863	4.02107	4.4353	4.38093	4.27319	4.8887	4.71126	3.67096	3.42399	4.67757	4.4707	3.82653	4.08759	4.27683	4.87968	4.20617	4.91003	4.3153	5.7678	5.10806	4.95709	5.26697	4.52422	4.00752	4.38063	4.65987	4.75659	4.61696	5.19869	4.36018	4.60811	4.90533	4.47731
EIF2S3	3.664	6.48398	6.83875	6.86059	6.15883	6.65172	6.10583	6.76235	5.33814	6.6503	7.16035	7.64787	6.86092	6.86191	6.39024	5.95417	7.11724	6.6527	7.59264	6.82523	7.03057	7.26419	5.86764	6.99714	5.94803	7.56316	6.6992	6.73455	7.3831	6.90659	6.29691	6.72841	7.76087
EPHA2	3.17487	4.98837	4.3671	4.6658	4.87131	4.23018	3.79142	3.44892	3.37361	5.19815	3.87786	4.55192	5.03124	4.15654	5.29549	4.34639	4.62585	4.93772	3.9894	4.95567	4.1049	4.3009	3.19014	4.82324	4.07193	4.78398	4.30165	3.83228	4.6927	4.15144	4.40398	5.88908	5.11714
EIF4A1	5.21672	6.12625	5.74767	5.54629	5.28031	5.5321	5.82242	5.83312	5.36542	5.44594	5.76409	5.85039	5.9394	5.50121	5.54212	6.42394	5.67505	5.46369	6.03699	5.16321	5.54015	6.10962	5.58609	5.53729	5.62347	5.38528	5.62987	5.94305	5.7026	5.21433	5.66895	5.92369	5.45869
EIF4A2	2.71711	4.43593	4.98429	4.44957	4.67664	4.75801	4.61001	4.07975	3.59289	4.98274	4.60386	5.08006	4.32828	4.532	4.45877	3.83872	4.50322	4.30854	4.76137	5.13255	4.84117	4.54425	4.2425	4.55472	4.55875	4.55547	4.70392	4.6104	4.42698	3.67713	4.49234	4.89255	5.15608
EIF4B	4.2478	5.42197	6.43014	5.92344	6.17624	5.88237	6.32811	5.54705	5.01668	6.07416	5.79553	6.08652	5.25958	6.03714	6.55585	5.24115	6.12848	6.1644	6.73572	6.51281	6.56005	6.30485	5.6532	6.04537	5.89599	5.82546	6.01105	5.8881	6.53838	6.32726	5.79518	5.66387	6.45046
EIF4E	3.20323	2.90658	3.48592	3.17038	3.49633	3.60268	3.55229	2.45072	2.97562	2.9607	3.72757	3.11685	3.65935	3.68775	3.61731	2.74303	3.4962	3.56374	3.86671	3.76442	3.34299	3.89791	3.20472	3.43408	3.68538	3.59123	3.65079	3.41674	3.83272	3.6618	3.57717	3.37193	3.51214
EIF4EBP1	4.88659	6.39409	6.79523	4.77507	6.18773	5.79551	7.0783	5.86576	3.99137	4.8726	6.20548	6.2839	5.42953	5.82215	6.70027	5.62784	5.56297	5.46604	6.99248	5.45669	5.63546	6.05927	5.04165	5.65735	5.51698	5.67911	5.76919	6.71899	7.48874	7.27716	5.45168	5.53723	6.2398
EIF4EBP2	3.57009	4.04442	4.19862	4.47477	4.56543	4.34369	4.27847	4.56784	4.31144	5.17971	4.38374	4.72025	3.87677	4.27846	4.66574	4.02376	4.5798	4.21261	4.1174	4.43689	4.51399	4.57972	4.37291	4.23078	4.12	4.58114	4.60278	4.72541	3.60552	4.97817	4.4078	4.16478	4.39986
EIF4G1	3.18269	6.76135	6.59888	6.41314	6.46509	6.69589	6.99866	6.19628	5.58452	6.46993	6.62005	7.22432	6.5105	6.72536	6.49087	6.49338	6.37303	5.84946	6.86199	6.59758	6.57892	6.53269	6.32459	6.74586	6.22992	6.665	6.5419	6.31213	6.71166	6.23487	6.15678	6.4621	6.06206
EIF4G2	5.33872	8.69192	8.66126	8.79856	8.50141	9.12985	8.57732	8.75467	8.27125	8.62365	8.34905	9.25547	8.52924	8.87161	8.70357	8.34946	8.80107	8.67183	8.56727	8.67141	8.6164	8.42815	8.75944	8.41923	8.65384	8.85956	8.79226	8.90766	8.60323	8.58296	8.74899	8.57611	9.0312
EIF5	2.91884	5.55993	6.0589	5.91298	5.67919	5.58669	5.5542	5.53943	4.90091	5.31524	5.44765	5.47105	5.00899	5.29215	5.26811	4.57763	5.25583	5.55324	5.85313	5.7902	5.6478	5.76988	5.15943	5.03336	5.7299	5.53429	5.77382	5.50763	4.83486	5.334	5.43826	4.80996	6.18989
EIF5A	5.2675	6.60941	5.70586	5.96962	5.78307	5.74917	6.74439	6.19841	5.35251	5.72105	6.75469	5.87263	6.35107	5.7563	6.06662	6.66579	5.91604	5.99761	5.81889	5.54868	5.56578	6.03616	5.61766	6.33598	6.4174	5.47288	6.23776	6.38904	5.83364	5.99291	5.56745	6.15139	5.32045
CELA1	2.22564	1.2554	0.947799	1.17995	1.222	1.0379	1.19124	1.01968	1.19032	1.2045	0.938253	1.00028	1.22035	1.06008	0.997846	1.71451	1.3132	1.23584	1.02314	1.08809	1.22663	1.14076	0.967518	1.35682	0.87703	1.26722	0.769353	1.03583	1.40529	1.18138	0.909732	0.875401	1.21295
ELANE	1.28578	1.25183	1.19161	1.14899	1.33068	1.3	1.09898	1.10084	1.27862	1.0718	1.03447	1.3976	1.25441	1.16038	1.0954	1.71094	0.974242	1.2977	1.18556	1.13793	0.976829	1.1979	1.01763	1.39825	0.855244	1.10161	0.995542	1.12893	1.26079	1.18617	1.18128	1.25441	0.931033
SERPINB1	4.63702	8.78487	7.98982	8.13417	7.96312	7.84167	7.74023	6.3621	7.59614	8.55316	8.62207	7.46891	8.25659	8.3777	8.21812	7.97465	7.87245	7.9206	8.20915	9.03348	7.51799	7.62481	7.49008	8.2323	8.81069	8.20168	8.05108	6.65787	8.0882	7.99647	8.27366	8.67401	9.1943
ELAVL2	5.09633	1.68509	1.5245	2.5072	3.02428	1.40553	1.09668	1.62376	2.09854	3.43508	1.56321	2.78611	2.02369	1.47497	1.3134	2.777	1.44878	0.846672	1.68742	1.25714	1.79375	1.06366	1.21864	1.20573	1.20642	1.41849	0.975911	1.14713	3.93849	1.51194	0.739451	0.77986	1.05852
ELAVL1	2.59423	3.54509	3.70043	3.85392	3.52808	3.83398	4.27717	3.78666	2.95413	3.55181	4.10604	3.88389	3.63457	4.04122	3.54869	3.58448	3.9354	3.97356	4.35645	4.04701	4.05559	4.89396	3.66636	3.92967	3.96481	3.73926	4.13674	4.11427	4.41161	4.05098	3.82273	4.08424	4.47981
ELAVL3	2.84185	1.19904	1.28393	1.47001	1.62538	1.3329	1.18336	1.83524	1.8341	1.22442	1.21081	1.40217	1.65289	1.20932	1.22209	1.50579	1.29146	1.56607	1.1739	1.24639	1.22334	1.19356	1.26117	1.56828	1.20608	1.33811	1.16319	1.63894	1.31543	1.19622	1.15311	1.14638	1.22662
ELAVL4	3.43276	0.834373	1.13472	1.16834	0.950107	0.801977	0.675666	1.15745	1.52413	0.909066	1.06065	1.06802	1.62628	0.899203	0.90472	1.70782	0.922971	0.938963	0.890279	0.97329	0.848633	0.793711	1.11481	1.26149	0.855089	1.08686	0.802735	1.21175	0.874231	1.07531	1.12372	0.73285	0.933604
ELF1	2.82628	4.33486	5.36615	5.11176	5.15322	6.21377	4.72193	4.91689	4.36484	6.61024	4.74299	5.59647	4.19726	5.00962	5.44846	4.49476	5.40792	4.6194	5.40065	6.17926	5.78579	6.20956	4.84599	5.08197	5.28917	5.24185	5.60461	5.3769	5.704	5.98886	5.06147	5.0786	5.10284
ELF2	2.56981	3.11813	2.97893	3.13484	3.10416	3.39982	3.44807	2.90269	2.71202	3.34813	3.09573	2.78574	2.88611	3.36182	2.78921	2.91783	2.72075	3.25506	2.97866	3.78343	3.05067	3.65738	3.3616	3.01687	3.03683	3.3464	3.35359	3.09356	3.22448	2.97496	3.11964	3.31492	3.10084
ELF3	3.49497	5.76455	7.253	7.60732	7.47797	7.80682	6.78232	6.80143	7.29342	7.70137	6.93043	7.83529	6.62325	7.36733	7.18538	7.34554	7.44002	8.10722	7.23986	8.07742	7.65923	7.28039	7.26946	8.02574	7.4741	7.29638	7.20574	7.01527	7.683	7.30206	7.54295	7.66422	7.97132
ELF4	3.20642	5.72861	5.10609	5.26245	5.23601	4.93614	4.67165	5.33441	4.62608	5.3751	4.76717	5.0795	5.25597	4.68806	4.87631	5.12	5.01925	5.1594	5.07709	5.24081	4.68249	5.31616	5.09495	4.92624	4.71452	4.97207	5.09266	4.82548	4.6639	4.72194	5.04731	4.72841	4.55519
ELF5	1.50548	0.635084	0.717526	0.634904	0.672031	0.568864	0.576186	1.28152	0.933952	0.935955	0.710893	0.725631	0.664188	0.716699	0.593689	1.07012	0.575817	0.724292	0.784134	0.725345	0.658653	1.11154	0.639433	0.775603	0.512206	0.584258	0.467207	0.691533	0.975966	0.696547	0.729211	0.709034	0.493845
ELK1	2.98809	2.23436	2.54779	2.62797	2.36985	2.4471	2.432	3.10448	2.7449	2.4356	2.52302	3.12634	2.8041	2.51106	2.36746	2.86429	2.63475	2.63142	2.93783	2.19928	2.61684	2.69727	2.47909	2.70276	2.42584	2.5379	2.5071	2.57467	2.65394	2.51258	2.38557	2.52737	3.16148
ELK3	1.43612	3.48623	2.7487	2.99676	2.96835	2.74431	3.33423	1.81198	1.93978	3.06973	2.91465	2.44041	3.02957	3.11688	3.3865	3.14297	3.96778	3.26716	2.85571	2.79321	2.98619	3.10082	4.3481	3.00091	3.4644	2.81983	3.67833	2.88847	3.21104	3.18743	3.82101	4.013	3.64235
ELK4	1.83707	1.03947	1.11621	1.12007	1.11659	0.985747	1.02106	1.18582	1.5927	1.10736	1.01549	1.33926	1.11402	0.932224	1.02475	0.93714	1.05319	1.28082	0.918013	0.9235	0.933436	1.25064	0.78386	1.13585	1.00671	1.07208	0.933006	0.878634	1.06376	0.941388	0.95574	1.10555	0.993795
ELN	4.49733	3.67069	3.42737	4.00312	3.31231	3.85077	2.90374	4.34532	3.7086	3.59727	3.08596	3.37469	4.6584	3.5968	3.75411	4.12281	4.1769	3.50174	3.28312	3.34662	3.61466	3.32805	4.42343	3.27979	3.29603	3.57889	3.74335	3.4947	3.31194	3.65839	3.83489	2.76218	3.50596
EML1	1.88256	2.24951	1.46301	1.93086	1.41415	1.3387	2.6608	1.44063	1.4578	1.2647	1.32675	1.20775	2.27506	1.46202	1.46369	1.79809	2.18489	1.31898	2.2213	1.48686	1.54762	1.47931	3.31896	1.25387	1.82913	1.50211	2.42718	1.57035	1.28705	1.68349	2.65654	2.1984	2.03179
EMD	4.33873	6.53679	5.86624	6.14632	5.59091	5.64018	5.71886	6.65223	5.2589	5.74239	5.88883	6.14771	6.62513	5.77945	5.26119	6.11781	5.9729	5.89884	6.7359	6.36517	6.17654	6.31236	5.44755	6.28175	5.33902	5.98711	5.37464	6.08154	6.28427	6.01834	5.52219	5.73424	6.56152
MARK2	2.84184	3.51636	4.05499	3.85763	4.18037	3.67276	3.01195	3.7439	4.03357	4.18123	3.76113	3.22862	3.70373	3.72751	3.92791	3.72407	3.86554	3.48638	3.25649	3.41847	3.17765	2.92018	3.29973	3.50151	3.06315	3.43861	3.37546	2.93844	3.05199	3.26808	3.54968	3.35329	3.10825
EMP1	2.01385	5.14371	3.77602	4.20089	4.95357	4.16723	3.0381	1.76853	3.83672	4.3755	4.28723	3.45547	3.78586	3.12267	4.54904	3.58685	4.0794	4.8014	4.5358	2.97289	3.52897	3.05697	4.77467	4.5726	5.17656	3.91493	4.42319	2.9774	4.44439	4.50758	4.8591	3.90061	3.06835
EMP2	3.37303	5.72903	5.50978	6.05667	5.60857	6.0915	6.2477	5.42584	6.06833	6.26291	5.8861	4.61827	5.74596	5.96103	5.92004	5.59012	5.37233	5.70714	5.98848	5.966	5.56262	5.82908	5.2356	5.52068	5.72721	5.78473	5.6244	5.72035	5.81953	5.79911	5.8187	5.90501	5.84905
EMP3	3.10988	3.60643	2.89242	3.60375	2.08859	2.79462	3.97493	2.41377	2.71753	2.55117	2.72811	2.262	4.20115	3.10677	4.09848	3.28658	4.01966	2.6019	2.36798	2.39815	2.40461	2.53125	5.29515	2.48935	3.93283	2.77621	3.96159	2.40343	2.64622	3.41935	4.32154	3.69921	3.28266
ADGRE1	0.894045	0.590875	0.747917	0.723541	0.68543	0.720824	0.704474	1.03164	1.07059	0.759333	0.614267	0.864084	0.822881	0.881949	0.757366	1.34641	0.584635	0.690252	0.844299	0.795342	0.680157	0.787845	0.964536	0.678403	0.593095	0.842685	0.653277	0.993039	0.882175	0.748892	1.21432	0.633038	0.70516
EMX1	1.98338	0.89181	1.24325	1.20463	1.39353	1.13362	1.09625	1.28967	1.22037	1.02965	0.777849	1.30991	1.05955	0.829115	0.822211	0.874095	0.846794	1.05897	0.846794	0.804618	0.996856	0.846794	0.867539	1.28894	0.772798	0.951189	0.837198	0.898981	1.0349	1.08533	0.938055	1.05255	0.878538
CTTN	3.52937	4.48102	4.80616	4.75289	5.03124	4.85789	5.28178	4.36233	4.16486	5.53824	5.31592	4.79074	4.67728	5.0673	5.10555	4.88987	5.24429	4.94593	5.17706	5.40401	5.16352	4.45618	5.00831	5.28275	5.51004	4.80224	5.37832	4.58412	5.13763	5.17611	5.1026	6.47582	5.15921
EMX2	1.59758	1.07913	1.0073	0.975616	0.922089	1.01687	1.1237	1.00678	1.25299	1.22287	1.22287	1.16514	1.26475	0.78791	0.963509	0.889355	1.21043	1.07371	0.950335	1.14661	1.09456	2.20571	0.967518	0.867859	1.05863	1.04851	0.775557	1.18815	0.815746	0.905383	1.01165	0.890281	0.882443
EN1	2.30404	0.666774	0.827631	0.780586	1.11531	0.520909	0.574796	1.3088	1.39285	1.04941	0.76084	0.836343	1.04479	0.63685	0.833381	1.31932	0.833381	0.875769	0.566263	0.649275	0.892471	0.658617	0.813706	0.87882	0.610228	0.902502	0.444351	0.816221	0.773123	0.876728	0.813706	0.855935	0.851983
EN2	2.62952	0.865697	1.02947	1.15579	1.51016	0.927963	1.06416	1.16735	1.30827	1.19851	1.25097	1.26886	1.50418	1.17226	1.01962	1.38565	0.917165	1.17261	1.7416	1.01395	0.878882	0.982503	0.912456	1.18823	1.03512	1.60138	0.973748	1.18329	1.1358	1.05306	0.762437	0.921847	1.13349
ENDOG	2.18298	4.48192	4.29787	4.25549	4.63595	4.21285	4.93049	3.56884	4.19309	4.04114	5.55069	4.54601	4.67593	4.58407	4.74616	4.47179	4.26008	4.68041	5.29783	4.25435	4.84702	4.62852	4.61553	4.74044	5.14461	4.83468	3.5151	4.52693	4.27909	4.903	5.12123	4.57628	5.37752
ENG	3.52761	4.22736	4.22726	4.28165	3.64279	3.71153	4.41264	3.97598	3.53297	3.23068	3.72322	3.10872	4.69042	4.26076	4.63732	4.81846	4.65561	3.50431	3.47072	4.10162	4.33006	3.29715	5.68351	3.32125	4.139	3.86354	4.78402	4.31101	4.40579	4.32591	5.45109	4.48297	4.44402
ENO1	4.62877	8.58659	7.5742	7.47231	7.68713	7.59904	8.33674	6.36011	6.77208	7.81362	8.62826	8.08813	8.10819	8.05816	8.15036	8.01842	7.8755	8.15042	9.14604	8.42583	8.35722	8.34638	7.60209	8.02043	8.61034	8.28971	8.38255	8.22556	8.27998	8.44486	7.77343	7.70543	8.04182
ENO2	5.15465	3.33906	3.36346	2.92765	2.87513	2.95499	4.08119	3.38897	2.89065	3.33726	3.36973	3.60746	3.55313	3.3457	3.0099	3.35631	3.05349	3.64607	3.56672	3.49736	3.3937	2.92157	3.18962	3.62064	3.59901	3.27425	3.41811	3.38897	3.14651	2.84731	3.33192	4.01492	3.88511
ENO3	1.77129	2.04476	1.81048	1.87818	1.77652	1.65218	1.44603	1.63201	1.91176	1.72521	1.74622	1.65546	2.02638	1.59634	1.60078	2.10569	1.6133	1.76918	1.57971	1.67898	1.7088	1.59558	1.96465	1.82434	1.58005	2.0148	1.60562	1.86646	1.54675	1.52266	1.75681	1.23586	1.62817
ENPEP	1.32198	1.51904	0.879389	1.01399	0.793072	0.816385	1.4702	1.18555	0.975014	0.848521	1.03046	0.748555	0.960919	1.15265	1.01634	1.08141	1.01234	0.837773	0.846868	0.931122	1.37932	1.06999	2.05508	1.52357	1.34293	0.772346	1.20296	0.963613	1.23718	0.910427	1.0269	1.16103	1.33431
ENSA	3.35278	4.49506	4.07354	4.32581	4.0122	4.12758	4.60179	3.58602	3.68929	4.16854	4.23212	4.63882	3.86365	4.38921	4.21248	4.11644	4.149	4.31747	4.51806	4.20152	4.15505	4.54841	4.09847	3.53487	4.465	4.36485	4.2496	4.80196	4.4253	4.48576	4.41893	4.31328	4.06393
SLC29A1	2.6896	2.12418	2.23924	2.22857	2.26172	2.35006	2.29695	2.43792	2.23621	1.99174	2.17396	2.38758	2.43154	2.07293	2.15828	2.37119	2.2896	2.3805	2.06573	1.87596	2.36885	2.22992	1.93592	1.91902	1.85185	2.37543	2.18362	2.1807	2.40144	1.99871	1.66567	2.08813	2.18431
EP300	0.976679	3.08831	3.33354	2.85848	3.29563	2.89034	3.52135	1.7949	2.68151	3.04895	2.92335	3.18179	1.99009	3.68332	2.71603	2.27904	2.8709	3.05568	3.07335	3.46496	3.00809	3.66571	2.94291	2.00746	2.34257	2.39189	3.21395	2.20382	3.33446	2.96521	2.98593	3.18334	2.51507
EPAS1	3.45899	4.66059	4.98051	5.21603	5.47475	5.01913	4.8653	5.08238	5.64333	4.61732	4.12384	4.70065	4.64183	4.78709	5.20659	5.19732	5.05959	4.74784	4.93386	5.32974	5.35649	4.65102	5.95537	5.15536	4.89609	4.92579	5.47529	4.9802	4.59281	5.09513	5.7789	4.65537	4.87105
EPB41	2.11703	1.50188	1.69145	1.6063	1.70215	1.95859	1.61887	2.05042	1.7283	2.00065	1.76122	2.07864	1.9039	1.74908	1.87629	1.97826	1.55214	1.50443	1.80475	1.82624	1.64246	1.78274	1.66337	1.69603	1.61114	2.37981	1.66357	1.70583	1.88853	1.64636	1.6366	1.65904	1.51748
EPB41L1	2.56288	2.68361	2.91261	3.10116	3.23123	2.06065	1.86756	4.23003	3.34168	4.55548	2.28459	2.8966	2.96455	2.40444	2.12011	2.62331	3.29112	2.45085	2.27006	2.06965	2.59705	2.93902	2.52711	3.53498	2.36861	2.58099	2.78337	2.38094	2.495	2.38213	2.13861	2.90986	3.03082
EPB41L2	2.56808	3.73987	5.84982	5.85424	4.11732	5.57303	4.47853	2.7613	4.15243	5.11692	5.75163	5.25967	5.73877	6.15249	5.49843	4.60238	5.64872	5.50731	6.02168	6.21789	4.95596	4.64692	4.99215	4.20892	4.77905	6.60445	5.79027	4.65798	5.13457	4.71022	4.39737	3.63787	5.10031
EPB42	2.35841	1.10019	1.16049	1.0524	0.918038	0.98724	0.7321	1.27116	1.31633	1.10461	1.04216	1.11047	0.911664	1.03046	1.0355	1.25789	0.903917	1.2776	0.912402	0.86254	1.03747	0.930969	0.720036	1.20239	1.0963	1.04117	0.790991	0.872403	0.906802	1.03531	1.11703	0.7949	0.847864
DMTN	3.92404	2.28527	2.66152	2.64433	2.52606	2.94326	2.68188	2.82815	2.6932	2.5511	2.62842	2.9397	2.74559	2.784	2.56202	2.82262	2.30946	2.91399	2.61595	2.17705	2.30077	2.58759	2.26402	2.62333	2.24747	2.44523	2.13448	2.31894	2.32794	2.52624	2.20914	2.14066	2.62803
STOM	2.83222	4.5478	3.02405	3.55239	3.70508	3.29707	3.54331	2.89853	3.24603	2.32907	2.97874	2.15828	3.67135	3.72799	3.95601	4.28462	3.87346	3.65522	3.80145	5.56761	3.82049	2.99864	4.77312	2.93818	4.63617	3.44813	4.78632	3.586	3.43675	4.18028	5.08061	4.22374	4.70615
EPHA1	2.02884	2.6944	2.2636	2.01728	2.58631	1.89637	1.59993	2.20213	1.34727	2.43466	2.53522	2.19276	2.02135	1.93607	1.88353	2.21855	1.93891	2.88629	3.74915	1.76794	2.68918	1.81959	1.48024	2.85724	2.34797	1.85498	2.66881	1.51297	2.90534	2.08563	1.76127	2.71197	4.50898
EPHA3	1.54567	0.502682	0.8172	0.825375	0.760057	0.880709	1.02238	1.01863	1.02394	0.678795	0.817336	0.589621	1.18993	0.868546	0.891653	1.41077	1.16553	0.775661	0.801448	0.931819	1.12277	0.723245	1.80404	1.06421	0.987189	0.769233	1.4444	0.746708	0.908238	1.31088	1.25306	0.577853	1.21042
EPHA4	2.6971	2.9466	1.58225	1.58854	1.73043	1.6187	1.87839	1.1551	1.75866	1.28374	1.04872	1.19805	1.48783	3.48709	1.66533	1.60733	1.42362	2.26663	1.23877	2.99502	1.81684	0.992531	2.31173	1.21501	2.43324	1.25171	1.94167	1.32134	1.08002	1.67096	2.28249	0.94116	1.10794
EPHA5	1.1543	0.502956	0.603463	0.526875	0.664804	0.511667	0.534865	0.67013	0.597267	0.633015	0.413404	0.724691	0.6533	0.502057	0.541562	0.537727	0.361779	0.502776	0.567125	0.359506	0.464071	0.517646	0.474894	0.516867	0.590566	0.478423	0.408761	0.548444	0.628819	0.683364	0.365373	0.430563	0.479201
EPHA7	2.01042	0.673734	0.902822	0.795602	0.981007	0.835586	1.0734	1.05549	1.0091	0.788761	0.809788	0.782203	1.02183	0.939053	0.803644	1.12723	0.832352	0.933792	0.83852	0.893246	0.940212	2.80862	1.01992	0.927959	0.864489	1.01162	0.912041	0.810244	0.837371	1.07765	0.887573	0.658458	0.811421
EPHA8	3.68504	1.52836	1.77609	1.85169	2.27229	1.84094	1.55697	2.58251	2.39007	1.81468	1.81914	1.86822	2.27877	1.92293	1.73481	2.04936	1.67612	1.92142	1.58597	1.63982	1.65126	1.54215	1.52324	1.98266	1.67532	1.67568	1.57332	1.73978	1.96526	1.66589	1.61061	1.49781	1.57759
EPHB1	2.26952	1.07184	1.15379	1.26271	1.39217	1.12863	1.36465	1.71847	1.53942	1.18922	1.03346	1.99054	1.56545	1.24397	1.17813	1.32893	1.18476	1.33249	1.23436	1.12558	1.08014	1.49576	1.00685	1.72717	1.18991	1.13753	0.957415	1.40109	1.04683	1.3204	1.16213	1.04158	1.00647
EPHB2	3.144	3.78259	4.66066	4.39423	4.38933	5.75289	3.81472	4.31784	4.93813	4.62683	4.8302	4.97405	4.99945	4.93575	4.67546	4.54952	4.08195	4.37927	4.4287	4.95387	5.05097	5.93384	3.24614	4.50623	4.31179	5.25905	4.20278	4.98219	4.87107	4.51587	3.42102	2.57927	4.33243
EPHB3	4.57875	5.29399	5.57267	6.56447	3.6704	6.63166	5.50204	4.24573	5.65769	4.63694	5.84431	6.82809	5.42842	5.83254	5.9365	6.24691	3.87601	5.42311	5.23407	4.25535	5.53152	5.67647	4.68283	4.57881	5.11149	6.97531	3.37028	5.66322	4.9907	5.79891	4.03803	3.64463	4.12415
EPHB4	3.34556	2.64543	2.67497	2.69516	2.57724	2.61886	2.72586	3.30045	2.83623	2.52486	2.85036	2.8567	2.83105	2.76043	2.66962	2.54736	2.30517	2.71399	2.86765	2.68115	2.41987	2.6836	2.48087	2.48233	2.22077	2.7004	2.25011	2.49883	2.71389	2.60807	2.33149	2.41372	3.3059
EPHB6	2.39833	2.25808	1.86244	1.74459	1.8032	1.84238	1.58052	2.41086	1.95203	1.65141	1.56206	1.67571	2.11961	1.61578	1.89308	2.1428	1.61422	1.83249	1.43879	1.65387	1.58035	1.55699	1.92909	1.8163	1.62205	1.58797	1.55096	1.82247	1.6547	1.91425	1.818	1.58736	1.53713
EPHX1	3.60347	2.4969	1.86193	1.8911	2.17329	1.31217	1.83104	2.41442	1.77805	2.72533	1.75787	2.02882	1.68911	1.66429	2.53123	1.6847	1.93949	1.83164	1.81392	1.58616	1.46366	2.80216	1.78765	1.37795	1.47004	1.90074	1.59802	1.7692	1.6161	2.46973	2.06669	1.71578	1.38266
EPHX2	2.0728	3.23388	4.43891	4.4544	3.88988	4.23989	5.37283	1.61401	3.89867	3.47565	5.93873	4.46345	3.72699	4.2154	4.3017	3.33408	4.52121	5.57137	6.11529	4.04193	5.25658	5.05515	4.8869	4.28903	4.76747	3.98512	4.98825	3.43976	3.49868	5.53485	5.49228	1.13598	6.12662
STX2	2.13942	4.77461	4.42063	4.03665	2.98414	3.67728	4.47143	4.24524	2.55081	5.48544	3.73794	3.42113	4.37496	4.02281	4.38326	3.66394	4.70769	2.94984	5.05335	4.37496	4.18894	4.28142	4.80032	3.86751	4.16068	5.03236	4.70993	2.88937	4.90879	3.09682	3.94964	3.71765	5.33434
CLN8	3.06627	2.16274	2.35115	2.46815	2.22135	2.74291	2.61841	2.21951	2.14447	2.45141	2.39455	2.5797	2.28295	2.44958	2.52766	2.19441	2.38716	2.38349	3.63476	2.34768	2.63168	2.88378	2.4281	2.26168	2.36044	2.53192	2.61285	2.21041	2.27152	2.3915	2.9673	2.18967	3.04533
EPO	2.35841	0.941953	0.907564	1.00389	0.916641	0.939379	1.13512	1.37043	1.0435	0.976673	0.915587	1.13735	1.14092	1.01789	0.85868	1.08366	1.06859	1.06486	0.948466	1.27077	0.914096	0.895542	0.978907	1.07565	1.11825	1.13109	0.945723	1.14589	1.0116	0.939858	0.976127	0.958417	0.995096
EPOR	2.30798	1.14758	1.12117	1.13632	1.20406	1.22526	1.24565	1.18864	1.41751	1.02607	1.15177	1.29839	1.60832	0.99852	1.06584	1.21507	0.939253	1.42241	1.2808	1.08027	1.12761	0.957642	1.01767	1.00226	0.997159	1.36168	1.09348	0.981703	1.09456	1.23633	0.925979	1.0748	1.15273
EPRS1	2.94413	6.55412	6.1689	6.07631	6.24586	6.21223	6.67102	5.89398	4.99955	6.61836	7.24029	6.06287	6.45396	6.43856	6.33261	5.68584	6.4947	6.41638	6.86354	6.60634	6.16941	6.92233	5.83665	6.12415	6.37017	6.63937	6.2212	6.96899	7.19746	6.32162	5.68693	6.55442	6.01799
EPS8	2.77049	5.62639	6.58265	6.74006	6.99877	6.7983	5.67124	6.14528	6.19256	6.32459	5.6985	6.3018	5.2551	5.56103	5.99246	5.68923	5.52206	5.29544	6.53027	5.61677	6.05483	6.14859	5.91522	5.52739	6.46978	6.39082	5.98695	5.23548	6.16456	5.81324	5.79519	5.6405	4.74841
EPS15	3.02547	4.02839	3.85107	3.78768	3.71101	4.04305	3.98308	3.48929	3.6712	4.193	4.26474	3.81247	3.68121	3.6945	4.01508	3.65586	3.8158	3.80617	3.89581	4.36254	3.93826	3.87799	4.13464	3.52123	3.91466	4.14827	4.26136	3.90164	4.03446	4.16969	4.02443	3.48554	4.29765
NR2F6	2.72931	4.40181	4.5216	4.23088	4.8093	4.43339	4.29043	4.23995	4.53749	4.08775	4.68205	4.25648	4.12559	4.69252	4.11716	4.33239	4.47511	4.22222	4.22782	4.53321	3.87754	4.40967	4.26046	4.1638	4.09508	4.08306	4.17263	4.54587	4.49142	4.72556	4.24546	4.41603	4.35995
ERBB2	4.06295	3.1373	3.29348	3.24209	3.56649	3.51615	3.25463	3.40319	3.63473	3.58494	3.38393	3.33868	3.53934	3.24636	3.24914	3.14628	3.24561	3.41863	2.92669	3.30372	3.20793	2.96809	3.05039	3.59284	3.101	3.22666	3.06653	3.47487	3.29244	3.06969	3.79139	3.53164	3.32409
ERBB3	2.69482	4.05018	4.46328	4.29822	4.75435	4.9041	4.73131	4.65005	4.65863	5.21615	5.07639	5.31055	4.29525	4.63266	4.73657	4.2758	4.15879	4.54524	4.24204	4.63572	4.11124	5.45541	3.71773	4.60831	4.18076	4.81659	4.49888	4.93149	5.28264	4.51823	3.81443	4.52344	4.95359
ERBB4	3.07502	0.760305	0.761139	0.644728	0.885501	0.792873	0.657025	1.26096	1.15063	0.831048	0.75722	0.904316	1.23017	0.790587	0.652097	1.16622	0.826812	0.812849	0.630954	0.795747	0.867373	0.738538	0.715548	0.848602	0.73064	0.786817	0.654949	0.847914	0.809286	0.76099	0.773526	0.697827	0.716847
ERCC1	3.69584	4.23224	4.79125	4.27775	4.29871	4.10138	4.34006	4.87849	4.0413	4.11625	4.93158	5.12106	4.68235	4.73909	4.54669	4.13995	4.57278	4.40788	3.97698	4.44493	4.53977	4.86827	4.84413	5.05276	4.3591	4.49455	4.7054	4.33792	5.60679	4.90243	4.36752	5.23731	5.46088
ERCC2	2.21224	1.7926	1.88347	1.8033	1.82687	1.87393	2.20149	1.96335	1.98801	1.52348	2.36067	1.89597	1.44382	1.84331	2.15678	1.82269	1.93801	1.93985	1.82679	1.95183	1.91982	1.9937	1.91425	1.90393	1.83268	1.87168	2.41742	1.80336	2.49199	2.28921	1.92344	2.11533	2.30028
EREG	2.49513	2.24896	5.54525	4.95984	4.10217	2.96448	0.920104	3.21979	2.10523	3.59903	2.01361	2.83177	3.59024	4.38867	3.53146	3.02027	4.26396	2.50095	3.40753	1.41986	2.40542	5.16243	2.05363	2.73802	2.1535	4.11319	3.38709	3.26785	5.55191	3.47391	2.80506	2.3539	2.6266
EYA4	1.88462	0.73156	0.679211	0.685973	0.783497	0.789567	0.747948	1.09563	1.0943	0.857745	0.728362	0.691923	1.0388	0.737167	0.848116	1.06227	0.663175	0.819691	0.753582	0.8019	0.86124	0.667777	0.995998	0.932421	0.674173	0.855956	0.695242	0.934372	0.702351	0.773335	0.788926	0.882511	0.652786
ERCC3	3.85692	3.50665	3.65797	3.12951	3.35575	3.60135	3.29709	3.45645	3.39567	3.01845	3.1762	3.97319	3.24816	3.25929	3.20032	3.35627	3.15973	3.26531	3.72715	3.11894	3.58754	3.49786	3.35577	3.90642	3.30888	3.39055	3.55863	3.81481	3.2504	3.43672	3.11181	3.13195	2.79386
ERCC4	2.46318	1.74246	1.87867	1.79666	1.79117	1.79556	1.6767	1.75233	1.96848	1.69011	1.61141	1.73914	1.75572	1.7972	1.79176	1.64487	1.77653	1.76647	1.64395	1.61861	1.73625	1.85872	1.77802	1.78206	1.72375	1.81841	1.8213	1.77952	1.67851	1.4756	1.69807	1.98332	1.84721
ERCC5	2.43287	3.31117	4.74163	4.65962	4.61478	5.09293	3.75874	4.2611	4.76594	5.95221	4.0794	4.38731	4.33262	4.12077	4.5085	4.34013	4.08855	3.54718	3.90464	5.07808	4.07904	4.01155	4.05802	4.41892	3.49995	4.46116	3.85421	4.24121	4.00886	4.38859	3.83965	4.33349	3.81987
ERF	3.58575	2.3275	2.8237	2.8123	2.65371	2.59617	2.53689	3.11323	2.99623	2.79571	2.43677	2.7215	2.91016	2.93181	2.89174	2.7979	2.76353	2.81784	2.22726	2.47827	2.41861	2.88069	2.37664	2.73827	2.40542	2.71741	2.32564	2.80643	3.17506	2.53375	2.37347	2.81542	3.0194
ERG	2.12464	1.08564	1.11804	0.979338	1.06082	0.942922	1.10867	1.41861	1.20788	0.920368	1.1275	1.09832	1.27561	0.97086	1.0828	1.25687	1.04136	0.973	0.987904	0.96227	1.08755	0.987846	1.40753	1.02295	1.04187	1.02263	1.18057	1.12002	1.13484	1.09829	1.28766	0.945	1.02268
ERH	5.84647	8.65397	8.58754	8.35255	8.18704	7.92073	8.70643	8.36182	7.55025	8.21882	8.73642	8.08002	8.03116	8.29764	8.2411	7.8688	8.12676	8.4937	8.64174	8.49674	8.39895	8.71892	8.13565	8.06777	8.62814	8.69407	8.55948	7.96731	8.00321	8.67573	8.12129	7.98235	8.76131
ERN1	1.8179	0.937499	1.13663	1.23999	1.27057	0.96822	0.944901	1.34623	1.4644	1.22834	1.16965	1.11216	1.27358	1.18956	1.07701	1.2171	1.01242	1.23902	1.04382	1.00196	1.048	0.992831	1.04899	1.15074	0.920008	1.05897	0.92202	1.04558	1.22457	1.05424	1.06199	0.985357	1.00255
FBL	5.63828	7.64788	8.5387	8.48555	8.09062	8.04558	8.49176	8.32736	7.99057	7.9202	8.93144	8.57235	7.52122	8.42533	8.63568	8.10398	8.52301	8.50113	8.78107	8.40955	8.59419	9.17878	7.56118	8.33542	7.90205	8.3418	8.44978	7.81453	9.56304	8.39262	7.74163	8.42048	9.43587
ESD	4.92156	7.37733	8.37396	7.90535	7.73729	8.31401	8.24569	7.88902	6.74654	8.18769	7.99263	8.46887	7.54089	7.75335	8.83474	7.92958	8.14918	8.12838	8.11698	8.12763	8.62395	8.41255	7.5377	8.13478	7.79348	7.54577	7.93247	8.44219	8.72043	8.67282	7.61261	7.45851	8.09573
ESR1	3.31195	1.54973	1.60576	1.57858	1.63499	1.56537	1.44715	2.04568	2.04325	1.67867	1.69218	1.62717	1.88002	1.45242	1.64282	1.76187	1.64154	1.65096	1.45533	1.45102	1.48755	1.44907	1.47559	1.59838	1.47585	1.4672	1.38275	1.65547	1.5766	1.64652	1.42195	1.38029	1.4905
ESR2	3.01322	1.02892	1.05912	1.17867	1.12285	0.938495	0.946739	1.44392	1.59291	1.11907	0.944677	1.17057	1.28822	0.968962	1.08539	1.25072	1.01244	1.14432	0.960457	1.10912	1.02295	0.951933	1.05504	1.05383	1.01	1.07474	0.945618	1.10783	1.0823	1.11813	0.969268	0.899157	0.973663
ESRRA	4.05926	4.29845	5.71652	5.13985	5.40907	5.22764	4.80311	5.02217	4.17247	5.20566	5.41293	4.76988	4.94447	5.49759	5.21374	5.3106	5.45729	5.32539	5.50779	5.02365	5.93043	5.05568	4.93606	5.65526	5.22106	5.66728	5.39118	5.60684	5.88315	5.82563	5.15876	5.36911	6.1564
ESRRB	1.09042	0.456119	0.612268	0.523376	0.907554	0.457881	0.430258	0.624078	0.546184	0.62628	0.534921	0.615001	0.69729	0.622757	0.482684	0.512905	0.504022	0.616208	0.569714	0.594832	0.617644	0.44822	0.484352	0.797141	0.902041	0.666992	0.430258	0.492612	0.470147	0.784263	0.328418	0.369433	0.419096
ESRRG	1.53925	0.470321	0.55476	0.764885	0.724713	0.801344	0.47261	1.06787	0.899963	1.11564	0.58474	0.865272	0.709477	0.550914	0.584033	0.806397	0.562246	0.602691	0.575555	0.523735	0.932588	0.943711	0.573521	0.816034	0.602228	0.67716	0.61654	1.72861	1.51636	0.606419	0.5671	0.770569	0.455341
ETF1	3.5125	6.04637	5.46975	5.73177	5.17333	5.04602	5.59694	4.2746	4.649	5.10421	5.74163	4.86493	5.37767	5.53119	5.86912	4.78535	5.81107	5.45268	6.32086	4.88107	5.80725	6.27969	5.23506	5.49919	5.72795	5.81382	5.79843	5.42953	5.73755	5.95805	5.55311	5.69467	6.06768
ETFA	3.16942	5.71011	6.34206	6.20269	6.46018	6.58189	6.9957	5.19627	5.73692	5.28228	7.16265	6.50155	5.32726	6.88741	6.92979	5.49173	6.54769	7.28845	7.41768	6.80245	6.61536	7.18401	6.56526	6.38983	6.81438	7.15612	6.94892	6.28169	6.45564	7.30397	6.93632	6.90771	6.43496
ETFB	2.94357	6.35546	6.09964	5.94323	5.55743	5.51737	6.28992	4.7328	5.0922	5.25503	6.09319	5.61975	5.15032	6.25755	6.54503	5.19317	5.97254	5.86744	6.24236	6.38033	5.89473	6.50665	6.02218	5.9955	6.08116	6.20166	6.19286	5.49738	5.09876	6.43886	6.03887	6.40261	6.44048
ETFDH	2.57956	2.97982	2.75109	1.84443	2.81105	2.70556	3.0656	1.79984	2.06818	2.73835	2.94838	1.51301	2.46118	2.89186	2.5132	2.08268	2.71453	2.34602	3.41872	3.35982	2.17072	2.86923	3.26484	2.50992	4.00053	2.56184	3.00142	2.8023	2.74372	2.79608	3.2276	2.86823	2.97082
ETS1	1.94219	3.27215	3.12436	3.28489	3.26212	3.05588	3.82721	2.07624	2.75061	3.22905	2.51977	2.1923	3.13414	3.12912	3.32854	3.08109	3.29226	2.67714	2.44267	3.354	3.36887	2.49516	3.8471	2.54758	3.66107	2.38458	3.93011	3.15057	2.78652	2.94277	3.77782	2.90257	3.45234
ETS2	3.31664	6.11456	7.37481	6.39346	6.71795	6.32364	6.80867	6.95756	6.17119	6.08812	5.95876	6.36382	6.62561	7.33899	6.80526	7.07187	6.39269	7.05096	7.20606	7.62153	7.2619	7.58333	5.93854	7.32531	7.10167	7.66682	6.64148	7.09051	7.09137	6.58317	6.41264	5.8698	7.08844
ETV1	1.71217	0.989863	0.827993	0.890698	1.09242	0.9637	1.12868	0.99562	1.12376	1.02662	0.822332	0.854715	1.2634	0.811486	1.10089	1.13687	1.00155	0.874754	0.939122	1.20945	0.874703	0.874979	1.50379	0.979193	1.02393	0.992947	1.23095	0.939529	0.834881	1.2974	1.00651	1.4993	1.09446
ETV2	2.30591	1.01991	1.46621	1.61079	1.60858	1.49293	1.84367	1.56352	1.68079	1.5251	1.88063	1.47024	1.91541	1.70618	1.59807	1.42785	1.93949	1.60821	1.17727	1.30466	1.29914	1.50449	1.28437	1.71004	1.17641	1.11286	1.35023	1.98115	1.67203	1.24395	1.26916	1.85322	1.93173
ETV3	2.98981	1.83327	2.03418	2.12858	2.13259	1.98637	1.70904	2.20645	2.3709	1.95284	1.70262	2.05732	2.06054	1.92022	1.98742	2.23705	1.87137	2.11924	1.75408	1.8948	1.89417	1.84645	1.72213	1.96905	1.86752	1.95112	1.76103	1.94507	1.72712	1.70177	1.77895	1.58204	1.60882
ETV4	4.10627	4.69838	5.02957	4.83299	5.31096	4.45435	3.25385	4.88072	4.7983	5.39381	5.58298	5.89168	5.75013	4.93948	5.12594	4.48579	5.16279	4.84879	3.87957	4.27422	3.28453	5.54333	3.38187	4.72087	3.66239	5.58378	4.23395	4.06681	5.76791	4.57432	2.82332	2.98899	4.42349
ETV5	2.16826	3.68918	1.40843	1.49028	1.54471	1.32175	1.79686	1.63223	1.5578	2.83036	3.24798	1.11123	2.14996	1.48226	3.01385	1.63434	2.06981	1.56775	2.07133	2.00526	1.45982	1.57168	2.14398	2.04354	1.61733	3.15571	1.76512	1.56228	1.48231	2.17886	1.64603	2.40831	2.66472
ETV6	3.56434	3.31718	3.9931	4.33695	3.94305	4.08916	2.97962	3.76327	4.46898	4.34655	3.59293	4.03567	3.53692	3.66191	3.26959	3.90917	3.25538	3.15788	3.90399	4.30807	3.73465	3.9054	3.8999	3.6259	3.64537	3.91945	3.35049	3.17971	3.50213	3.65564	3.35722	4.00995	3.25702
EVC	3.24109	2.2503	1.97506	2.3446	1.91245	2.34177	1.87815	2.76382	2.7474	2.40995	2.17288	2.15719	2.50911	2.2303	2.14071	2.53796	2.21976	2.40655	2.04078	1.98238	2.19946	1.9309	2.06955	2.4315	2.13961	2.19035	1.87982	2.31498	2.31988	2.25567	2.10927	2.12357	2.40425
[truncated: 17,394 more rows]
