# Supplementary material for: A 41-Gene Pair Signature for Predicting the Pathological Response of Locally Advanced Rectal Cancer to Neoadjuvant Chemoradiation
Source: Front Med (Lausanne). 2021 Sep 14;8:744295. doi: 10.3389/fmed.2021.744295 (PMC8476893; doi:10.3389/fmed.2021.744295)
Supplement: Supplementary file 15 [file Data_Sheet_15.XLSX]

## Sheet: ourdata_label
	V1	V2	V3	V4	V5	V6	V7	V8	V9	V10	V11	V12	V13	V14	V15	V16	V17	V18	V19	V20	V21	V22	V23	V24	V25	V26	V27	V28	V29	V30	V31	V32	V33
1	0	1	0	0	0	1	0	1	1	1	0	0	0	0	1	1	1	1	1	0	0	0	0	0	0	0	0	0	0	1	0	0	1
